# Supplementary material for: BMP suppresses Wnt signaling via the Bcl11b-regulated NuRD complex to maintain intestinal stem cells
Source: EMBO J. 2024 Oct 21;43(23):6032–51. doi: 10.1038/s44318-024-00276-1 (PMC11612440; doi:10.1038/s44318-024-00276-1)
Supplement: Supplementary file 3 — Dataset EV1 [file 44318_2024_276_MOESM3_ESM.xlsx]

## Sheet: Sheet1
Dataset EV1	The significant differential peaks in Bcl11b ChIP compared with IgG group, related to Figures 4I, 4J and Appendix Figures S4E-F

## Sheet: Dataset EV1
PeakID	Chr	Start	End	Strand	Peak.Score	Focus.Ratio.Region.Size	Annotation	Detailed.Annotation	Distance.to.TSS	Nearest.PromoterID	Entrez.ID	Nearest.Unigene	Nearest.Refseq	Nearest.Ensembl	Gene.Name	Gene.Alias	Gene.Description	Gene.Type
bcl11b_peak_2566	chr15	7311735	7312091	+	0	NA	intron (NM_178748	intron 3 of 21)	NA	86477	NM_178748	268780	Mm.203208	NM_178748	ENSMUSG00000042961	Egflam	5930412K08|AU040377	EGF-like	fibronectin type III and laminin G domains	protein-coding
bcl11b_peak_2675	chr15	68362402	68363355	+	0	NA	Intergenic	NA	-21589	NR_029718	387228		NR_029718	ENSMUSG00000065437	Mir30d	Mirn30d|mir-30d|mmu-mir-30d	microRNA 30d	ncRNA
bcl11b_peak_7802	chr8	120347512	120348183	+	0	NA	Intergenic	NA	-119617	NR_110496	434353	Mm.411793	NR_110496	ENSMUSG00000097960	A330074K22Rik	-	RIKEN cDNA A330074K22 gene	ncRNA
bcl11b_peak_3023	chr16	18586294	18587029	+	0	NA	exon (NM_001285472	exon 3 of 9)	NA	308	NM_011532	21380	Mm.295194	NM_011532	ENSMUSG00000009097	Tbx1	-	T-box 1	protein-coding
bcl11b_peak_5639	chr4	140034438	140034940	+	0	NA	exon (NM_198610	exon 6 of 10)	NA	-66663	NM_173427	242721	Mm.60400	NM_173427	ENSMUSG00000078234	Klhdc7a	B230308G19Rik	kelch domain containing 7A	protein-coding
bcl11b_peak_1346	chr11	94990998	94991359	+	0	NA	promoter-TSS (NM_172261)	NA	-34	NM_172261	217124	Mm.229087	NM_172261	ENSMUSG00000038976	Ppp1r9b	SPL|Spn	protein phosphatase 1	regulatory subunit 9B	protein-coding
bcl11b_peak_2567	chr15	7801018	7801685	+	0	NA	Intergenic	NA	-8697	NM_010275	14573	Mm.4679	NM_010275	ENSMUSG00000022144	Gdnf	AI385739|ATF	glial cell line derived neurotrophic factor	protein-coding
bcl11b_peak_7963	chr9	32684628	32684984	+	0	NA	Intergenic	NA	-11236	NM_001038642	23871	Mm.292415	NM_011808	ENSMUSG00000032035	Ets1	AI196000|AI448617|D230050P06|Ets-1|Tpl1|vs	E26 avian leukemia oncogene 1	5' domain	protein-coding
bcl11b_peak_5493	chr4	125489820	125490487	+	0	NA	promoter-TSS (NM_001081097)	NA	-543	NM_001081097	14807	Mm.40896	NM_001081097	ENSMUSG00000001985	Grik3	9630027E11|GluK3|GluR7-3|Glur-7|Glur7	glutamate receptor	ionotropic	kainate 3	protein-coding
bcl11b_peak_7490	chr8	41993641	41993997	+	0	NA	intron (NR_045497	intron 3 of 5)	NA	166552	NR_045497	69966	Mm.416903	NR_045497	ENSMUSG00000102046	2810404M03Rik	-	RIKEN cDNA 2810404M03 gene	ncRNA
bcl11b_peak_2585	chr15	25984483	25985068	+	0	NA	exon (NM_144523	exon 1 of 6)	NA	409	NM_144523	52521	Mm.29145	NM_144523	ENSMUSG00000052253	Zfp622	1110033B05Rik|D15Ertd806e|ZPR9|Znf622	zinc finger protein 622	protein-coding
bcl11b_peak_5295	chr4	47208024	47208661	+	0	NA	5' UTR (NM_009928	exon 1 of 40)	NA	330	NM_009928	12819	Mm.233547	NM_009928	ENSMUSG00000028339	Col15a1	-	collagen	type XV	alpha 1	protein-coding
bcl11b_peak_5342	chr4	66775563	66775924	+	0	NA	Intergenic	NA	-51808	NM_021297	21898	Mm.38049	NM_021297	ENSMUSG00000039005	Tlr4	Lps|Ly87|Ran/M1|Rasl2-8	toll-like receptor 4	protein-coding
bcl11b_peak_8096	chr9	67261436	67261794	+	0	NA	intron (NM_001081242	intron 47 of 57)	NA	-24889	NR_029576	387185		NR_029576	ENSMUSG00000076379	Mir190a	Mir190|Mirn190|mir-190|mir-190a|mmu-mir-190|mmu-mir-190a	microRNA 190a	ncRNA
bcl11b_peak_5632	chr4	139130563	139131033	+	0	NA	non-coding (NR_033745	exon 1 of 4)	NA	239	NR_033745	433771	Mm.305990	NM_001163006	ENSMUSG00000050608	Micos10	2310028O11Rik|Minos1	mitochondrial contact site and cristae organizing system subunit 10	protein-coding
bcl11b_peak_2812	chr15	82911675	82912235	+	0	NA	intron (NM_001114140	intron 1 of 5)	NA	179	NM_001114140	21411	Mm.252156	NM_013836	ENSMUSG00000041852	Tcf20	2810438H08Rik|SPBP|mKIAA0292	transcription factor 20	protein-coding
bcl11b_peak_7433	chr8	14920889	14921245	+	0	NA	intron (NM_172751	intron 1 of 28)	NA	9404	NM_172751	234094	Mm.240298	NM_172751	ENSMUSG00000071176	Arhgef10	6430549H08Rik|mKIAA0294	Rho guanine nucleotide exchange factor (GEF) 10	protein-coding
bcl11b_peak_73	chr1	50740748	50741104	+	0	NA	Intergenic	NA	-186597	NM_019790	56363	Mm.245154	NM_019790	ENSMUSG00000026109	Tmeff2	4832418D20Rik|7630402F16Rik|TR-2	transmembrane protein with EGF-like and two follistatin-like domains 2	protein-coding
bcl11b_peak_6355	chr6	14966325	14966860	+	0	NA	intron (NM_053242	intron 1 of 18)	NA	65243	NM_053242	114142	Mm.332919	NM_053242	ENSMUSG00000029563	Foxp2	2810043D05Rik|AI449000|CAG-16|D0Kist7	forkhead box P2	protein-coding
bcl11b_peak_5028	chr3	95882351	95882859	+	0	NA	promoter-TSS (NM_001033302)	NA	-377	NM_001033302	229599	Mm.331218	NM_001033302	ENSMUSG00000038550	Ciart	Chrono|Gm129	circadian associated repressor of transcription	protein-coding
bcl11b_peak_5325	chr4	58912114	58912729	+	0	NA	promoter-TSS (NM_001355697)	NA	328	NM_172381	230249	Mm.234801	NM_172381	ENSMUSG00000050812	Ecpas	AI314180|AW558785|BB181316|mKIAA0368	Ecm29 proteasome adaptor and scaffold	protein-coding
bcl11b_peak_4197	chr2	10180861	10181217	+	0	NA	intron (NM_172471	intron 2 of 13)	NA	27496	NM_172471	209378	Mm.313876	NM_172471	ENSMUSG00000025780	Itih5	4631408O11Rik|5430408M01Rik|E130106B02	inter-alpha (globulin) inhibitor H5	protein-coding
bcl11b_peak_8356	chrX	12088307	12088887	+	0	NA	intron (NM_001168321	intron 1 of 13)	NA	-8044	NM_029510	71458	Mm.196328	NM_029510	ENSMUSG00000040363	Bcor	2900008C10Rik|5830466J11Rik|8430401K06Rik|BcorR|D930024N20Rik|mKIAA1575	BCL6 interacting corepressor	protein-coding
bcl11b_peak_4592	chr2	131545959	131546526	+	0	NA	exon (NM_013460	exon 2 of 2)	NA	16255	NM_013460	11550	Mm.389380	NM_013460	ENSMUSG00000027335	Adra1d	Adra-1|Adra1|Adra1a|Gpcr8|Spr8|[a]1d|alpha1D-AR	adrenergic receptor	alpha 1d	protein-coding
bcl11b_peak_3213	chr17	6960894	6961441	+	0	NA	promoter-TSS (NM_147155)	NA	-11	NM_147155	380608	Mm.371734	NM_147155	ENSMUSG00000052031	Tagap1	2610315E15Rik|AA415005|FKSG15	T cell activation GTPase activating protein 1	protein-coding
bcl11b_peak_4904	chr3	58414630	58415606	+	0	NA	5' UTR (NM_001347233	exon 1 of 3)	NA	398	NM_001081229	72033	Mm.218409	NM_001081229	ENSMUSG00000027806	Tsc22d2	1810043J12Rik|5530402M19Rik	TSC22 domain family	member 2	protein-coding
bcl11b_peak_4632	chr2	152048613	152049004	+	0	NA	Intergenic	NA	-32721	NM_001160410	545474	Mm.214317	NM_001160410	ENSMUSG00000060257	Scrt2	AW060659	scratch family zinc finger 2	protein-coding
bcl11b_peak_4215	chr2	18039575	18040071	+	0	NA	Intergenic	NA	-2082	NR_028376	77940	Mm.272221	NR_028376	ENSMUSG00000054057	A930004D18Rik	AU022051	RIKEN cDNA A930004D18 gene	ncRNA
bcl11b_peak_5734	chr4	152178107	152178532	+	0	NA	promoter-TSS (NM_001369273)	NA	99	NM_001369273	70025	Mm.296191	NM_133348	ENSMUSG00000028937	Acot7	2410041A17Rik|Ach1|Act|Bach|CTE-IIa|Cte-II|Lach1	acyl-CoA thioesterase 7	protein-coding
bcl11b_peak_8007	chr9	50561110	50561627	+	0	NA	promoter-TSS (NM_025687)	NA	-100	NM_025687	66654	Mm.442255	NM_025687	ENSMUSG00000032065	Tex12	5730518K06Rik	testis expressed 12	protein-coding
bcl11b_peak_3688	chr18	31760031	31760570	+	0	NA	promoter-TSS (NM_001242430)	NA	-316	NM_001242430	225339	Mm.290804	NM_153515	ENSMUSG00000041915	Ammecr1l	5430429D03Rik|AU022236|AU040755|AW111353|E230022H04Rik	AMME chromosomal region gene 1-like	protein-coding
bcl11b_peak_6655	chr6	124662981	124663370	+	0	NA	promoter-TSS (NM_145130)	NA	71	NM_145130	14792	Mm.273915	NM_145130	ENSMUSG00000004270	Lpcat3	C3f|Grcc3f|Lpcat|Lpeat|Lplat5|Lpsat|Mboat5|Moact5|Oact5|PTG	lysophosphatidylcholine acyltransferase 3	protein-coding
bcl11b_peak_3615	chr17	85614939	85615295	+	0	NA	intron (NR_038084	intron 2 of 3)	NA	3279	NR_038085	100043902	Mm.150838	NR_015385	ENSMUSG00000093460	Six3os1	D17Mgi26|E130112H22Rik|Rncr1|Six3os	SIX homeobox 3	opposite strand 1	ncRNA
bcl11b_peak_1315	chr11	86455196	86455552	+	0	NA	Intergenic	NA	-29283	NM_029788	76892	Mm.262707	NM_029788	ENSMUSG00000020521	Rnft1	0610013E23Rik|AV007605	ring finger protein	transmembrane 1	protein-coding
bcl11b_peak_5052	chr3	97609914	97610319	+	0	NA	promoter-TSS (NM_026539)	NA	74	NM_026539	68058	Mm.31761	NM_026539	ENSMUSG00000028089	Chd1l	4432404A22Rik|Alc1|Snf2p	chromodomain helicase DNA binding protein 1-like	protein-coding
bcl11b_peak_5020	chr3	95041851	95042722	+	0	NA	intron (NM_001282017	intron 1 of 9)	NA	328	NM_001282017	19185	Mm.2261	NM_008951	ENSMUSG00000005625	Psmd4	Af1|Mcb1|angiocidin	proteasome (prosome	macropain) 26S subunit	non-ATPase	4	protein-coding
bcl11b_peak_5305	chr4	48473056	48473525	+	0	NA	5' UTR (NM_001355741	exon 1 of 15)	NA	173	NM_001355741	269536	Mm.272025	NM_172304	ENSMUSG00000028345	Tex10	2610206N19Rik|2810462N03Rik|BC006867	testis expressed gene 10	protein-coding
bcl11b_peak_4956	chr3	87525542	87525941	+	0	NA	5' UTR (NM_001286844	exon 1 of 5)	NA	163	NM_001286844	27049	Mm.219460	NM_012051	ENSMUSG00000003382	Etv3	AI414410|METS|Pe1	ets variant 3	protein-coding
bcl11b_peak_3352	chr17	29874528	29874884	+	0	NA	intron (NM_001368423	intron 1 of 16)	NA	13176	NM_001081160	74762	Mm.40901	NM_001081160	ENSMUSG00000043557	Mdga1	1200011I03Rik|GPIM|Mamdc3	MAM domain containing glycosylphosphatidylinositol anchor 1	protein-coding
bcl11b_peak_5465	chr4	121214561	121214981	+	0	NA	intron (NM_001346660	intron 1 of 7)	NA	313	NM_001346660	109263	Mm.215745	NM_001081013	ENSMUSG00000049878	Rlf	9230110M18Rik|AI195322|MommeD8	rearranged L-myc fusion sequence	protein-coding
bcl11b_peak_938	chr10	128673918	128674288	+	0	NA	promoter-TSS (NM_173733)	NA	-185	NM_173733	211389	Mm.23352	NM_173733	ENSMUSG00000049858	Suox	SO	sulfite oxidase	protein-coding
bcl11b_peak_6880	chr7	27744749	27745105	+	0	NA	intron (NM_009560	intron 4 of 4)	NA	13518	NM_009560	22718	Mm.66913	NM_009560	ENSMUSG00000037640	Zfp60	6330516O17Rik|AI426106|AI449354|Mfg-3|Mfg3	zinc finger protein 60	protein-coding
bcl11b_peak_3449	chr17	44105617	44105991	+	0	NA	promoter-TSS (NM_199016)	NA	4	NM_199016	224794	Mm.255971	NM_199016	ENSMUSG00000023961	Enpp4	4933413N07Rik|AA986363|AI195364|E-NPP 4|Gm90	ectonucleotide pyrophosphatase/phosphodiesterase 4	protein-coding
bcl11b_peak_7240	chr7	116702674	116703030	+	0	NA	Intergenic	NA	198483	NM_001360375	53322	Mm.9901	NM_016773	ENSMUSG00000030659	Nucb2	AI607786|Calnuc|Nefa|Nesfatin-1	nucleobindin 2	protein-coding
bcl11b_peak_8371	chrX	22967857	22968213	+	0	NA	Intergenic	NA	298767	NM_001310466	67455	Mm.224306	NM_026167	ENSMUSG00000036782	Klhl13	1200009K10Rik|AI451128|Bklhd2|D130072F20Rik	kelch-like 13	protein-coding
bcl11b_peak_7920	chr9	21161151	21161687	+	0	NA	Intergenic	NA	-4295	NM_183408	18577	Mm.191749	NM_019798	ENSMUSG00000032177	Pde4a	D9Ertd60e|Dpde2	phosphodiesterase 4A	cAMP specific	protein-coding
bcl11b_peak_8047	chr9	59238574	59238932	+	0	NA	Intergenic	NA	-52819	NM_001359282	72141	Mm.22456	NM_028121	ENSMUSG00000025236	Adpgk	2610017G09Rik|Adp-gk|C77577	ADP-dependent glucokinase	protein-coding
bcl11b_peak_3661	chr18	12862139	12862677	+	0	NA	5' UTR (NM_001252493	exon 1 of 15)	NA	305	NM_001252491	64291	Mm.259470	NM_020573	ENSMUSG00000044252	Osbpl1a	G430090F17Rik|Gm753|ORP-1|Osbpl1b	oxysterol binding protein-like 1A	protein-coding
bcl11b_peak_3234	chr17	15375513	15376604	+	0	NA	promoter-TSS (NM_007865)	NA	-235	NM_007865	13388	Mm.4875	NM_007865	ENSMUSG00000014773	Dll1	Delta1	delta like canonical Notch ligand 1	protein-coding
bcl11b_peak_4771	chr2	174463807	174464511	+	0	NA	promoter-TSS (NM_025983)	NA	-58	NM_025983	67126	Mm.20841	NM_025983	ENSMUSG00000016252	Atp5e	2410043G19Rik|ATPE|AV000645|Atp5f1e	ATP synthase	H+ transporting	mitochondrial F1 complex	epsilon subunit	protein-coding
bcl11b_peak_1739	chr12	54695409	54696116	+	0	NA	exon (NM_025456	exon 1 of 6)	NA	132	NM_001331162	66266	Mm.156440	NM_025456	ENSMUSG00000054302	Eapp	1810011O16Rik	E2F-associated phosphoprotein	protein-coding
bcl11b_peak_3840	chr18	82819307	82819667	+	0	NA	Intergenic	NA	-36410	NR_125720	73985	Mm.399211	NR_125720	ENSMUSG00000097738	4930445N18Rik	3010027C24Rik	RIKEN cDNA 4930445N18 gene	ncRNA
bcl11b_peak_8338	chrX	7762743	7763149	+	0	NA	promoter-TSS (NM_001105197)	NA	285	NM_172472	209446	Mm.249142	NM_172472	ENSMUSG00000000134	Tfe3	F830016E06Rik|Tcfe3|Tfe-3|bHLHe33	transcription factor E3	protein-coding
bcl11b_peak_4394	chr2	55671256	55671614	+	0	NA	Intergenic	NA	235465	NM_001304810	16519	Mm.5127	NM_008426	ENSMUSG00000026824	Kcnj3	GIRK-1|GIRK1|Kcnf3|Kir3.1	potassium inwardly-rectifying channel	subfamily J	member 3	protein-coding
bcl11b_peak_80	chr1	53706433	53706813	+	0	NA	intron (NM_001252070	intron 1 of 65)	NA	161	NM_001252070	627872	Mm.184692	NM_001252070	ENSMUSG00000096141	Dnah7a	Dnahc7|Dnahc7a|Gm992	dynein	axonemal	heavy chain 7A	protein-coding
bcl11b_peak_6727	chr7	3694528	3694919	+	0	NA	exon (NM_001164205	exon 2 of 5)	NA	215	NM_024168	66078	Mm.379100	NM_024168	ENSMUSG00000035585	Tsen34	0610027F08Rik|Leng5	tRNA splicing endonuclease subunit 34	protein-coding
bcl11b_peak_3376	chr17	32787884	32788240	+	0	NA	promoter-TSS (NM_001346705)	NA	225	NM_172458	208292	Mm.38813	NM_172458	ENSMUSG00000024298	Zfp871	4732483N19|9030612M13Rik|AI118577|AI265322|mKIAA3006	zinc finger protein 871	protein-coding
bcl11b_peak_375	chr1	172312043	172312664	+	0	NA	promoter-TSS (NM_080419)	NA	-14	NM_080419	140559	Mm.271717	NM_080419	ENSMUSG00000038034	Igsf8	ESTM34|EWI-2|KCT-4|PGRL	immunoglobulin superfamily	member 8	protein-coding
bcl11b_peak_3582	chr17	71632627	71632985	+	0	NA	intron (NM_175639	intron 5 of 17)	NA	1527	NR_028556	100217462		NR_028556	ENSMUSG00000093289	Snord92	MBII-316	small nucleolar RNA	C/D box 92	snoRNA
bcl11b_peak_3215	chr17	8311133	8311552	+	0	NA	promoter-TSS (NR_073374)	NA	-224	NR_073374	75060	Mm.426530	NR_073374	ENSMUSG00000087478	4930506C21Rik	-	RIKEN cDNA 4930506C21 gene	ncRNA
bcl11b_peak_2803	chr15	82015897	82016265	+	0	NA	promoter-TSS (NM_010247)	NA	139	NM_001356541	28075	Mm.474453	NM_134095	ENSMUSG00000022472	Desi1	AI427858|AI850401|D15Wsu75e|DeSI-1|Fam152b|Pppde2	desumoylating isopeptidase 1	protein-coding
bcl11b_peak_3124	chr16	58728005	58728377	+	0	NA	intron (NR_045517	intron 1 of 4)	NA	281	NM_001252451	224250	Mm.29482	NM_171826	ENSMUSG00000022744	Cldnd1	1110019C08Rik|AA407103|AI849195|AW489850|Cldn25	claudin domain containing 1	protein-coding
bcl11b_peak_3389	chr17	33977562	33978783	+	0	NA	intron (NR_004446	intron 2 of 5)	NA	619	NR_004446	630499	Mm.440940	NM_001081015	ENSMUSG00000067203	H2-K2	EG630499|Gm7035|H-2K1|H-2K1K|H-2K2|H2-K1	histocompatibility 2	K region locus 2	pseudo
bcl11b_peak_8315	chr9	123678432	123678966	+	0	NA	exon (NM_139142	exon 1 of 11)	NA	133	NM_139142	102680	Mm.440867	NM_139142	ENSMUSG00000036814	Slc6a20a	A730081N20Rik|AU022428|Xt3s1|Xtrp3s1	solute carrier family 6 (neurotransmitter transporter)	member 20A	protein-coding
bcl11b_peak_4468	chr2	91643853	91644211	+	0	NA	3' UTR (NM_001033451	exon 4 of 4)	NA	5759	NM_001033451	381410	Mm.330401	NM_001033451	ENSMUSG00000075040	Zfp408	Gm1011	zinc finger protein 408	protein-coding
bcl11b_peak_3190	chr16	96127129	96127569	+	0	NA	intron (NM_008251	intron 2 of 5)	NA	376	NM_008251	15312	Mm.2756	NM_008251	ENSMUSG00000040681	Hmgn1	HMG-14|Hmg14	high mobility group nucleosomal binding domain 1	protein-coding
bcl11b_peak_4007	chr19	23135899	23136345	+	0	NA	Intergenic	NA	-5104	NM_010638	16601	Mm.291595	NM_010638	ENSMUSG00000033863	Klf9	2310051E17Rik|AA589643|BTEB-1|Bteb1|Gm9971	Kruppel-like factor 9	protein-coding
bcl11b_peak_5666	chr4	141545074	141545659	+	0	NA	promoter-TSS (NR_030695)	NA	-796	NR_030695	320456	Mm.32859	NM_177163		B330016D10Rik	-	RIKEN cDNA B330016D10 gene	ncRNA
bcl11b_peak_1323	chr11	87578419	87578830	+	0	NA	intron (NM_001368777	intron 1 of 10)	NA	204	NM_001368779	18952	Mm.2214	NM_011129	ENSMUSG00000020486	2024-09-04	ARTS|Bh5|Pnutl2	septin 4	protein-coding
bcl11b_peak_8264	chr9	114390120	114390498	+	0	NA	exon (NM_019922	exon 1 of 7)	NA	403	NM_019922	56693	Mm.20904	NM_019922	ENSMUSG00000032431	Crtap	5730529N23Rik|CASP|Leprel3|P3h5	cartilage associated protein	protein-coding
bcl11b_peak_5416	chr4	108780466	108780850	+	0	NA	intron (NM_001347163	intron 1 of 18)	NA	430	NM_001347163	230597	Mm.196776	NM_183300	ENSMUSG00000034557	Zfyve9	Madhip|NSP|SARA|SMADIP	zinc finger	FYVE domain containing 9	protein-coding
bcl11b_peak_592	chr10	66542423	66542779	+	0	NA	Intergenic	NA	377783	NR_138560	68488	Mm.338835	NR_138560		1110002J07Rik	-	RIKEN cDNA 1110002J07 gene	ncRNA
bcl11b_peak_8105	chr9	69397606	69398116	+	0	NA	promoter-TSS (NM_145618)	NA	-137	NM_145618	93697	Mm.35911	NM_145618	ENSMUSG00000032235	Ice2	B230343B06Rik|Narg2	interactor of little elongation complex ELL subunit 2	protein-coding
bcl11b_peak_1605	chr11	119267721	119268696	+	0	NA	5' UTR (NM_008064	exon 1 of 20)	NA	245	NM_008064	14387	Mm.4793	NM_008064	ENSMUSG00000025579	Gaa	E430018M07Rik	glucosidase	alpha	acid	protein-coding
bcl11b_peak_1599	chr11	119080886	119081625	+	0	NA	exon (NM_007625	exon 5 of 5)	NA	4982	NM_007625	12418	Mm.268070	NM_007625	ENSMUSG00000039989	Cbx4	MPc2|PC2	chromobox 4	protein-coding
bcl11b_peak_3940	chr19	7267098	7267578	+	0	NA	promoter-TSS (NM_001320554)	NA	-56	NM_054048	104383	Mm.283859	NM_054048	ENSMUSG00000024968	Rcor2	1A13|AW122124|CoREST|Rcor|Rcor1	REST corepressor 2	protein-coding
bcl11b_peak_6537	chr6	85915803	85916219	+	0	NA	promoter-TSS (NM_001362065)	NA	40	NM_001362065	69786	Mm.218434	NM_176842	ENSMUSG00000054226	Tprkb	0610033G21Rik|1810034M08Rik|Cgi-121|DRWMS1|mDRWMS1	Tp53rk binding protein	protein-coding
bcl11b_peak_5656	chr4	141138624	141139103	+	0	NA	intron (NM_001025608	intron 1 of 3)	NA	933	NR_102343	213491	Mm.332006	NM_174996	ENSMUSG00000040842	Szrd1	1110022I03|D4Ertd22e	SUZ RNA binding domain containing 1	protein-coding
bcl11b_peak_5470	chr4	122983366	122983950	+	0	NA	Intergenic	NA	-12273	NM_001303121	16918	Mm.1055	NM_008506	ENSMUSG00000028654	Mycl	AW536278|L-myc|Lmyc-1|Lmyc1|Mycl1|bHLHe38	v-myc avian myelocytomatosis viral oncogene lung carcinoma derived	protein-coding
bcl11b_peak_6535	chr6	85423933	85424289	+	0	NA	exon (NM_001007472	exon 1 of 3)	NA	225	NM_001007472	384452	Mm.347883	NM_001007472	ENSMUSG00000068302	Noto	Flh|MmNot|Not|tc	notochord homeobox	protein-coding
bcl11b_peak_2235	chr13	110394476	110395071	+	0	NA	promoter-TSS (NM_152804)	NA	-271	NM_152804	20620	Mm.380	NM_152804	ENSMUSG00000021701	Plk2	Snk	polo like kinase 2	protein-coding
bcl11b_peak_7835	chr8	122635936	122636294	+	0	NA	intron (NM_009824	intron 7 of 11)	NA	-13380	NM_001007462	382035	Mm.25449	NM_001007462	ENSMUSG00000069867	Pabpn1l	Gm1108|Pabpnl1|ePABP2	poly(A)binding protein nuclear 1-like	protein-coding
bcl11b_peak_7650	chr8	83897013	83897468	+	0	NA	Intergenic	NA	-2858	NM_181039	330814	Mm.260733	NM_181039	ENSMUSG00000013033	Adgrl1	2900070I05Rik|AI182398|CLIBA|Lec2|Lphn1|mKIAA0821	adhesion G protein-coupled receptor L1	protein-coding
bcl11b_peak_3137	chr16	72986513	72986888	+	0	NA	intron (NM_019413	intron 16 of 28)	NA	323551	NM_019413	19876	Mm.310772	NM_019413	ENSMUSG00000022883	Robo1	AW494633|AW742721|DUTT1|Gm310	roundabout guidance receptor 1	protein-coding
bcl11b_peak_8474	chrX	125687892	125688248	+	0	NA	Intergenic	NA	1145934	NM_177705	237029	Mm.60998	NM_177705	ENSMUSG00000058670	4932411N23Rik	-	RIKEN cDNA 4932411N23 gene	protein-coding
bcl11b_peak_5586	chr4	134923811	134924521	+	0	NA	exon (NM_023665	exon 2 of 5)	NA	541	NM_023665	27981	Mm.331964	NM_023665	ENSMUSG00000037266	Rsrp1	2700043I21Rik|D4Ucla2|D4Wsu53e	arginine/serine rich protein 1	protein-coding
bcl11b_peak_5832	chr5	24908130	24908538	+	0	NA	exon (NM_001170556	exon 1 of 12)	NA	175	NM_001170556	108099	Mm.33649	NM_145401	ENSMUSG00000028944	Prkag2	2410051C13Rik|AAKG|AAKG2|AI854673|H91620p|WPWS	protein kinase	AMP-activated	gamma 2 non-catalytic subunit	protein-coding
bcl11b_peak_585	chr10	62920420	62920946	+	0	NA	promoter-TSS (NM_175194)	NA	50	NM_175194	73132	Mm.37457	NM_175194	ENSMUSG00000071253	Slc25a16	3110021G18Rik|GDA|GDC|HGT.1|ML7	solute carrier family 25 (mitochondrial carrier	Graves disease autoantigen)	member 16	protein-coding
bcl11b_peak_3495	chr17	48961495	48961851	+	0	NA	intron (NM_027452	intron 1 of 2)	NA	29091	NM_027452	70530	Mm.133607	NM_027452	ENSMUSG00000040490	Lrfn2	5730420O05Rik|SALM1|mKIAA1246	leucine rich repeat and fibronectin type III domain containing 2	protein-coding
bcl11b_peak_6923	chr7	29983812	29984262	+	0	NA	promoter-TSS (NM_001167873)	NA	82	NM_001167872	243905	Mm.322432	NM_001033355	ENSMUSG00000074221	Zfp568	C80731|Gm1691|Znf568|chato	zinc finger protein 568	protein-coding
bcl11b_peak_1578	chr11	117781896	117782330	+	0	NA	promoter-TSS (NM_001195089)	NA	-184	NM_181856	217356	Mm.116675	NM_181856	ENSMUSG00000050106	Tmc8	EVIN2|Ever2|mFLJ00400	transmembrane channel-like gene family 8	protein-coding
bcl11b_peak_5968	chr5	67130775	67131132	+	0	NA	Intergenic	NA	-31827	NM_008888	18935	Mm.62505	NM_008888	ENSMUSG00000012520	Phox2b	Dilp1|NBPhox|Pmx2b|Px2b	paired-like homeobox 2b	protein-coding
bcl11b_peak_4207	chr2	14055075	14055450	+	0	NA	intron (NM_001012396	intron 1 of 5)	NA	773	NM_001012396	30963	Mm.241205	NM_013935	ENSMUSG00000063275	Hacd1	Ptpla	3-hydroxyacyl-CoA dehydratase 1	protein-coding
bcl11b_peak_8384	chrX	37961836	37962306	+	0	NA	Intergenic	NA	56744	NM_001243943	436199	Mm.236392	NM_001243943	ENSMUSG00000068173	Btg1-ps1	4930525M21Rik	B cell translocation gene 1	anti-proliferative	pseudogene 1	protein-coding
bcl11b_peak_5550	chr4	132883885	132884736	+	0	NA	exon (NM_133887	exon 1 of 9)	NA	148	NM_133887	100226	Mm.28237	NM_133887	ENSMUSG00000028879	Stx12	AI850350|AU041521|Stx13	syntaxin 12	protein-coding
bcl11b_peak_1783	chr12	72085752	72086337	+	0	NA	promoter-TSS (NM_026038)	NA	205	NM_001205067	104771	Mm.258935	NM_024205	ENSMUSG00000005078	Jkamp	1200003C05Rik|2310047L11Rik|Jamp	JNK1/MAPK8-associated membrane protein	protein-coding
bcl11b_peak_1996	chr13	21810427	21810790	+	0	NA	promoter-TSS (NM_001110555)	NA	141	NM_178185	319171	Mm.250564	NM_178185	ENSMUSG00000094777	Hist1h2ap	Gm11276	histone cluster 1	H2ap	protein-coding
bcl11b_peak_5679	chr4	144229265	144229628	+	0	NA	Intergenic	NA	-16429	NM_001177542	97187	Mm.422698	NM_001177542	ENSMUSG00000046262	C87977	C85819	expressed sequence C87977	protein-coding
bcl11b_peak_4108	chr19	45815518	45816092	+	0	NA	5' UTR (NM_030716	exon 1 of 9)	NA	258	NM_030716	80906	Mm.213204	NM_030716	ENSMUSG00000025221	Kcnip2	KChIP2	Kv channel-interacting protein 2	protein-coding
bcl11b_peak_5046	chr3	96488141	96489191	+	0	NA	Intergenic	NA	-36360	NM_001256180	329716	Mm.275223	NM_183223	ENSMUSG00000046317	BC107364	D730018G16	cDNA sequence BC107364	protein-coding
bcl11b_peak_5368	chr4	88760280	88760734	+	0	NA	promoter-TSS (NM_001085531)	NA	-267	NM_001085531	545645	Mm.489553	NM_001085531	ENSMUSG00000100505	Gm13283	EG545645	predicted gene 13283	protein-coding
bcl11b_peak_5667	chr4	141546463	141546999	+	0	NA	non-coding (NR_030695	exon 1 of 1)	NA	569	NR_030695	320456	Mm.32859	NM_177163		B330016D10Rik	-	RIKEN cDNA B330016D10 gene	ncRNA
bcl11b_peak_6425	chr6	47668161	47668933	+	0	NA	promoter-TSS (NR_002841).5	NA	-456	NR_002841	19799		NR_002841		Rn4.5s	-	4.5S RNA	rRNA
bcl11b_peak_598	chr10	67979667	67980046	+	0	NA	intron (NM_001359318	intron 1 of 11)	NA	286	NM_001359318	170799	Mm.209844	NM_133244	ENSMUSG00000037846	Rtkn2	B130039D23Rik|Mbf|Plekhk1	rhotekin 2	protein-coding
bcl11b_peak_4052	chr19	37207069	37207429	+	0	NA	promoter-TSS (NM_001164337)	NA	222	NM_001290828	208922	Mm.391176	NM_198300	ENSMUSG00000039652	Cpeb3	4831444O18Rik|CPE-BP3|mKIAA0940	cytoplasmic polyadenylation element binding protein 3	protein-coding
bcl11b_peak_6540	chr6	86028922	86029282	+	0	NA	intron (NM_001271858	intron 1 of 15)	NA	421	NM_001271860	11519	Mm.104155	NM_013458	ENSMUSG00000030000	Add2	2900072M03Rik|add97	adducin 2 (beta)	protein-coding
bcl11b_peak_2527	chr14	102981976	102983013	+	0	NA	TTS (NR_039592)	NA	138	NR_039592	100628599		NR_039592	ENSMUSG00000092901	Mir5130	mir-5130|mmu-mir-5130|mu-mir-5130	microRNA 5130	ncRNA
bcl11b_peak_8014	chr9	53609989	53610345	+	0	NA	intron (NM_144784	intron 1 of 11)	NA	183	NM_144784	110446	Mm.293233	NM_144784	ENSMUSG00000032047	Acat1	6330585C21Rik|Acat	acetyl-Coenzyme A acetyltransferase 1	protein-coding
bcl11b_peak_7113	chr7	78895947	78896348	+	0	NA	promoter-TSS (NM_001360709)	NA	89	NM_001360709	68048	Mm.34109	NM_026531	ENSMUSG00000030609	Aen	2700083B06Rik|Isg20l1	apoptosis enhancing nuclease	protein-coding
bcl11b_peak_3702	chr18	34768193	34768983	+	0	NA	exon (NM_001357456	exon 4 of 5)	NA	-8420	NM_001081256	277250	Mm.277906	NM_029518	ENSMUSG00000038773	Kdm3b	5830462I21Rik|JHDM2B|Jmjd1b|mKIAA1082	KDM3B lysine (K)-specific demethylase 3B	protein-coding
bcl11b_peak_7340	chr7	139894739	139895232	+	0	NA	5' UTR (NM_177261	exon 1 of 31)	NA	289	NM_177261	76484	Mm.44442	NM_177261	ENSMUSG00000066129	Kndc1	2410012C07Rik|B830014K08Rik|VKIND|v-KIND|very-kind	kinase non-catalytic C-lobe domain (KIND) containing 1	protein-coding
bcl11b_peak_2392	chr14	52257327	52257850	+	0	NA	intron (NM_201637	intron 1 of 37)	NA	172	NM_201637	67772	Mm.289934	NM_201637	ENSMUSG00000053754	Chd8	5830451P18Rik|AU015341|Duplin|HELSNF1|mKIAA1564	chromodomain helicase DNA binding protein 8	protein-coding
bcl11b_peak_7758	chr8	109778604	109779064	+	0	NA	5' UTR (NM_001301211	exon 1 of 23)	NA	251	NM_009677	11765	Mm.37210	NM_009677	ENSMUSG00000031731	Ap1g1	AA409002|AU041323|AW551707|Adtg|D8Ertd374e	adaptor protein complex AP-1	gamma 1 subunit	protein-coding
bcl11b_peak_4229	chr2	21368731	21369344	+	0	NA	exon (NM_001004761	exon 1 of 11)	NA	1470	NM_001004761	241263	Mm.166647	NM_175706	ENSMUSG00000045967	Gpr158	5330427M13Rik|mKIAA1136	G protein-coupled receptor 158	protein-coding
bcl11b_peak_6855	chr7	25317236	25317852	+	0	NA	exon (NM_001160400	exon 1 of 41)	NA	380	NM_001160400	269878	Mm.38527	NM_001160400	ENSMUSG00000045039	Megf8	AW049492|Egfl4|b2b1702.2Clo|b2b1702Clo|b2b288Clo|m687Ddg|mKIAA0817	multiple EGF-like-domains 8	protein-coding
bcl11b_peak_5318	chr4	56864695	56865183	+	0	NA	intron (NM_018761	intron 1 of 18)	NA	272	NM_018761	54366	Mm.218891	NM_018761	ENSMUSG00000038816	Ctnnal1	ACRP|AI616177|AW545119|C86009|Catnal1	catenin (cadherin associated protein)	alpha-like 1	protein-coding
bcl11b_peak_3448	chr17	43801902	43802328	+	0	NA	intron (NM_207649	intron 1 of 4)	NA	264	NM_207649	53901	Mm.251242	NM_030598	ENSMUSG00000039601	Rcan2	Csp2|Dscr1l1|MCIP2|ZAKI-4	regulator of calcineurin 2	protein-coding
bcl11b_peak_5364	chr4	86748594	86749225	+	0	NA	5' UTR (NM_184088	exon 1 of 32)	NA	354	NM_184088	329877	Mm.273718	NM_184088	ENSMUSG00000038024	Dennd4c	1700065A05Rik|AA420392	DENN/MADD domain containing 4C	protein-coding
bcl11b_peak_2385	chr14	49171849	49172749	+	0	NA	promoter-TSS (NM_027492)	NA	53	NM_027492	70646	Mm.275688	NM_027492	ENSMUSG00000036282	Naa30	4930487N19Rik|5730533P17Rik|AI447922|AW322455|Nat12	N(alpha)-acetyltransferase 30	NatC catalytic subunit	protein-coding
bcl11b_peak_3990	chr19	16780377	16781213	+	0	NA	5' UTR (NM_173028	exon 1 of 72)	NA	138	NM_173028	271564	Mm.211963	NM_173028	ENSMUSG00000046230	Vps13a	4930425F11|4930516E05Rik|4930543C13Rik|9930023P20|Chac|Chorein|D330038K10Rik|mKIAA0986	vacuolar protein sorting 13A	protein-coding
bcl11b_peak_4837	chr3	26767967	26768323	+	0	NA	intron (NM_027583	intron 3 of 9)	NA	130514	NM_027583	70862	Mm.330943	NM_027583	ENSMUSG00000039335	Spata16	4921511F01Rik|4930503K02Rik|Nyd-sp12	spermatogenesis associated 16	protein-coding
bcl11b_peak_3832	chr18	80047781	80048157	+	0	NA	intron (NM_053117	intron 1 of 2)	NA	1074	NM_053117	93737	Mm.24678	NM_053117	ENSMUSG00000056214	Pard6g	2410049N21Rik|Par6a	par-6 family cell polarity regulator gamma	protein-coding
bcl11b_peak_5390	chr4	101009521	101009877	+	0	NA	Intergenic	NA	-59339	NM_183024	242570	Mm.185636	NM_183024	ENSMUSG00000035275	Raver2	A430091O22Rik	ribonucleoprotein	PTB-binding 2	protein-coding
bcl11b_peak_3158	chr16	87454935	87455395	+	0	NA	intron (NM_024258	intron 1 of 17)	NA	180	NM_024258	74112	Mm.152941	NM_024258	ENSMUSG00000025616	Usp16	1200004E02Rik|2810483I07Rik|6330514E22Rik|UBPM	ubiquitin specific peptidase 16	protein-coding
bcl11b_peak_7964	chr9	35267537	35267907	+	0	NA	promoter-TSS (NM_028040)	NA	83	NM_001286604	109229	Mm.24197	NM_175411	ENSMUSG00000050471	Fam118b	2310022O21Rik|2700018L24Rik|C030004A17Rik|Ppp4r1l	family with sequence similarity 118	member B	protein-coding
bcl11b_peak_775	chr10	81482452	81482911	+	0	NA	promoter-TSS (NM_001311124)	NA	28	NM_001311124	319586	Mm.152689	NM_176954	ENSMUSG00000034818	Celf5	4930565A21Rik|Brunol5	CUGBP	Elav-like family member 5	protein-coding
bcl11b_peak_1163	chr11	62879045	62879954	+	0	NA	promoter-TSS (NM_026210)	NA	44	NM_001356520	67510	Mm.9806	NM_026210	ENSMUSG00000014177	Tvp23b	1810036I24Rik|Fam18b|Fam18b1	trans-golgi network vesicle protein 23B	protein-coding
bcl11b_peak_2931	chr15	100871175	100871531	+	0	NA	intron (NM_001077499	intron 1 of 26)	NA	708	NM_001077499	20273	Mm.385012	NM_011323	ENSMUSG00000023033	Scn8a	AI853486|C630029C19Rik|NaCh6|Nav1.6|dmu|med|mnd-2|mnd2|nmf2|nmf335|nmf58|nur14|seal	sodium channel	voltage-gated	type VIII	alpha	protein-coding
bcl11b_peak_5535	chr4	131371434	131371792	+	0	NA	Intergenic	NA	-361139	NR_130167	77835	Mm.348412	NR_130167	ENSMUSG00000086262	A930031H19Rik	A930004I12Rik	RIKEN cDNA A930031H19 gene	ncRNA
bcl11b_peak_3916	chr19	6276803	6277545	+	0	NA	exon (NM_010119	exon 1 of 5)	NA	278	NM_010119	13660	Mm.30169	NM_010119	ENSMUSG00000024772	Ehd1	AA409636|Past1|RME-1	EH-domain containing 1	protein-coding
bcl11b_peak_3979	chr19	12152535	12153039	+	0	NA	intron (NR_030566	intron 2 of 3)	NA	-32113	NM_146682	258677	Mm.261576	NM_146682	ENSMUSG00000067522	Olfr76	MOR215-3|V5	olfactory receptor 76	protein-coding
bcl11b_peak_3865	chr19	4042222	4042578	+	0	NA	promoter-TSS (NM_181796)	NA	-179	NM_181796	14869	Mm.441542	NM_181796	ENSMUSG00000038155	Gstp2	GSTpiA|Gst-3|Gst3	glutathione S-transferase	pi 2	protein-coding
bcl11b_peak_8000	chr9	45935492	45935972	+	0	NA	intron (NM_011526	intron 1 of 4)	NA	326	NM_011526	21345	Mm.283283	NM_011526	ENSMUSG00000032085	Tagln	Sm22|Sm22a|Ws310	transgelin	protein-coding
bcl11b_peak_6680	chr6	128369605	128370218	+	0	NA	intron (NM_008021	intron 4 of 7)	NA	-5599	NM_027697	71149	Mm.483176	NM_027697	ENSMUSG00000079304	Tex52	4933413G19Rik	testis expressed 52	protein-coding
bcl11b_peak_6653	chr6	123598058	123598414	+	0	NA	Intergenic	NA	52399	NM_001104637	546913	Mm.469875	NM_001104637	ENSMUSG00000095486	Vmn2r22	EG546913	vomeronasal 2	receptor 22	protein-coding
bcl11b_peak_6818	chr7	19573211	19573612	+	0	NA	promoter-TSS (NM_027189)	NA	-68	NM_027189	69731	Mm.24540	NM_027189	ENSMUSG00000044709	Gemin7	2400008I04Rik|AI120175|AI461688	gem nuclear organelle associated protein 7	protein-coding
bcl11b_peak_8366	chrX	16618270	16618922	+	0	NA	Intergenic	NA	-1102	NM_173740	17161	Mm.21108	NM_173740	ENSMUSG00000025037	Maoa	1110061B18Rik|AA407771	monoamine oxidase A	protein-coding
bcl11b_peak_1357	chr11	95259383	95259822	+	0	NA	Intergenic	NA	-1927	NM_053093	93670	Mm.40085	NM_053093	ENSMUSG00000020872	Tac4	AW489379|PPT-C	tachykinin 4	protein-coding
bcl11b_peak_4115	chr19	46305338	46305790	+	0	NA	promoter-TSS (NM_019408)	NA	65	NR_152247	100503392	Mm.439920	NR_152247	ENSMUSG00000118087	4833438C02Rik	AI837757	RIKEN cDNA 4833438C02 gene	ncRNA
bcl11b_peak_6702	chr6	140624075	140624455	+	0	NA	promoter-TSS (NM_001309437)	NA	-644	NM_001309437	11569	Mm.86453	NM_009637	ENSMUSG00000030232	Aebp2	AU023766|B230313N05Rik	AE binding protein 2	protein-coding
bcl11b_peak_6411	chr6	38875492	38875852	+	0	NA	intron (NM_001294144	intron 1 of 14)	NA	518	NM_010433	15258	Mm.23790	NM_010433	ENSMUSG00000061436	Hipk2	1110014O20Rik|B230339E18Rik|Stank	homeodomain interacting protein kinase 2	protein-coding
bcl11b_peak_6549	chr6	87730599	87731457	+	0	NA	exon (NM_001159697	exon 1 of 8)	NA	159	NM_001159697	58229	Mm.333229	NM_021418	ENSMUSG00000068263	Efcc1	Ccdc48	EF hand and coiled-coil domain containing 1	protein-coding
bcl11b_peak_6625	chr6	115134904	115135270	+	0	NA	promoter-TSS (NR_132436)	NA	185	NM_001111015	20965	Mm.441431	NM_013681	ENSMUSG00000009394	Syn2	2900074L19Rik|AI836018|AI841723	synapsin II	protein-coding
bcl11b_peak_4662	chr2	155632233	155632599	+	0	NA	exon (NM_001085378	exon 36 of 42)	NA	9536	NR_030757	735275		NR_030757	ENSMUSG00000076312	Mir499	Mirn499|mir-499|mmu-mir-499	microRNA 499	ncRNA
bcl11b_peak_5723	chr4	152008857	152009864	+	0	NA	exon (NM_001033352	exon 1 of 4)	NA	469	NM_001033352	242785	Mm.22306	NM_001033352	ENSMUSG00000073700	Klhl21	1810045K06Rik|D330008A20|mKIAA0469	kelch-like 21	protein-coding
bcl11b_peak_8512	chrX	161453896	161454252	+	0	NA	Intergenic	NA	-262962	NM_001103367	24004	Mm.328503	NM_198409	ENSMUSG00000043518	Rai2	3f8	retinoic acid induced 2	protein-coding
bcl11b_peak_6920	chr7	29316897	29317396	+	0	NA	3' UTR (NM_013874	exon 12 of 12)	NA	9145	NM_001368371	29861	Mm.101885	NM_013874	ENSMUSG00000030584	Dpf1	Neud4	D4	zinc and double PHD fingers family 1	protein-coding
bcl11b_peak_3229	chr17	14806458	14806814	+	0	NA	Intergenic	NA	-112374	NM_011581	21826	Mm.26688	NM_011581	ENSMUSG00000023885	Thbs2	TSP2|Thbs-2	thrombospondin 2	protein-coding
bcl11b_peak_1821	chr12	82568605	82569334	+	0	NA	Intergenic	NA	-47956	NM_015812	50779	Mm.126176	NM_015812	ENSMUSG00000021219	Rgs6	-	regulator of G-protein signaling 6	protein-coding
bcl11b_peak_4947	chr3	83055192	83055699	+	0	NA	promoter-TSS (NM_016784)	NA	-93	NM_016784	53317	Mm.286349	NM_016784	ENSMUSG00000027998	Plrg1	AA958940|C80566|Tango4	pleiotropic regulator 1	protein-coding
bcl11b_peak_5722	chr4	151933681	151934068	+	0	NA	intron (NM_172704	intron 1 of 15)	NA	154	NM_172704	230935	Mm.21353	NM_172704	ENSMUSG00000039768	Dnajc11	E030019A03Rik	DnaJ heat shock protein family (Hsp40) member C11	protein-coding
bcl11b_peak_5928	chr5	45520084	45520486	+	0	NA	promoter-TSS (NM_025895)	NA	56	NM_025895	66999	Mm.283045	NM_025895	ENSMUSG00000015804	Med28	1500003D12Rik|AI451633|AU045690|Eg1|FKSG20|magicin	mediator complex subunit 28	protein-coding
bcl11b_peak_5015	chr3	94443229	94443934	+	0	NA	intron (NM_030116	intron 1 of 6)	NA	245	NM_030116	78523	Mm.218515	NM_030116	ENSMUSG00000028140	Mrpl9	8030480E20Rik|AA409733|C330013D18Rik|L9mt	mitochondrial ribosomal protein L9	protein-coding
bcl11b_peak_1629	chr11	120491717	120492351	+	0	NA	exon (NM_013770	exon 1 of 11)	NA	197	NM_013770	27376	Mm.3991	NM_013770	ENSMUSG00000025792	Slc25a10	Dic	solute carrier family 25 (mitochondrial carrier	dicarboxylate transporter)	member 10	protein-coding
bcl11b_peak_7673	chr8	84799336	84799918	+	0	NA	intron (NM_010906	intron 1 of 8)	NA	741	NM_001371053	NA
bcl11b_peak_4195	chr2	10048285	10048679	+	0	NA	5' UTR (NM_027748	exon 1 of 7)	NA	127	NM_027748	209361	Mm.86343	NM_027748	ENSMUSG00000025782	Taf3	140kDa|4933439M23Rik|AW539625|TAF140|TAFII-140|TAFII140|mTAFII140	TATA-box binding protein associated factor 3	protein-coding
bcl11b_peak_1496	chr11	106007828	106008398	+	0	NA	promoter-TSS (NM_001037712)	NA	-35	NM_001037712	192775	Mm.343850	NM_001037712	ENSMUSG00000001901	Kcnh6	m-erg2	potassium voltage-gated channel	subfamily H (eag-related)	member 6	protein-coding
bcl11b_peak_4193	chr2	9212820	9213322	+	0	NA	Intergenic	NA	23556	NR_038180	73438	Mm.23558	NR_038180	ENSMUSG00000085580	1700061F12Rik	-	RIKEN cDNA 1700061F12 gene	ncRNA
bcl11b_peak_1826	chr12	84193303	84193861	+	0	NA	5' UTR (NM_001163502	exon 1 of 13)	NA	433	NM_001163502	238317	Mm.31256	NM_001163501	ENSMUSG00000042507	Elmsan1	9430029N19Rik|C130039O16Rik|Gm260	ELM2 and Myb/SANT-like domain containing 1	protein-coding
bcl11b_peak_3318	chr17	27111582	27112042	+	0	NA	intron (NM_080553	intron 38 of 57)	NA	20567	NR_106142	102465779		NR_106142	ENSMUSG00000098826	Mir7677	Gm27400|mmu-mir-7677	microRNA 7677	ncRNA
bcl11b_peak_5512	chr4	128836545	128836901	+	0	NA	Intergenic	NA	-30611	NM_001081098	230761	Mm.22616	NM_001081098	ENSMUSG00000028799	Zfp362	-	zinc finger protein 362	protein-coding
bcl11b_peak_5589	chr4	135175294	135175777	+	0	NA	exon (NM_019732	exon 6 of 6)	NA	22990	NM_001369050	12399	Mm.378894	NM_019732	ENSMUSG00000070691	Runx3	AML2|Cbfa3|Pebp2a3	runt related transcription factor 3	protein-coding
bcl11b_peak_8061	chr9	62281922	62282399	+	0	NA	promoter-TSS (NM_025721)	NA	19	NM_025721	66712	Mm.263615	NM_025721	ENSMUSG00000046846	Spesp1	4921508E09Rik|AI428149	sperm equatorial segment protein 1	protein-coding
bcl11b_peak_646	chr10	79803605	79804079	+	0	NA	intron (NM_001161747	intron 1 of 7)	NA	10270	NM_023128	18483	Mm.34650	NM_023128	ENSMUSG00000035863	Palm	-	paralemmin	protein-coding
bcl11b_peak_6781	chr7	16923746	16924205	+	0	NA	promoter-TSS (NM_007590)	NA	57	NM_007590	12315	Mm.288630	NM_007590	ENSMUSG00000019370	Calm3	CaMA|Cam3|Camc|R75142	calmodulin 3	protein-coding
bcl11b_peak_3894	chr19	5474677	5475068	+	0	NA	5' UTR (NM_001164352	exon 1 of 10)	NA	137	NM_001164352	58859	Mm.276367	NM_021474	ENSMUSG00000024909	Efemp2	0610011K11Rik|Fbln4|MBP1	epidermal growth factor-containing fibulin-like extracellular matrix protein 2	protein-coding
bcl11b_peak_3805	chr18	67687704	67688401	+	0	NA	intron (NM_008977	intron 4 of 9)	NA	36569	NM_001127177	19255	Mm.260433	NM_008977	ENSMUSG00000024539	Ptpn2	AI325124|Ptpt|TC-PTP	protein tyrosine phosphatase	non-receptor type 2	protein-coding
bcl11b_peak_5881	chr5	33721746	33722568	+	0	NA	promoter-TSS (NM_001163217)	NA	-149	NM_001163216	14184	Mm.6904	NM_008010	ENSMUSG00000054252	Fgfr3	CD333|FR3|Fgfr-3|Flg-2|HBGFR|Mfr3|sam3	fibroblast growth factor receptor 3	protein-coding
bcl11b_peak_3988	chr19	15869054	15869410	+	0	NA	Intergenic	NA	55390	NM_001205339	107272	Mm.289936	NM_177420	ENSMUSG00000024640	Psat1	D8Ertd814e|EPIP|PSA|Psat	phosphoserine aminotransferase 1	protein-coding
bcl11b_peak_2725	chr15	76246686	76247098	+	0	NA	promoter-TSS (NM_023168)	NA	85	NM_023168	66168	Mm.41665	NM_023168	ENSMUSG00000022564	Grina	1110025J15Rik|Lag|Tmbim3	glutamate receptor	ionotropic	N-methyl D-aspartate-associated protein 1 (glutamate binding)	protein-coding
bcl11b_peak_2397	chr14	54543972	54544368	+	0	NA	intron (NM_145462	intron 7 of 9)	NA	10191	NM_145462	219072	Mm.202152	NM_145462	ENSMUSG00000022177	Haus4	9430093H08Rik|AU016300|D14Ertd500e	HAUS augmin-like complex	subunit 4	protein-coding
bcl11b_peak_2581	chr15	25244015	25244373	+	0	NA	Intergenic	NA	169570	NM_027395	70350	Mm.29586	NM_027395	ENSMUSG00000045763	Basp1	2610024P12Rik|CAP-23|CAP23|Ckap3|NAP-22|NAP22	brain abundant	membrane attached signal protein 1	protein-coding
bcl11b_peak_7436	chr8	15442871	15443270	+	0	NA	Intergenic	NA	385417	NM_008664	17930	Mm.272115	NM_008664	ENSMUSG00000031461	Myom2	AW146149	myomesin 2	protein-coding
bcl11b_peak_3350	chr17	29490770	29491394	+	0	NA	5' UTR (NM_008842	exon 1 of 6)	NA	297	NM_008842	18712	Mm.328931	NM_008842	ENSMUSG00000024014	Pim1	Pim-1	proviral integration site 1	protein-coding
bcl11b_peak_4230	chr2	23068906	23069275	+	0	NA	promoter-TSS (NM_001355641)	NA	18	NM_001355641	74159	Mm.181973	NM_028793	ENSMUSG00000026781	Acbd5	1300014E15Rik	acyl-Coenzyme A binding domain containing 5	protein-coding
bcl11b_peak_5677	chr4	143074184	143074540	+	0	NA	Intergenic	NA	61800	NR_105988	102465618		NR_105988	ENSMUSG00000106597	Mir7021	mmu-mir-7021	microRNA 7021	ncRNA
bcl11b_peak_4323	chr2	32083416	32083811	+	0	NA	promoter-TSS (NM_175511)	NA	92	NM_175511	241303	Mm.250441	NM_175511	ENSMUSG00000050592	Fam78a	A130092J06Rik	family with sequence similarity 78	member A	protein-coding
bcl11b_peak_1348	chr11	95009753	95010109	+	0	NA	promoter-TSS (NM_001364136)	NA	52	NM_001364135	217125	Mm.297199	NM_146025	ENSMUSG00000047181	Samd14	AI839049|AI854782|BC034054	sterile alpha motif domain containing 14	protein-coding
bcl11b_peak_1007	chr11	19920143	19920640	+	0	NA	Intergenic	NA	-4051	NM_033523	114716	Mm.266627	NM_033523	ENSMUSG00000045671	Spred2	C79158	sprouty-related EVH1 domain containing 2	protein-coding
bcl11b_peak_8383	chrX	37633835	37634191	+	0	NA	Intergenic	NA	-5874	NM_001145406	546294	Mm.379498	NM_001145406	ENSMUSG00000080933	Rhox3g	Rhox3.7|Rhox3f|Rhox3g-ps	reproductive homeobox 3G	protein-coding
bcl11b_peak_1829	chr12	84417061	84417477	+	0	NA	promoter-TSS (NM_025525)	NA	69	NM_025525	66381	Mm.24846	NM_025525	ENSMUSG00000098134	Rnf113a2	2310020H19Rik|AI426758|Rnf113a	ring finger protein 113A2	protein-coding
bcl11b_peak_5093	chr3	108591327	108591692	+	0	NA	promoter-TSS (NM_001358055)	NA	-224	NM_001358055	99512	Mm.285968	NM_181400	ENSMUSG00000040389	Wdr47	1810073M12Rik|AA552998|mKIAA0893	WD repeat domain 47	protein-coding
bcl11b_peak_3751	chr18	45268118	45268713	+	0	NA	promoter-TSS (NM_001312905)	NA	-444	NM_001312905	140492	Mm.411614	NM_080465	ENSMUSG00000054477	Kcnn2	KCa2.2|SK2|SKCA2|bc|fri	potassium intermediate/small conductance calcium-activated channel	subfamily N	member 2	protein-coding
bcl11b_peak_8508	chrX	157769345	157769719	+	0	NA	Intergenic	NA	-48903	NM_001081667	245683	Mm.295846	NM_001081667	ENSMUSG00000047485	Klhl34	Gm388	kelch-like 34	protein-coding
bcl11b_peak_7209	chr7	105425711	105426079	+	0	NA	5' UTR (NM_007627	exon 1 of 5)	NA	164	NM_007627	12426	Mm.44513	NM_007627	ENSMUSG00000030898	Cckbr	CCK-BR|CCK2-R|CCK2R|CCKR-2	cholecystokinin B receptor	protein-coding
bcl11b_peak_3543	chr17	57087039	57087845	+	0	NA	intron (NM_009451	intron 1 of 3)	NA	158	NM_009451	22153	Mm.7420	NM_009451	ENSMUSG00000062591	Tubb4a	AI325297|M(beta)4|Tubb|Tubb4	tubulin	beta 4A class IVA	protein-coding
bcl11b_peak_1484	chr11	104277968	104278759	+	0	NA	intron (NM_001038609	intron 1 of 11)	NA	46927	NM_001285456	17762	Mm.1287	NM_010838	ENSMUSG00000018411	Mapt	AI413597|AW045860|Mtapt|Tau	microtubule-associated protein tau	protein-coding
bcl11b_peak_5991	chr5	76403573	76403941	+	0	NA	Intergenic	NA	-39980	NM_019515	56183	Mm.154879	NM_019515	ENSMUSG00000029236	Nmu	-	neuromedin U	protein-coding
bcl11b_peak_3491	chr17	48039995	48040351	+	0	NA	Intergenic	NA	-1880	NM_029689	76651	Mm.76918	NM_029689	ENSMUSG00000094928	1700122O11Rik	-	RIKEN cDNA 1700122O11 gene	protein-coding
bcl11b_peak_1243	chr11	75168757	75169302	+	0	NA	promoter-TSS (NM_001098203)	NA	-877	NM_001098203	15248	Mm.57250	NM_010430	ENSMUSG00000043099	Hic1	AA408311|HIC-1	hypermethylated in cancer 1	protein-coding
bcl11b_peak_6698	chr6	137169225	137169883	+	0	NA	5' UTR (NM_001164214	exon 1 of 4)	NA	164	NM_001164214	232441	Mm.46233	NM_181988	ENSMUSG00000030222	Rerg	-	RAS-like	estrogen-regulated	growth-inhibitor	protein-coding
bcl11b_peak_7965	chr9	35558228	35558584	+	0	NA	promoter-TSS (NM_023292)	NA	64	NM_013932	30959	Mm.291723	NM_013932	ENSMUSG00000032101	Ddx25	AW047046|GRTH	DEAD (Asp-Glu-Ala-Asp) box polypeptide 25	protein-coding
bcl11b_peak_4082	chr19	44266803	44267322	+	0	NA	Intergenic	NA	-26614	NM_009128	20250	Mm.487021	NM_009128	ENSMUSG00000025203	Scd2	Mir5114|Scd-2|mir-5114|swty	stearoyl-Coenzyme A desaturase 2	protein-coding
bcl11b_peak_5974	chr5	71984599	71984955	+	0	NA	intron (NM_001370968	intron 5 of 9)	NA	183412	NM_178599	27784	Mm.44223	NM_178599	ENSMUSG00000029213	Commd8	C77770|D5Buc26e	COMM domain containing 8	protein-coding
bcl11b_peak_5064	chr3	101907868	101908269	+	0	NA	intron (NM_001039371	intron 2 of 11)	NA	16385	NM_001039371	242126	Mm.90204	NM_001039371	ENSMUSG00000033147	Slc22a15	2610034P21Rik|4930477M19|A530052I06Rik|BB219042	solute carrier family 22 (organic anion/cation transporter)	member 15	protein-coding
bcl11b_peak_4805	chr2	181520482	181520838	+	0	NA	non-coding (NR_073369	exon 1 of 6)	NA	175	NR_073369	13002	Mm.140761	NM_016775	ENSMUSG00000000826	Dnajc5	2610314I24Rik|AU018536|Csp	DnaJ heat shock protein family (Hsp40) member C5	protein-coding
bcl11b_peak_2911	chr15	98952960	98953316	+	0	NA	intron (NM_011653	intron 1 of 3)	NA	363	NM_011653	22142	Mm.405359	NM_011653	ENSMUSG00000072235	Tuba1a	Tuba-1|Tuba1	tubulin	alpha 1A	protein-coding
bcl11b_peak_7665	chr8	84256836	84257199	+	0	NA	TTS (NM_001294281)	NA	307	NM_026423	67873	Mm.278085	NM_026423	ENSMUSG00000004996	Mri1	2410018C20Rik	methylthioribose-1-phosphate isomerase 1	protein-coding
bcl11b_peak_3029	chr16	18777175	18777550	+	0	NA	exon (NM_013805	exon 1 of 1)	NA	515	NM_013805	12741	Mm.22768	NM_013805	ENSMUSG00000041378	Cldn5	AI854493|MBEC1|Tmvcf	claudin 5	protein-coding
bcl11b_peak_2658	chr15	59647929	59648415	+	0	NA	promoter-TSS (NM_144549)	NA	-482	NM_144549	211770	Mm.40298	NM_144549	ENSMUSG00000032501	Trib1	A530090O15Rik|TRB-1|Trb1	tribbles pseudokinase 1	protein-coding
bcl11b_peak_5818	chr5	24237800	24238156	+	0	NA	Intergenic	NA	-19550	NR_030454	735274		NR_030454	ENSMUSG00000106252	Mir684-1	Mirn684-1	microRNA 684-1	ncRNA
bcl11b_peak_6722	chr6	149101206	149101895	+	0	NA	5' UTR (NM_177192	exon 1 of 21)	NA	130	NM_177192	320560	Mm.426874	NM_177192	ENSMUSG00000030313	Dennd5b	9330160C06Rik|AI852444|D030011O10Rik|Gm17524	DENN/MADD domain containing 5B	protein-coding
bcl11b_peak_6874	chr7	27470325	27470700	+	0	NA	Intergenic	NA	-3328	NM_133210	170742	Mm.200120	NM_133210	ENSMUSG00000055200	Sertad3	AW124805|D1Mgi51|Rbt1|Sei3	SERTA domain containing 3	protein-coding
bcl11b_peak_1598	chr11	119056468	119056970	+	0	NA	Intergenic	NA	-15806	NM_013926	30951	Mm.99953	NM_013926	ENSMUSG00000025578	Cbx8	Pc3	chromobox 8	protein-coding
bcl11b_peak_5815	chr5	23850178	23850903	+	0	NA	promoter-TSS (NR_045042)	NA	-57	NR_045040	67194	Mm.423733	NR_045040	ENSMUSG00000097180	2700038G22Rik	-	RIKEN cDNA 2700038G22 gene	ncRNA
bcl11b_peak_8537	chrY	33821083	33821439	+	0	NA	Intergenic	NA	1310584	NM_001037748	380994	Mm.391354	NM_001037748	ENSMUSG00000093993	Gm20736	-	predicted gene	20736	protein-coding
bcl11b_peak_576	chr10	61419148	61419599	+	0	NA	intron (NM_013611	intron 1 of 2)	NA	1401	NM_013611	18119	Mm.57195	NM_013611	ENSMUSG00000037171	Nodal	Tg.413d	nodal	protein-coding
bcl11b_peak_3963	chr19	10101005	10101566	+	0	NA	exon (NM_019699	exon 1 of 12)	NA	218	NM_019699	56473	Mm.38901	NM_019699	ENSMUSG00000024665	Fads2	2900042M13Rik|Fadsd2	fatty acid desaturase 2	protein-coding
bcl11b_peak_7855	chr8	123576092	123576458	+	0	NA	Intergenic	NA	-10188	NR_046154	100861501		NR_046154	ENSMUSG00000094270	Gm22291	Rn5s30	predicted gene	22291	rRNA
bcl11b_peak_3319	chr17	27133502	27134331	+	0	NA	promoter-TSS (NM_026063)	NA	-25	NM_026063	67267	Mm.272389	NM_026063	ENSMUSG00000024208	Uqcc2	2900010M23Rik|Cbp6|M19|Mnf1	ubiquinol-cytochrome c reductase complex assembly factor 2	protein-coding
bcl11b_peak_6167	chr5	124354344	124354844	+	0	NA	promoter-TSS (NM_013812)	NA	34	NM_013812	13445	Mm.391838	NM_013812	ENSMUSG00000029394	Cdk2ap1	Apc10|Cdkap1|DORC1|Doc1|ST19|doc-1|p12	CDK2 (cyclin-dependent kinase 2)-associated protein 1	protein-coding
bcl11b_peak_5462	chr4	120979902	120980258	+	0	NA	intron (NM_133716	intron 4 of 9)	NA	-6758	NR_105982	102465614		NR_105982	ENSMUSG00000106436	Mir7015	mmu-mir-7015	microRNA 7015	ncRNA
bcl11b_peak_1025	chr11	24076129	24076573	+	0	NA	Intergenic	NA	-1705	NM_016707	14025	Mm.53687	NM_016707	ENSMUSG00000000861	Bcl11a	2810047E18Rik|BCL-11A|Ctip1|D930021L15Rik|Evi9|Evi9a|Evi9b|Evi9c|mKIAA1809	B cell CLL/lymphoma 11A (zinc finger protein)	protein-coding
bcl11b_peak_5609	chr4	136836472	136836859	+	0	NA	promoter-TSS (NM_001290753)	NA	-653	NM_010142	13844	Mm.250981	NM_010142	ENSMUSG00000028664	Ephb2	Cek5|Drt|ETECK|Erk|Hek5|Nuk|Prkm5|Qek5|Sek3|Tyro5	Eph receptor B2	protein-coding
bcl11b_peak_8367	chrX	16817201	16817698	+	0	NA	promoter-TSS (NM_172778)	NA	-83	NM_172778	109731	Mm.241656	NM_172778	ENSMUSG00000040147	Maob	6330414K01Rik|MAO-B	monoamine oxidase B	protein-coding
bcl11b_peak_7236	chr7	116031719	116032088	+	0	NA	promoter-TSS (NR_152104)	NA	-76	NR_152104	68469	Mm.435492	NR_152104		Sox6os	1110006G14Rik	SRY (sex determining region Y)-box 6	opposite strand	ncRNA
bcl11b_peak_4925	chr3	66635503	66635859	+	0	NA	Intergenic	NA	-338844	NM_145820	72789	Mm.443526	NM_028357	ENSMUSG00000027831	Veph1	2810471M23Rik|Veph	ventricular zone expressed PH domain-containing 1	protein-coding
bcl11b_peak_3385	chr17	33843006	33843362	+	0	NA	promoter-TSS (NM_019421)	NA	93	NM_019421	54219	Mm.11175	NM_019421	ENSMUSG00000002308	Cd320	425O18-1|8D6|D17Ertd716e|NG29|TCblR|VLDL	CD320 antigen	protein-coding
bcl11b_peak_1801	chr12	76822262	76822620	+	0	NA	promoter-TSS (NM_134050)	NA	83	NM_134050	104886	Mm.172847	NM_134050	ENSMUSG00000021062	Rab15	2310012G06Rik|AI840042	RAB15	member RAS oncogene family	protein-coding
bcl11b_peak_2034	chr13	34037363	34037977	+	0	NA	promoter-TSS (NM_026512)	NA	29	NM_026512	68021	Mm.140243	NM_026512	ENSMUSG00000038286	Bphl	2010012D11Rik|5730533B08Rik|AI115341	biphenyl hydrolase-like (serine hydrolase	breast epithelial mucin-associated antigen)	protein-coding
bcl11b_peak_1693	chr12	24382977	24383476	+	0	NA	Intergenic	NA	-115355	NM_020614	21340	Mm.39082	NM_020614	ENSMUSG00000059669	Taf1b	4930408G01Rik|A230108M10Rik|TAFI68|Tafi86|p63	TATA-box binding protein associated factor	RNA polymerase I	B	protein-coding
bcl11b_peak_5758	chr4	154894912	154895581	+	0	NA	3' UTR (NM_013783	exon 24 of 24)	NA	3797	NM_025582	66469	Mm.41868	NM_025582	ENSMUSG00000029059	Prxl2b	2810405K02Rik|AI836168|Fam213b|PM/PGFS	peroxiredoxin like 2B	protein-coding
bcl11b_peak_7238	chr7	116237337	116237800	+	0	NA	5' UTR (NM_001305186	exon 1 of 25)	NA	208	NM_001305186	233765	Mm.3741	NM_172743	ENSMUSG00000045659	Plekha7	A430081P20Rik|AI414265	pleckstrin homology domain containing	family A member 7	protein-coding
bcl11b_peak_8181	chr9	99568528	99568884	+	0	NA	5' UTR (NM_028768	exon 1 of 22)	NA	193	NM_001166138	74125	Mm.234823	NM_028768	ENSMUSG00000032468	Armc8	1200015K23Rik|Gid5|HSPC056	armadillo repeat containing 8	protein-coding
bcl11b_peak_7991	chr9	44604877	44605290	+	0	NA	5' UTR (NM_001357703	exon 1 of 14)	NA	191	NM_007841	13209	Mm.267061	NM_007841	ENSMUSG00000032097	Ddx6	1110001P04Rik|C430015D01Rik|E230023J21Rik|HLR2|mRCK/P54|p54|rck	DEAD (Asp-Glu-Ala-Asp) box polypeptide 6	protein-coding
bcl11b_peak_3110	chr16	52031479	52032046	+	0	NA	intron (NM_001033238	intron 1 of 17)	NA	213	NM_001033238	208650	Mm.328206	NM_001033238	ENSMUSG00000022637	Cblb	AI429560|AI851073|Cbl-b	Casitas B-lineage lymphoma b	protein-coding
bcl11b_peak_5876	chr5	33442864	33443495	+	0	NA	Intergenic	NA	-9089	NM_011320	672284		NM_011320	ENSMUSG00000029112	Nkx1-1	Nkx-1.1|Sax2	NK1 homeobox 1	protein-coding
bcl11b_peak_3535	chr17	56764581	56765431	+	0	NA	intron (NM_001360405	intron 1 of 11)	NA	255	NM_001360405	224907	Mm.293973	NM_144858	ENSMUSG00000007603	Dus3l	AI662135|AW557805	dihydrouridine synthase 3-like (S. cerevisiae)	protein-coding
bcl11b_peak_944	chr10	128940351	128940707	+	0	NA	intron (NM_001330160	intron 3 of 24)	NA	6716	NM_008398	16404	Mm.179747	NM_008398	ENSMUSG00000025348	Itga7	[a]7|alpha7	integrin alpha 7	protein-coding
bcl11b_peak_1746	chr12	56635557	56635913	+	0	NA	Intergenic	NA	-22451	NM_008701	18094	Mm.129420	NM_008701	ENSMUSG00000058669	Nkx2-9	Nkx-2.9|Nkx2-8|Nkx2.9|tinman	NK2 homeobox 9	protein-coding
bcl11b_peak_8362	chrX	13281236	13281637	+	0	NA	intron (NM_010028	intron 1 of 16)	NA	414	NM_010028	13205	Mm.289662	NM_010028	ENSMUSG00000000787	Ddx3x	D1Pas1-rs2|Ddx3|Fin14	DEAD/H (Asp-Glu-Ala-Asp/His) box polypeptide 3	X-linked	protein-coding
bcl11b_peak_7961	chr9	31566653	31567009	+	0	NA	Intergenic	NA	-102593	NM_144936	235135	Mm.390134	NM_144936	ENSMUSG00000041737	Tmem45b	BC018222	transmembrane protein 45b	protein-coding
bcl11b_peak_1412	chr11	99614454	99614882	+	0	NA	exon (NM_027800	exon 1 of 1)	NA	178	NM_027800	71453	Mm.51510	NM_027800	ENSMUSG00000060756	Krtap2-4	5530401P19Rik|KAP2.4|KRTAP2.4	keratin associated protein 2-4	protein-coding
bcl11b_peak_1752	chr12	57576150	57576582	+	0	NA	exon (NM_001312644	exon 2 of 32)	NA	12251	NM_001312644	70846	Mm.84118	NM_001037743	ENSMUSG00000046782	Ttc6	4921506M07Rik|EG639426|Gm69|Gm9813	tetratricopeptide repeat domain 6	protein-coding
bcl11b_peak_4607	chr2	144330917	144332067	+	0	NA	promoter-TSS (NM_152947)	NA	-130	NM_152947	107586	Mm.252750	NM_026924	ENSMUSG00000037279	Ovol2	1700108N11Rik|1810007D21Rik|M-OVO|M-OVO-A|M-OVO-B|MOVO|Ovo2|Zfp339|movo2	ovo like zinc finger 2	protein-coding
bcl11b_peak_5391	chr4	101292987	101293345	+	0	NA	Intergenic	NA	-27884	NM_146145	16451	Mm.289657	NM_013567	ENSMUSG00000028530	Jak1	AA960307|BAP004|C130039L05Rik	Janus kinase 1	protein-coding
bcl11b_peak_6404	chr6	38434041	38434649	+	0	NA	exon (NM_177185	exon 1 of 17)	NA	420	NM_177185	320538	Mm.302831	NM_177185	ENSMUSG00000038538	Ubn2	2900060J04Rik|6030408G03Rik|BC060116|D130059P03Rik|mKIAA2030	ubinuclein 2	protein-coding
bcl11b_peak_7537	chr8	69880931	69881659	+	0	NA	exon (NM_026818	exon 8 of 8)	NA	6097	NM_026818	68709	Mm.334584	NM_026818	ENSMUSG00000044006	Cilp2	1110031K21Rik|AA407300|CLIP-2	cartilage intermediate layer protein 2	protein-coding
bcl11b_peak_8043	chr9	58822250	58823018	+	0	NA	promoter-TSS (NM_001081192)	NA	-315	NM_001081192	330953	Mm.151967	NM_001081192	ENSMUSG00000032338	Hcn4	Bcng3|Hcn3	hyperpolarization-activated	cyclic nucleotide-gated K+ 4	protein-coding
bcl11b_peak_5517	chr4	129188994	129189685	+	0	NA	promoter-TSS (NM_134151)	NA	203	NM_029036	74648	Mm.172064	NM_029036	ENSMUSG00000040928	S100pbp	4930429A08Rik|AI851343|S100pbpr	S100P binding protein	protein-coding
bcl11b_peak_4892	chr3	52505252	52505608	+	0	NA	Intergenic	NA	-11534	NR_153344	102631981	Mm.394225	NR_153344		Gm30173	-	predicted gene	30173	ncRNA
bcl11b_peak_8432	chrX	92614821	92615231	+	0	NA	Intergenic	NA	-15454	NM_173783	215641	Mm.327999	NM_173783	ENSMUSG00000067649	Mageb18	B430216B18Rik	melanoma antigen family B	18	protein-coding
bcl11b_peak_7707	chr8	94036309	94037164	+	0	NA	promoter-TSS (NM_001093757)	NA	303	NM_026623	68219	Mm.354445	NM_026623	ENSMUSG00000031754	Nudt21	25kDa|3110048P04Rik|5730530J16Rik|AU014860|AW549947|Cpsf5	nudix (nucleoside diphosphate linked moiety X)-type motif 21	protein-coding
bcl11b_peak_5902	chr5	35525358	35525791	+	0	NA	promoter-TSS (NM_153107)	NA	52	NM_153107	242939	Mm.108557	NM_153107	ENSMUSG00000036596	Cpz	AV136066	carboxypeptidase Z	protein-coding
bcl11b_peak_5796	chr5	8169290	8169790	+	0	NA	intron (NM_001007220	intron 4 of 28)	NA	112998	NM_001080974	109552	Mm.96211	NM_025618	ENSMUSG00000003161	Sri	2210417O06Rik|2900070H08Rik|Sor	sorcin	protein-coding
bcl11b_peak_6358	chr6	17065009	17065559	+	0	NA	5' UTR (NM_207176	exon 1 of 7)	NA	135	NM_207176	21753	Mm.436548	NM_011570	ENSMUSG00000029552	Tes	D6Ertd352e|TESS|Tes1|Tes2|testin2	testis derived transcript	protein-coding
bcl11b_peak_4085	chr19	44382976	44383332	+	0	NA	Intergenic	NA	24555	NM_009127	20249	Mm.267377	NM_009127	ENSMUSG00000037071	Scd1	AA589638|AI265570|Scd|Scd-1|ab	stearoyl-Coenzyme A desaturase 1	protein-coding
bcl11b_peak_8111	chr9	71215838	71216421	+	0	NA	promoter-TSS (NR_110519)	NA	340	NM_009022	19378	Mm.42016	NM_009022	ENSMUSG00000013584	Aldh1a2	AV116159|Aldh1a7|Raldh1|Raldh2	aldehyde dehydrogenase family 1	subfamily A2	protein-coding
bcl11b_peak_991	chr11	6475061	6476317	+	0	NA	exon (NM_011221	exon 1 of 1)	NA	387	NM_011221	19291	Mm.296150	NM_011221	ENSMUSG00000094483	Purb	2310015K15Rik|AA114818|Cager-2|D11Bwg0414e	purine rich element binding protein B	protein-coding
bcl11b_peak_6634	chr6	116883193	116884406	+	0	NA	Intergenic	NA	-167041	NM_178768	319776	Mm.133120	NM_178768	ENSMUSG00000048108	Tmem72	C230095G01Rik	transmembrane protein 72	protein-coding
bcl11b_peak_3502	chr17	53688803	53689570	+	0	NA	intron (NM_028232	intron 1 of 8)	NA	129	NM_028232	72415	Mm.153202	NM_028232	ENSMUSG00000023940	Sgo1	3300001M08Rik|C81037|Sgol1	shugoshin 1	protein-coding
bcl11b_peak_5948	chr5	62890781	62891139	+	0	NA	Intergenic	NA	79304	NM_001170705	100322896		NM_001170705	ENSMUSG00000090326	Dthd1	Gm17384	death domain containing 1	protein-coding
bcl11b_peak_5334	chr4	63367743	63368156	+	0	NA	3' UTR (NM_001045514	exon 22 of 22)	NA	5500	NM_011016	18406	Mm.14173	NM_011016	ENSMUSG00000061540	Orm2	Agp1|Orm-2	orosomucoid 2	protein-coding
bcl11b_peak_521	chr10	31313424	31313789	+	0	NA	intron (NM_027168	intron 1 of 5)	NA	201	NM_027168	69692	Mm.245537	NM_027168	ENSMUSG00000000295	Hddc2	2310057G13Rik	HD domain containing 2	protein-coding
bcl11b_peak_7773	chr8	113924785	113925143	+	0	NA	Intergenic	NA	-76125	NM_172466	208936	Mm.167471	NM_172466	ENSMUSG00000053399	Adamts18	9630038L21|ADAMTS21|E130314N14Rik	a disintegrin-like and metallopeptidase (reprolysin type) with thrombospondin type 1 motif	18	protein-coding
bcl11b_peak_1759	chr12	59219619	59220053	+	0	NA	promoter-TSS (NM_001033156)	NA	-353	NM_001033156	70611	Mm.311026	NM_001033156	ENSMUSG00000035329	Fbxo33	5730501N20Rik|AI642135	F-box protein 33	protein-coding
bcl11b_peak_1049	chr11	32614627	32615287	+	0	NA	intron (NM_001359177	intron 16 of 18)	NA	-27598	NM_134015	103583	Mm.28017	NM_134015	ENSMUSG00000020271	Fbxw11	2310065A07Rik|AA536858|BTRC2|BTRCP2|Fbxw1b|HOS	F-box and WD-40 domain protein 11	protein-coding
bcl11b_peak_733	chr10	81129317	81129745	+	0	NA	Intergenic	NA	-6740	NM_010731	16969	Mm.20920	NM_010731	ENSMUSG00000035011	Zbtb7a	9030619K07Rik|9130006G12Rik|AI452336|FBI-1|Lrf|Pokemon|Zbtb7	zinc finger and BTB domain containing 7a	protein-coding
bcl11b_peak_1003	chr11	18636259	18636818	+	0	NA	Intergenic	NA	382431	NM_001193271	17268	Mm.356578	NM_010789	ENSMUSG00000020160	Meis1	C530044H18Rik|Evi8	Meis homeobox 1	protein-coding
bcl11b_peak_64	chr1	44295460	44295816	+	0	NA	Intergenic	NA	-76707	NM_207281	403183	Mm.336176	NM_207281	ENSMUSG00000046828	Mettl21e	4832428D23Rik|Gm991	methyltransferase like 21E	protein-coding
bcl11b_peak_3027	chr16	18626199	18626790	+	0	NA	intron (NM_213614	intron 2 of 11)	NA	3444	NM_213614	18951	Mm.20365	NM_213614	ENSMUSG00000072214	2024-09-05	Cdcrel-1|Cdcrel1|Pnutl1	septin 5	protein-coding
bcl11b_peak_8110	chr9	70542507	70543108	+	0	NA	promoter-TSS (NR_152142)	NA	92	NR_152142	66660	Mm.22379	NM_025690	ENSMUSG00000032212	Sltm	5730455C01Rik|5730555F13Rik|9130215G10Rik|Met	SAFB-like	transcription modulator	protein-coding
bcl11b_peak_4552	chr2	122643253	122644384	+	0	NA	Intergenic	NA	3015	NR_030547	387165		NR_030547	ENSMUSG00000076309	Mir147	Mirn147|mmu-mir-147	microRNA 147	ncRNA
bcl11b_peak_6786	chr7	18188012	18188390	+	0	NA	Intergenic	NA	11707	NM_001003393	232925	Mm.37237	NM_001003393	ENSMUSG00000066756	Igfl3	Gm580|Igfl|Rprc483	IGF-like family member 3	protein-coding
bcl11b_peak_5978	chr5	73406053	73406525	+	0	NA	5' UTR (NM_181323	exon 1 of 16)	NA	211	NM_181323	231293	Mm.280211	NM_181323	ENSMUSG00000029154	Cwh43	C130090K23Rik|imds-60	cell wall biogenesis 43 C-terminal homolog	protein-coding
bcl11b_peak_7844	chr8	123212577	123213101	+	0	NA	promoter-TSS (NM_145606)	NA	-19	NM_177279	320869	Mm.258354	NM_177279	ENSMUSG00000048478	Spata33	4732415M23Rik|AI847264	spermatogenesis associated 33	protein-coding
bcl11b_peak_3488	chr17	47878428	47878836	+	0	NA	exon (NM_001110824	exon 6 of 17)	NA	-43941	NM_001109973	17240	Mm.329100	NM_010783	ENSMUSG00000032717	Mdfi	I-mf|I-mfa	MyoD family inhibitor	protein-coding
bcl11b_peak_3526	chr17	56603457	56604026	+	0	NA	exon (NM_001163300	exon 15 of 21)	NA	6030	NM_153152	224904	Mm.34002	NM_153152	ENSMUSG00000049760	Micos13	2410015M20Rik|Mic13|QIL1|sr104	mitochondrial contact site and cristae organizing system subunit 13	protein-coding
bcl11b_peak_5717	chr4	151057654	151058061	+	0	NA	promoter-TSS (NM_009498)	NA	96	NM_009498	22319	Mm.273930	NM_009498	ENSMUSG00000028955	Vamp3	D130027G05Rik|VAMP-3|ceb	vesicle-associated membrane protein 3	protein-coding
bcl11b_peak_6436	chr6	48395527	48396036	+	0	NA	promoter-TSS (NR_152251)	NA	195	NM_001362144	77827	Mm.107646	NM_133922	ENSMUSG00000042810	Krba1	A930040G15Rik|AI448780	KRAB-A domain containing 1	protein-coding
bcl11b_peak_6830	chr7	23356999	23357355	+	0	NA	intron (NM_001004194	intron 8 of 8)	NA	-28712	NM_001039143	23968	Mm.333653	NM_011860	ENSMUSG00000015721	Nlrp5	Mater|Nalp5|Op1|PAN11	NLR family	pyrin domain containing 5	protein-coding
bcl11b_peak_8507	chrX	157283013	157283649	+	0	NA	intron (NM_011077	intron 12 of 21)	NA	131955	NM_011077	18675	Mm.2529	NM_011077	ENSMUSG00000057457	Phex	Gy|HPDR|HPDR1|Hyp|PEX	phosphate regulating endopeptidase homolog	X-linked	protein-coding
bcl11b_peak_6533	chr6	85215770	85216126	+	0	NA	intron (NM_178639	intron 13 of 13)	NA	28017	NM_010131	13796	Mm.391473	NM_010131	ENSMUSG00000033726	Emx1	-	empty spiracles homeobox 1	protein-coding
bcl11b_peak_3504	chr17	55712285	55712641	+	0	NA	intron (NR_151542	intron 1 of 16)	NA	173	NM_028370	72836	Mm.177073	NM_028370	ENSMUSG00000024174	Pot1b	2810458H16Rik	protection of telomeres 1B	protein-coding
bcl11b_peak_4995	chr3	89867669	89868446	+	0	NA	Intergenic	NA	36687	NM_172530	214547	Mm.225	NM_172530	ENSMUSG00000046280	She	9430022A14	src homology 2 domain-containing transforming protein E	protein-coding
bcl11b_peak_119	chr1	71317386	71317744	+	0	NA	intron (NM_175210	intron 14 of 52)	NA	97345	NM_175210	74591	Mm.159251	NM_175210	ENSMUSG00000050296	Abca12	4832428G11Rik|4833417A11Rik	ATP-binding cassette	sub-family A (ABC1)	member 12	protein-coding
bcl11b_peak_4939	chr3	73053451	73053807	+	0	NA	intron (NM_001357851	intron 1 of 1)	NA	3437	NM_198864	386750	Mm.331076	NM_198864	ENSMUSG00000048304	Slitrk3	ST3	SLIT and NTRK-like family	member 3	protein-coding
bcl11b_peak_7378	chr7	143464812	143465430	+	0	NA	Intergenic	NA	-4071	NM_009876	12577	Mm.168789	NM_009876	ENSMUSG00000037664	Cdkn1c	AL024410|CDKI|Kip2|p57(kip2)|p57Kip2	cyclin-dependent kinase inhibitor 1C (P57)	protein-coding
bcl11b_peak_3663	chr18	12947019	12947625	+	0	NA	Intergenic	NA	-5481	NM_207530	64291	Mm.259470	NM_020573	ENSMUSG00000044252	Osbpl1a	G430090F17Rik|Gm753|ORP-1|Osbpl1b	oxysterol binding protein-like 1A	protein-coding
bcl11b_peak_567	chr10	59951664	59952053	+	0	NA	promoter-TSS (NM_029083)	NA	-88	NM_029083	74747	Mm.21697	NM_029083	ENSMUSG00000020108	Ddit4	5830413E08Rik|AA415483|REDD1|Rtp801|dig2	DNA-damage-inducible transcript 4	protein-coding
bcl11b_peak_1053	chr11	33202321	33204128	+	0	NA	exon (NM_019916	exon 1 of 3)	NA	364	NM_019916	27140	Mm.25362	NM_019916	ENSMUSG00000040610	Tlx3	Hox11l2|Rnx|Tlx1l2	T cell leukemia	homeobox 3	protein-coding
bcl11b_peak_714	chr10	80791630	80792859	+	0	NA	intron (NM_199322	intron 27 of 27)	NA	6382	NM_023900	78670	Mm.41479	NM_023900	ENSMUSG00000035278	Plekhj1	9530063M10Rik	pleckstrin homology domain containing	family J member 1	protein-coding
bcl11b_peak_8536	chrY	29429662	29430226	+	0	NA	Intergenic	NA	-1067785	NR_038299	100041346	Mm.426191	NR_038299	ENSMUSG00000101005	Gm20871	-	Sycp3 like Y-linked pseudogene	pseudo
bcl11b_peak_982	chr11	5861780	5862244	+	0	NA	5' UTR (NM_009636	exon 1 of 21)	NA	146	NM_001291857	11568	Mm.3317	NM_009636	ENSMUSG00000020473	Aebp1	ACLP	AE binding protein 1	protein-coding
bcl11b_peak_3274	chr17	24649809	24650350	+	0	NA	exon (NM_023055	exon 1 of 7)	NA	226	NM_023055	65962	Mm.21587	NM_023055	ENSMUSG00000002504	Slc9a3r2	0610011L07Rik|1200011K07Rik|2010007A20Rik|E3karp|NHERF-2|Nherf2|Octs2|Sip-1|Sip1|Sryip1|Tka-1	solute carrier family 9 (sodium/hydrogen exchanger)	member 3 regulator 2	protein-coding
bcl11b_peak_7722	chr8	104340592	104341052	+	0	NA	exon (NM_024217	exon 1 of 5)	NA	228	NM_024217	68119	Mm.390108	NM_024217	ENSMUSG00000031875	Cmtm3	9430096L06Rik|AI413895|BNAS2|Cklfsf3	CKLF-like MARVEL transmembrane domain containing 3	protein-coding
bcl11b_peak_2626	chr15	39112358	39112746	+	0	NA	promoter-TSS (NM_198606)	NA	164	NM_172402	69906	Mm.17875	NM_172402	ENSMUSG00000022299	Slc25a32	2610043O12Rik|Mftc	solute carrier family 25	member 32	protein-coding
bcl11b_peak_7018	chr7	45045775	45046372	+	0	NA	exon (NM_175022	exon 5 of 14)	NA	7261	NM_175022	233210	Mm.219137	NM_175022	ENSMUSG00000046574	Prr12	6720469B10|BC058674	proline rich 12	protein-coding
bcl11b_peak_886	chr10	119079606	119079964	+	0	NA	Intergenic	NA	-13120	NR_045348	73400	Mm.416864	NR_045348	ENSMUSG00000100681	1700064J06Rik	-	RIKEN cDNA 1700064J06 gene	ncRNA
bcl11b_peak_8454	chrX	102250595	102250986	+	0	NA	promoter-TSS (NM_001276474)	NA	-14	NM_001276474	12705	Mm.2390	NM_007709	ENSMUSG00000051159	Cited1	AI316840|AU019144|Msg1	Cbp/p300-interacting transactivator with Glu/Asp-rich carboxy-terminal domain 1	protein-coding
bcl11b_peak_7823	chr8	122323931	122324355	+	0	NA	intron (NM_009569	intron 4 of 9)	NA	38685	NM_133202	170732	Mm.154808	NM_133202	ENSMUSG00000039079	Trhr2	TRH-R2	thyrotropin releasing hormone receptor 2	protein-coding
bcl11b_peak_5764	chr4	155221811	155222500	+	0	NA	exon (NM_011385	exon 1 of 7)	NA	380	NM_011385	20481	Mm.28520	NM_011385	ENSMUSG00000029050	Ski	2310012I02Rik|2610001A11Rik|AA062172|AA589460|BC004088	ski sarcoma viral oncogene homolog (avian)	protein-coding
bcl11b_peak_1134	chr11	60189332	60189795	+	0	NA	exon (NM_009021	exon 3 of 6)	NA	11054	NR_105886	102465555		NR_105886	ENSMUSG00000098547	Mir6921	Gm27352|mmu-mir-6921	microRNA 6921	ncRNA
bcl11b_peak_2480	chr14	70519900	70520449	+	0	NA	promoter-TSS (NM_009755)	NA	86	NM_009755	12153	Mm.27757	NM_009755	ENSMUSG00000022098	Bmp1	Pcp|Tld	bone morphogenetic protein 1	protein-coding
bcl11b_peak_5816	chr5	24030256	24030651	+	0	NA	promoter-TSS (NM_001310471)	NA	-141	NM_001310471	84652	Mm.304976	NM_053090	ENSMUSG00000028995	Fam126a	AB030242|Drctnnb1a	family with sequence similarity 126	member A	protein-coding
bcl11b_peak_1186	chr11	69236016	69236470	+	0	NA	exon (NM_008192	exon 2 of 19)	NA	779	NM_008192	14919	Mm.291816	NM_008192	ENSMUSG00000020890	Gucy2e	GC-E|GC1|ROS-GC1	guanylate cyclase 2e	protein-coding
bcl11b_peak_2552	chr14	122475929	122476290	+	0	NA	promoter-TSS (NR_045046)	NA	725	NM_009574	22772	Mm.308936	NM_009574	ENSMUSG00000061524	Zic2	HPE5|Ku	zinc finger protein of the cerebellum 2	protein-coding
bcl11b_peak_2584	chr15	25781195	25781829	+	0	NA	exon (NM_001353142	exon 5 of 21)	NA	7499	NM_001353141	17909	Mm.60590	NM_019472	ENSMUSG00000022272	Myo10	AW048724|D15Ertd600e|mKIAA0799|myosin-X	myosin X	protein-coding
bcl11b_peak_4683	chr2	157566018	157566509	+	0	NA	promoter-TSS (NM_016916)	NA	98	NM_016916	53619	Mm.480461	NM_016916	ENSMUSG00000067787	Blcap	AI462828|Bc10	bladder cancer associated protein	protein-coding
bcl11b_peak_5712	chr4	150315223	150315579	+	0	NA	intron (NM_001085492	intron 1 of 22)	NA	33485	NM_001085492	68703	Mm.291274	NM_001085492	ENSMUSG00000039852	Rere	1110033A15Rik|AI414665|ARG|ARP|ATN1L|AW742570|Atr2|DNB1|eye<m03Jus>|eyes3|mKIAA0458	arginine glutamic acid dipeptide (RE) repeats	protein-coding
bcl11b_peak_7740	chr8	105701618	105701983	+	0	NA	promoter-TSS (NM_001012638)	NA	153	NM_019695	56513	Mm.472753	NM_019695	ENSMUSG00000005699	Pard6a	0710008C04Rik|2610010A15Rik|PAR-6A|PAR6alpha|Par-6|Par6|Par6c|TAX40|Tip-40	par-6 family cell polarity regulator alpha	protein-coding
bcl11b_peak_6885	chr7	28350708	28351175	+	0	NA	promoter-TSS (NR_028129)	NA	252	NM_013647	20055	Mm.702	NM_013647	ENSMUSG00000037563	Rps16	AA420385|AI317031	ribosomal protein S16	protein-coding
bcl11b_peak_363	chr1	171102243	171102711	+	0	NA	Intergenic	NA	-19184	NM_001081275	75472	Mm.32760	NM_029301	ENSMUSG00000026649	Cfap126	1700009P17Rik|AV282292|Flattop|Fltp	cilia and flagella associated protein 126	protein-coding
bcl11b_peak_3695	chr18	33777390	33777746	+	0	NA	Intergenic	NA	-17324	NR_038151	69749	Mm.248787	NR_038151	ENSMUSG00000087590	Epb41l4aos	2410004N09Rik|Epb4.1l4aos	erythrocyte membrane protein band 4.1 like 4a	opposite strand	ncRNA
bcl11b_peak_5286	chr4	45011959	45012355	+	0	NA	5' UTR (NM_001163284	exon 1 of 2)	NA	255	NM_001163284	230119	Mm.44222	NM_173399	ENSMUSG00000049657	Zbtb5	5930421I10|9430083K24Rik|AI646847|mKIAA0354	zinc finger and BTB domain containing 5	protein-coding
bcl11b_peak_5510	chr4	128654711	128655132	+	0	NA	intron (NM_001195130	intron 1 of 14)	NA	219	NM_001195130	54383	Mm.473738	NM_018774	ENSMUSG00000028796	Phc2	A3galt2|AA415044|D130050K19Rik|D4Ertd810e|Edr2|Mph2|p36	polyhomeotic 2	protein-coding
bcl11b_peak_8032	chr9	57764756	57765620	+	0	NA	exon (NM_007713	exon 1 of 13)	NA	672	NM_007713	102414	Mm.25720	NM_007713	ENSMUSG00000032316	Clk3	AI256811	CDC-like kinase 3	protein-coding
bcl11b_peak_7889	chr9	8042393	8042884	+	0	NA	intron (NM_001358295	intron 1 of 5)	NA	237	NR_152396	234912	Mm.172430	NM_199017	ENSMUSG00000053070	Cfap300	9230110C19Rik	cilia and flagella associated protein 300	protein-coding
bcl11b_peak_5464	chr4	121039303	121039704	+	0	NA	promoter-TSS (NM_007741)	NA	-63	NM_007741	12840	Mm.269384	NM_007741	ENSMUSG00000028626	Col9a2	AI427499|Col9a-2	collagen	type IX	alpha 2	protein-coding
bcl11b_peak_4421	chr2	71541314	71541745	+	0	NA	intron (NR_039557	intron 2 of 3)	NA	-3638	NR_002854	111970	Mm.4543	NR_002854		Dlx1as	Dix1as|Dlx1os	distal-less homeobox 1	antisense	ncRNA
bcl11b_peak_8312	chr9	122950842	122951358	+	0	NA	promoter-TSS (NM_010620)	NA	19	NM_010620	209737	Mm.278920	NM_010620	ENSMUSG00000036768	Kif15	3110023M17Rik|3930402I10Rik|D330038N01|HKLP2|Knsl7|b2b1117.1Clo|b2b1117.1aClo	kinesin family member 15	protein-coding
bcl11b_peak_6293	chr5	142960123	142961114	+	0	NA	exon (NM_007984	exon 1 of 5)	NA	263	NM_007984	14086	Mm.289707	NM_007984	ENSMUSG00000029581	Fscn1	AI663989|Fan1|fascin-1	fascin actin-bundling protein 1	protein-coding
bcl11b_peak_3590	chr17	76089550	76089906	+	0	NA	Intergenic	NA	228705	NR_033456	100043885	Mm.127562	NR_033456	ENSMUSG00000117539	Gm4710	-	predicted gene 4710	ncRNA
bcl11b_peak_3798	chr18	67204920	67205731	+	0	NA	promoter-TSS (NM_024190)	NA	-34	NM_024190	67064	Mm.73777	NM_024190	ENSMUSG00000109901	Chmp1b	2810405I11Rik|Chmp1b1	charged multivesicular body protein 1B	protein-coding
bcl11b_peak_1310	chr11	85652175	85652533	+	0	NA	intron (NM_138681	intron 24 of 25)	NA	67390	NR_045875	71489	Mm.442482	NR_045875	ENSMUSG00000086199	Bcas3os1	8430403D17Rik	breast carcinoma amplified sequence 3	opposite strand 1	ncRNA
bcl11b_peak_1317	chr11	86807495	86807926	+	0	NA	promoter-TSS (NM_026191)	NA	-50	NM_026191	67487	Mm.260627	NM_026191	ENSMUSG00000018425	Dhx40	2410016C14Rik|ARG147|DDX40|PAD	DEAH (Asp-Glu-Ala-His) box polypeptide 40	protein-coding
bcl11b_peak_6887	chr7	28375444	28376062	+	0	NA	Intergenic	NA	-3091	NM_001290542	101497	Mm.235700	NM_138752	ENSMUSG00000037552	Plekhg2	AI194308|Clg|Cslg	pleckstrin homology domain containing	family G (with RhoGef domain) member 2	protein-coding
bcl11b_peak_8374	chrX	27905671	27906133	+	0	NA	Intergenic	NA	40983	NM_001109969	100039240	Mm.483167	NM_001109969	ENSMUSG00000095293	Gm10058	-	predicted gene 10058	protein-coding
bcl11b_peak_7321	chr7	133124149	133124536	+	0	NA	promoter-TSS (NM_009980)	NA	-859	NM_009980	13017	Mm.246240	NM_009980	ENSMUSG00000030970	Ctbp2	AA407280|D7Ertd45e|Gtrgeo6|Ribeye	C-terminal binding protein 2	protein-coding
bcl11b_peak_2738	chr15	76576176	76576644	+	0	NA	promoter-TSS (NR_073123)	NA	51	NM_172960	268822	Mm.181624	NM_172960	ENSMUSG00000022550	Adck5	A230108P17	aarF domain containing kinase 5	protein-coding
bcl11b_peak_5741	chr4	152325801	152326202	+	0	NA	intron (NR_102291	intron 1 of 4)	NA	275	NM_009079	19934	Mm.307846	NM_009079	ENSMUSG00000028936	Rpl22	2700038K18Rik	ribosomal protein L22	protein-coding
bcl11b_peak_6566	chr6	91411147	91411515	+	0	NA	promoter-TSS (NM_009527)	NA	22	NM_001363757	22421	Mm.56964	NM_009527	ENSMUSG00000030093	Wnt7a	AI849442|Wnt-7a|px|tw	wingless-type MMTV integration site family	member 7A	protein-coding
bcl11b_peak_7682	chr8	84977638	84977995	+	0	NA	exon (NM_008416	exon 1 of 1)	NA	932	NM_008416	16477	Mm.1167	NM_008416	ENSMUSG00000052837	Junb	-	jun B proto-oncogene	protein-coding
bcl11b_peak_1054	chr11	35834134	35834568	+	0	NA	intron (NM_025936	intron 1 of 14)	NA	177	NM_025936	104458	Mm.284906	NM_025936	ENSMUSG00000018848	Rars	2610011N19Rik|2610037E21Rik|AL033339|AW985894	arginyl-tRNA synthetase	protein-coding
bcl11b_peak_2516	chr14	98036553	98036909	+	0	NA	intron (NM_001038610	intron 1 of 10)	NA	133034	NM_007826	13134	Mm.320593	NM_007826	ENSMUSG00000055639	Dach1	Dac|Dach	dachshund family transcription factor 1	protein-coding
bcl11b_peak_577	chr10	61475672	61476097	+	0	NA	promoter-TSS (NM_153542)	NA	51	NM_153542	216011	Mm.136116	NM_153542	ENSMUSG00000037151	Lrrc20	BC036304	leucine rich repeat containing 20	protein-coding
bcl11b_peak_1824	chr12	84038484	84038965	+	0	NA	exon (NM_134247	exon 1 of 3)	NA	345	NM_134247	171282	Mm.482217	NM_134247	ENSMUSG00000052392	Acot4	B430212I04Rik|PTE-Ib|Pte1b|Pte2b	acyl-CoA thioesterase 4	protein-coding
bcl11b_peak_3730	chr18	37498693	37499196	+	0	NA	exon (NM_053144	exon 1 of 1)	NA	1946	NM_053144	93890	Mm.118311	NM_053144	ENSMUSG00000043313	Pcdhb19	Pcdhb11|PcdhbS	protocadherin beta 19	protein-coding
bcl11b_peak_3004	chr16	16896224	16896952	+	0	NA	5' UTR (NM_176833	exon 1 of 8)	NA	119	NM_176833	68606	Mm.230296	NM_176833	ENSMUSG00000026181	Ppm1f	1110021B16Rik|4933427B07Rik|CaMKPase|Popx2|mKIAA0015	protein phosphatase 1F (PP2C domain containing)	protein-coding
bcl11b_peak_6703	chr6	140697205	140697561	+	0	NA	Intergenic	NA	70498	NM_001309436	11569	Mm.86453	NM_009637	ENSMUSG00000030232	Aebp2	AU023766|B230313N05Rik	AE binding protein 2	protein-coding
bcl11b_peak_6917	chr7	29305004	29305360	+	0	NA	intron (NM_013874	intron 1 of 11)	NA	1177	NM_013874	29861	Mm.101885	NM_013874	ENSMUSG00000030584	Dpf1	Neud4	D4	zinc and double PHD fingers family 1	protein-coding
bcl11b_peak_738	chr10	81153374	81154310	+	0	NA	TTS (NM_021501)	NA	13878	NM_021501	59004	Mm.34428	NM_021501	ENSMUSG00000004934	Pias4	PIASY|Pias-gamma|Piasg	protein inhibitor of activated STAT 4	protein-coding
bcl11b_peak_1313	chr11	85844124	85844552	+	0	NA	Intergenic	NA	11723	NM_009324	21385	Mm.287052	NM_009324	ENSMUSG00000000093	Tbx2	-	T-box 2	protein-coding
bcl11b_peak_6826	chr7	19822453	19822851	+	0	NA	exon (NM_033601	exon 1 of 9)	NA	103	NM_033601	12051	Mm.439658	NM_033601	ENSMUSG00000053175	Bcl3	AI528691|Bcl-3	B cell leukemia/lymphoma 3	protein-coding
bcl11b_peak_1002	chr11	17210970	17211747	+	0	NA	promoter-TSS (NM_178909)	NA	231	NM_025443	66249	Mm.27831	NM_025443	ENSMUSG00000020116	Pno1	1810003N24Rik|AA407421|AU015468|AU019495|AU042323|Emi3|Imi3	partner of NOB1 homolog	protein-coding
bcl11b_peak_2965	chr16	4594905	4595265	+	0	NA	intron (NM_031184	intron 1 of 6)	NA	372	NM_031184	83396	Mm.134072	NM_031184	ENSMUSG00000014303	Glis2	Gli5|Klf16|Nkl	GLIS family zinc finger 2	protein-coding
bcl11b_peak_6889	chr7	28436282	28436993	+	0	NA	promoter-TSS (NM_001290550)	NA	-446	NM_175021	233033	Mm.54120	NM_175021	ENSMUSG00000109336	Samd4b	BC042901	sterile alpha motif domain containing 4B	protein-coding
bcl11b_peak_5580	chr4	134453903	134454259	+	0	NA	Intergenic	NA	-3910	NR_045800	69409	Mm.226215	NR_045800	ENSMUSG00000087343	1700021N21Rik	-	RIKEN cDNA 1700021N21 gene	ncRNA
bcl11b_peak_2955	chr15	103086562	103087021	+	0	NA	Intergenic	NA	52396	NM_013553	15423	Mm.1351	NM_013553	ENSMUSG00000075394	Hoxc4	Hox-3.5	homeobox C4	protein-coding
bcl11b_peak_3230	chr17	14942574	14943576	+	0	NA	promoter-TSS (NM_001083881)	NA	49	NM_175173	71682	Mm.122698	NM_175173	ENSMUSG00000046991	Wdr27	0610012K18Rik	WD repeat domain 27	protein-coding
bcl11b_peak_5543	chr4	132329225	132329585	+	0	NA	5' UTR (NM_027925	exon 1 of 9)	NA	133	NM_027925	71787	Mm.239183	NM_027925	ENSMUSG00000028898	Trnau1ap	1110007F05Rik|AA387999|Secp43|Trspap1|WI1-2643G14.2	tRNA selenocysteine 1 associated protein 1	protein-coding
bcl11b_peak_1594	chr11	119037225	119037706	+	0	NA	TTS (NM_013926)	NA	3448	NM_013926	30951	Mm.99953	NM_013926	ENSMUSG00000025578	Cbx8	Pc3	chromobox 8	protein-coding
bcl11b_peak_553	chr10	51677465	51678051	+	0	NA	promoter-TSS (NM_001159389)	NA	-2	NM_001159389	320995	Mm.109190	NM_177306	ENSMUSG00000019900	Rfx6	4930572O07Rik|Rfxdc1	regulatory factor X	6	protein-coding
bcl11b_peak_651	chr10	79927216	79927772	+	0	NA	intron (NM_001288625	intron 1 of 8)	NA	153	NM_001288625	13496	Mm.301282	NM_007880	ENSMUSG00000019564	Arid3a	Bright|Dri1|Dril1	AT rich interactive domain 3A (BRIGHT-like)	protein-coding
bcl11b_peak_2456	chr14	65343534	65344027	+	0	NA	Intergenic	NA	-14896	NM_199029	380912	Mm.270087	NM_199029	ENSMUSG00000034522	Zfp395	BC053701|Gm910	zinc finger protein 395	protein-coding
bcl11b_peak_6927	chr7	30355685	30356171	+	0	NA	exon (NM_175478	exon 3 of 3)	NA	6844	NM_175478	233067	Mm.23157	NM_175478	ENSMUSG00000036957	Lrfn3	A530045B06Rik|SALM4	leucine rich repeat and fibronectin type III domain containing 3	protein-coding
bcl11b_peak_1266	chr11	77507929	77508514	+	0	NA	TTS (NM_001004144)	NA	5052	NM_001024920	216964	Mm.341211	NM_001024920	ENSMUSG00000044328	Trp53i13	2410019G02Rik|Tp53i13	transformation related protein 53 inducible protein 13	protein-coding
bcl11b_peak_32	chr1	24678447	24678834	+	0	NA	promoter-TSS (NM_026719)	NA	96	NM_026719	68421	Mm.336563	NM_026719	ENSMUSG00000073725	Lmbrd1	0910001K20Rik|AV347960	LMBR1 domain containing 1	protein-coding
bcl11b_peak_5926	chr5	43807901	43808543	+	0	NA	Intergenic	NA	-10671	NM_009763	12182	Mm.246332	NM_009763	ENSMUSG00000029082	Bst1	114/A10|A530073F09|BP-3|Bp3|Bsta1|CD157|Ly65	bone marrow stromal cell antigen 1	protein-coding
bcl11b_peak_7274	chr7	126704337	126704847	+	0	NA	promoter-TSS (NM_001301374)	NA	224	NM_009898	12721	Mm.290482	NM_009898	ENSMUSG00000030707	Coro1a	Clabp|Lmb3|TACO|p57	coronin	actin binding protein 1A	protein-coding
bcl11b_peak_294	chr1	135728850	135729687	+	0	NA	non-coding (NR_153810	exon 1 of 4)	NA	101	NR_153810	13007	Mm.196484	NM_007791	ENSMUSG00000026421	Csrp1	AA408841|AA959891|AW545626|CRP1|Csrp	cysteine and glycine-rich protein 1	protein-coding
bcl11b_peak_4087	chr19	44625720	44626104	+	0	NA	Intergenic	NA	63058	NM_176958	319594	Mm.145278	NM_176958	ENSMUSG00000036450	Hif1an	2310046M24Rik|A830014H24Rik|FIH|FIH1	hypoxia-inducible factor 1	alpha subunit inhibitor	protein-coding
bcl11b_peak_2643	chr15	55925272	55925630	+	0	NA	Intergenic	NA	-18502	NM_016667	20649	Mm.309425	NM_016667	ENSMUSG00000060429	Sntb1	-	syntrophin	basic 1	protein-coding
bcl11b_peak_5452	chr4	118436681	118437405	+	0	NA	exon (NM_023223	exon 1 of 10)	NA	300	NM_023223	107995	Mm.261764	NM_023223	ENSMUSG00000006398	Cdc20	2310042N09Rik|C87100|p55CDC	cell division cycle 20	protein-coding
bcl11b_peak_2367	chr14	37628678	37629208	+	0	NA	Intergenic	NA	-493621	NM_078478	66092	Mm.182912	NM_078478	ENSMUSG00000041028	Ghitm	1010001P14Rik|C77840|MICS1|PTD010|Tmbim5	growth hormone inducible transmembrane protein	protein-coding
bcl11b_peak_2729	chr15	76350377	76350786	+	0	NA	promoter-TSS (NM_001164608)	NA	529	NM_025340	106025	Mm.41463	NM_025340	ENSMUSG00000022552	Sharpin	0610041B22Rik|AW121341|RBCKL1|SIPL1|cpdm	SHANK-associated RH domain interacting protein	protein-coding
bcl11b_peak_40	chr1	36307641	36308327	+	0	NA	intron (NM_001172206	intron 1 of 6)	NA	251	NR_033310	214855	Mm.34316	NM_145996	ENSMUSG00000037447	Arid5a	D430024K22Rik|Mrf1	AT rich interactive domain 5A (MRF1-like)	protein-coding
bcl11b_peak_6843	chr7	24968488	24968845	+	0	NA	Intergenic	NA	1409	NR_106013	102465633		NR_106013	ENSMUSG00000098802	Mir7046	Gm27469|mmu-mir-7046	microRNA 7046	ncRNA
bcl11b_peak_2398	chr14	54554081	54554492	+	0	NA	promoter-TSS (NM_145462)	NA	75	NM_145462	219072	Mm.202152	NM_145462	ENSMUSG00000022177	Haus4	9430093H08Rik|AU016300|D14Ertd500e	HAUS augmin-like complex	subunit 4	protein-coding
bcl11b_peak_5692	chr4	148805859	148806267	+	0	NA	intron (NM_027195	intron 1 of 15)	NA	1671	NM_027195	69743	Mm.233879	NM_027195	ENSMUSG00000028977	Casz1	2410019P08Rik|AV096627|BC040081|Cst|D4Ertd432e	castor zinc finger 1	protein-coding
bcl11b_peak_5373	chr4	89659541	89659897	+	0	NA	Intergenic	NA	-28479	NM_175647	242523	Mm.130167	NM_175647	ENSMUSG00000043753	Dmrta1	Dmrt4	doublesex and mab-3 related transcription factor like family A1	protein-coding
bcl11b_peak_4625	chr2	149776081	149776441	+	0	NA	Intergenic	NA	-54522	NM_001363096	433485	Mm.330649	NM_001085521	ENSMUSG00000074736	Syndig1	AW123113|DSPC2|Gm14134|H2C20orf39|Tmem90b	synapse differentiation inducing 1	protein-coding
bcl11b_peak_6728	chr7	3789288	3789737	+	0	NA	intron (NM_001289428	intron 12 of 12)	NA	-49595	NM_001371068	NA
bcl11b_peak_6788	chr7	18453293	18453875	+	0	NA	Intergenic	NA	-21529	NM_054063	114871	Mm.362025	NM_054063	ENSMUSG00000030373	Psg28	cea16	pregnancy-specific glycoprotein 28	protein-coding
bcl11b_peak_7175	chr7	99267992	99268825	+	0	NA	promoter-TSS (NM_001043355)	NA	62	NM_001043355	17760	Mm.154087	NM_010837	ENSMUSG00000055407	Map6	2810411E12Rik|Map-6|Mtap6|STOP	microtubule-associated protein 6	protein-coding
bcl11b_peak_4901	chr3	57269580	57269936	+	0	NA	Intergenic	NA	32230	NM_008536	17112	Mm.856	NM_008536	ENSMUSG00000027800	Tm4sf1	L6|M3s1	transmembrane 4 superfamily member 1	protein-coding
bcl11b_peak_7641	chr8	81978469	81978827	+	0	NA	intron (NM_001297593	intron 13 of 23)	NA	423938	NM_001254747	16168	Mm.4392	NM_008357	ENSMUSG00000031712	Il15	AI503618|IL-15	interleukin 15	protein-coding
bcl11b_peak_902	chr10	123084417	123084910	+	0	NA	Intergenic	NA	-8158	NM_001163025	67074	Mm.169924	NM_153395	ENSMUSG00000034602	Mon2	2610528O22Rik|AW495628|Sf21|mKIAA1040	MON2 homolog	regulator of endosome to Golgi trafficking	protein-coding
bcl11b_peak_4258	chr2	25607940	25608396	+	0	NA	TTS (NM_029859)	NA	313	NM_001024616	227624	Mm.29600	NM_001024616	ENSMUSG00000015087	Rabl6	B230208H17Rik|Rbel1|Rbel1a|Rbel1b|parf	RAB	member RAS oncogene family-like 6	protein-coding
bcl11b_peak_3179	chr16	93883867	93884264	+	0	NA	intron (NM_028083	intron 1 of 13)	NA	164	NM_028083	110749	Mm.274222	NM_028083	ENSMUSG00000022945	Chaf1b	2600017H24Rik|C76145|CAF-I p60|CAF-Ip60|CAF1|CAF1A|CAF1P60|MPHOSPH7	chromatin assembly factor 1	subunit B (p60)	protein-coding
bcl11b_peak_5553	chr4	133061232	133062314	+	0	NA	exon (NM_146155	exon 6 of 7)	NA	50267	NM_146155	230793	Mm.31816	NM_146155	ENSMUSG00000037692	Ahdc1	D030015G18Rik	AT hook	DNA binding motif	containing 1	protein-coding
bcl11b_peak_3634	chr18	3507743	3508208	+	0	NA	promoter-TSS (NM_026505)	NA	18	NM_026505	68010	Mm.284863	NM_026505	ENSMUSG00000024232	Bambi	2610003H06Rik	BMP and activin membrane-bound inhibitor	protein-coding
bcl11b_peak_6736	chr7	4501303	4501662	+	0	NA	exon (NM_029834	exon 1 of 22)	NA	198	NM_029834	232807	Mm.360391	NM_029834	ENSMUSG00000019254	Ppp1r12c	2410197A17Rik|AI839747|B430101M08|Mbs85	protein phosphatase 1	regulatory subunit 12C	protein-coding
bcl11b_peak_8080	chr9	65371782	65372201	+	0	NA	exon (NM_001111145	exon 3 of 7)	NA	10931	NM_001111145	208080	Mm.291862	NM_001111145	ENSMUSG00000086228	Ubap1l	Gm514	ubiquitin-associated protein 1-like	protein-coding
bcl11b_peak_7651	chr8	83899919	83901360	+	0	NA	5' UTR (NM_181039	exon 1 of 23)	NA	541	NM_181039	330814	Mm.260733	NM_181039	ENSMUSG00000013033	Adgrl1	2900070I05Rik|AI182398|CLIBA|Lec2|Lphn1|mKIAA0821	adhesion G protein-coupled receptor L1	protein-coding
bcl11b_peak_7892	chr9	10557989	10558345	+	0	NA	intron (NM_001033359	intron 2 of 20)	NA	346559	NM_001033359	244682	Mm.187021	NM_001033359	ENSMUSG00000039488	Cntn5	6720426O10Rik|A830025P08Rik|Gm507|NB-2	contactin 5	protein-coding
bcl11b_peak_8431	chrX	85776352	85776909	+	0	NA	5' UTR (NM_001294140	exon 1 of 21)	NA	189	NM_212444	14933	Mm.246682	NM_008194	ENSMUSG00000025059	Gk	D930012N15Rik|Gyk	glycerol kinase	protein-coding
bcl11b_peak_7741	chr8	105707774	105708130	+	0	NA	promoter-TSS (NM_027655)	NA	256	NM_198299	102124	Mm.276087	NM_198299	ENSMUSG00000013155	Enkd1	AI606951|E130303B06Rik	enkurin domain containing 1	protein-coding
bcl11b_peak_8314	chr9	123260477	123260886	+	0	NA	5' UTR (NM_001002267	exon 1 of 1)	NA	108	NM_001002267	72309	Mm.8569	NM_001002267	ENSMUSG00000054871	Tmem158	2310037P21Rik|Ris1	transmembrane protein 158	protein-coding
bcl11b_peak_7305	chr7	129803633	129803989	+	0	NA	Intergenic	NA	-158354	NR_046077	100043150	Mm.334264	NR_046077	ENSMUSG00000108504	Gm4265	-	predicted gene 4265	ncRNA
bcl11b_peak_3689	chr18	31936889	31937321	+	0	NA	intron (NM_144862	intron 1 of 9)	NA	5625	NM_144862	225341	Mm.24551	NM_144862	ENSMUSG00000024395	Lims2	PINCH2	LIM and senescent cell antigen like domains 2	protein-coding
bcl11b_peak_7717	chr8	94917531	94918318	+	0	NA	intron (NM_001033533	intron 1 of 8)	NA	174	NM_001033533	234582	Mm.277871	NM_001033533	ENSMUSG00000063605	Ccdc102a	BC027663|Gm586	coiled-coil domain containing 102A	protein-coding
bcl11b_peak_1253	chr11	75794874	75795416	+	0	NA	promoter-TSS (NR_136933)	NA	-664	NR_136932	102641247	Mm.411386	NR_136932		Gm12339	-	predicted gene 12339	ncRNA
bcl11b_peak_6895	chr7	28630410	28630768	+	0	NA	intron (NM_175319	intron 1 of 12)	NA	324	NM_175319	101744	Mm.26022	NM_175319	ENSMUSG00000037469	Acp7	AU017076|C330005M16Rik|Papl	acid phosphatase 7	tartrate resistant	protein-coding
bcl11b_peak_2338	chr14	27114557	27114968	+	0	NA	Intergenic	NA	-29231	NM_001289686	71704	Mm.248606	NM_027871	ENSMUSG00000021895	Arhgef3	1200004I24Rik|9830169H03Rik|C76747|Xpln	Rho guanine nucleotide exchange factor (GEF) 3	protein-coding
bcl11b_peak_6420	chr6	43326534	43327238	+	0	NA	Intergenic	NA	-17332	NM_130869	18291	Mm.17715	NM_130869	ENSMUSG00000029736	Nobox	OG2|Og2x	NOBOX oogenesis homeobox	protein-coding
bcl11b_peak_7994	chr9	44920089	44920991	+	0	NA	intron (NM_013795	intron 1 of 2)	NA	202	NM_013795	27425	Mm.14663	NM_013795	ENSMUSG00000038717	Atp5l	4933437C06Rik|Atp5mg	ATP synthase	H+ transporting	mitochondrial F0 complex	subunit G	protein-coding
bcl11b_peak_8543	chrY	90762982	90763502	+	0	NA	Intergenic	NA	-8192	NR_137283	654820	Mm.34441	NM_001039559	ENSMUSG00000072844	G530011O06Rik	-	RIKEN cDNA G530011O06 gene	ncRNA
bcl11b_peak_1655	chr12	4082333	4082815	+	0	NA	promoter-TSS (NM_153082)	NA	0	NM_153082	217378	Mm.271656	NM_153082	ENSMUSG00000020657	Dnajc27	AI639580|C330021A05Rik|Rabj|Rbj	DnaJ heat shock protein family (Hsp40) member C27	protein-coding
bcl11b_peak_924	chr10	128035293	128035706	+	0	NA	5' UTR (NM_013608	exon 1 of 8)	NA	153	NM_001113199	17938	Mm.3746	NM_013608	ENSMUSG00000061315	Naca	AL022831|AL024382|Gm1878|mKIAA0363|skNAC	nascent polypeptide-associated complex alpha polypeptide	protein-coding
bcl11b_peak_5477	chr4	123411460	123412150	+	0	NA	5' UTR (NM_001167918	exon 1 of 1)	NA	106	NM_001167918	442834	Mm.483803	NM_001167918		D830031N03Rik	Kiaa0754|mKIAA0754	RIKEN cDNA D830031N03 gene	protein-coding
bcl11b_peak_3622	chr17	87672579	87672982	+	0	NA	exon (NM_008628	exon 1 of 16)	NA	248	NM_008628	17685	Mm.4619	NM_008628	ENSMUSG00000024151	Msh2	AI788990	mutS homolog 2	protein-coding
bcl11b_peak_6701	chr6	137947916	137948560	+	0	NA	Intergenic	NA	131678	NM_177787	277898	Mm.269823	NM_177787	ENSMUSG00000044378	Slc15a5	9830102E05Rik	solute carrier family 15	member 5	protein-coding
bcl11b_peak_8424	chrX	75748994	75749350	+	0	NA	intron (NR_029443	intron 4 of 8)	NA	15527	NR_029443	74396	Mm.162493	NR_029443	ENSMUSG00000087396	4933407K13Rik	A130080L05Rik|Dxz4	RIKEN cDNA 4933407K13 gene	ncRNA
bcl11b_peak_6361	chr6	17637104	17637560	+	0	NA	intron (NM_007604	intron 1 of 9)	NA	322	NM_007604	12343	Mm.392504	NM_007604	ENSMUSG00000015733	Capza2	1110053K06Rik|AW208808|Cappa2	capping protein (actin filament) muscle Z-line	alpha 2	protein-coding
bcl11b_peak_712	chr10	80741853	80742308	+	0	NA	5' UTR (NM_007460	exon 1 of 31)	NA	195	NM_007460	11776	Mm.27082	NM_007460	ENSMUSG00000020198	Ap3d1	AA407035|Ap3d|Bolvr|mBLVR1|mh|mocha	adaptor-related protein complex 3	delta 1 subunit	protein-coding
bcl11b_peak_8173	chr9	98955273	98955747	+	0	NA	promoter-TSS (NR_003248)	NA	-97	NM_012020	26927	Mm.151239	NM_012020	ENSMUSG00000050397	Foxl2	AU045128|BPES|PINTO|Pfrk	forkhead box L2	protein-coding
bcl11b_peak_778	chr10	81502705	81503253	+	0	NA	exon (NM_010304	exon 7 of 7)	NA	-2842	NM_010102	13611	Mm.33065	NM_010102	ENSMUSG00000044199	S1pr4	Edg6|Lpc1|S1p4	sphingosine-1-phosphate receptor 4	protein-coding
bcl11b_peak_7691	chr8	86378637	86379005	+	0	NA	Intergenic	NA	187769	NM_172912	244562	Mm.67485	NM_172912	ENSMUSG00000036872	Abcc12	4930467B22Rik|MRP9	ATP-binding cassette	sub-family C (CFTR/MRP)	member 12	protein-coding
bcl11b_peak_1761	chr12	61154473	61154844	+	0	NA	Intergenic	NA	367162	NR_045049	100504101	Mm.235026	NR_045049	ENSMUSG00000113429	Gm20063	-	predicted gene	20063	ncRNA
bcl11b_peak_1643	chr11	121387869	121388287	+	0	NA	promoter-TSS (NR_106095)	NA	173	NM_139147	217371	Mm.281639	NM_139147	ENSMUSG00000025170	Rab40b	SEC4L|rar	Rab40B	member RAS oncogene family	protein-coding
bcl11b_peak_1627	chr11	120467598	120467987	+	0	NA	promoter-TSS (NM_197995)	NA	157	NM_008244	15239	Mm.7919	NM_008244	ENSMUSG00000025793	Hgs	Hgr|Hrs|ZFYVE8|tn	HGF-regulated tyrosine kinase substrate	protein-coding
bcl11b_peak_905	chr10	126978610	126979397	+	0	NA	5' UTR (NM_001113470	exon 1 of 8)	NA	286	NM_001113470	52468	Mm.29490	NM_146012	ENSMUSG00000078429	Ctdsp2	AI586070|D10Ertd73e|OS-4|OS4|SCP2	CTD (carboxy-terminal domain	RNA polymerase II	polypeptide A) small phosphatase 2	protein-coding
bcl11b_peak_7911	chr9	20746004	20746457	+	0	NA	promoter-TSS (NM_001357639)	NA	66	NM_001357639	244723	Mm.293552	NM_173777	ENSMUSG00000032172	Olfm2	A030009A06Rik	olfactomedin 2	protein-coding
bcl11b_peak_4803	chr2	181187476	181188113	+	0	NA	non-coding (NR_151465	exon 2 of 4)	NA	547	NM_001356427	66496	Mm.213943	NM_025598	ENSMUSG00000016344	Ppdpf	0610012G23Rik|2610317A05Rik|2700038C09Rik|3110053G12Rik	pancreatic progenitor cell differentiation and proliferation factor	protein-coding
bcl11b_peak_5721	chr4	151862103	151862547	+	0	NA	promoter-TSS (NM_001195565)	NA	-557	NM_001195565	100072	Mm.318846	NM_001081557	ENSMUSG00000014592	Camta1	1810059M14Rik|2310058O09Rik|AI316882|AW987475|mKIAA0833	calmodulin binding transcription activator 1	protein-coding
bcl11b_peak_7184	chr7	100728836	100729192	+	0	NA	intron (NM_178764	intron 2 of 8)	NA	22379	NM_001362169	319604	Mm.260362	NM_178764	ENSMUSG00000029461	Fam168a	2610030B18Rik|B930006L02Rik|mKIAA0280	family with sequence similarity 168	member A	protein-coding
bcl11b_peak_8361	chrX	13279001	13279385	+	0	NA	Intergenic	NA	-1829	NM_010028	13205	Mm.289662	NM_010028	ENSMUSG00000000787	Ddx3x	D1Pas1-rs2|Ddx3|Fin14	DEAD/H (Asp-Glu-Ala-Asp/His) box polypeptide 3	X-linked	protein-coding
bcl11b_peak_4309	chr2	30794552	30794956	+	0	NA	TTS (NR_028487)	NA	6983	NM_198000	73598	Mm.34166	NM_198000	ENSMUSG00000044320	1700001O22Rik	1700113K14Rik|4930549G18Rik	RIKEN cDNA 1700001O22 gene	protein-coding
bcl11b_peak_6837	chr7	24560274	24560656	+	0	NA	3' UTR (NM_001360170	exon 4 of 4)	NA	8978	NM_001360169	22594	Mm.4347	NM_009532	ENSMUSG00000051768	Xrcc1	Xrcc-1	X-ray repair complementing defective repair in Chinese hamster cells 1	protein-coding
bcl11b_peak_7605	chr8	71583993	71584449	+	0	NA	exon (NM_011977	exon 9 of 14)	NA	-7963	NM_025396	66171	Mm.282284	NM_025396	ENSMUSG00000031807	Pgls	1110030K05Rik|AI447866|Plgs	6-phosphogluconolactonase	protein-coding
bcl11b_peak_7780	chr8	115724568	115724924	+	0	NA	Intergenic	NA	-17852	NM_001025577	17132	Mm.275549	NM_001025577	ENSMUSG00000055435	Maf	2810401A20Rik|A230108G15Rik|AW047063|c-maf	avian musculoaponeurotic fibrosarcoma oncogene homolog	protein-coding
bcl11b_peak_7162	chr7	97332056	97332493	+	0	NA	promoter-TSS (NM_001177412)	NA	-49	NM_001039039	622320	Mm.334029	NM_001039039	ENSMUSG00000044952	Kctd21	EG622320	potassium channel tetramerisation domain containing 21	protein-coding
bcl11b_peak_5145	chr3	135526380	135526796	+	0	NA	intron (NM_027288	intron 7 of 16)	NA	40977	NM_027288	110173	Mm.280536	NM_027288	ENSMUSG00000028164	Manba	2410030O07Rik|B930014J03Rik|Bmn	mannosidase	beta A	lysosomal	protein-coding
bcl11b_peak_580	chr10	62110673	62111054	+	0	NA	5' UTR (NM_001358253	exon 1 of 4)	NA	105	NM_001358253	69894	Mm.294126	NM_027251	ENSMUSG00000020083	Fam241b	2010107G23Rik|AA545165	family with sequence similarity 241	member B	protein-coding
bcl11b_peak_7668	chr8	84566032	84566388	+	0	NA	exon (NM_001252061	exon 20 of 47)	NA	96642	NM_010499	15936	Mm.399	NM_010499	ENSMUSG00000053560	Ier2	AI317238|Ch1|Pip92	immediate early response 2	protein-coding
bcl11b_peak_8342	chrX	8756558	8756978	+	0	NA	Intergenic	NA	8338	NM_199063	382206	Mm.391220	NM_199063	ENSMUSG00000035371	Ssx9	Ssxb4	synovial sarcoma	X 9	protein-coding
bcl11b_peak_2678	chr15	72094630	72095159	+	0	NA	Intergenic	NA	-60667	NM_027174	69700	Mm.322500	NM_027174	ENSMUSG00000079022	Col22a1	2310067L16Rik|C80743	collagen	type XXII	alpha 1	protein-coding
bcl11b_peak_29	chr1	21201491	21202287	+	0	NA	Intergenic	NA	-16686	NM_001290679	75712	Mm.304763	NM_029398	ENSMUSG00000025933	Tmem14a	5730496E24Rik|C85783|PTD011	transmembrane protein 14A	protein-coding
bcl11b_peak_6878	chr7	27591639	27592209	+	0	NA	intron (NM_001110208	intron 1 of 13)	NA	372	NM_001110208	11652	Mm.177194	NM_007434	ENSMUSG00000004056	Akt2	2410016A19Rik|AW554154|PKB|PKBbeta	thymoma viral proto-oncogene 2	protein-coding
bcl11b_peak_343	chr1	165281789	165282346	+	0	NA	Intergenic	NA	-13699	NM_001081126	240888	Mm.329929	NM_001081126	ENSMUSG00000040836	Gpr161	Gm208|Gm208Gpr|vl	G protein-coupled receptor 161	protein-coding
bcl11b_peak_4808	chr2	181680418	181680810	+	0	NA	5' UTR (NM_001356343	exon 1 of 10)	NA	317	NM_001356342	21400	Mm.24245	NM_009326	ENSMUSG00000059540	Tcea2	AI326274|S-II-T1|SII-T1|Tceat	transcription elongation factor A (SII)	2	protein-coding
bcl11b_peak_4944	chr3	75956862	75957276	+	0	NA	promoter-TSS (NM_001291069)	NA	-120	NM_175193	73124	Mm.249232	NM_175193	ENSMUSG00000034109	Golim4	3110027H23Rik|GIMPC|GPP130|Golph4|P138	golgi integral membrane protein 4	protein-coding
bcl11b_peak_2482	chr14	70545235	70545599	+	0	NA	5' UTR (NM_180588	exon 1 of 8)	NA	166	NM_180588	72549	Mm.46742	NM_180588	ENSMUSG00000033589	Reep4	2700029E10Rik	receptor accessory protein 4	protein-coding
bcl11b_peak_5087	chr3	108225782	108226138	+	0	NA	intron (NM_008596	intron 2 of 5)	NA	639	NM_008596	17306	Mm.316885	NM_008596	ENSMUSG00000027887	Sypl2	AI552439|Mg29	synaptophysin-like 2	protein-coding
bcl11b_peak_3015	chr16	17802908	17803663	+	0	NA	exon (NM_153790	exon 4 of 11)	NA	6003	NM_153790	224024	Mm.194950	NM_153790	ENSMUSG00000012017	Scarf2	NSR1|SREC-II|SRECRP-1|Scatf1|Srec2|SrecII	scavenger receptor class F	member 2	protein-coding
bcl11b_peak_5652	chr4	141028998	141029409	+	0	NA	exon (NM_001145958	exon 23 of 36)	NA	18522	NR_161285	17150	Mm.7386	NM_008546	ENSMUSG00000060572	Mfap2	AI893631|Magp|Magp1	microfibrillar-associated protein 2	protein-coding
bcl11b_peak_2391	chr14	52118962	52119552	+	0	NA	exon (NM_023879	exon 4 of 25)	NA	8354	NM_001168515	77945	Mm.21662	NM_023879	ENSMUSG00000057132	Rpgrip1	0610005A07Rik|4930401L23Rik|4930505G06Rik|A930002K18Rik|AA415034|nmf247	retinitis pigmentosa GTPase regulator interacting protein 1	protein-coding
bcl11b_peak_2484	chr14	70577722	70578167	+	0	NA	promoter-TSS (NM_001360474)	NA	120	NM_001360475	213484	Mm.34191	NM_153136	ENSMUSG00000045211	Nudt18	BC036718	nudix (nucleoside diphosphate linked moiety X)-type motif 18	protein-coding
bcl11b_peak_8489	chrX	141567427	141568382	+	0	NA	intron (NM_001163155	intron 4 of 50)	NA	92485	NM_001163155	12830	Mm.286892	NM_007736	ENSMUSG00000031274	Col4a5	-	collagen	type IV	alpha 5	protein-coding
bcl11b_peak_4711	chr2	164911046	164911695	+	0	NA	intron (NM_199027	intron 1 of 27)	NA	380	NM_199027	329559	Mm.330776	NM_199027	ENSMUSG00000039834	Zfp335	1810045J01Rik|NIF-1|Nif1|Znf335	zinc finger protein 335	protein-coding
bcl11b_peak_3253	chr17	23576099	23576577	+	0	NA	exon (NM_001356268	exon 6 of 6)	NA	9914	NM_001356268	22654	Mm.40326	NM_011747	ENSMUSG00000062012	Zfp13	AI835008|Krox-8|Zfp-13	zinc finger protein 13	protein-coding
bcl11b_peak_3373	chr17	32392435	32392833	+	0	NA	exon (NM_001347343	exon 16 of 19)	NA	-3195	NR_033525	22404	Mm.274948	NM_011717	ENSMUSG00000024050	Wiz	-	widely-interspaced zinc finger motifs	protein-coding
bcl11b_peak_6075	chr5	114380128	114380502	+	0	NA	promoter-TSS (NM_001331219)	NA	190	NM_001159941	330171	Mm.238285	NM_026145	ENSMUSG00000001098	Kctd10	AW536343|C87062|mBACURD3	potassium channel tetramerisation domain containing 10	protein-coding
bcl11b_peak_6967	chr7	35555256	35555804	+	0	NA	exon (NM_033080	exon 1 of 3)	NA	398	NM_033080	110959	Mm.410206	NM_033080	ENSMUSG00000034875	Nudt19	D7Rp2|D7Rp2-r|D7Rp2-s|D7Rp2e|RP2-r|RP2-s	nudix (nucleoside diphosphate linked moiety X)-type motif 19	protein-coding
bcl11b_peak_6171	chr5	124552800	124553238	+	0	NA	exon (NM_001190795	exon 1 of 14)	NA	155	NM_026409	67848	Mm.281601	NM_026409	ENSMUSG00000029389	Ddx55	2810021H22Rik|mKIAA1595	DEAD (Asp-Glu-Ala-Asp) box polypeptide 55	protein-coding
bcl11b_peak_3815	chr18	70529962	70530351	+	0	NA	5' UTR (NM_001289515	exon 1 of 10)	NA	165	NM_001289515	26447	Mm.244352	NM_011972	ENSMUSG00000038425	Poli	Rad30b	polymerase (DNA directed)	iota	protein-coding
bcl11b_peak_6782	chr7	16944405	16944914	+	0	NA	promoter-TSS (NM_001099636)	NA	-23	NM_001099636	434128	Mm.483018	NM_001099636	ENSMUSG00000070802	Pnmal2	EG434128	PNMA-like 2	protein-coding
bcl11b_peak_6626	chr6	115361890	115362261	+	0	NA	promoter-TSS (NM_001308354)	NA	-274	NM_001308354	19016	Mm.3020	NM_011146	ENSMUSG00000000440	Pparg	Nr1c3|PPAR-gamma|PPAR-gamma2|PPARgamma|PPARgamma2	peroxisome proliferator activated receptor gamma	protein-coding
bcl11b_peak_3499	chr17	53183254	53183710	+	0	NA	Intergenic	NA	279839	NM_172497	211482	Mm.60887	NM_172497	ENSMUSG00000023931	Efhb	4921525D22Rik	EF hand domain family	member B	protein-coding
bcl11b_peak_1858	chr12	95248659	95249429	+	0	NA	Intergenic	NA	-443182	NM_201518	399558	Mm.341948	NM_201518	ENSMUSG00000047414	Flrt2	-	fibronectin leucine rich transmembrane protein 2	protein-coding
bcl11b_peak_5727	chr4	152115856	152116337	+	0	NA	promoter-TSS (NM_033042)	NA	162	NM_001291010	85030	Mm.101198	NM_033042	ENSMUSG00000024793	Tnfrsf25	APO-3|DDR3|DR3|LARD|TR3|TRAMP|Tnfrsf12|WSL-1|WSL-LR|Wsl	tumor necrosis factor receptor superfamily	member 25	protein-coding
bcl11b_peak_6704	chr6	140869176	140869747	+	0	NA	Intergenic	NA	242576	NM_001309436	11569	Mm.86453	NM_009637	ENSMUSG00000030232	Aebp2	AU023766|B230313N05Rik	AE binding protein 2	protein-coding
bcl11b_peak_5501	chr4	126321290	126321666	+	0	NA	TTS (NM_011902)	NA	225	NM_133883	100206	Mm.11285	NM_133883	ENSMUSG00000042558	Adprhl2	AI836109|Arh3	ADP-ribosylhydrolase like 2	protein-coding
bcl11b_peak_1345	chr11	94881054	94881500	+	0	NA	Intergenic	NA	-31684	NM_001205037	432591	Mm.370372	NM_001205037		Gm11544	-	predicted gene 11544	protein-coding
bcl11b_peak_711	chr10	80675828	80676212	+	0	NA	intron (NM_021462	intron 1 of 13)	NA	273	NM_021462	17347	Mm.42126	NM_021462	ENSMUSG00000020190	Mknk2	2010016G11Rik|Gprk7|Mnk2	MAP kinase-interacting serine/threonine kinase 2	protein-coding
bcl11b_peak_8289	chr9	119444827	119445254	+	0	NA	promoter-TSS (NR_153319)	NA	80	NR_153319	208194	Mm.101578	NM_172456	ENSMUSG00000042787	Exog	AW557704|ENGL-B|ENGL-a|Endogl1|Endogl2|Engl|Engla|Englb	endo/exonuclease (5'-3')	endonuclease G-like	protein-coding
bcl11b_peak_6888	chr7	28392853	28393467	+	0	NA	promoter-TSS (NM_026042)	NA	164	NM_019458	54624	Mm.7916	NM_019458	ENSMUSG00000003437	Paf1	5730511K23Rik|AA675045	Paf1	RNA polymerase II complex component	protein-coding
bcl11b_peak_4598	chr2	133554154	133555009	+	0	NA	exon (NM_007553	exon 2 of 3)	NA	2422	NM_007553	12156	Mm.103205	NM_007553	ENSMUSG00000027358	Bmp2	AI467020|Bmp2a	bone morphogenetic protein 2	protein-coding
bcl11b_peak_5615	chr4	137394983	137395534	+	0	NA	Intergenic	NA	14533	NM_001126318	242711	Mm.475541	NM_001126318	ENSMUSG00000078520	Cela3a	Gm13011	chymotrypsin-like elastase family	member 3A	protein-coding
bcl11b_peak_7913	chr9	20888180	20888586	+	0	NA	intron (NM_145610	intron 1 of 10)	NA	208	NM_145610	235036	Mm.2930	NM_145610	ENSMUSG00000004100	Ppan	A230087P06Rik|SSF1	peter pan homolog	protein-coding
bcl11b_peak_2801	chr15	81925899	81926383	+	0	NA	promoter-TSS (NM_030229)	NA	72	NM_030229	78929	Mm.215115	NM_030229	ENSMUSG00000022476	Polr3h	5031409G22Rik|RPC8	polymerase (RNA) III (DNA directed) polypeptide H	protein-coding
bcl11b_peak_5417	chr4	108879142	108879657	+	0	NA	intron (NM_023537	intron 1 of 4)	NA	329	NM_023537	69908	Mm.41580	NM_023537	ENSMUSG00000003411	Rab3b	2610528C18Rik	RAB3B	member RAS oncogene family	protein-coding
bcl11b_peak_5563	chr4	133277430	133277869	+	0	NA	exon (NM_025667	exon 1 of 6)	NA	141	NR_110978	52174	Mm.244748	NM_025667	ENSMUSG00000028857	Tmem222	5730406H10Rik|AA409341|D4Ertd196e	transmembrane protein 222	protein-coding
bcl11b_peak_6715	chr6	146615782	146616138	+	0	NA	intron (NM_026281	intron 6 of 11)	NA	18632	NM_026281	67623	Mm.278037	NM_026281	ENSMUSG00000040234	Tm7sf3	2010003B14Rik|NARP1	transmembrane 7 superfamily member 3	protein-coding
bcl11b_peak_884	chr10	118141707	118142064	+	0	NA	promoter-TSS (NM_148922)	NA	98	NM_010785	17245	Mm.101191	NM_010785	ENSMUSG00000020212	Mdm1	Arrd2|Mdm-1	transformed mouse 3T3 cell double minute 1	protein-coding
bcl11b_peak_4563	chr2	126932672	126933327	+	0	NA	exon (NM_023220	exon 1 of 15)	NA	236	NM_023220	66552	Mm.269928	NM_023220	ENSMUSG00000027366	Sppl2a	2010106G01Rik|C130089K23Rik	signal peptide peptidase like 2A	protein-coding
bcl11b_peak_3469	chr17	46455165	46455836	+	0	NA	intron (NM_001162864	intron 13 of 14)	NA	-17023	NM_144856	108114	Mm.387538	NM_144856	ENSMUSG00000067144	Slc22a7	NLT|OAT2	solute carrier family 22 (organic anion transporter)	member 7	protein-coding
bcl11b_peak_2195	chr13	94358740	94359189	+	0	NA	promoter-TSS (NM_009680)	NA	4	NM_009680	11774	Mm.21185	NM_009680	ENSMUSG00000021686	Ap3b1	AP-3|AU015684|C78395|Hps2|beta3A|pe|pearl|rim2	adaptor-related protein complex 3	beta 1 subunit	protein-coding
bcl11b_peak_4235	chr2	24762543	24762963	+	0	NA	intron (NM_001042528	intron 1 of 46)	NA	399	NM_001042528	12287	Mm.4424	NM_007579	ENSMUSG00000004113	Cacna1b	AW050276|AW060892|AW822256|BIII|Cav2.2|Cchn1a|alpha(1B)	calcium channel	voltage-dependent	N type	alpha 1B subunit	protein-coding
bcl11b_peak_5600	chr4	136206175	136207022	+	0	NA	exon (NM_001008232	exon 1 of 25)	NA	233	NM_001008232	230837	Mm.77788	NM_001008232	ENSMUSG00000036995	Asap3	9430088F20Rik|Ddefl1|Gm140|UPLC1	ArfGAP with SH3 domain	ankyrin repeat and PH domain 3	protein-coding
bcl11b_peak_6707	chr6	142345521	142346214	+	0	NA	intron (NM_183165	intron 1 of 11)	NA	170	NM_183165	232491	Mm.490474	NM_183165	ENSMUSG00000041671	Pyroxd1	-	pyridine nucleotide-disulphide oxidoreductase domain 1	protein-coding
bcl11b_peak_7241	chr7	117178697	117179053	+	0	NA	Intergenic	NA	-202104	NM_175645	233781	Mm.461427	NM_175645	ENSMUSG00000030657	Xylt1	8030490L12	xylosyltransferase 1	protein-coding
bcl11b_peak_4538	chr2	120076055	120076579	+	0	NA	exon (NM_001370938	exon 12 of 67)	NA	12596	NM_001370938	640524		NM_001370938		Sptbn5	EG640524|Gm354|Spnb5	spectrin beta	non-erythrocytic 5	protein-coding
bcl11b_peak_5515	chr4	129048771	129049325	+	0	NA	Intergenic	NA	-9096	NM_001368763	75234	Mm.259672	NM_029219	ENSMUSG00000028793	Rnf19b	4930534K13Rik|4930555L03Rik|Ibrdc3	ring finger protein 19B	protein-coding
bcl11b_peak_5599	chr4	136081859	136082215	+	0	NA	Intergenic	NA	-28644	NM_025919	67025	Mm.276856	NM_025919	ENSMUSG00000059291	Rpl11	2010203J19Rik	ribosomal protein L11	protein-coding
bcl11b_peak_6882	chr7	28294544	28294987	+	0	NA	exon (NM_007866	exon 7 of 9)	NA	-3579	NM_175033	280621	Mm.212777	NM_175033	ENSMUSG00000046750	Selenov	Selv	selenoprotein V	protein-coding
bcl11b_peak_1648	chr12	3261581	3262171	+	0	NA	intron (NM_016676	intron 2 of 5)	NA	26085	NR_015551	74173	Mm.309774	NM_028796	ENSMUSG00000079179	Rab10os	1700012B15Rik|1810036A22Rik	RAB10	member RAS oncogene family	opposite strand	ncRNA
bcl11b_peak_3578	chr17	70852648	70853154	+	0	NA	intron (NM_001164074	intron 1 of 2)	NA	631	NM_001164074	21815	Mm.101034	NM_009372	ENSMUSG00000047407	Tgif1	AA959811|AI462167|Tgif	TGFB-induced factor homeobox 1	protein-coding
bcl11b_peak_8277	chr9	117587371	117587776	+	0	NA	intron (NM_001172121	intron 1 of 14)	NA	42340	NM_001172121	207181	Mm.326411	NM_178660	ENSMUSG00000039607	Rbms3	6720477E09Rik|8430436O14Rik	RNA binding motif	single stranded interacting protein	protein-coding
bcl11b_peak_6831	chr7	23879267	23879678	+	0	NA	Intergenic	NA	-13023	NM_206872	384572	Mm.377900	NM_206872	ENSMUSG00000057513	Vmn1r177	V1rd12	vomeronasal 1 receptor 177	protein-coding
bcl11b_peak_7214	chr7	108013205	108013615	+	0	NA	Intergenic	NA	20557	NM_146734	258729		NM_146734	ENSMUSG00000094426	Olfr478	GA_x6K02T2PBJ9-10361879-10360935|MOR204-13	olfactory receptor 478	protein-coding
bcl11b_peak_1354	chr11	95118109	95118581	+	0	NA	Intergenic	NA	-1772	NM_010055	13393	Mm.5194	NM_010055	ENSMUSG00000001510	Dlx3	AV237891|Dlx-3	distal-less homeobox 3	protein-coding
bcl11b_peak_4604	chr2	139634216	139634574	+	0	NA	intron (NM_175467	intron 12 of 12)	NA	-43783	NM_001276489	319909	Mm.41113	NM_001126490	ENSMUSG00000074766	Ism1	5430433G21Rik|Ism	isthmin 1	angiogenesis inhibitor	protein-coding
bcl11b_peak_4295	chr2	30124254	30124613	+	0	NA	5' UTR (NM_178694	exon 1 of 16)	NA	178	NM_178694	227693	Mm.44526	NM_178694	ENSMUSG00000039686	Zer1	C230075L19Rik|Zyg11bl	zyg-11 related	cell cycle regulator	protein-coding
bcl11b_peak_3629	chr17	91725293	91725649	+	0	NA	Intergenic	NA	-632669	NM_020252	18189	Mm.478418	NM_020252	ENSMUSG00000024109	Nrxn1	1700062G21Rik|9330127H16Rik|A230068P09Rik|mKIAA0578	neurexin I	protein-coding
bcl11b_peak_8077	chr9	65021238	65021716	+	0	NA	exon (NM_021345	exon 1 of 11)	NA	240	NM_021345	57874	Mm.308180	NM_021345	ENSMUSG00000033629	Hacd3	4930523M17Rik|AW742319|B-ind1|Hcad3|Hspc121|Ptplad1	3-hydroxyacyl-CoA dehydratase 3	protein-coding
bcl11b_peak_3766	chr18	56707982	56708471	+	0	NA	exon (NM_010721	exon 1 of 11)	NA	413	NM_010721	16906	Mm.4105	NM_010721	ENSMUSG00000024590	Lmnb1	-	lamin B1	protein-coding
bcl11b_peak_7559	chr8	70505602	70506101	+	0	NA	exon (NM_001357209	exon 3 of 4)	NA	575	NR_151646	66462	Mm.28242	NM_025577	ENSMUSG00000058833	Rex1bd	2810428I15Rik	required for excision 1-B domain containing	protein-coding
bcl11b_peak_1020	chr11	22990598	22990973	+	0	NA	exon (NM_009837	exon 1 of 14)	NA	192	NM_009837	12464	Mm.296985	NM_009837	ENSMUSG00000007739	Cct4	2610204B21Rik|A45|C78323|Cctd	chaperonin containing Tcp1	subunit 4 (delta)	protein-coding
bcl11b_peak_8337	chrX	7733713	7734097	+	0	NA	exon (NM_207202	exon 10 of 10)	NA	5334	NM_138602	54637	Mm.28850	NM_138602	ENSMUSG00000031149	Praf2	AA986329|C78013|DXImx39e|JM4|Sfc20	PRA1 domain family 2	protein-coding
bcl11b_peak_6929	chr7	30360514	30360878	+	0	NA	exon (NM_175478	exon 2 of 3)	NA	2076	NM_175478	233067	Mm.23157	NM_175478	ENSMUSG00000036957	Lrfn3	A530045B06Rik|SALM4	leucine rich repeat and fibronectin type III domain containing 3	protein-coding
bcl11b_peak_102	chr1	62706677	62707036	+	0	NA	intron (NM_001077403	intron 1 of 16)	NA	3539	NM_001077404	18187	Mm.266341	NM_010939	ENSMUSG00000025969	Nrp2	1110048P06Rik|Np-2|Np2|Npn-2|Npn2	neuropilin 2	protein-coding
bcl11b_peak_6462	chr6	53818194	53818560	+	0	NA	exon (NM_025817	exon 1 of 1)	NA	2448	NM_025817	66873	Mm.422727	NM_025817	ENSMUSG00000043496	Tril	1200009O22Rik|AI316813|mKIAA0644	TLR4 interactor with leucine-rich repeats	protein-coding
bcl11b_peak_1498	chr11	106036878	106037265	+	0	NA	5' UTR (NM_027946	exon 1 of 7)	NA	199	NM_027946	71833	Mm.307455	NM_027946	ENSMUSG00000049354	Dcaf7	1700012F10Rik|2610037L01Rik|C86529|HAN11|Wdr68	DDB1 and CUL4 associated factor 7	protein-coding
bcl11b_peak_3356	chr17	31296090	31296514	+	0	NA	promoter-TSS (NM_001242427)	NA	78	NM_001242427	224674	Mm.311395	NM_153062	ENSMUSG00000024036	Slc37a1	G3PP	solute carrier family 37 (glycerol-3-phosphate transporter)	member 1	protein-coding
bcl11b_peak_6092	chr5	115429217	115430545	+	0	NA	intron (NM_008629	intron 1 of 14)	NA	196	NM_008629	17690	Mm.5077	NM_008629	ENSMUSG00000054256	Msi1	Msi1h|Musahi1|m-Msi-1	musashi RNA-binding protein 1	protein-coding
bcl11b_peak_6968	chr7	35584662	35585178	+	0	NA	exon (NM_145840	exon 1 of 1)	NA	662	NM_145840	243923	Mm.222680	NM_145840	ENSMUSG00000056043	Rgs9bp	R9AP|Rgs9-1bp	regulator of G-protein signalling 9 binding protein	protein-coding
bcl11b_peak_7226	chr7	112427718	112428117	+	0	NA	5' UTR (NM_020606	exon 1 of 13)	NA	211	NM_020606	57342	Mm.143763	NM_020606	ENSMUSG00000030770	Parva	2010012A22Rik|5430400F08Rik|AI225929|AU042898|Actp|CH-ILKBP|Parvin	parvin	alpha	protein-coding
bcl11b_peak_8465	chrX	119515826	119516182	+	0	NA	Intergenic	NA	-411192	NM_053114	93728	Mm.125979	NM_053114	ENSMUSG00000034732	Pabpc5	C820015E17	poly(A) binding protein	cytoplasmic 5	protein-coding
bcl11b_peak_5066	chr3	102470069	102470539	+	0	NA	intron (NM_001112698	intron 1 of 2)	NA	385	NM_001112698	18049	Mm.1259	NM_013609	ENSMUSG00000027859	Ngf	Ngfb|beta-NGF	nerve growth factor	protein-coding
bcl11b_peak_5184	chr4	3874869	3875292	+	0	NA	Intergenic	NA	-2975	NM_020021	17451	Mm.459300	NM_020021	ENSMUSG00000078365	Mos	c-mos	Moloney sarcoma oncogene	protein-coding
bcl11b_peak_1819	chr12	82282777	82283136	+	0	NA	intron (NM_001167983	intron 3 of 23)	NA	-28393	NM_172579	217692	Mm.261333	NM_172579	ENSMUSG00000042700	Sipa1l1	4931426N11Rik|AW213287|Spar|mKIAA0440	signal-induced proliferation-associated 1 like 1	protein-coding
bcl11b_peak_5505	chr4	127021348	127022363	+	0	NA	non-coding (NR_045010	exon 1 of 12)	NA	554	NM_023603	71514	Mm.257276	NM_023603	ENSMUSG00000028820	Sfpq	1110004P21Rik|2810416M14Rik|5730453G22Rik|9030402K04Rik|AU021830|D4Ertd314e|Gm12940|PSF|REP1	splicing factor proline/glutamine rich (polypyrimidine tract binding protein associated)	protein-coding
bcl11b_peak_729	chr10	81059853	81060419	+	0	NA	promoter-TSS (NM_001358549)	NA	40	NM_001358549	52551	Mm.30068	NM_024499	ENSMUSG00000004937	Sgta	5330427H01Rik|AI194281|D10Ertd190e|Sgt|Stg	small glutamine-rich tetratricopeptide repeat (TPR)-containing	alpha	protein-coding
bcl11b_peak_5640	chr4	140183044	140183400	+	0	NA	intron (NM_198610	intron 1 of 9)	NA	40349	NR_153821	102636673	Mm.449180	NR_153821		Gm13029	Gm33676	predicted gene 13029	ncRNA
bcl11b_peak_4636	chr2	152332117	152332566	+	0	NA	promoter-TSS (NM_001083921)	NA	84	NM_001355282	24105	Mm.182145	NM_019705	ENSMUSG00000027466	Rbck1	AL033326|HOIL-1|HOIL-1L|UIP28|Ubce7ip3	RanBP-type and C3HC4-type zinc finger containing 1	protein-coding
bcl11b_peak_5026	chr3	95658633	95659511	+	0	NA	exon (NM_008562	exon 1 of 3)	NA	351	NM_008562	17210	Mm.1639	NM_008562	ENSMUSG00000038612	Mcl1	AW556805|Mcl-1	myeloid cell leukemia sequence 1	protein-coding
bcl11b_peak_8354	chrX	12079683	12080565	+	0	NA	5' UTR (NM_175046	exon 1 of 14)	NA	429	NM_175045	71458	Mm.196328	NM_029510	ENSMUSG00000040363	Bcor	2900008C10Rik|5830466J11Rik|8430401K06Rik|BcorR|D930024N20Rik|mKIAA1575	BCL6 interacting corepressor	protein-coding
bcl11b_peak_8408	chrX	67003220	67003576	+	0	NA	Intergenic	NA	-164273	NR_030149	723888		NR_030149	ENSMUSG00000070071	Mir465	Mirn465|mir-465a|mmu-mir-465	microRNA 465	ncRNA
bcl11b_peak_1058	chr11	40243023	40243379	+	0	NA	Intergenic	NA	449481	NM_134017	108645	Mm.293771	NM_134017	ENSMUSG00000042032	Mat2b	1110064C04Rik|2410018D16Rik|AI182287|AU022853|MAT-II|MATIIbeta|TGR	methionine adenosyltransferase II	beta	protein-coding
bcl11b_peak_4909	chr3	58576790	58577164	+	0	NA	intron (NM_001040396	intron 1 of 5)	NA	341	NM_001040396	69227	Mm.270950	NM_001040396	ENSMUSG00000075700	Selenot	2810407C02Rik|5730408P04Rik|Selt	selenoprotein T	protein-coding
bcl11b_peak_1757	chr12	59080954	59081327	+	0	NA	Intergenic	NA	14221	NM_008891	18949	Mm.22347	NM_008891	ENSMUSG00000020994	Pnn	AU045199|D12Ertd512e	pinin	protein-coding
bcl11b_peak_5581	chr4	134468306	134468928	+	0	NA	intron (NM_019641	intron 1 of 4)	NA	297	NM_019641	16765	Mm.378957	NM_019641	ENSMUSG00000028832	Stmn1	19k|Lag|Lap18|Op18|P18|P19|Pig|Pp17|Pp18|Pp19|Pr22|Smn	stathmin 1	protein-coding
bcl11b_peak_6784	chr7	17056113	17056515	+	0	NA	exon (NM_016868	exon 2 of 15)	NA	365	NM_016868	53417	Mm.135110	NM_016868	ENSMUSG00000004328	Hif3a	Ipas|MOP7|NEPAS|bHLHe17	hypoxia inducible factor 3	alpha subunit	protein-coding
bcl11b_peak_5885	chr5	33983579	33983994	+	0	NA	exon (NM_001033458	exon 2 of 4)	NA	353	NM_001033458	381633	Mm.4923	NM_001033458	ENSMUSG00000070858	Gm1673	-	predicted gene 1673	protein-coding
bcl11b_peak_7819	chr8	121829163	121829629	+	0	NA	exon (NM_145605	exon 1 of 12)	NA	173	NM_145605	234825	Mm.209329	NM_145605	ENSMUSG00000040263	Klhdc4	AA408426|AV352552|BC012312|G430025P05Rik	kelch domain containing 4	protein-coding
bcl11b_peak_6017	chr5	98946653	98947009	+	0	NA	intron (NM_008926	intron 15 of 18)	NA	90248	NM_008926	19092	Mm.263002	NM_008926	ENSMUSG00000029334	Prkg2	AW212535|CGKII|Prkgr2|cGK-II	protein kinase	cGMP-dependent	type II	protein-coding
bcl11b_peak_4375	chr2	39004681	39005417	+	0	NA	promoter-TSS (NM_025592)	NA	82	NM_025592	66489	Mm.345333	NM_025592	ENSMUSG00000062997	Rpl35	2410039E09Rik	ribosomal protein L35	protein-coding
bcl11b_peak_198	chr1	91801249	91801895	+	0	NA	5' UTR (NM_007855	exon 1 of 2)	NA	111	NM_007855	13345	Mm.9474	NM_007855	ENSMUSG00000007805	Twist2	Dermo1|bHLHa39	twist basic helix-loop-helix transcription factor 2	protein-coding
bcl11b_peak_2033	chr13	33935599	33935983	+	0	NA	promoter-TSS (NR_040707)	NA	-241	NR_040707	68808	Mm.443347	NR_040707	ENSMUSG00000085457	1110046J04Rik	-	RIKEN cDNA 1110046J04 gene	ncRNA
bcl11b_peak_5374	chr4	90116954	90117451	+	0	NA	Intergenic	NA	-101618	NM_153102	236537	Mm.214642	NM_153102	ENSMUSG00000070902	Zfp352	2czf48	zinc finger protein 352	protein-coding
bcl11b_peak_2006	chr13	23761994	23762384	+	0	NA	promoter-TSS (NM_178192)	NA	197	NM_013550	360198	Mm.221301	NM_013550	ENSMUSG00000069265	Hist1h3a	-	histone cluster 1	H3a	protein-coding
bcl11b_peak_5903	chr5	35574761	35575220	+	0	NA	promoter-TSS (NM_030208)	NA	80	NM_030208	78890	Mm.98522	NM_030208	ENSMUSG00000029097	Trmt44	2310079F23Rik|Mettl19	tRNA methyltransferase 44	protein-coding
bcl11b_peak_7756	chr8	109721185	109721541	+	0	NA	intron (NM_001363386	intron 5 of 7)	NA	15344	NM_001363386	75871	Mm.180410	NM_029468	ENSMUSG00000031728	Zfp821	4930566A11Rik|Znf821	zinc finger protein 821	protein-coding
bcl11b_peak_6899	chr7	28759591	28759947	+	0	NA	TTS (NM_001195091)	NA	3595	NM_001195091	100504112	Mm.379654	NM_001195091	ENSMUSG00000096257	Ccer2	EG624918|Gm6537	coiled-coil glutamate-rich protein 2	protein-coding
bcl11b_peak_1634	chr11	120784411	120784896	+	0	NA	promoter-TSS (NM_009053)	NA	153	NM_145370	209318	Mm.30195	NM_145370	ENSMUSG00000025156	Gps1	Cops1|Csn1|R75577|Sgn1	G protein pathway suppressor 1	protein-coding
bcl11b_peak_5219	chr4	15148818	15149318	+	0	NA	promoter-TSS (NM_178617)	NA	63	NM_178617	69352	Mm.389031	NM_178617	ENSMUSG00000040536	Necab1	1700003H21Rik|Efcbp1|STIP-1	N-terminal EF-hand calcium binding protein 1	protein-coding
bcl11b_peak_5760	chr4	154986104	154986674	+	0	NA	exon (NM_001356470	exon 21 of 23)	NA	22266	NM_172990	269614	Mm.30042	NM_172990	ENSMUSG00000029056	Pank4	D030031I12Rik|R75150	pantothenate kinase 4	protein-coding
bcl11b_peak_1750	chr12	57542842	57543207	+	0	NA	exon (NM_008259	exon 2 of 2)	NA	3087	NM_008259	15375	Mm.4578	NM_008259	ENSMUSG00000035451	Foxa1	Hnf-3a|Hnf3a|Tcf-3a|Tcf3a	forkhead box A1	protein-coding
bcl11b_peak_5576	chr4	134171807	134172163	+	0	NA	intron (NM_144527	intron 2 of 13)	NA	15100	NM_144527	70012	Mm.26542	NM_144527	ENSMUSG00000037443	Cep85	2410030J07Rik|AI173272|AI173504|Ccdc21	centrosomal protein 85	protein-coding
bcl11b_peak_8381	chrX	36796107	36796617	+	0	NA	intron (NM_007451	intron 1 of 3)	NA	765	NM_007451	11740	Mm.371544	NM_007451	ENSMUSG00000016319	Slc25a5	Ant2	solute carrier family 25 (mitochondrial carrier	adenine nucleotide translocator)	member 5	protein-coding
bcl11b_peak_3496	chr17	49311226	49311584	+	0	NA	intron (NR_033486	intron 2 of 4)	NA	1555	NR_033486	100415784	Mm.400421	NR_033486	ENSMUSG00000117221	Gm17830	-	predicted gene	17830	ncRNA
bcl11b_peak_7993	chr9	44772532	44773421	+	0	NA	promoter-TSS (NM_023831)	NA	-33	NM_023831	76568	Mm.278597	NM_023831	ENSMUSG00000002031	Ift46	1500035H01Rik|AA408110|AI663846|R75047|c11orf2	intraflagellar transport 46	protein-coding
bcl11b_peak_4652	chr2	154087813	154088490	+	0	NA	Intergenic	NA	-42185	NM_028528	73388	Mm.71904	NM_028528	ENSMUSG00000027482	Bpifa3	1700058C13Rik|Splunc3	BPI fold containing family A	member 3	protein-coding
bcl11b_peak_8503	chrX	151047168	151047996	+	0	NA	5' UTR (NM_008001	exon 1 of 18)	NA	412	NM_008001	14163	Mm.8142	NM_008001	ENSMUSG00000025265	Fgd1	ZFYVE3	FYVE	RhoGEF and PH domain containing 1	protein-coding
bcl11b_peak_1273	chr11	78178293	78178943	+	0	NA	promoter-TSS (NM_026708)	NA	-40	NM_001291236	68385	Mm.390375	NM_026708	ENSMUSG00000019437	Tlcd1	-	TLC domain containing 1	protein-coding
bcl11b_peak_4425	chr2	71787105	71787465	+	0	NA	exon (NM_001277970	exon 1 of 25)	NA	346	NM_008397	16403	Mm.225096	NM_008397	ENSMUSG00000027111	Itga6	5033401O05Rik|AI115430|Cd49f|VLA-6	integrin alpha 6	protein-coding
bcl11b_peak_7723	chr8	104350130	104350486	+	0	NA	3' UTR (NM_153582	exon 4 of 4)	NA	9714	NM_024217	68119	Mm.390108	NM_024217	ENSMUSG00000031875	Cmtm3	9430096L06Rik|AI413895|BNAS2|Cklfsf3	CKLF-like MARVEL transmembrane domain containing 3	protein-coding
bcl11b_peak_7367	chr7	142082510	142082956	+	0	NA	exon (NM_008748	exon 7 of 7)	NA	12551	NM_008748	18218	Mm.39725	NM_008748	ENSMUSG00000037887	Dusp8	5530400B01Rik|AI593498|Nttp1	dual specificity phosphatase 8	protein-coding
bcl11b_peak_6649	chr6	120836068	120836623	+	0	NA	5' UTR (NM_153516	exon 1 of 7)	NA	115	NM_153516	94044	Mm.27990	NM_153516	ENSMUSG00000009112	Bcl2l13	BCL-RAMBO|E430016C20Rik|Mil-1|Mil1	BCL2-like 13 (apoptosis facilitator)	protein-coding
bcl11b_peak_4472	chr2	92311788	92312144	+	0	NA	intron (NM_001362832	intron 6 of 18)	NA	59091	NM_172670	228366	Mm.31158	NM_172670	ENSMUSG00000040434	Large2	5730485C17Rik|AI891893|Gyltl1b|Largel|mKIAA4105	LARGE xylosyl- and glucuronyltransferase 2	protein-coding
bcl11b_peak_520	chr10	30842570	30843171	+	0	NA	promoter-TSS (NM_013904)	NA	-87	NM_013904	15214	Mm.103573	NM_013904	ENSMUSG00000019789	Hey2	CHF1|Herp1|Hrt2|bHLHb32|hesr2	hairy/enhancer-of-split related with YRPW motif 2	protein-coding
bcl11b_peak_5690	chr4	148626398	148626815	+	0	NA	intron (NM_001003898	intron 1 of 6)	NA	390	NM_001008546	230908	Mm.22453	NM_145556	ENSMUSG00000041459	Tardbp	1190002A23Rik|C85084|TDP-43|Tdp43	TAR DNA binding protein	protein-coding
bcl11b_peak_6269	chr5	139614041	139614397	+	0	NA	Intergenic	NA	70321	NM_013702	22255	Mm.42190	NM_013702	ENSMUSG00000029546	Uncx	Chx4|Uncx4.1	UNC homeobox	protein-coding
bcl11b_peak_7178	chr7	99381401	99381862	+	0	NA	5' UTR (NM_001362166	exon 1 of 19)	NA	113	NM_001362168	233552	Mm.286317	NM_201352	ENSMUSG00000035314	Gdpd5	BC024955|Gde2	glycerophosphodiester phosphodiesterase domain containing 5	protein-coding
bcl11b_peak_1189	chr11	69397459	69398018	+	0	NA	TTS (NM_001017426)	NA	496	NM_025915	67020	Mm.390406	NM_025915	ENSMUSG00000045377	Tmem88	2600017H02Rik	transmembrane protein 88	protein-coding
bcl11b_peak_3156	chr16	86951559	86951985	+	0	NA	Intergenic	NA	-145259	NR_153789	102635020	Mm.132956	NR_153789		Gm32461	-	predicted gene	32461	ncRNA
bcl11b_peak_7561	chr8	70510042	70510426	+	0	NA	promoter-TSS (NM_001348229)	NA	183	NM_001348228	22186	Mm.297372	NM_019883	ENSMUSG00000090137	Uba52	Cep52|D8Ertd21e|Gm1863|Rps27a|Ubb|Ubc	ubiquitin A-52 residue ribosomal protein fusion product 1	protein-coding
bcl11b_peak_5077	chr3	104967879	104968243	+	0	NA	Intergenic	NA	-6352	NM_009520	22414	Mm.10740	NM_009520	ENSMUSG00000027840	Wnt2b	Wnt13	wingless-type MMTV integration site family	member 2B	protein-coding
bcl11b_peak_8100	chr9	67699970	67700326	+	0	NA	Intergenic	NA	27632	NR_106100	102466824		NR_106100	ENSMUSG00000098937	Mir7241	Gm27918|mmu-mir-7241	microRNA 7241	ncRNA
bcl11b_peak_3814	chr18	70510035	70510641	+	0	NA	intron (NM_001289516	intron 9 of 9)	NA	-6448	NR_105775	102466152		NR_105775	ENSMUSG00000098721	Mir6357	Gm27333|mmu-mir-6357	microRNA 6357	ncRNA
bcl11b_peak_4556	chr2	125511443	125511799	+	0	NA	Intergenic	NA	-5183	NM_007993	14118	Mm.271644	NM_007993	ENSMUSG00000027204	Fbn1	AI536462|B430209H23|Fib-1|Tsk	fibrillin 1	protein-coding
bcl11b_peak_7836	chr8	122637862	122638603	+	0	NA	intron (NM_009824	intron 6 of 11)	NA	-15497	NM_001007462	382035	Mm.25449	NM_001007462	ENSMUSG00000069867	Pabpn1l	Gm1108|Pabpnl1|ePABP2	poly(A)binding protein nuclear 1-like	protein-coding
bcl11b_peak_609	chr10	75060330	75061583	+	0	NA	promoter-TSS (NM_001081412)	NA	60	NM_001081412	110279	Mm.333722	NM_001081412	ENSMUSG00000009681	Bcr	5133400C09Rik|AI561783|AI853148|mKIAA3017	breakpoint cluster region	protein-coding
bcl11b_peak_117	chr1	68625045	68625707	+	0	NA	intron (NM_010154	intron 2 of 26)	NA	482683	NM_010154	13869	Mm.442420	NM_010154	ENSMUSG00000062209	Erbb4	Her4|c-erbB-4	erb-b2 receptor tyrosine kinase 4	protein-coding
bcl11b_peak_3331	chr17	28007624	28008635	+	0	NA	exon (NM_001286040	exon 12 of 25)	NA	72455	NM_013687	21463	Mm.29758	NM_013687	ENSMUSG00000062859	Tcp11	D17Ken1|Tcp-11	t-complex protein 11	protein-coding
bcl11b_peak_5595	chr4	135873369	135874161	+	0	NA	promoter-TSS (NM_026383)	NA	81	NM_026383	52830	Mm.29159	NM_026383	ENSMUSG00000028675	Pnrc2	0610011E17Rik|D4Bwg0593e	proline-rich nuclear receptor coactivator 2	protein-coding
bcl11b_peak_2544	chr14	118606658	118607015	+	0	NA	intron (NM_001033336	intron 13 of 30)	NA	-14364	NR_105815	102465208		NR_105815	ENSMUSG00000098433	Mir6391	Gm27914|mmu-mir-6391	microRNA 6391	ncRNA
bcl11b_peak_5478	chr4	123664458	123664824	+	0	NA	intron (NM_001199136	intron 1 of 97)	NA	-1240	NR_136925	102633214	Mm.399387	NR_136925		Gm12925	-	predicted gene 12925	ncRNA
bcl11b_peak_6662	chr6	125095904	125096526	+	0	NA	promoter-TSS (NR_106012)	NA	52	NM_145979	107932	Mm.333388	NM_145979	ENSMUSG00000063870	Chd4	9530019N15Rik|AA617397|BC005710|D6Ertd380e|Mi-2beta|mKIAA4075	chromodomain helicase DNA binding protein 4	protein-coding
bcl11b_peak_5817	chr5	24100719	24101198	+	0	NA	intron (NM_026448	intron 1 of 10)	NA	368	NM_026448	52323	Mm.273768	NM_026448	ENSMUSG00000028986	Klhl7	2700038B03Rik|D5Ertd363e|SBBI26	kelch-like 7	protein-coding
bcl11b_peak_30	chr1	24075786	24076311	+	0	NA	intron (NM_026604	intron 3 of 20)	NA	24293	NM_026604	68187	Mm.87130	NM_026604	ENSMUSG00000026153	Fam135a	4921533L14Rik|AI256732|AI835491	family with sequence similarity 135	member A	protein-coding
bcl11b_peak_632	chr10	79541567	79542007	+	0	NA	exon (NM_001316699	exon 13 of 14)	NA	-8000	NM_001302390	50784	Mm.28873	NM_015817	ENSMUSG00000052151	Plpp2	Lpp2|PAP2-G|PAP2-gamma|PAP2c|Ppap2c	phospholipid phosphatase 2	protein-coding
bcl11b_peak_3566	chr17	68143326	68143684	+	0	NA	Intergenic	NA	-130292	NM_177278	320858	Mm.137356	NM_177278	ENSMUSG00000041565	L3mbtl4	A730037L19Rik|D930040M24Rik	L3MBTL4 histone methyl-lysine binding protein	protein-coding
bcl11b_peak_8378	chrX	30591433	30591789	+	0	NA	intron (NR_153317	intron 1 of 3).5	NA	29687	NR_153316	108168459	Mm.327645	NR_153316	ENSMUSG00000093817	LOC108168459	-	uncharacterized LOC108168459	ncRNA
bcl11b_peak_8462	chrX	106186869	106187543	+	0	NA	5' UTR (NM_008828	exon 1 of 11)	NA	106	NM_008828	18655	Mm.316355	NM_008828	ENSMUSG00000062070	Pgk1	Pgk-1	phosphoglycerate kinase 1	protein-coding
bcl11b_peak_1187	chr11	69326379	69327096	+	0	NA	TTS (NM_001024206)	NA	479	NM_010599	16499	Mm.232472	NM_010599	ENSMUSG00000018470	Kcnab3	C330022D06Rik|Kcnab4|mKv(beta)4	potassium voltage-gated channel	shaker-related subfamily	beta member 3	protein-coding
bcl11b_peak_5062	chr3	101450874	101451401	+	0	NA	exon (NM_207205	exon 8 of 11)	NA	74012	NM_207205	78908	Mm.257997	NM_207205	ENSMUSG00000042035	Igsf3	1700016K10Rik|2810035F16Rik|4833439O17Rik|mKIAA0466	immunoglobulin superfamily	member 3	protein-coding
bcl11b_peak_5693	chr4	148806809	148807258	+	0	NA	intron (NM_027195	intron 1 of 15)	NA	2641	NM_027195	69743	Mm.233879	NM_027195	ENSMUSG00000028977	Casz1	2410019P08Rik|AV096627|BC040081|Cst|D4Ertd432e	castor zinc finger 1	protein-coding
bcl11b_peak_5606	chr4	136412727	136413083	+	0	NA	Intergenic	NA	-10619	NM_008309	15552	Mm.40573	NM_008309	ENSMUSG00000070687	Htr1d	5-HT-1D|5-HT1D|AI853647|Gpcr14|Htr1db	5-hydroxytryptamine (serotonin) receptor 1D	protein-coding
bcl11b_peak_2497	chr14	76414135	76414596	+	0	NA	promoter-TSS (NM_001310646)	NA	-596	NM_001310646	21807	Mm.153272	NM_009366	ENSMUSG00000022010	Tsc22d1	AA589566|AW105905|Egr5|TSC-22|Tgfb1i4|Tsc|Tsc22	TSC22 domain family	member 1	protein-coding
bcl11b_peak_1039	chr11	29248798	29249154	+	0	NA	Intergenic	NA	-1704	NM_025740	216618	Mm.128663	NM_025740	ENSMUSG00000020462	Cfap36	2300003H10|4931428D14Rik|Ccdc104	cilia and flagella associated protein 36	protein-coding
bcl11b_peak_3986	chr19	15278439	15278797	+	0	NA	Intergenic	NA	646004	NM_001205339	107272	Mm.289936	NM_177420	ENSMUSG00000024640	Psat1	D8Ertd814e|EPIP|PSA|Psat	phosphoserine aminotransferase 1	protein-coding
bcl11b_peak_1148	chr11	60699589	60700015	+	0	NA	5' UTR (NM_001159405	exon 1 of 22)	NA	112	NM_008502	16897	Mm.285453	NM_008502	ENSMUSG00000020536	Llgl1	AI325176|Lgl1|Llglh|Mgl1	LLGL1 scribble cell polarity complex component	protein-coding
bcl11b_peak_937	chr10	128668913	128669334	+	0	NA	TTS (NM_173733)	NA	4795	NM_173733	211389	Mm.23352	NM_173733	ENSMUSG00000049858	Suox	SO	sulfite oxidase	protein-coding
bcl11b_peak_6294	chr5	142962030	142962465	+	0	NA	intron (NM_007984	intron 1 of 4)	NA	1892	NM_007984	14086	Mm.289707	NM_007984	ENSMUSG00000029581	Fscn1	AI663989|Fan1|fascin-1	fascin actin-bundling protein 1	protein-coding
bcl11b_peak_2233	chr13	108525482	108525838	+	0	NA	Intergenic	NA	-128517	NM_011056	238871	Mm.434429	NM_011056	ENSMUSG00000021699	Pde4d	9630011N22Rik|Dpde3	phosphodiesterase 4D	cAMP specific	protein-coding
bcl11b_peak_1610	chr11	119549164	119549848	+	0	NA	non-coding (NR_045099	exon 1 of 4)	NA	876	NR_045099	100503830	Mm.428077	NR_045099	ENSMUSG00000087675	Gm11762	-	predicted gene 11762	ncRNA
bcl11b_peak_5156	chr3	143920301	143920659	+	0	NA	Intergenic	NA	-208337	NR_040405	621809	Mm.360134	NR_040405	ENSMUSG00000105279	Gm6260	EG621809	predicted gene 6260	ncRNA
bcl11b_peak_5202	chr4	8751617	8752254	+	0	NA	exon (NM_001277149	exon 2 of 38)	NA	611	NM_001355382	320790	Mm.138792	NM_001033395	ENSMUSG00000041235	Chd7	A730019I05Rik|Cycn|Cyn|Dz|Edy|Flo|GENA 47|GENA 60|Gena 52|Lda|Mt|Obt|Todo|WBE1|Whi|metis	chromodomain helicase DNA binding protein 7	protein-coding
bcl11b_peak_7791	chr8	117436544	117437048	+	0	NA	exon (NM_001163262	exon 10 of 21)	NA	-16227	NR_106045	102466801		NR_106045	ENSMUSG00000099062	Mir7077	Gm27774|mmu-mir-7077	microRNA 7077	ncRNA
bcl11b_peak_166	chr1	83516951	83517307	+	0	NA	Intergenic	NA	-108929	NM_001356547	77629	Mm.154303	NM_172430	ENSMUSG00000026163	Sphkap	4930544G21Rik|A930009L15Rik|AI852220|SKIP|mKIAA1678	SPHK1 interactor	AKAP domain containing	protein-coding
bcl11b_peak_3795	chr18	66458233	66458743	+	0	NA	promoter-TSS (NM_021451)	NA	-116	NM_021451	58801	Mm.271878	NM_021451	ENSMUSG00000024521	Pmaip1	Noxa	phorbol-12-myristate-13-acetate-induced protein 1	protein-coding
bcl11b_peak_7067	chr7	50451619	50451975	+	0	NA	intron (NM_001037906	intron 13 of 19)	NA	124087	NR_045928	73515	Mm.437440	NR_045928	ENSMUSG00000085265	Nell1os	1700081H22Rik	NEL-like 1	opposite strand	ncRNA
bcl11b_peak_2730	chr15	76351315	76351695	+	0	NA	promoter-TSS (NM_025340)	NA	211	NM_001164607	68877	Mm.289680	NM_026859	ENSMUSG00000022553	Maf1	1110068E11Rik|AU042856	MAF1 homolog	negative regulator of RNA polymerase III	protein-coding
bcl11b_peak_4467	chr2	91256645	91257073	+	0	NA	promoter-TSS (NM_028733)	NA	46	NM_001289678	80708	Mm.236650	NM_028733	ENSMUSG00000027257	Pacsin3	4921507A02Rik|6330413E15Rik|AW413130	protein kinase C and casein kinase substrate in neurons 3	protein-coding
bcl11b_peak_1502	chr11	106787572	106788182	+	0	NA	intron (NM_001355677	intron 2 of 13)	NA	617	NM_007840	13207	Mm.491096	NM_007840	ENSMUSG00000020719	Ddx5	2600009A06Rik|G17P1|HUMP68|Hlr1|p68	DEAD (Asp-Glu-Ala-Asp) box polypeptide 5	protein-coding
bcl11b_peak_5726	chr4	152113907	152114300	+	0	NA	exon (NM_001285999	exon 20 of 21)	NA	-1831	NM_001291010	85030	Mm.101198	NM_033042	ENSMUSG00000024793	Tnfrsf25	APO-3|DDR3|DR3|LARD|TR3|TRAMP|Tnfrsf12|WSL-1|WSL-LR|Wsl	tumor necrosis factor receptor superfamily	member 25	protein-coding
bcl11b_peak_8069	chr9	63558359	63558715	+	0	NA	intron (NM_030068	intron 5 of 21)	NA	43956	NM_001311098	78250	Mm.444612	NM_030068	ENSMUSG00000037801	Iqch	4921504K03Rik	IQ motif containing H	protein-coding
bcl11b_peak_6685	chr6	132599617	132600015	+	0	NA	exon (NM_031499	exon 2 of 2)	NA	3905	NM_031499	83380	Mm.333439	NM_031499	ENSMUSG00000058295	Prp2	MP14	proline rich protein 2	protein-coding
bcl11b_peak_7033	chr7	45333233	45334093	+	0	NA	intron (NM_175130	intron 1 of 24)	NA	117	NM_175130	68667	Mm.439890	NM_175130	ENSMUSG00000038260	Trpm4	1110030C19Rik|AW047689|LTRPC4|LTrpC-4|TRPM4B	transient receptor potential cation channel	subfamily M	member 4	protein-coding
bcl11b_peak_1482	chr11	103966802	103967161	+	0	NA	5' UTR (NM_007477	exon 1 of 5)	NA	110	NM_007477	11841	Mm.5061	NM_007477	ENSMUSG00000062421	Arf2	-	ADP-ribosylation factor 2	protein-coding
bcl11b_peak_3657	chr18	12168659	12169032	+	0	NA	exon (NM_029623	exon 1 of 20)	NA	115	NM_029623	76482	Mm.196596	NM_029623	ENSMUSG00000024410	Rmc1	2400010D15Rik|3110002H16Rik|Mic-1|Mic1|Wdr98	regulator of MON1-CCZ1	protein-coding
bcl11b_peak_4047	chr19	35584683	35585039	+	0	NA	Intergenic	NA	339717	NR_152130	329056	Mm.238105	NR_152130	ENSMUSG00000094707	A830019P07Rik	-	RIKEN cDNA A830019P07 gene	ncRNA
bcl11b_peak_4568	chr2	127587065	127587447	+	0	NA	promoter-TSS (NM_029963)	NA	-162	NM_001355622	72180	Mm.46715	NM_028141	ENSMUSG00000034800	Zfp661	2810405K07Rik|A1-5|Znf2	zinc finger protein 661	protein-coding
bcl11b_peak_7159	chr7	93417897	93418703	+	0	NA	Intergenic	NA	-234124	NM_001358087	100040298	Mm.260904	NM_001358087		Gm15501	EyeLinc5	predicted pseudogene 15501	protein-coding
bcl11b_peak_6362	chr6	18168553	18169063	+	0	NA	Intergenic	NA	-1879	NM_021050	12638	Mm.15621	NM_021050	ENSMUSG00000041301	Cftr	AW495489|Abcc7	cystic fibrosis transmembrane conductance regulator	protein-coding
bcl11b_peak_7595	chr8	71463351	71463797	+	0	NA	promoter-TSS (NM_022419)	NA	83	NM_022419	64296	Mm.276383	NM_022419	ENSMUSG00000007950	Abhd8	0910001L24Rik|AB030191	abhydrolase domain containing 8	protein-coding
bcl11b_peak_7095	chr7	66839987	66840566	+	0	NA	exon (NM_001033877	exon 2 of 23)	NA	541	NM_001033877	233332	Mm.445763	NM_001033877	ENSMUSG00000058145	Adamts17	AU023434	a disintegrin-like and metallopeptidase (reprolysin type) with thrombospondin type 1 motif	17	protein-coding
bcl11b_peak_2649	chr15	58076168	58076530	+	0	NA	5' UTR (NM_001042438	exon 1 of 5)	NA	159	NM_009572	22770	Mm.244931	NM_009572	ENSMUSG00000022361	Zhx1	-	zinc fingers and homeoboxes 1	protein-coding
bcl11b_peak_5375	chr4	91900382	91900939	+	0	NA	Intergenic	NA	246561	NM_027034	69314	Mm.55891	NM_027034	ENSMUSG00000028533	Izumo3	1700011H22Rik	IZUMO family member 3	protein-coding
bcl11b_peak_8375	chrX	28566582	28567043	+	0	NA	Intergenic	NA	41059	NM_001109969	100039240	Mm.483167	NM_001109969	ENSMUSG00000095293	Gm10058	-	predicted gene 10058	protein-coding
bcl11b_peak_7944	chr9	23981579	23981948	+	0	NA	Intergenic	NA	-116255	NM_175678	319239	Mm.130824	NM_175678	ENSMUSG00000043659	Npsr1	9330128H10Rik|GPRA|Gpr154|MVTR|PGR14|VRR1	neuropeptide S receptor 1	protein-coding
bcl11b_peak_2606	chr15	36210526	36210886	+	0	NA	exon (NM_001359980	exon 11 of 19)	NA	29458	NR_106173	102465888		NR_106173	ENSMUSG00000098457	Mir8097	Gm27497|mmu-mir-8097	microRNA 8097	ncRNA
bcl11b_peak_491	chr10	18743542	18743898	+	0	NA	promoter-TSS (NM_001033258)	NA	38	NM_001033258	215821	Mm.40491	NM_001033258	ENSMUSG00000019852	Arfgef3	9630004D11|B930094H20Rik|BIG3|D10Bwg1379e|mKIAA1244	ARFGEF family member 3	protein-coding
bcl11b_peak_2968	chr16	4726418	4726776	+	0	NA	intron (NM_001136066	intron 1 of 5)	NA	236	NM_001136066	15369	Mm.272866	NM_010443	ENSMUSG00000004070	Hmox2	HO-2|HO2	heme oxygenase 2	protein-coding
bcl11b_peak_7163	chr7	97579956	97580527	+	0	NA	promoter-TSS (NM_183251)	NA	345	NM_001081267	233532	Mm.43977	NM_001081267	ENSMUSG00000035623	Rsf1	4832420A03Rik|C030033M12Rik|Gm164|Hbxap|XAP8|p325	remodeling and spacing factor 1	protein-coding
bcl11b_peak_8436	chrX	94234518	94234922	+	0	NA	promoter-TSS (NM_001039061)	NA	-210	NM_153165	236904	Mm.115533	NM_153165	ENSMUSG00000043929	Klhl15	6330500C13Rik	kelch-like 15	protein-coding
bcl11b_peak_3530	chr17	56686459	56686815	+	0	NA	intron (NM_027933	intron 2 of 15)	NA	13412	NM_001252466	71810	Mm.29608	NM_027933	ENSMUSG00000002372	Ranbp3	2610024N24Rik|AA408221	RAN binding protein 3	protein-coding
bcl11b_peak_3701	chr18	34673510	34673866	+	0	NA	Intergenic	NA	-21952	NM_178347	52563	Mm.196638	NM_178347	ENSMUSG00000024370	Cdc23	6030435O18|D18Ertd243e	CDC23 cell division cycle 23	protein-coding
bcl11b_peak_6409	chr6	38698180	38698755	+	0	NA	exon (NM_001294143	exon 15 of 15)	NA	35398	NM_001101507	665180	Mm.349066	NM_001101507	ENSMUSG00000079598	Clec2l	AI414054|AW122724|Gm1064	C-type lectin domain family 2	member L	protein-coding
bcl11b_peak_7155	chr7	92561402	92561983	+	0	NA	intron (NM_001162918	intron 1 of 7)	NA	543	NM_025515	66365	Mm.21173	NM_025515	ENSMUSG00000030613	Ccdc90b	2310015N07Rik|C86558	coiled-coil domain containing 90B	protein-coding
bcl11b_peak_1338	chr11	94321565	94322233	+	0	NA	promoter-TSS (NM_001361575)	NA	64	NM_001361573	67684	Mm.30927	NM_026313	ENSMUSG00000020863	Luc7l3	3300001P08Rik|Luc7a	LUC7-like 3 (S. cerevisiae)	protein-coding
bcl11b_peak_1106	chr11	55132124	55132482	+	0	NA	intron (NM_172258	intron 7 of 10)	NA	19405	NM_001363468	215332	Mm.87054	NM_172258	ENSMUSG00000049491	Slc36a3	PAT3|TRAMD2|tramdorin2	solute carrier family 36 (proton/amino acid symporter)	member 3	protein-coding
bcl11b_peak_522	chr10	31445594	31446040	+	0	NA	5' UTR (NM_001359366	exon 1 of 5)	NA	141	NM_001359364	21987	Mm.439966	NM_009413	ENSMUSG00000000296	Tpd52l1	D53	tumor protein D52-like 1	protein-coding
bcl11b_peak_107	chr1	64308222	64309060	+	0	NA	Intergenic	NA	-187252	NM_033563	93691	Mm.29466	NM_033563	ENSMUSG00000025959	Klf7	9830124P08Rik	Kruppel-like factor 7 (ubiquitous)	protein-coding
bcl11b_peak_3541	chr17	57031021	57031585	+	0	NA	exon (NM_010613	exon 1 of 18)	NA	204	NM_010613	16549	Mm.34296	NM_010613	ENSMUSG00000007670	Khsrp	6330409F21Rik|Fbp2|Fubp2|Ksrp	KH-type splicing regulatory protein	protein-coding
bcl11b_peak_5566	chr4	133574798	133575221	+	0	NA	exon (NM_172876	exon 1 of 7)	NA	264	NM_172876	242691	Mm.40110	NM_172876	ENSMUSG00000028850	Gpatch3	D930035B09Rik|Gpatc3	G patch domain containing 3	protein-coding
bcl11b_peak_8126	chr9	77917357	77917760	+	0	NA	intron (NM_134255	intron 1 of 7)	NA	193	NM_134255	68801	Mm.430736	NM_134255	ENSMUSG00000032349	Elovl5	1110059L23Rik|AI747313|AU043003|HELO1	ELOVL family member 5	elongation of long chain fatty acids (yeast)	protein-coding
bcl11b_peak_3042	chr16	20695764	20696245	+	0	NA	intron (NM_133778	intron 2 of 5)	NA	947	NM_133778	78408	Mm.196512	NM_133778	ENSMUSG00000050821	Fam131a	2900046G09Rik	family with sequence similarity 131	member A	protein-coding
bcl11b_peak_7680	chr8	84945606	84946001	+	0	NA	Intergenic	NA	-1188	NM_001357326	234542	Mm.461701	NM_144929	ENSMUSG00000048617	Rtbdn	A330096I21Rik|BC022744|Rtbnd	retbindin	protein-coding
bcl11b_peak_5486	chr4	124881562	124882587	+	0	NA	intron (NM_001256432	intron 1 of 16)	NA	289	NM_177671	230735	Mm.171490	NM_177671	ENSMUSG00000028876	Epha10	A330090H18	Eph receptor A10	protein-coding
bcl11b_peak_5983	chr5	74663643	74664000	+	0	NA	intron (NM_001159578	intron 1 of 12)	NA	14051	NM_001359074	16924	Mm.440403	NM_010727	ENSMUSG00000029228	Lnx1	Lnx	ligand of numb-protein X 1	protein-coding
bcl11b_peak_6514	chr6	83108871	83109660	+	0	NA	TTS (NM_001081266)	NA	157	NM_026744	68499	Mm.333183	NM_026744	ENSMUSG00000030037	Mrpl53	1110007K17Rik	mitochondrial ribosomal protein L53	protein-coding
bcl11b_peak_943	chr10	128933511	128933986	+	0	NA	promoter-TSS (NM_008398)	NA	-65	NM_001330160	16404	Mm.179747	NM_008398	ENSMUSG00000025348	Itga7	[a]7|alpha7	integrin alpha 7	protein-coding
bcl11b_peak_6328	chr5	148399112	148399649	+	0	NA	intron (NM_007513	intron 1 of 12)	NA	524	NM_007513	11987	Mm.275489	NM_007513	ENSMUSG00000041313	Slc7a1	4831426K01Rik|AI447493|Atrc-1|Atrc1|Cat1|Rec-1|Rev-1|mCAT-1	solute carrier family 7 (cationic amino acid transporter	y+ system)	member 1	protein-coding
bcl11b_peak_8275	chr9	116174774	116175361	+	0	NA	5' UTR (NM_029575	exon 1 of 7)	NA	296	NM_009371	21813	Mm.172346	NM_009371	ENSMUSG00000032440	Tgfbr2	1110020H15Rik|AU042018|DNIIR|RIIDN|TBR-II|TbetaR-II|TbetaRII	transforming growth factor	beta receptor II	protein-coding
bcl11b_peak_4664	chr2	155818797	155819257	+	0	NA	TTS (NM_010808)	NA	176	NR_015528	613262	Mm.330707	NR_015528	ENSMUSG00000074649	BC029722	-	cDNA sequence BC029722	ncRNA
bcl11b_peak_1883	chr12	105684734	105685122	+	0	NA	promoter-TSS (NM_178613)	NA	313	NM_029654	76559	Mm.114362	NM_029654	ENSMUSG00000041341	Atg2b	2410024A21Rik|AI047755|AI503411|AW558123|C030004M05Rik|C630028L02Rik|mKIAA4067	autophagy related 2B	protein-coding
bcl11b_peak_5074	chr3	104511353	104511852	+	0	NA	exon (NM_001310698	exon 1 of 18)	NA	316	NM_001025067	269473	Mm.34855	NM_001025067	ENSMUSG00000032913	Lrig2	4632419I10Rik|BB096938|LIG-2	leucine-rich repeats and immunoglobulin-like domains 2	protein-coding
bcl11b_peak_7918	chr9	21032978	21033792	+	0	NA	intron (NM_008319	intron 2 of 10)	NA	-1057	NR_035438	100316681		NR_035438	ENSMUSG00000084663	Mir1900	Mirn1900|mmu-mir-1900	microRNA 1900	ncRNA
bcl11b_peak_5405	chr4	106855818	106856187	+	0	NA	Intergenic	NA	-50995	NM_001347159	329910	Mm.222956	NM_025590	ENSMUSG00000034853	Acot11	1110020M10Rik|2010309H15Rik|AW060409|BFIT|BFIT1|Thea|Them1|mKIAA0707	acyl-CoA thioesterase 11	protein-coding
bcl11b_peak_573	chr10	61146229	61146834	+	0	NA	intron (NM_001316674	intron 1 of 14)	NA	1153	NM_001316673	20397	Mm.412319	NM_009163	ENSMUSG00000020097	Sgpl1	AI428538|D10Xrf456|S1PL|Spl	sphingosine phosphate lyase 1	protein-coding
bcl11b_peak_563	chr10	59879590	59880006	+	0	NA	exon (NM_019965	exon 1 of 9)	NA	207	NM_019965	56709	Mm.103610	NM_019965	ENSMUSG00000020109	Dnajb12	Dj10|mDj10	DnaJ heat shock protein family (Hsp40) member B12	protein-coding
bcl11b_peak_7179	chr7	99471525	99471988	+	0	NA	exon (NM_028145	exon 5 of 7)	NA	5752	NM_028145	72184	Mm.153585	NM_028145	ENSMUSG00000035298	Klhl35	2810406K13Rik	kelch-like 35	protein-coding
bcl11b_peak_6500	chr6	77243507	77243890	+	0	NA	exon (NM_001362109	exon 2 of 2)	NA	1221	NR_155299	74342	Mm.292568	NM_028880	ENSMUSG00000060780	Lrrtm1	4632401D06Rik|AW125451	leucine rich repeat transmembrane neuronal 1	protein-coding
bcl11b_peak_3270	chr17	24504967	24505354	+	0	NA	exon (NM_027937	exon 18 of 20)	NA	16377	NM_001360469	268932	Mm.70989	NM_027937	ENSMUSG00000033597	Caskin1	3300002N10Rik|C130061I24|C630036E02Rik|mKIAA1306	CASK interacting protein 1	protein-coding
bcl11b_peak_3327	chr17	27702537	27703007	+	0	NA	exon (NM_011861	exon 3 of 10)	NA	17533	NM_178365	23969	Mm.4926	NM_011861	ENSMUSG00000040276	Pacsin1	A830061D09Rik|H74|mKIAA1379|syndapin	protein kinase C and casein kinase substrate in neurons 1	protein-coding
bcl11b_peak_8019	chr9	54922802	54923327	+	0	NA	intron (NM_177351	intron 3 of 4)	NA	5774	NM_177351	235386	Mm.259334	NM_177351	ENSMUSG00000035878	Hykk	Agphd1|C630028N24Rik	hydroxylysine kinase 1	protein-coding
bcl11b_peak_2475	chr14	70191735	70192237	+	0	NA	intron (NM_001271409	intron 1 of 9)	NA	260	NM_001271409	20410	Mm.5068	NM_011366	ENSMUSG00000022091	Sorbs3	SCAM-1|SH3P3|Sh3d4|vinexin-g	sorbin and SH3 domain containing 3	protein-coding
bcl11b_peak_2634	chr15	48441264	48441620	+	0	NA	intron (NM_001081391	intron 5 of 70)	NA	350547	NM_001081391	239420	Mm.309363	NM_001081391	ENSMUSG00000022311	Csmd3	4930500N14Rik|mKIAA1894	CUB and Sushi multiple domains 3	protein-coding
bcl11b_peak_3117	chr16	56075310	56076004	+	0	NA	intron (NM_001003973	intron 1 of 5)	NA	177	NM_001304503	66315	Mm.255784	NM_025483	ENSMUSG00000052917	Senp7	2410152H17Rik|2810413I22Rik|2900036C23Rik|6030449K19Rik|AI790676	SUMO1/sentrin specific peptidase 7	protein-coding
bcl11b_peak_7777	chr8	114837201	114837557	+	0	NA	intron (NM_019573	intron 8 of 8)	NA	397727	NM_019573	80707	Mm.440420	NM_019573	ENSMUSG00000004637	Wwox	5330426P09Rik|9030416C10Rik|WOX1	WW domain-containing oxidoreductase	protein-coding
bcl11b_peak_8120	chr9	75409556	75410313	+	0	NA	promoter-TSS (NR_040719)	NA	82	NM_015806	50772	Mm.480076	NM_015806	ENSMUSG00000042688	Mapk6	2610021I23Rik|D130053K17Rik|Erk3|Mapk4|Mapk63|Prkm4|Prkm6	mitogen-activated protein kinase 6	protein-coding
bcl11b_peak_8437	chrX	94235122	94235628	+	0	NA	5' UTR (NM_001039061	exon 1 of 3)	NA	445	NM_001039059	236904	Mm.115533	NM_153165	ENSMUSG00000043929	Klhl15	6330500C13Rik	kelch-like 15	protein-coding
bcl11b_peak_5475	chr4	123282447	123283137	+	0	NA	promoter-TSS (NM_130881)	NA	-119	NM_148917	230721	Mm.277091	NM_130881	ENSMUSG00000011257	Pabpc4	-	poly(A) binding protein	cytoplasmic 4	protein-coding
bcl11b_peak_3380	chr17	33628864	33629697	+	0	NA	intron (NM_026712	intron 1 of 5)	NA	188	NR_034153	328801	Mm.181488	NM_026712	ENSMUSG00000073423	Zfp414	0610030H11Rik|Znf414	zinc finger protein 414	protein-coding
bcl11b_peak_5584	chr4	134534551	134535479	+	0	NA	promoter-TSS (NM_001355188)	NA	81	NM_001355188	76824	Mm.30153	NM_029759	ENSMUSG00000046671	Mtfr1l	2410166I05Rik|AI480750|Fam54b	mitochondrial fission regulator 1-like	protein-coding
bcl11b_peak_7353	chr7	141221295	141222292	+	0	NA	promoter-TSS (NR_029793)	NA	-300	NR_029793	387206		NR_029793	ENSMUSG00000065551	Mir210	Mirn210|mir-210|mmu-mir-210	microRNA 210	ncRNA
bcl11b_peak_5320	chr4	57955988	57956546	+	0	NA	5' UTR (NM_011660	exon 1 of 5)	NA	144	NM_011660	22166	Mm.260618	NM_011660	ENSMUSG00000028367	Txn1	ADF|AW550880|Trx1|Txn	thioredoxin 1	protein-coding
bcl11b_peak_6515	chr6	83115386	83115837	+	0	NA	exon (NM_020619	exon 1 of 4)	NA	105	NM_020619	57377	Mm.28188	NM_020619	ENSMUSG00000030036	Mogs	1810017N02Rik|AI181835|Gcs1	mannosyl-oligosaccharide glucosidase	protein-coding
bcl11b_peak_8500	chrX	148441099	148441455	+	0	NA	intron (NM_001122734	intron 5 of 7)	NA	-47672	NM_001082966	100034729	Mm.422946	NM_001082966	ENSMUSG00000079395	Gm15114	Ott-like	predicted gene 15114	protein-coding
bcl11b_peak_3481	chr17	47468558	47468946	+	0	NA	exon (NM_145489	exon 4 of 5)	NA	-31377	NM_029296	75462	Mm.46129	NM_029296	ENSMUSG00000047150	1700001C19Rik	-	RIKEN cDNA 1700001C19 gene	protein-coding
bcl11b_peak_1897	chr12	108318420	108318979	+	0	NA	exon (NM_001044380	exon 4 of 9)	NA	12429	NM_001044380	214305	Mm.36423	NM_001044380	ENSMUSG00000021260	Hhipl1	1600002O04Rik|AK129450|mKIAA1822	hedgehog interacting protein-like 1	protein-coding
bcl11b_peak_7747	chr8	106210622	106211051	+	0	NA	promoter-TSS (NM_145404)	NA	97	NR_152744	66432	Mm.269029	NM_001007567	ENSMUSG00000033106	Slc7a6os	2010007L18Rik|2400002F02Rik	solute carrier family 7	member 6 opposite strand	protein-coding
bcl11b_peak_3808	chr18	67933127	67934071	+	0	NA	intron (NM_172631	intron 1 of 5)	NA	426	NM_172631	52662	Mm.440183	NM_172631	ENSMUSG00000024544	Ldlrad4	8230401C20Rik|A430083H02|A430108L08Rik|C18orf1|D18Ertd653e|D330030L18Rik	low density lipoprotein receptor class A domain containing 4	protein-coding
bcl11b_peak_654	chr10	79945496	79945852	+	0	NA	intron (NM_001288625	intron 3 of 8)	NA	-14478	NM_175450	216156	Mm.35828	NM_175450	ENSMUSG00000035754	Wdr18	2310012I10Rik|AU044733|AW122032	WD repeat domain 18	protein-coding
bcl11b_peak_8461	chrX	106027030	106027593	+	0	NA	promoter-TSS (NM_009726)	NA	87	NM_001109757	11977	Mm.254297	NM_009726	ENSMUSG00000033792	Atp7a	MNK	ATPase	Cu++ transporting	alpha polypeptide	protein-coding
bcl11b_peak_1445	chr11	101468109	101468471	+	0	NA	5' UTR (NM_009708	exon 1 of 5)	NA	115	NM_009708	11858	Mm.378883	NM_009708	ENSMUSG00000001313	Rnd2	Arhn|Rohn|rho7	Rho family GTPase 2	protein-coding
bcl11b_peak_739	chr10	81173009	81173482	+	0	NA	Intergenic	NA	-3386	NM_007907	13629	Mm.2903	NM_007907	ENSMUSG00000034994	Eef2	Ef-2	eukaryotic translation elongation factor 2	protein-coding
bcl11b_peak_5069	chr3	103279167	103279781	+	0	NA	5' UTR (NM_001079830	exon 1 of 19)	NA	181	NM_001079830	94093	Mm.195036	NM_053170	ENSMUSG00000033014	Trim33	8030451N04Rik|AI413936|Ecto|Tif1g	tripartite motif-containing 33	protein-coding
bcl11b_peak_4570	chr2	128686966	128687366	+	0	NA	5' UTR (NM_008569	exon 1 of 48)	NA	229	NM_008569	17222	Mm.277408	NM_008569	ENSMUSG00000014355	Anapc1	2610021O03Rik|AI047775|AI853536|AW547281|Apc1|Mcpr|tsg24	anaphase promoting complex subunit 1	protein-coding
bcl11b_peak_875	chr10	116301286	116301819	+	0	NA	5' UTR (NM_029928	exon 1 of 32)	NA	178	NM_029928	19263	Mm.37213	NM_029928	ENSMUSG00000020154	Ptprb	3230402H02Rik|C130094E24|Ptpz|Rptpb|VE-PTP|Veptp	protein tyrosine phosphatase	receptor type	B	protein-coding
bcl11b_peak_304	chr1	144004097	144004486	+	0	NA	promoter-TSS (NM_009061)	NA	-142	NM_009061	19735	Mm.28262	NM_009061	ENSMUSG00000026360	Rgs2	GOS8	regulator of G-protein signaling 2	protein-coding
bcl11b_peak_1595	chr11	119041175	119041580	+	0	NA	promoter-TSS (NM_013926)	NA	-464	NM_013926	30951	Mm.99953	NM_013926	ENSMUSG00000025578	Cbx8	Pc3	chromobox 8	protein-coding
bcl11b_peak_7825	chr8	122376450	122376959	+	0	NA	promoter-TSS (NM_001310650)	NA	88	NM_001029994	76014	Mm.241489	NM_001029993	ENSMUSG00000017478	Zc3h18	1190001B23Rik|5830416A07Rik|Nhn1	zinc finger CCCH-type containing 18	protein-coding
bcl11b_peak_3093	chr16	38452481	38452903	+	0	NA	promoter-TSS (NM_007414)	NA	-3	NM_007414	11544	Mm.20047	NM_007414	ENSMUSG00000002844	Adprh	Arh1	ADP-ribosylarginine hydrolase	protein-coding
bcl11b_peak_546	chr10	44148674	44149115	+	0	NA	promoter-TSS (NM_001368305)	NA	-66	NM_001368305	11630	Mm.292082	NM_172393	ENSMUSG00000019866	Crybg1	Aim1	crystallin beta-gamma domain containing 1	protein-coding
bcl11b_peak_2239	chr13	112811814	112812170	+	0	NA	intron (NM_008903	intron 1 of 5)	NA	11215	NM_008247	19012	Mm.291029	NM_008247	ENSMUSG00000021759	Plpp1	Hic53|Hpic53|LPP-1|LPP1|PAP-2a|PAP2-alpha|PAP2a|Ppap2a|mPAP	phospholipid phosphatase 1	protein-coding
bcl11b_peak_1742	chr12	55207000	55207356	+	0	NA	intron (NM_028527	intron 2 of 4).2	NA	7586	NM_028527	73385	Mm.439875	NM_028527	ENSMUSG00000095595	Fam177a	1700047I17Rik|1700047I17Rik1|C14orf24|D730001C10Rik|Fam177a1	family with sequence similarity 177	member A	protein-coding
bcl11b_peak_900	chr10	121626095	121626455	+	0	NA	promoter-TSS (NM_001359618)	NA	57	NM_001081056	73192	Mm.25042	NM_001081056	ENSMUSG00000034667	Xpot	1110004L07Rik|3110065H13Rik|AI452076|C79645|EXPORTIN-T	exportin	tRNA (nuclear export receptor for tRNAs)	protein-coding
bcl11b_peak_1332	chr11	90687527	90687984	+	0	NA	promoter-TSS (NM_028011)	NA	-154	NM_001357543	71943	Mm.167868	NM_028011	ENSMUSG00000020541	Tom1l1	2310045L10Rik|C80573|Srcasm	target of myb1-like 1 (chicken)	protein-coding
bcl11b_peak_8046	chr9	59036411	59037148	+	0	NA	promoter-TSS (NM_008684)	NA	-338	NM_008684	18007	Mm.42249	NM_008684	ENSMUSG00000032340	Neo1	2610028H22Rik|AI327052|D930014N22Rik|Igdcc2	neogenin	protein-coding
bcl11b_peak_2933	chr15	101046766	101047444	+	0	NA	Intergenic	NA	7294	NM_001214911	668225	Mm.385011	NM_001214911	ENSMUSG00000095440	Fignl2	EG668225	fidgetin-like 2	protein-coding
bcl11b_peak_6714	chr6	146577758	146578286	+	0	NA	promoter-TSS (NM_138757)	NA	111	NM_026218	67529	Mm.333499	NM_026218	ENSMUSG00000040242	Fgfr1op2	1500031J01Rik	FGFR1 oncogene partner 2	protein-coding
bcl11b_peak_8213	chr9	107366621	107366979	+	0	NA	Intergenic	NA	26160	NM_175486	235599	Mm.71039	NM_175486	ENSMUSG00000037977	6430571L13Rik	-	RIKEN cDNA 6430571L13 gene	protein-coding
bcl11b_peak_3052	chr16	22570565	22571147	+	0	NA	intron (NM_001346673	intron 12 of 23)	NA	-34470	NR_105781	102465962		NR_105781	ENSMUSG00000098448	Mir6362	Gm27812|mmu-mir-6362	microRNA 6362	ncRNA
bcl11b_peak_8363	chrX	13846217	13847115	+	0	NA	promoter-TSS (NM_001284504)	NA	-110	NM_009806	12361	Mm.327591	NM_009806	ENSMUSG00000031012	Cask	DXPri1|DXRib1|LIN-2|Pals3|mLin-2	calcium/calmodulin-dependent serine protein kinase (MAGUK family)	protein-coding
bcl11b_peak_503	chr10	21295726	21296259	+	0	NA	promoter-TSS (NM_001145209)	NA	13	NM_019702	56422	Mm.25527	NM_019702	ENSMUSG00000019977	Hbs1l	2810035F15Rik|AI326327|eRFS	Hbs1-like (S. cerevisiae)	protein-coding
bcl11b_peak_7728	chr8	104631223	104631604	+	0	NA	promoter-TSS (NM_019662)	NA	-124	NM_019662	56437	Mm.29467	NM_019662	ENSMUSG00000031880	Rrad	REM3|Rad	Ras-related associated with diabetes	protein-coding
bcl11b_peak_2478	chr14	70428977	70429333	+	0	NA	promoter-TSS (NM_021308)	NA	-47	NM_021308	57746	Mm.85253	NM_021308	ENSMUSG00000033644	Piwil2	Piwil1l|mili	piwi-like RNA-mediated gene silencing 2	protein-coding
bcl11b_peak_5422	chr4	114999606	115000568	+	0	NA	promoter-TSS (NM_001304551)	NA	-31	NM_001304553	20460	Mm.3988	NM_009185	ENSMUSG00000028718	Stil	Sil	Scl/Tal1 interrupting locus	protein-coding
bcl11b_peak_3194	chr16	97763386	97763812	+	0	NA	exon (NM_023663	exon 1 of 8)	NA	180	NM_023663	72388	Mm.35290	NM_023663	ENSMUSG00000005251	Ripk4	2310069J12Rik|AI552420|ANKK2|Ankrd3|DIk|PKK|RIP4	receptor-interacting serine-threonine kinase 4	protein-coding
bcl11b_peak_5700	chr4	149052508	149053075	+	0	NA	intron (NM_019781	intron 2 of 8)	NA	47052	NM_019781	56273	Mm.184172	NM_019781	ENSMUSG00000028975	Pex14	Pex14p|R75137	peroxisomal biogenesis factor 14	protein-coding
bcl11b_peak_7830	chr8	122501898	122502384	+	0	NA	exon (NM_001357349	exon 6 of 51)	NA	25998	NR_152823	66965	Mm.482288	NM_153775	ENSMUSG00000049482	Ctu2	2310061F22Rik|C16orf84|Ncs2	cytosolic thiouridylase subunit 2	protein-coding
bcl11b_peak_7897	chr9	14784728	14785255	+	0	NA	promoter-TSS (NM_001348260)	NA	337	NM_001310728	17535	Mm.149071	NM_018736	ENSMUSG00000031928	Mre11a	Mre11|Mre11b	MRE11A homolog A	double strand break repair nuclease	protein-coding
bcl11b_peak_555	chr10	52048262	52048620	+	0	NA	intron (NM_011282	intron 43 of 43)	NA	25939	NM_001300957	215031	Mm.87237	NM_153786	ENSMUSG00000049641	Vgll2	C130057C21Rik|VITO-1|Vito1|vgl-2	vestigial like family member 2	protein-coding
bcl11b_peak_558	chr10	57486209	57486569	+	0	NA	promoter-TSS (NR_045353)	NA	4	NM_008297	15500	Mm.261395	NM_008297	ENSMUSG00000019878	Hsf2	AI661205	heat shock factor 2	protein-coding
bcl11b_peak_7809	chr8	120567879	120568462	+	0	NA	exon (NM_001145897	exon 7 of 16)	NA	20905	NM_178856	272551	Mm.275910	NM_178856	ENSMUSG00000031821	Gins2	2210013I18Rik|4833427B12Rik|AI323585|Pfs2	GINS complex subunit 2 (Psf2 homolog)	protein-coding
bcl11b_peak_2972	chr16	4886268	4886766	+	0	NA	intron (NM_001357061	intron 1 of 15)	NA	417	NM_001357061	17237	Mm.291326	NM_029657	ENSMUSG00000022517	Mgrn1	2610042J20Rik|mKIAA0544|md|nc	mahogunin	ring finger 1	protein-coding
bcl11b_peak_7662	chr8	84130696	84131085	+	0	NA	exon (NM_001013384	exon 8 of 10)	NA	4901	NM_001013384	244550	Mm.334654	NM_001013384	ENSMUSG00000012889	Podnl1	5832418A03Rik|Gm506	podocan-like 1	protein-coding
bcl11b_peak_7191	chr7	101321126	101321694	+	0	NA	intron (NM_001360460	intron 2 of 7)	NA	297	NM_019990	56018	Mm.28896	NM_019990	ENSMUSG00000030688	Stard10	AV048538|CGI-52|NY-C0-28|PC-TP2|PCTP2|Pctpl|Sdccag28|SdccagG28|TISP-81	START domain containing 10	protein-coding
bcl11b_peak_3797	chr18	66568102	66568460	+	0	NA	Intergenic	NA	64103	NR_040528	100503565	Mm.98256	NR_040528	ENSMUSG00000118376	Gm9926	-	predicted gene 9926	ncRNA
bcl11b_peak_1147	chr11	60575860	60576216	+	0	NA	Intergenic	NA	38355	NM_172943	268420	Mm.262056	NM_172943	ENSMUSG00000042650	Alkbh5	AW050020|AW215868|Abh5|E130207K11|Ofoxd	alkB homolog 5	RNA demethylase	protein-coding
bcl11b_peak_7996	chr9	45672449	45673110	+	0	NA	exon (NM_001081270	exon 7 of 33)	NA	155884	NM_001081373	214552	Mm.260103	NM_001081373	ENSMUSG00000043987	Cep164	AI450905|BC027092|D030051D21	centrosomal protein 164	protein-coding
bcl11b_peak_7443	chr8	22192809	22193165	+	0	NA	intron (NM_027338	intron 1 of 13)	NA	154	NM_027338	70160	Mm.41453	NM_027338	ENSMUSG00000031479	Vps36	1700010A24Rik|2210415M20Rik|2810408E15Rik|Eap45	vacuolar protein sorting 36	protein-coding
bcl11b_peak_7674	chr8	84831998	84832611	+	0	NA	promoter-TSS (NR_033145)	NA	22	NM_183358	102060	Mm.489649	NM_183358	ENSMUSG00000033751	Gadd45gip1	2310040G17Rik|AI425883|Crif1|MRP-L59|Plinp1	growth arrest and DNA-damage-inducible	gamma interacting protein 1	protein-coding
bcl11b_peak_933	chr10	128547374	128548011	+	0	NA	promoter-TSS (NM_134003)	NA	54	NM_134003	103284	Mm.68289	NM_134003	ENSMUSG00000039810	Zc3h10	AI790326	zinc finger CCCH type containing 10	protein-coding
bcl11b_peak_2877	chr15	92813657	92814281	+	0	NA	Intergenic	NA	216860	NM_001164594	239618	Mm.309826	NM_001164593	ENSMUSG00000036218	Pdzrn4	1110017D07Rik|LNX4|SAMCAP3L|mKIAA3027	PDZ domain containing RING finger 4	protein-coding
bcl11b_peak_2452	chr14	64407103	64407461	+	0	NA	intron (NM_001253712	intron 1 of 5)	NA	9674	NM_001253716	110265	Mm.26713	NM_026322	ENSMUSG00000054733	Msra	2310045J23Rik|6530413P12Rik|MSR-A	methionine sulfoxide reductase A	protein-coding
bcl11b_peak_112	chr1	64956485	64956880	+	0	NA	intron (NM_001039493	intron 1 of 7)	NA	142	NM_001039493	241075	Mm.239534	NM_175509	ENSMUSG00000051344	Plekhm3	9430067K14Rik|A230102O09Rik|AI449570|DAPR|Plekhm1l	pleckstrin homology domain containing	family M	member 3	protein-coding
bcl11b_peak_3863	chr19	3903245	3903796	+	0	NA	exon (NM_001136091	exon 4 of 20)	NA	1710	NM_016921	27060	Mm.271689	NM_016921	ENSMUSG00000001750	Tcirg1	ATP6N1C|ATP6a3|Atp6i|OC-116|OPTB1|Stv1|TIRC7|Vph1|oc	T cell	immune regulator 1	ATPase	H+ transporting	lysosomal V0 protein A3	protein-coding
bcl11b_peak_7225	chr7	112023377	112023973	+	0	NA	5' UTR (NM_133758	exon 1 of 28)	NA	169	NM_133758	74996	Mm.16974	NM_133758	ENSMUSG00000059263	Usp47	4930502N04Rik|A630020C16Rik	ubiquitin specific peptidase 47	protein-coding
bcl11b_peak_6797	chr7	19157081	19157880	+	0	NA	exon (NM_001080815	exon 14 of 14)	NA	7642	NM_026943	107686	Mm.29135	NM_026943	ENSMUSG00000040824	Snrpd2	1810009A06Rik|SMD2	small nuclear ribonucleoprotein D2	protein-coding
bcl11b_peak_490	chr10	18414243	18414830	+	0	NA	intron (NM_173390	intron 1 of 6)	NA	6861	NM_173390	215819	Mm.297971	NM_173390	ENSMUSG00000039835	Nhsl1	5730409E15Rik|A630035H13Rik|A730096F01|BC013565|D10Bwg0940e|mKIAA1357	NHS-like 1	protein-coding
bcl11b_peak_2684	chr15	73586596	73587152	+	0	NA	exon (NM_001168255	exon 4 of 7)	NA	9652	NM_001168255	106068	Mm.212813	NM_001033219	ENSMUSG00000079020	Slc45a4	9330175B01Rik|AW552276	solute carrier family 45	member 4	protein-coding
bcl11b_peak_3772	chr18	60595986	60596553	+	0	NA	exon (NM_177340	exon 3 of 3)	NA	-4553	NM_133363	170947	Mm.159257	NM_133363	ENSMUSG00000049173	Myoz3	4833419K08Rik|Fatz-3	myozenin 3	protein-coding
bcl11b_peak_6072	chr5	114130328	114131646	+	0	NA	promoter-TSS (NM_011677)	NA	-169	NM_011677	22256	Mm.1393	NM_011677	ENSMUSG00000029591	Ung	UNG1|UNG2	uracil DNA glycosylase	protein-coding
bcl11b_peak_5076	chr3	104864093	104865605	+	0	NA	promoter-TSS (NM_009797)	NA	343	NR_045578	229681	Mm.206379	NM_153091	ENSMUSG00000045576	St7l	St7r	suppression of tumorigenicity 7-like	protein-coding
bcl11b_peak_8513	chrX	162828393	162828891	+	0	NA	intron (NM_001290776	intron 1 of 10)	NA	812	NM_001290778	353170	Mm.270186	NM_178935	ENSMUSG00000038344	Txlng	4932441K18Rik|Fiat|Lrp	taxilin gamma	protein-coding
bcl11b_peak_7642	chr8	83087664	83088022	+	0	NA	3' UTR (NM_177378	exon 7 of 7)	NA	-77509	NM_027758	71310	Mm.24031	NM_027758	ENSMUSG00000031709	Tbc1d9	4933431N12Rik|AI847101|AW490653|C76116	TBC1 domain family	member 9	protein-coding
bcl11b_peak_8339	chrX	7898999	7899699	+	0	NA	promoter-TSS (NM_001252529)	NA	13	NR_132589	21855	Mm.27393	NM_011591	ENSMUSG00000031158	Timm17b	17kDa|Sfc3|mTim17b	translocase of inner mitochondrial membrane 17b	protein-coding
bcl11b_peak_7983	chr9	44334716	44335371	+	0	NA	exon (NM_010436	exon 1 of 1)	NA	328	NM_010436	15270	Mm.245931	NM_010436	ENSMUSG00000049932	H2afx	AW228881|H2A.X|H2ax|Hist5-2ax|gammaH2ax	H2A histone family	member X	protein-coding
bcl11b_peak_5397	chr4	104771944	104772300	+	0	NA	intron (NM_133882	intron 1 of 11)	NA	5805	NM_133882	110382	Mm.87072	NM_133882	ENSMUSG00000029656	C8b	4930439B20Rik|AI595927	complement component 8	beta polypeptide	protein-coding
bcl11b_peak_5708	chr4	150048572	150049044	+	0	NA	Intergenic	NA	-19646	NR_029751	723848		NR_029751	ENSMUSG00000065493	Mir34a	Mirn34a|mir-34a|mmu-mir-34a	microRNA 34a	ncRNA
bcl11b_peak_1818	chr12	81860517	81860964	+	0	NA	intron (NM_018814	intron 1 of 35)	NA	710	NM_018814	54604	Mm.86584	NM_018814	ENSMUSG00000021140	Pcnx	2900024E21Rik|3526401J03Rik|AF096286|AI327143|AI413187|Pcnx1|Pcnxl1	pecanex homolog	protein-coding
bcl11b_peak_6557	chr6	88446089	88446520	+	0	NA	exon (NM_023060	exon 1 of 7)	NA	235	NM_023060	65967	Mm.333237	NM_023060	ENSMUSG00000033216	Eefsec	Selb|mSelB|sec	eukaryotic elongation factor	selenocysteine-tRNA-specific	protein-coding
bcl11b_peak_8523	chrX	169986763	169987178	+	0	NA	intron (NM_001290504	intron 8 of 9)	NA	-8053	NR_029457	654820	Mm.34441	NM_001039559	ENSMUSG00000072844	G530011O06Rik	-	RIKEN cDNA G530011O06 gene	ncRNA
bcl11b_peak_5019	chr3	94838009	94838513	+	0	NA	intron (NM_001368812	intron 1 of 16)	NA	824	NM_001368812	229584	Mm.274787	NM_172683	ENSMUSG00000038902	Pogz	9530006B08Rik	pogo transposable element with ZNF domain	protein-coding
bcl11b_peak_5585	chr4	134914663	134915064	+	0	NA	promoter-TSS (NM_027935)	NA	53	NM_027935	71817	Mm.88349	NM_027935	ENSMUSG00000028822	Tmem50a	3200001F09Rik|CAM|Smp1	transmembrane protein 50A	protein-coding
bcl11b_peak_1896	chr12	108306290	108306767	+	0	NA	exon (NM_001044380	exon 1 of 9)	NA	258	NM_001044380	214305	Mm.36423	NM_001044380	ENSMUSG00000021260	Hhipl1	1600002O04Rik|AK129450|mKIAA1822	hedgehog interacting protein-like 1	protein-coding
bcl11b_peak_3764	chr18	56431931	56432545	+	0	NA	5' UTR (NM_026240	exon 1 of 14)	NA	106	NM_026240	107022	Mm.24356	NM_026240	ENSMUSG00000001700	Gramd3	9030613F08Rik|9130427A09Rik|AW061306|Gramd2b|NS3TP2	GRAM domain containing 3	protein-coding
bcl11b_peak_5384	chr4	98090977	98091333	+	0	NA	intron (NM_001122953	intron 9 of 9)	NA	292110	NM_053157	94043	Mm.331719	NM_053157	ENSMUSG00000028563	Tm2d1	2310026L18Rik|AA990549|Bbp	TM2 domain containing 1	protein-coding
bcl11b_peak_6862	chr7	27188580	27189082	+	0	NA	intron (NM_001046637	intron 5 of 5)	NA	6929	NM_001046637	53607	Mm.386890	NM_015782	ENSMUSG00000061479	Snrpa	C430021M15Rik|Rnu1a-1|Rnu1a1|U1-A|U1A	small nuclear ribonucleoprotein polypeptide A	protein-coding
bcl11b_peak_5455	chr4	119232919	119233290	+	0	NA	promoter-TSS (NM_001042411)	NA	189	NR_149723	56401	Mm.27961	NM_019782	ENSMUSG00000028641	P3h1	2410024C15Rik|Gros1|Lepre1	prolyl 3-hydroxylase 1	protein-coding
bcl11b_peak_2330	chr14	25646344	25647188	+	0	NA	exon (NM_001310666	exon 11 of 24)	NA	43253	NM_001309430	100188919	Mm.473810	NM_001309430		Gm45915	Israa	predicted gene	45915	protein-coding
bcl11b_peak_7224	chr7	111061389	111061936	+	0	NA	Intergenic	NA	21368	NM_001040131	13690	Mm.185453	NM_013507	ENSMUSG00000005610	Eif4g2	DAP-5|E130105L11Rik|Nat1|Natm1|p97	eukaryotic translation initiation factor 4	gamma 2	protein-coding
bcl11b_peak_993	chr11	6598813	6599546	+	0	NA	exon (NM_001081652	exon 3 of 8)	NA	6875	NM_001081652	192950	Mm.337771	NM_001081652	ENSMUSG00000041073	Nacad	D230024G13Rik|mKIAA0363	NAC alpha domain containing	protein-coding
bcl11b_peak_5458	chr4	120113015	120113376	+	0	NA	intron (NM_010657	intron 5 of 8)	NA	-48011	NM_007902	13615	Mm.284855	NM_007902	ENSMUSG00000028635	Edn2	ET-2|PPET2|VIC	endothelin 2	protein-coding
bcl11b_peak_5736	chr4	152282853	152283678	+	0	NA	exon (NM_178406	exon 6 of 6)	NA	8397	NM_008237	15207	Mm.3516	NM_008237	ENSMUSG00000028946	Hes3	Hes-3|bHLHb43	hes family bHLH transcription factor 3	protein-coding
bcl11b_peak_2973	chr16	4964034	4964646	+	0	NA	promoter-TSS (NR_073370)	NA	52	NR_073370	74684	Mm.374835	NM_001271586	ENSMUSG00000022543	4930451G09Rik	-	RIKEN cDNA 4930451G09 gene	protein-coding
bcl11b_peak_7234	chr7	114770725	114771422	+	0	NA	intron (NM_173767	intron 2 of 12)	NA	25307	NM_173767	233752	Mm.83037	NM_173767	ENSMUSG00000048782	Insc	3830422K02Rik|C730020D23	INSC spindle orientation adaptor protein	protein-coding
bcl11b_peak_8113	chr9	71591866	71592785	+	0	NA	promoter-TSS (NM_001033208)	NA	35	NM_001033208	102371	Mm.27585	NM_001033208	ENSMUSG00000041361	Myzap	AA407270|AV006038|Gcom1|Gm20502|Gm640|Grinl1a7|Myozap	myocardial zonula adherens protein	protein-coding
bcl11b_peak_1949	chr12	113156265	113156679	+	0	NA	promoter-TSS (NM_134041)	NA	51	NM_134041	104732	Mm.87616	NM_134041	ENSMUSG00000037466	Tedc1	4930427A07Rik|AA536649|mFLJ00116	tubulin epsilon and delta complex 1	protein-coding
bcl11b_peak_217	chr1	97865582	97866268	+	0	NA	intron (NM_001357127	intron 14 of 25)	NA	95753	NM_026250	252876	Mm.86090	NM_026250	ENSMUSG00000026333	Gin1	4930429M06Rik|8430411H10Rik|Gin-1|Zh2c2	gypsy retrotransposon integrase 1	protein-coding
bcl11b_peak_2273	chr14	5812439	5813076	+	0	NA	Intergenic	NA	-4818	NM_001291094	100041515	Mm.443041	NM_001205306	ENSMUSG00000096629	Gm3383	-	predicted gene 3383	protein-coding
bcl11b_peak_2939	chr15	101412152	101412810	+	0	NA	promoter-TSS (NM_033073)	NA	78	NM_033073	110310	Mm.486285	NM_033073	ENSMUSG00000023039	Krt7	D15Wsu77e|K7|Krt2-7	keratin 7	protein-coding
bcl11b_peak_3673	chr18	20885860	20886218	+	0	NA	intron (NM_177038	intron 1 of 28)	NA	10039	NM_029491	75964	Mm.273769	NM_029491	ENSMUSG00000033382	Trappc8	5033403J15Rik|AI845423|D030074E01Rik|Trs85|mKIAA1012	trafficking protein particle complex 8	protein-coding
bcl11b_peak_4093	chr19	45005940	45006544	+	0	NA	promoter-TSS (NM_153796)	NA	200	NM_053164	94067	Mm.44174	NM_053164	ENSMUSG00000025208	Mrpl43	4930442D21Rik|bMRP36a	mitochondrial ribosomal protein L43	protein-coding
bcl11b_peak_5544	chr4	132345187	132345830	+	0	NA	intron (NM_001197082	intron 1 of 10)	NA	242	NM_001197082	100088	Mm.255045	NM_133878	ENSMUSG00000028896	Rcc1	4931417M11Rik|AI326872|Chc1	regulator of chromosome condensation 1	protein-coding
bcl11b_peak_5559	chr4	133201733	133202089	+	0	NA	Intergenic	NA	6256	NR_105984	102466215		NR_105984	ENSMUSG00000099202	Mir7017	Gm27945|mmu-mir-7017	microRNA 7017	ncRNA
bcl11b_peak_5670	chr4	141722878	141723539	+	0	NA	5' UTR (NM_001017966	exon 1 of 10)	NA	211	NM_001017966	68817	Mm.393721	NM_001017966	ENSMUSG00000078515	Ddi2	1110056G13Rik|1700027M01Rik|9130022E05Rik|AI604911|AU040698	DNA-damage inducible protein 2	protein-coding
bcl11b_peak_6512	chr6	83087575	83087948	+	0	NA	exon (NM_010692	exon 2 of 2)	NA	1396	NM_010692	16815	Mm.20359	NM_010692	ENSMUSG00000034968	Lbx2	Lbx2h	ladybird homeobox 2	protein-coding
bcl11b_peak_6934	chr7	30504400	30504756	+	0	NA	intron (NM_019546	intron 4 of 9)	NA	-10544	NR_036630	100504207	Mm.297831	NM_001004161	ENSMUSG00000062132	Arhgap33os	Gm1082	Rho GTPase activating protein 33	opposite strand	ncRNA
bcl11b_peak_7294	chr7	127777071	127777435	+	0	NA	promoter-TSS (NM_178029)	NA	-136	NM_178029	233904	Mm.435494	NM_010940	ENSMUSG00000042308	Setd1a	BC010250|KMT2F|Nsccn1|mKIAA0339|mNSC1	SET domain containing 1A	protein-coding
bcl11b_peak_7591	chr8	71272580	71272992	+	0	NA	promoter-TSS (NM_001142323)	NA	72	NM_001142322	17925	Mm.33779	NM_015742	ENSMUSG00000004677	Myo9b	-	myosin IXb	protein-coding
bcl11b_peak_7652	chr8	83996652	83997010	+	0	NA	promoter-TSS (NM_001081415)	NA	-685	NM_001081415	666704		NM_001081415	ENSMUSG00000079003	Samd1	AA589507	sterile alpha motif domain containing 1	protein-coding
bcl11b_peak_2922	chr15	100280695	100281324	+	0	NA	exon (NM_183109	exon 1 of 5)	NA	172	NM_183109	75002	Mm.261400	NM_183109	ENSMUSG00000045631	Tmprss12	4930478A21Rik	transmembrane (C-terminal) protease	serine 12	protein-coding
bcl11b_peak_7686	chr8	84995623	84995988	+	0	NA	exon (NM_001167991	exon 11 of 22)	NA	5219	NM_001363497	170833	Mm.247775	NM_133255	ENSMUSG00000052566	Hook2	A630054I03Rik|mHK2	hook microtubule tethering protein 2	protein-coding
bcl11b_peak_6639	chr6	118377363	118377722	+	0	NA	Intergenic	NA	41875	NM_194339	213895	Mm.25269	NM_194339	ENSMUSG00000030138	Bms1	AA408648|AU020092|AU043373|BB007109|BC030906|Bms1l|mKIAA0187	BMS1	ribosome biogenesis factor	protein-coding
bcl11b_peak_3570	chr17	69382791	69383235	+	0	NA	promoter-TSS (NM_001356282)	NA	-162	NM_001356283	22666	Mm.29434	NM_009547	ENSMUSG00000049672	Zbtb14	ZF5|Zfp161|b2b1982Clo	zinc finger and BTB domain containing 14	protein-coding
bcl11b_peak_1072	chr11	49684393	49684755	+	0	NA	intron (NM_001363356	intron 6 of 11)	NA	20979	NM_054037	68662	Mm.22802	NM_054037	ENSMUSG00000064057	Scgb3a1	HIN-1|LuLeu2|Pnsp2|UGRP2|Utgrp2	secretoglobin	family 3A	member 1	protein-coding
bcl11b_peak_3985	chr19	14598227	14598868	+	0	NA	promoter-TSS (NM_011600)	NA	-364	NM_001302947	21888	Mm.103638	NM_011600	ENSMUSG00000024642	Tle4	5730411M05Rik|AA792082|Bce-1|Bce1|ESTM13|ESTM14|Grg4|X83332|X83333|grg-4	transducin-like enhancer of split 4	protein-coding
bcl11b_peak_3921	chr19	6502232	6502852	+	0	NA	intron (NM_001369363	intron 17 of 22)	NA	40528	NM_009203	20521	Mm.391146	NM_009203	ENSMUSG00000061742	Slc22a12	AI987855|OAT4L|Rst|Slc22al2|URAT1	solute carrier family 22 (organic anion/cation transporter)	member 12	protein-coding
bcl11b_peak_3995	chr19	17837062	17837660	+	0	NA	5' UTR (NM_001163144	exon 1 of 21)	NA	271	NM_001163144	18552	Mm.3401	NM_001163144	ENSMUSG00000024713	Pcsk5	PC5|PC6|SPC6|b2b1549Clo|b2b585Clo	proprotein convertase subtilisin/kexin type 5	protein-coding
bcl11b_peak_3575	chr17	70323496	70324117	+	0	NA	intron (NM_001347411	intron 3 of 14)	NA	-100986	NM_027712	224997	Mm.311840	NM_027712	ENSMUSG00000003279	Dlgap1	4933422O14Rik|9630002F18|AI845682|AI848168|BB075781|D17Bwg0511e|GKAP/SAPAP|GKPA/SAPAP|Gkap|Sapap1|mKIAA4162	DLG associated protein 1	protein-coding
bcl11b_peak_8434	chrX	93980478	93980898	+	0	NA	Intergenic	NA	12032	NR_028320	385493	Mm.328014	NM_001033480	ENSMUSG00000081044	AU015836	-	expressed sequence AU015836	ncRNA
bcl11b_peak_1158	chr11	61683873	61684419	+	0	NA	promoter-TSS (NM_178618)	NA	-264	NM_178618	69640	Mm.458559	NM_178618	ENSMUSG00000042377	Fam83g	2310040C09Rik|AI506990|wly	family with sequence similarity 83	member G	protein-coding
bcl11b_peak_6610	chr6	113343667	113344023	+	0	NA	promoter-TSS (NM_133926)	NA	77	NM_133926	52163	Mm.277373	NM_133926	ENSMUSG00000030272	Camk1	AI505105|CaMKIalpha|D6Ertd263e	calcium/calmodulin-dependent protein kinase I	protein-coding
bcl11b_peak_215	chr1	93845203	93845588	+	0	NA	intron (NM_178882	intron 8 of 9)	NA	-15949	NM_199366	381334	Mm.482878	NM_199366	ENSMUSG00000094651	Gal3st2	GP3ST|Gm988	galactose-3-O-sulfotransferase 2	protein-coding
bcl11b_peak_3719	chr18	36436788	36437144	+	0	NA	intron (NM_026027	intron 2 of 3)	NA	17529	NM_026027	67199	Mm.30184	NM_026027	ENSMUSG00000024346	Pfdn1	2700086I23Rik|AA408327|AU044714	prefoldin 1	protein-coding
bcl11b_peak_7543	chr8	70186423	70186897	+	0	NA	exon (NM_001007570	exon 8 of 8)	NA	14252	NM_001293797	234371	Mm.23488	NM_145597	ENSMUSG00000002342	Tmem161a	AI428876|BB161850|BC021367	transmembrane protein 161A	protein-coding
bcl11b_peak_6657	chr6	124745644	124746025	+	0	NA	exon (NM_007881	exon 6 of 10)	NA	-4765	NM_013535	14790	Mm.439877	NM_013535	ENSMUSG00000072772	Grcc10	2310033H05Rik|C10	gene rich cluster	C10 gene	protein-coding
bcl11b_peak_2093	chr13	51567220	51567586	+	0	NA	exon (NM_009167	exon 1 of 12)	NA	2048	NM_009167	20418	Mm.131870	NM_009167	ENSMUSG00000021448	Shc3	N-Shc|Rai|ShcC	src homology 2 domain-containing transforming protein C3	protein-coding
bcl11b_peak_4326	chr2	32213637	32214166	+	0	NA	exon (NM_001159634	exon 16 of 32)	NA	-22739	NM_145145	99011	Mm.31192	NM_145145	ENSMUSG00000039254	Pomt1	AI505244	protein-O-mannosyltransferase 1	protein-coding
bcl11b_peak_8527	chrX	169997597	169998361	+	0	NA	Intergenic	NA	-19062	NR_029457	654820	Mm.34441	NM_001039559	ENSMUSG00000072844	G530011O06Rik	-	RIKEN cDNA G530011O06 gene	ncRNA
bcl11b_peak_6642	chr6	118947704	118948062	+	0	NA	intron (NM_001256000	intron 3 of 46)	NA	67725	NR_046053	74363	Mm.399403	NR_046053		4931430N09Rik	-	RIKEN cDNA 4931430N09 gene	ncRNA
bcl11b_peak_5539	chr4	131922120	131922476	+	0	NA	exon (NM_001201367	exon 1 of 1)	NA	527	NM_001201367	623230	Mm.421179	NM_001201367	ENSMUSG00000070720	Tmem200b	EG623230	transmembrane protein 200B	protein-coding
bcl11b_peak_283	chr1	134063345	134063701	+	0	NA	Intergenic	NA	15632	NM_007570	12227	Mm.392646	NM_007570	ENSMUSG00000020423	Btg2	AA959598|APRO1|Pc3|TIS21	B cell translocation gene 2	anti-proliferative	protein-coding
bcl11b_peak_5065	chr3	102337304	102337660	+	0	NA	Intergenic	NA	75077	NR_040391	319951	Mm.225196	NR_040391	ENSMUSG00000105891	A230001M10Rik	-	RIKEN cDNA A230001M10 gene	ncRNA
bcl11b_peak_2982	chr16	8897439	8897797	+	0	NA	Intergenic	NA	67518	NM_001081400	69053	Mm.390868	NM_001081400	ENSMUSG00000022507	1810013L24Rik	1110017P05Rik|3010002C02Rik|AA792997|AW124177|Gm19906|R74903	RIKEN cDNA 1810013L24 gene	protein-coding
bcl11b_peak_5067	chr3	102866089	102866445	+	0	NA	intron (NM_011516	intron 22 of 32)	NA	69833	NM_011516	20957	Mm.243849	NM_011516	ENSMUSG00000027855	Sycp1	SCP1	synaptonemal complex protein 1	protein-coding
bcl11b_peak_6791	chr7	19004048	19005064	+	0	NA	exon (NM_178757	exon 1 of 1)	NA	498	NM_178757	272359	Mm.274237	NM_178757	ENSMUSG00000044030	Irf2bp1	6330414O09Rik|C530033F24	interferon regulatory factor 2 binding protein 1	protein-coding
bcl11b_peak_5646	chr4	140961214	140961853	+	0	NA	intron (NM_001355515	intron 1 of 7)	NA	262	NM_001355515	67680	Mm.246965	NM_023374	ENSMUSG00000009863	Sdhb	0710008N11Rik	succinate dehydrogenase complex	subunit B	iron sulfur (Ip)	protein-coding
bcl11b_peak_2490	chr14	73143188	73143659	+	0	NA	intron (NR_033185	intron 1 of 15)	NA	638	NR_033185	105670	Mm.280068	NM_134083	ENSMUSG00000022106	Rcbtb2	2610028E02Rik|2810420M18Rik|AI448345|AW240694|Chc1l|RC/BTB2	regulator of chromosome condensation (RCC1) and BTB (POZ) domain containing protein 2	protein-coding
bcl11b_peak_7300	chr7	128460814	128461742	+	0	NA	5' UTR (NM_009383	exon 1 of 12)	NA	235	NM_009383	21843	Mm.242072	NM_009383	ENSMUSG00000030846	Tial1	5330433G13Rik|AL033329|TIAR|mTIAR	Tia1 cytotoxic granule-associated RNA binding protein-like 1	protein-coding
bcl11b_peak_7801	chr8	120309279	120309635	+	0	NA	Intergenic	NA	-81227	NR_110496	434353	Mm.411793	NR_110496	ENSMUSG00000097960	A330074K22Rik	-	RIKEN cDNA A330074K22 gene	ncRNA
bcl11b_peak_4395	chr2	57114584	57115080	+	0	NA	5' UTR (NM_013613	exon 1 of 8)	NA	206	NM_013613	18227	Mm.3507	NM_013613	ENSMUSG00000026826	Nr4a2	HZF-3|NOT|Nurr1|RNR-1|TINOR|TINUR	nuclear receptor subfamily 4	group A	member 2	protein-coding
bcl11b_peak_2031	chr13	31962213	31962571	+	0	NA	intron (NM_146041	intron 7 of 10)	NA	155746	NM_008592	17300	Mm.12949	NM_008592	ENSMUSG00000050295	Foxc1	FREAC3|Fkh1|Mf1|Mf4|ch|fkh-1|frkhda	forkhead box C1	protein-coding
bcl11b_peak_3991	chr19	17201327	17201683	+	0	NA	intron (NM_181348	intron 14 of 19)	NA	138000	NM_001136484	14537	Mm.244825	NM_010265	ENSMUSG00000038843	Gcnt1	5630400D21Rik|B130048E03|C2 GlcNAcT|C2GNT|IGnT	glucosaminyl (N-acetyl) transferase 1	core 2	protein-coding
bcl11b_peak_4405	chr2	68131231	68131748	+	0	NA	Intergenic	NA	26817	NM_020283	26877	Mm.226435	NM_020283	ENSMUSG00000034780	B3galt1	beta3Gal-T1	UDP-Gal:betaGlcNAc beta 1	3-galactosyltransferase	polypeptide 1	protein-coding
bcl11b_peak_4412	chr2	69789545	69790001	+	0	NA	promoter-TSS (NM_028521)	NA	36	NM_028521	73373	Mm.9621	NM_028521	ENSMUSG00000027088	Phospho2	1700048E23Rik|AI661517|AU021728|AV006103|Phos2	phosphatase	orphan 2	protein-coding
bcl11b_peak_6691	chr6	134830119	134830546	+	0	NA	5' UTR (NM_177687	exon 1 of 5)	NA	133	NM_177687	232430	Mm.267010	NM_177687	ENSMUSG00000032652	Crebl2	AI046348|B230205M03	cAMP responsive element binding protein-like 2	protein-coding
bcl11b_peak_6828	chr7	19920764	19921128	+	0	NA	intron (NM_027514	intron 1 of 7)	NA	197	NM_027514	52118	Mm.227506	NM_027514	ENSMUSG00000040511	Pvr	3830421F03Rik|CD155|D7Ertd458e|HVED|PVS|Taa1|Tage4|mE4|necl-5	poliovirus receptor	protein-coding
bcl11b_peak_458	chr10	5805840	5806296	+	0	NA	promoter-TSS (NM_025995)	NA	-603	NM_025995	67141	Mm.197520	NM_025995	ENSMUSG00000019773	Fbxo5	2510044I10Rik|C85305|Emi1|Fbxo31	F-box protein 5	protein-coding
bcl11b_peak_5636	chr4	139831657	139832061	+	0	NA	intron (NM_011039	intron 1 of 8)	NA	1109	NM_011039	18509	Mm.218760	NM_011039	ENSMUSG00000028736	Pax7	Pax-7	paired box 7	protein-coding
bcl11b_peak_4086	chr19	44545469	44545900	+	0	NA	intron (NM_001033343	intron 1 of 25)	NA	164	NM_001033343	240667	Mm.329873	NM_001033343	ENSMUSG00000051984	Sec31b	Gm341|Sec31l2	Sec31 homolog B (S. cerevisiae)	protein-coding
bcl11b_peak_6136	chr5	121023647	121024003	+	0	NA	Intergenic	NA	-13733	NM_001302344	19894	Mm.181166	NM_011286	ENSMUSG00000029608	Rph3a	2900002P20Rik|AU022689|AW108370	rabphilin 3A	protein-coding
bcl11b_peak_895	chr10	121257553	121257909	+	0	NA	Intergenic	NA	53665	NM_029057	74694	Mm.233833	NM_029057	ENSMUSG00000052302	Tbc1d30	4930505D03Rik|9530013E20Rik	TBC1 domain family	member 30	protein-coding
bcl11b_peak_7786	chr8	116951686	116952044	+	0	NA	intron (NM_177700	intron 1 of 3)	NA	8472	NM_177700	234776	Mm.259736	NM_177700	ENSMUSG00000047388	Atmin	Asciz|gpg6|mKIAA0431	ATM interactor	protein-coding
bcl11b_peak_5222	chr4	17309180	17309562	+	0	NA	Intergenic	NA	-543522	NR_135158	17389	Mm.187315	NM_019724	ENSMUSG00000028226	Mmp16	MT-MMP 3|MT3-MMP|Mt3mmp	matrix metallopeptidase 16	protein-coding
bcl11b_peak_582	chr10	62230917	62231286	+	0	NA	exon (NM_197996	exon 1 of 8)	NA	117	NM_197996	70423	Mm.416781	NM_197996	ENSMUSG00000037031	Tspan15	1110036D12Rik|2700063A19Rik|AW048364|Tm4sf15	tetraspanin 15	protein-coding
bcl11b_peak_4171	chr19	59260679	59261535	+	0	NA	intron (NM_172523	intron 1 of 15)	NA	229	NM_172523	214084	Mm.268797	NM_172523	ENSMUSG00000025094	Slc18a2	1110037L13Rik|9330105E13|Vmat2	solute carrier family 18 (vesicular monoamine)	member 2	protein-coding
bcl11b_peak_5614	chr4	137357418	137357923	+	0	NA	promoter-TSS (NM_001243769)	NA	89	NM_001243769	12540	Mm.1022	NM_009861	ENSMUSG00000006699	Cdc42	AI747189|AU018915	cell division cycle 42	protein-coding
bcl11b_peak_453	chr10	3973119	3973799	+	0	NA	exon (NM_001170785	exon 1 of 28)	NA	384	NM_001170786	270685	Mm.184752	NM_172308	ENSMUSG00000040675	Mthfd1l	2410004L15Rik|AI647056|Fthfsdc1	methylenetetrahydrofolate dehydrogenase (NADP+ dependent) 1-like	protein-coding
bcl11b_peak_4018	chr19	27407316	27407672	+	0	NA	intron (NR_131940	intron 13 of 17)	NA	22414	NM_177474	52874	Mm.261027	NM_177474	ENSMUSG00000041360	Pum3	1110069H02Rik|AA675048|D19Bwg1357e	pumilio RNA-binding family member 3	protein-coding
bcl11b_peak_5781	chr4	156196964	156197359	+	0	NA	intron (NM_021604	intron 1 of 35)	NA	327	NM_001369027	11603	Mm.273098	NM_021604	ENSMUSG00000041936	Agrn	Agrin|nmf380	agrin	protein-coding
bcl11b_peak_1646	chr11	121673027	121673771	+	0	NA	promoter-TSS (NM_178664)	NA	-248	NM_178664	210004	Mm.386847	NM_178664	ENSMUSG00000046605	B3gntl1	6030413G23Rik	UDP-GlcNAc:betaGal beta-1	3-N-acetylglucosaminyltransferase-like 1	protein-coding
bcl11b_peak_1321	chr11	87442582	87443076	+	0	NA	intron (NM_031386	intron 2 of 30)	NA	15238	NM_001199293	83560	Mm.440758	NM_031386	ENSMUSG00000010342	Tex14	C85585	testis expressed gene 14	protein-coding
bcl11b_peak_4025	chr19	29812549	29813227	+	0	NA	promoter-TSS (NM_177721)	NA	86	NM_177721	240614	Mm.125503	NM_177721	ENSMUSG00000074909	Ranbp6	C630001B19	RAN binding protein 6	protein-coding
bcl11b_peak_7666	chr8	84270309	84270665	+	0	NA	promoter-TSS (NM_001294281)	NA	-85	NM_001294281	67736	Mm.30095	NM_026350	ENSMUSG00000004994	Ccdc130	4930527D15Rik|C77430	coiled-coil domain containing 130	protein-coding
bcl11b_peak_1319	chr11	87126860	87127554	+	0	NA	5' UTR (NM_001363026	exon 1 of 23)	NA	132	NM_001363025	68729	Mm.17436	NM_197987	ENSMUSG00000018548	Trim37	1110032A10Rik|2810004E07Rik|AI848587|AU043018|MUL|TEF3	tripartite motif-containing 37	protein-coding
bcl11b_peak_6660	chr6	125009196	125009572	+	0	NA	promoter-TSS (NM_001347452)	NA	146	NM_001252083	269800	Mm.108677	NM_175557	ENSMUSG00000038346	Zfp384	BB163993|C130073D16Rik|Ciz|NP|Nmp4	zinc finger protein 384	protein-coding
bcl11b_peak_1735	chr12	53252707	53253063	+	0	NA	intron (NM_001370963	intron 1 of 10)	NA	4453	NM_001370964	27386	Mm.247044	NM_013780	ENSMUSG00000021010	Npas3	4930423H22Rik|bHLHe12	neuronal PAS domain protein 3	protein-coding
bcl11b_peak_1023	chr11	23256585	23257048	+	0	NA	intron (NM_001035226	intron 2 of 25)	NA	775	NM_001035226	103573	Mm.217547	NM_134014	ENSMUSG00000020290	Xpo1	AA420417|Crm1|Exp1	exportin 1	protein-coding
bcl11b_peak_3559	chr17	66076460	66076866	+	0	NA	intron (NM_001025572	intron 1 of 12)	NA	383	NM_001025572	106585	Mm.34706	NM_001025572	ENSMUSG00000034647	Ankrd12	2900001A12Rik|AI447928|ANCO-2|AV347965|GAC-1|mKIAA0874	ankyrin repeat domain 12	protein-coding
bcl11b_peak_3183	chr16	94370697	94371551	+	0	NA	promoter-TSS (NM_001159620)	NA	-109	NM_019543	56176	Mm.474449	NM_019543	ENSMUSG00000022940	Pigp	Dcrc|Dscr5	phosphatidylinositol glycan anchor biosynthesis	class P	protein-coding
bcl11b_peak_3855	chr19	3323153	3323537	+	0	NA	promoter-TSS (NM_013495)	NA	44	NM_013495	12894	Mm.18522	NM_013495	ENSMUSG00000024900	Cpt1a	C730027G07|CPTI|Cpt1	carnitine palmitoyltransferase 1a	liver	protein-coding
bcl11b_peak_1774	chr12	69724524	69725322	+	0	NA	promoter-TSS (NM_001361691)	NA	-22	NM_001361690	68055	Mm.27844	NM_026536	ENSMUSG00000054894	Dmac2l	1110015E18Rik|ATPW|Atp5s	distal membrane arm assembly complex 2 like	protein-coding
bcl11b_peak_5735	chr4	152279829	152280229	+	0	NA	exon (NM_178406	exon 3 of 6)	NA	5667	NM_178406	100129	Mm.23235	NM_178406	ENSMUSG00000042804	Gpr153	1110065N12Rik|AI449320|PGR1	G protein-coupled receptor 153	protein-coding
bcl11b_peak_1570	chr11	117199567	117199974	+	0	NA	exon (NM_001113486	exon 1 of 12)	NA	109	NM_001113486	53860	Mm.38450	NM_017380	ENSMUSG00000059248	2024-09-09	MSF1|Msf|PNUTL4|Sint1	septin 9	protein-coding
bcl11b_peak_2804	chr15	82107942	82108300	+	0	NA	intron (NM_028897	intron 21 of 30)	NA	-19801	NM_001326588	76457	Mm.440373	NM_172428	ENSMUSG00000068114	Ccdc134	2310042L06Rik|AW208859	coiled-coil domain containing 134	protein-coding
bcl11b_peak_4049	chr19	36348940	36349337	+	0	NA	intron (NM_001368690	intron 1 of 9)	NA	809	NM_001368692	76073	Mm.259180	NM_029508	ENSMUSG00000024805	Pcgf5	0610009F02Rik|1110054A01Rik|5830406C17Rik|5830443C21Rik|9530023M17Rik|AI324127	polycomb group ring finger 5	protein-coding
bcl11b_peak_4973	chr3	88482174	88482893	+	0	NA	TTS (NM_019390)	NA	10779	NM_019390	16905	Mm.243014	NM_019390	ENSMUSG00000028063	Lmna	Dhe	lamin A	protein-coding
bcl11b_peak_640	chr10	79758498	79759157	+	0	NA	non-coding (NR_027505	exon 8 of 8)	NA	3718	NM_001368662	67112	Mm.154211	NM_023304	ENSMUSG00000020327	Fgf22	2210414E06Rik|FGF-22	fibroblast growth factor 22	protein-coding
bcl11b_peak_2639	chr15	54571373	54571737	+	0	NA	exon (NM_178920	exon 1 of 4)	NA	189	NM_178920	105853	Mm.410994	NM_178920	ENSMUSG00000024479	Mal2	AI461653	mal	T cell differentiation protein 2	protein-coding
bcl11b_peak_2003	chr13	23738773	23739240	+	0	NA	exon (NM_015786	exon 1 of 1)	NA	199	NM_015786	50708	Mm.193539	NM_015786	ENSMUSG00000036181	Hist1h1c	0610008C09Rik|H1.2|H1c|H1f2|H1var1|His1a	histone cluster 1	H1c	protein-coding
bcl11b_peak_3687	chr18	31634696	31635435	+	0	NA	promoter-TSS (NM_001357555)	NA	-63	NM_001357555	269003	Mm.194538	NM_172965	ENSMUSG00000024260	Sap130	2610304F09Rik|6720406D06	Sin3A associated protein	protein-coding
bcl11b_peak_568	chr10	60106533	60107117	+	0	NA	intron (NM_052994	intron 1 of 10)	NA	568	NM_052994	94214	Mm.153429	NM_052994	ENSMUSG00000058297	Spock2	AA407235|Gcap26|mKIAA0275	sparc/osteonectin	cwcv and kazal-like domains proteoglycan 2	protein-coding
bcl11b_peak_6400	chr6	38127686	38128044	+	0	NA	3' UTR (NM_194061	exon 20 of 20)	NA	-3279	NM_080467	140494	Mm.462308	NM_080467	ENSMUSG00000038600	Atp6v0a4	Atp6n1b|a4	ATPase	H+ transporting	lysosomal V0 subunit A4	protein-coding
bcl11b_peak_6893	chr7	28564142	28564716	+	0	NA	exon (NM_027470	exon 5 of 10)	NA	-3445	NR_106016	102466795		NR_106016	ENSMUSG00000098558	Mir7049	Gm27277|mmu-mir-7049	microRNA 7049	ncRNA
bcl11b_peak_5551	chr4	132922203	132922604	+	0	NA	exon (NM_001163792	exon 1 of 8)	NA	148	NM_001163792	230789	Mm.11473	NM_145553	ENSMUSG00000028878	Fam76a	-	family with sequence similarity 76	member A	protein-coding
bcl11b_peak_3993	chr19	17356264	17356766	+	0	NA	intron (NM_010265	intron 1 of 2)	NA	152	NM_173442	14537	Mm.244825	NM_010265	ENSMUSG00000038843	Gcnt1	5630400D21Rik|B130048E03|C2 GlcNAcT|C2GNT|IGnT	glucosaminyl (N-acetyl) transferase 1	core 2	protein-coding
bcl11b_peak_5502	chr4	126609699	126610092	+	0	NA	promoter-TSS (NM_001145950)	NA	41	NM_001145950	230757	Mm.296838	NM_001013755	ENSMUSG00000073755	5730409E04Rik	7530403E16Rik|AI849033	RIKEN cDNA 5730409E04Rik gene	protein-coding
bcl11b_peak_8179	chr9	99357935	99358497	+	0	NA	exon (NM_177775	exon 1 of 23)	NA	314	NM_177775	272636	Mm.490440	NM_177775	ENSMUSG00000037681	Esyt3	D930024E11|D9Ertd280e|Fam62c|mKIAA4186	extended synaptotagmin-like protein 3	protein-coding
bcl11b_peak_1306	chr11	84818955	84819408	+	0	NA	exon (NM_145433	exon 1 of 5)	NA	334	NM_145433	217038	Mm.280825	NM_145433	ENSMUSG00000018405	Mrm1	A530065E19Rik	mitochondrial rRNA methyltransferase 1	protein-coding
bcl11b_peak_1359	chr11	95336934	95337362	+	0	NA	exon (NM_172543	exon 1 of 8)	NA	130	NM_172543	215512	Mm.262113	NM_172543	ENSMUSG00000038893	Fam117a	5730593F17Rik|AW548096	family with sequence similarity 117	member A	protein-coding
bcl11b_peak_3325	chr17	27655283	27655781	+	0	NA	promoter-TSS (NM_011861)	NA	-59	NM_001286744	23969	Mm.4926	NM_011861	ENSMUSG00000040276	Pacsin1	A830061D09Rik|H74|mKIAA1379|syndapin	protein kinase C and casein kinase substrate in neurons 1	protein-coding
bcl11b_peak_356	chr1	170693969	170694325	+	0	NA	Intergenic	NA	49615	NM_177068	320078	Mm.287131	NM_177068	ENSMUSG00000038463	Olfml2b	1110018N05Rik|4832415H08Rik|AI467542	olfactomedin-like 2B	protein-coding
bcl11b_peak_4244	chr2	25231586	25231943	+	0	NA	exon (NM_080854	exon 7 of 13)	NA	2470	NM_001362748	142681	Mm.346652	NM_080854	ENSMUSG00000006469	Slc34a3	AI649385|Npt2c|Npt2c-v1|NptIIc|naPi-2c	solute carrier family 34 (sodium phosphate)	member 3	protein-coding
bcl11b_peak_6521	chr6	83711862	83712421	+	0	NA	promoter-TSS (NR_002871)	NA	60	NR_002871	574519	Mm.487605	NR_002871	ENSMUSG00000085794	Vax2os	Vas2os|Vax2os1|Vax2os2	ventral anterior homeobox 2	opposite strand	ncRNA
bcl11b_peak_5549	chr4	132768281	132768814	+	0	NA	intron (NM_011284	intron 1 of 8)	NA	187	NM_011284	19891	Mm.2870	NM_011284	ENSMUSG00000028884	Rpa2	AA409079|AI325195|AU020965|RPA34|Rf-A2	replication protein A2	protein-coding
bcl11b_peak_7667	chr8	84414444	84415007	+	0	NA	promoter-TSS (NM_001252061)	NA	-639	NM_007578	12286	Mm.334658	NM_007578	ENSMUSG00000034656	Cacna1a	APCA|BI|Caca1a|Cacnl1a4|Cav2.1|Ccha1a|EA2|FHM|HPCA|MHP|MHP1|SCA6|alpha1A|la|nmf352|rkr|smrl|tg	calcium channel	voltage-dependent	P/Q type	alpha 1A subunit	protein-coding
bcl11b_peak_4975	chr3	88502857	88503327	+	0	NA	exon (NM_001111102	exon 1 of 10)	NA	260	NM_001002011	16905	Mm.243014	NM_019390	ENSMUSG00000028063	Lmna	Dhe	lamin A	protein-coding
bcl11b_peak_5830	chr5	24685787	24686259	+	0	NA	intron (NM_001305264	intron 1 of 14)	NA	208	NM_001305264	53312	Mm.5856	NM_016736	ENSMUSG00000028954	Nub1	4931404D21Rik|6330412F12Rik|BS4|NY-REN-18	negative regulator of ubiquitin-like proteins 1	protein-coding
bcl11b_peak_5597	chr4	135968402	135968909	+	0	NA	TTS (NM_001356493)	NA	3939	NM_011942	26394	Mm.34302	NM_011942	ENSMUSG00000028670	Lypla2	LysoII	lysophospholipase 2	protein-coding
bcl11b_peak_2022	chr13	29985209	29985795	+	0	NA	exon (NM_010093	exon 1 of 7)	NA	561	NM_010093	13557	Mm.268356	NM_010093	ENSMUSG00000016477	E2f3	E2F3b|E2f3a	E2F transcription factor 3	protein-coding
bcl11b_peak_5803	chr5	17574432	17574905	+	0	NA	promoter-TSS (NM_013657)	NA	-148	NM_013657	20348	Mm.5071	NM_013657	ENSMUSG00000028780	Sema3c	1110036B02Rik|SemE|Semae	sema domain	immunoglobulin domain (Ig)	short basic domain	secreted	(semaphorin) 3C	protein-coding
bcl11b_peak_165	chr1	83041946	83042494	+	0	NA	Intergenic	NA	-3772	NM_030556	80721	Mm.261542	NM_030556	ENSMUSG00000038496	Slc19a3	A230084E24Rik|AI788884|ThTr2	solute carrier family 19	member 3	protein-coding
bcl11b_peak_5089	chr3	108444806	108445436	+	0	NA	exon (NM_001204979	exon 1 of 11)	NA	138	NM_001204979	20226	Mm.28688	NM_011319	ENSMUSG00000068739	Sars	Sars1|Strs|serRS	seryl-aminoacyl-tRNA synthetase	protein-coding
bcl11b_peak_8102	chr9	67772047	67772403	+	0	NA	Intergenic	NA	-11995	NR_153961	102633151	Mm.392017	NR_153961		M5C1000I18Rik	-	RIKEN cDNA M5C1000I18 gene	ncRNA
bcl11b_peak_7816	chr8	121612460	121612830	+	0	NA	intron (NM_080855	intron 3 of 12)	NA	22207	NM_001364358	67443	Mm.28357	NM_026160	ENSMUSG00000031812	Map1lc3b	1010001C15Rik|Atg8|LC3b|MAP1A/MAP1B|Map1lc3	microtubule-associated protein 1 light chain 3 beta	protein-coding
bcl11b_peak_3626	chr17	89440678	89441194	+	0	NA	Intergenic	NA	61695	NR_045952	100043904	Mm.396198	NR_045952	ENSMUSG00000117524	Gm4719	-	predicted gene 4719	ncRNA
bcl11b_peak_2287	chr14	13933145	13933501	+	0	NA	Intergenic	NA	27990	NM_001285780	66231	Mm.295875	NM_025435	ENSMUSG00000053453	Thoc7	Nif3l1bp1	THO complex 7	protein-coding
bcl11b_peak_5929	chr5	45958377	45958734	+	0	NA	Intergenic	NA	-26146	NR_110478	78106	Mm.243807	NR_110478	ENSMUSG00000106602	4930405L22Rik	-	RIKEN cDNA 4930405L22 gene	ncRNA
bcl11b_peak_6123	chr5	120459581	120459937	+	0	NA	exon (NM_133902	exon 6 of 8)	NA	13004	NM_133902	257635	Mm.5162	NM_133902	ENSMUSG00000029596	Sdsl	4432411H13Rik|AI504310|SDH1|SDS-RS1|TDH	serine dehydratase-like	protein-coding
bcl11b_peak_2673	chr15	67176713	67177075	+	0	NA	promoter-TSS (NM_009177)	NA	-12	NM_009177	20442	Mm.248334	NM_009177	ENSMUSG00000013846	St3gal1	5330418N22Rik|AI467004|ST3GalI|Siat4|Siat4a|St3gal-1	ST3 beta-galactoside alpha-2	3-sialyltransferase 1	protein-coding
bcl11b_peak_1588	chr11	118418684	118419185	+	0	NA	5' UTR (NM_001267592	exon 1 of 6)	NA	184	NM_001025618	76025	Mm.177551	NM_029502	ENSMUSG00000025575	Cant1	5830420C20Rik|Apy1h|D11Bwg0554e|Entpd8|SCAN-1|Shapy	calcium activated nucleotidase 1	protein-coding
bcl11b_peak_203	chr1	92831248	92832186	+	0	NA	promoter-TSS (NM_016696)	NA	72	NM_016696	14733	Mm.297976	NM_016696	ENSMUSG00000034220	Gpc1	AI462976	glypican 1	protein-coding
bcl11b_peak_2155	chr13	73160294	73160743	+	0	NA	Intergenic	NA	68582	NR_126459	75361	Mm.385732	NR_126459		4930555K05Rik	-	RIKEN cDNA 4930555K05 gene	ncRNA
bcl11b_peak_3223	chr17	12916195	12917073	+	0	NA	promoter-TSS (NM_026310)	NA	305	NM_013686	21454	Mm.229342	NM_013686	ENSMUSG00000068039	Tcp1	AI528772|CCT|Cct1|Ccta|TRic|Tcp-1|Tp63|c-cpn|p63	t-complex protein 1	protein-coding
bcl11b_peak_3987	chr19	15835701	15836057	+	0	NA	Intergenic	NA	88743	NM_001205339	107272	Mm.289936	NM_177420	ENSMUSG00000024640	Psat1	D8Ertd814e|EPIP|PSA|Psat	phosphoserine aminotransferase 1	protein-coding
bcl11b_peak_5608	chr4	136835027	136835442	+	0	NA	intron (NM_010142	intron 1 of 15)	NA	778	NM_001290753	13844	Mm.250981	NM_010142	ENSMUSG00000028664	Ephb2	Cek5|Drt|ETECK|Erk|Hek5|Nuk|Prkm5|Qek5|Sek3|Tyro5	Eph receptor B2	protein-coding
bcl11b_peak_6543	chr6	86383263	86383842	+	0	NA	Intergenic	NA	12012	NM_026506	68011	Mm.276802	NM_026506	ENSMUSG00000057278	Snrpg	2810024K17Rik|AL022803|SMG|sm-G|snRNP-G	small nuclear ribonucleoprotein polypeptide G	protein-coding
bcl11b_peak_8526	chrX	169993994	169994411	+	0	NA	Intergenic	NA	-15285	NR_029457	654820	Mm.34441	NM_001039559	ENSMUSG00000072844	G530011O06Rik	-	RIKEN cDNA G530011O06 gene	ncRNA
bcl11b_peak_3120	chr16	57606457	57606821	+	0	NA	intron (NM_025599	intron 1 of 9)	NA	228	NM_025599	66497	Mm.425976	NM_025599	ENSMUSG00000022748	Cmss1	1110001A06Rik|2610528E23Rik|4930572F24Rik|AV099812|AV122629	cms small ribosomal subunit 1	protein-coding
bcl11b_peak_1145	chr11	60537738	60538122	+	0	NA	5' UTR (NM_172943	exon 1 of 4)	NA	247	NM_172943	268420	Mm.262056	NM_172943	ENSMUSG00000042650	Alkbh5	AW050020|AW215868|Abh5|E130207K11|Ofoxd	alkB homolog 5	RNA demethylase	protein-coding
bcl11b_peak_3773	chr18	60648745	60649105	+	0	NA	Intergenic	NA	-14485	NR_045401	328963	Mm.417203	NR_045401		G630071F17Rik	G630071F17	RIKEN cDNA G630071F17 gene	ncRNA
bcl11b_peak_5226	chr4	19569671	19570032	+	0	NA	intron (NM_001356481	intron 1 of 16)	NA	257	NM_001356481	70568	Mm.38390	NM_027769	ENSMUSG00000028228	Cpne3	5430428M23Rik|5730450C07Rik|C85108|CPN3	copine III	protein-coding
bcl11b_peak_4055	chr19	37697709	37698128	+	0	NA	exon (NM_007811	exon 1 of 7)	NA	110	NM_007811	13082	Mm.42230	NM_007811	ENSMUSG00000024987	Cyp26a1	Cyp26|P450RA|P450RAI|RAH	cytochrome P450	family 26	subfamily a	polypeptide 1	protein-coding
bcl11b_peak_5699	chr4	148960950	148961579	+	0	NA	3' UTR (NM_019781	exon 9 of 9)	NA	-8942	NR_154553	108168987	Mm.393596	NR_154553		Gm13205	AA408865	predicted gene 13205	ncRNA
bcl11b_peak_6259	chr5	138981809	138982165	+	0	NA	intron (NR_156469	intron 4 of 5)	NA	12294	NR_156469	18590	Mm.2675	NM_008808	ENSMUSG00000025856	Pdgfa	PDGF-1	platelet derived growth factor	alpha	protein-coding
bcl11b_peak_8471	chrX	124986625	124986981	+	0	NA	Intergenic	NA	-850893	NM_001100616	100038941	Mm.388852	NM_001100616	ENSMUSG00000072049	Vmn2r121	EG625699	vomeronasal 2	receptor 121	protein-coding
bcl11b_peak_6679	chr6	128200312	128201002	+	0	NA	Intergenic	NA	-16854	NR_077223	330427	Mm.426356	NR_077223	ENSMUSG00000107879	9330102E08Rik	-	RIKEN cDNA 9330102E08 gene	ncRNA
bcl11b_peak_1033	chr11	25696155	25696513	+	0	NA	intron (NR_027973	intron 2 of 5)	NA	370227	NR_045853	71234	Mm.158627	NR_045853	ENSMUSG00000033015	4933427E13Rik	-	RIKEN cDNA 4933427E13 gene	ncRNA
bcl11b_peak_653	chr10	79936960	79937709	+	0	NA	intron (NM_001288625	intron 3 of 8)	NA	9993	NM_001288625	13496	Mm.301282	NM_007880	ENSMUSG00000019564	Arid3a	Bright|Dri1|Dril1	AT rich interactive domain 3A (BRIGHT-like)	protein-coding
bcl11b_peak_6668	chr6	125426281	125426790	+	0	NA	Intergenic	NA	-46031	NM_198604	213522	Mm.333396	NM_198604	ENSMUSG00000038167	Plekhg6	BC026778|Gm155	pleckstrin homology domain containing	family G (with RhoGef domain) member 6	protein-coding
bcl11b_peak_6450	chr6	51469216	51469667	+	0	NA	intron (NR_104468	intron 1 of 10)	NA	453	NM_016806	53379	Mm.155896	NM_016806	ENSMUSG00000004980	Hnrnpa2b1	9130414A06Rik|Hnrpa2|Hnrpa2b1|hnrnp-A	heterogeneous nuclear ribonucleoprotein A2/B1	protein-coding
bcl11b_peak_4699	chr2	163602276	163602640	+	0	NA	intron (NM_181734	intron 1 of 4)	NA	144	NM_029512	76080	Mm.89828	NM_029512	ENSMUSG00000017679	Ttpal	3110080A02Rik|5830472M02Rik	tocopherol (alpha) transfer protein-like	protein-coding
bcl11b_peak_1576	chr11	117760327	117760976	+	0	NA	exon (NM_198022	exon 22 of 22)	NA	18997	NR_154387	217353	Mm.286963	NM_145439	ENSMUSG00000025572	Tmc6	D11Ertd204e|EVER1	transmembrane channel-like gene family 6	protein-coding
bcl11b_peak_3343	chr17	28690963	28691720	+	0	NA	promoter-TSS (NM_001168514)	NA	-1	NM_001168508	26416	Mm.311337	NM_011951	ENSMUSG00000053436	Mapk14	CSBP2|Crk1|Csbp1|Mxi2|PRKM14|PRKM15|p38|p38-alpha|p38MAPK|p38a|p38alpha	mitogen-activated protein kinase 14	protein-coding
bcl11b_peak_5691	chr4	148804118	148804871	+	0	NA	5' UTR (NM_001159344	exon 1 of 21)	NA	102	NM_027195	69743	Mm.233879	NM_027195	ENSMUSG00000028977	Casz1	2410019P08Rik|AV096627|BC040081|Cst|D4Ertd432e	castor zinc finger 1	protein-coding
bcl11b_peak_6734	chr7	4151336	4151808	+	0	NA	exon (NM_021454	exon 3 of 3)	NA	-1700	NM_175529	243813	Mm.347643	NM_175529	ENSMUSG00000043432	Leng9	9530024C23Rik|F630035L11Rik	leukocyte receptor cluster (LRC) member 9	protein-coding
bcl11b_peak_8469	chrX	124612441	124612804	+	0	NA	Intergenic	NA	-476712	NM_001100616	100038941	Mm.388852	NM_001100616	ENSMUSG00000072049	Vmn2r121	EG625699	vomeronasal 2	receptor 121	protein-coding
bcl11b_peak_7308	chr7	130865655	130866212	+	0	NA	5' UTR (NM_133942	exon 1 of 10)	NA	209	NM_001346515	101476	Mm.323554	NM_133942	ENSMUSG00000040268	Plekha1	AA960558|C920009D07Rik|TAPP1	pleckstrin homology domain containing	family A (phosphoinositide binding specific) member 1	protein-coding
bcl11b_peak_6569	chr6	91843258	91843614	+	0	NA	Intergenic	NA	-34617	NM_172730	232236	Mm.234879	NM_172730	ENSMUSG00000034083	Ccdc174	C130022K22Rik	coiled-coil domain containing 174	protein-coding
bcl11b_peak_2948	chr15	102510333	102510909	+	0	NA	promoter-TSS (NM_001358844)	NA	79	NM_001358844	26404	Mm.172897	NM_009582	ENSMUSG00000023050	Map3k12	DLK|MUK|Zpk	mitogen-activated protein kinase kinase kinase 12	protein-coding
bcl11b_peak_3011	chr16	17451686	17452902	+	0	NA	5' UTR (NM_001277231	exon 1 of 2)	NA	309	NM_007764	12929	Mm.21048	NM_007764	ENSMUSG00000006134	Crkl	1110025F07Rik|AA589403|AI325100|Crkol|snoop	v-crk avian sarcoma virus CT10 oncogene homolog-like	protein-coding
bcl11b_peak_5498	chr4	126286432	126287082	+	0	NA	promoter-TSS (NM_199473)	NA	-37	NM_199473	329941	Mm.296327	NM_199473	ENSMUSG00000056174	Col8a2	AI429819	collagen	type VIII	alpha 2	protein-coding
bcl11b_peak_8535	chrY	2203726	2204122	+	0	NA	Intergenic	NA	-33515	NM_009571	22768	Mm.411381	NM_009571	ENSMUSG00000000103	Zfy2	Zfy-2	zinc finger protein 2	Y-linked	protein-coding
bcl11b_peak_3067	chr16	31023770	31024126	+	0	NA	intron (NM_198626	intron 2 of 3)	NA	57484	NM_198626	268880	Mm.286693	NM_198626	ENSMUSG00000047434	Xxylt1	AI480653	xyloside xylosyltransferase 1	protein-coding
bcl11b_peak_6645	chr6	119479841	119480301	+	0	NA	exon (NM_133940	exon 1 of 1)	NA	403	NM_133940	101358	Mm.125477	NM_133940	ENSMUSG00000030019	Fbxl14	AW322056|Fbx14l	F-box and leucine-rich repeat protein 14	protein-coding
bcl11b_peak_7783	chr8	116142642	116142998	+	0	NA	Intergenic	NA	-362195	NM_029297	75465	Mm.23114	NM_029297	ENSMUSG00000034467	Dynlrb2	1700009A04Rik|DNLC2B|Dncl2b	dynein light chain roadblock-type 2	protein-coding
bcl11b_peak_7945	chr9	24147475	24148411	+	0	NA	intron (NM_175678	intron 3 of 9)	NA	49925	NM_175678	319239	Mm.130824	NM_175678	ENSMUSG00000043659	Npsr1	9330128H10Rik|GPRA|Gpr154|MVTR|PGR14|VRR1	neuropeptide S receptor 1	protein-coding
bcl11b_peak_969	chr11	5058027	5058397	+	0	NA	promoter-TSS (NM_001363179)	NA	84	NM_145216	75668	Mm.374836	NM_145216	ENSMUSG00000034209	Rasl10a	2210403B10Rik|AI852688	RAS-like	family 10	member A	protein-coding
bcl11b_peak_612	chr10	75763794	75764724	+	0	NA	promoter-TSS (NM_172549)	NA	98	NM_172549	104248	Mm.257404	NM_172549	ENSMUSG00000020196	Cabin1	A330070M20Rik|Cain|Ppp3in	calcineurin binding protein 1	protein-coding
bcl11b_peak_2015	chr13	24937345	24937768	+	0	NA	non-coding (NR_102323	exon 1 of 2)	NA	105	NM_172532	214579	Mm.393311	NM_172532	ENSMUSG00000035936	Aldh5a1	6330403E24Rik|Ahd-1|Ahd1|D630032B01Rik|SSADH|Ssdh1	aldhehyde dehydrogenase family 5	subfamily A1	protein-coding
bcl11b_peak_2529	chr14	103331353	103331709	+	0	NA	intron (NM_207215	intron 1 of 84)	NA	15269	NM_207215	105689	Mm.6478	NM_207215	ENSMUSG00000033004	Mycbp2	AU023734|AW107953|AW546647|C130061D10Rik|Pam|Phr1|R75243	MYC binding protein 2	E3 ubiquitin protein ligase	protein-coding
bcl11b_peak_4924	chr3	66634224	66635217	+	0	NA	Intergenic	NA	-337883	NM_145820	72789	Mm.443526	NM_028357	ENSMUSG00000027831	Veph1	2810471M23Rik|Veph	ventricular zone expressed PH domain-containing 1	protein-coding
bcl11b_peak_940	chr10	128743820	128744248	+	0	NA	promoter-TSS (NM_016811)	NA	42	NM_016811	13139	Mm.291235	NM_016811	ENSMUSG00000025357	Dgka	80kDa|AW146112|Dagk1	diacylglycerol kinase	alpha	protein-coding
bcl11b_peak_235	chr1	111580783	111581244	+	0	NA	Intergenic	NA	283905	NM_001081316	319901	Mm.103468	NM_001081316	ENSMUSG00000038702	Dsel	9330132E09Rik|DS-epi2	dermatan sulfate epimerase-like	protein-coding
bcl11b_peak_5191	chr4	6989970	6990944	+	0	NA	exon (NM_145711	exon 1 of 9)	NA	266	NM_145711	252838	Mm.435828	NM_145711	ENSMUSG00000041272	Tox	1700007F02Rik	thymocyte selection-associated high mobility group box	protein-coding
bcl11b_peak_8292	chr9	119931487	119931843	+	0	NA	intron (NM_028976	intron 3 of 8)	NA	5893	NM_028976	74498	Mm.104789	NM_028976	ENSMUSG00000032513	Gorasp1	5430411C10Rik|GOLPH5|GRASP65|P65	golgi reassembly stacking protein 1	protein-coding
bcl11b_peak_297	chr1	136131269	136131666	+	0	NA	promoter-TSS (NR_046168)	NA	77	NM_001039472	16565	Mm.276135	NM_019962	ENSMUSG00000041642	Kif21b	2610511N21Rik|mKIAA0449	kinesin family member 21B	protein-coding
bcl11b_peak_5618	chr4	137594053	137594485	+	0	NA	promoter-TSS (NM_130879)	NA	97	NM_001347227	170707	Mm.218478	NM_130879	ENSMUSG00000043411	Usp48	2810449C13Rik|AI115503|BC021769|D330022K21Rik|Usp31	ubiquitin specific peptidase 48	protein-coding
bcl11b_peak_2621	chr15	38300718	38301265	+	0	NA	promoter-TSS (NM_013692)	NA	-280	NM_001289471	21847	Mm.4292	NM_013692	ENSMUSG00000037465	Klf10	AI115143|EGR[a]|Egral|Gdnfif|TIEG-1|Tieg|Tieg1|mGIF	Kruppel-like factor 10	protein-coding
bcl11b_peak_106	chr1	64259550	64260077	+	0	NA	Intergenic	NA	-138424	NM_033563	93691	Mm.29466	NM_033563	ENSMUSG00000025959	Klf7	9830124P08Rik	Kruppel-like factor 7 (ubiquitous)	protein-coding
bcl11b_peak_608	chr10	74995456	74995812	+	0	NA	intron (NM_001358848	intron 2 of 2)	NA	28403	NM_001358848	14687	Mm.32595	NM_010311	ENSMUSG00000040009	Gnaz	AI847979|Gz	guanine nucleotide binding protein	alpha z subunit	protein-coding
bcl11b_peak_5757	chr4	154855626	154856520	+	0	NA	exon (NM_172878	exon 3 of 9)	NA	-13512	NM_013783	27390	Mm.116944	NM_013783	ENSMUSG00000058183	Mmel1	Mell1|NEP2|NEP2(m)|NEPII|NL-1|NL2|Nl1|SEP	membrane metallo-endopeptidase-like 1	protein-coding
bcl11b_peak_6277	chr5	140581626	140581982	+	0	NA	Intergenic	NA	-16737	NM_030022	77998	Mm.160040	NM_030022	ENSMUSG00000036586	Grifin	E130101O17Rik	galectin-related inter-fiber protein	protein-coding
bcl11b_peak_680	chr10	80260666	80261026	+	0	NA	exon (NM_001347119	exon 1 of 6)	NA	166	NM_010255	14431	Mm.7329	NM_010255	ENSMUSG00000020150	Gamt	AA571402|Spintz1	guanidinoacetate methyltransferase	protein-coding
bcl11b_peak_1683	chr12	18817007	18817499	+	0	NA	Intergenic	NA	302743	NM_001201330	236366	Mm.352227	NM_001033157	ENSMUSG00000073197	5730507C01Rik	-	RIKEN cDNA 5730507C01 gene	protein-coding
bcl11b_peak_5676	chr4	142057206	142057562	+	0	NA	intron (NM_145402	intron 1 of 2)	NA	-26914	NR_027137	100038693	Mm.402714	NR_027137	ENSMUSG00000073728	Tmem51os1	Gm10565|Tmem51as1	Tmem51 opposite strand 1	ncRNA
bcl11b_peak_7749	chr8	106682977	106683561	+	0	NA	intron (NM_173037	intron 1 of 17)	NA	201	NM_173037	272538	Mm.87151	NM_173037	ENSMUSG00000041949	Tango6	AW413431|E330010G16|Tmco7	transport and golgi organization 6	protein-coding
bcl11b_peak_5030	chr3	96104384	96104883	+	0	NA	5' UTR (NM_001025614	exon 1 of 12)	NA	106	NM_001025614	229603	Mm.272336	NM_001025613	ENSMUSG00000038495	Otud7b	2900060B22Rik|4930463P07Rik|AI462125|CEZANNE|Trabid2|Za20d1	OTU domain containing 7B	protein-coding
bcl11b_peak_8376	chrX	28775431	28775811	+	0	NA	Intergenic	NA	109442	NR_153317	108168459	Mm.327645	NR_153316	ENSMUSG00000093817	LOC108168459	-	uncharacterized LOC108168459	ncRNA
bcl11b_peak_5680	chr4	144816633	144817471	+	0	NA	Intergenic	NA	-30469	NM_001126316	329993	Mm.297407	NM_001126316	ENSMUSG00000078504	Gm438	-	predicted gene 438	protein-coding
bcl11b_peak_4057	chr19	39398225	39398721	+	0	NA	intron (NM_010002	intron 7 of 8)	NA	64602	NM_010002	13097	Mm.42100	NM_010002	ENSMUSG00000032808	Cyp2c38	-	cytochrome P450	family 2	subfamily c	polypeptide 38	protein-coding
bcl11b_peak_2251	chr13	115591003	115591421	+	0	NA	Intergenic	NA	-489248	NM_001033228	109700	Mm.317280	NM_001033228	ENSMUSG00000042284	Itga1	CD49A|E130012M19Rik|Vla1	integrin alpha 1	protein-coding
bcl11b_peak_2587	chr15	27025131	27025651	+	0	NA	Intergenic	NA	-129827	NM_176959	448987	Mm.253378	NM_176959	ENSMUSG00000043556	Fbxl7	AL023057|D230018M15Rik|FBL7|Fbl6	F-box and leucine-rich repeat protein 7	protein-coding
bcl11b_peak_5710	chr4	150236730	150237157	+	0	NA	promoter-TSS (NM_023119)	NA	-254	NM_023119	13806	Mm.70666	NM_023119	ENSMUSG00000063524	Eno1	0610008I15|AL022784|Eno-1|MBP-1	enolase 1	alpha non-neuron	protein-coding
bcl11b_peak_6719	chr6	148179638	148179994	+	0	NA	3' UTR (NM_026168	exon 14 of 14)	NA	-32472	NR_015615	320737	Mm.137858	NR_015615		4732416N19Rik	-	RIKEN cDNA 4732416N19 gene	ncRNA
bcl11b_peak_2443	chr14	61681855	61682511	+	0	NA	non-coding (NR_028264	exon 1 of 7)	NA	190	NR_028264	668253	Mm.32886	NR_028264	ENSMUSG00000097589	Dleu2	1810047A16Rik|4932411A06Rik|7730401J12Rik|AI197277|AI788824|Alt1|Gm9069|Leu2	deleted in lymphocytic leukemia	2	ncRNA
bcl11b_peak_5930	chr5	47982843	47983338	+	0	NA	promoter-TSS (NM_001291227)	NA	-65	NM_178804	20563	Mm.289739	NM_178804	ENSMUSG00000031558	Slit2	Drad-1|E030015M03Rik|E130320P19Rik|Slil3|b2b1200.1Clo|mKIAA4141|slit-2	slit guidance ligand 2	protein-coding
bcl11b_peak_6475	chr6	61394792	61395150	+	0	NA	intron (NM_183310	intron 4 of 10)	NA	-214161	NR_040287	100504262	Mm.438066	NR_040287		A730020E08Rik	-	RIKEN cDNA A730020E08 gene	ncRNA
bcl11b_peak_1179	chr11	68691315	68691774	+	0	NA	promoter-TSS (NM_175260)	NA	-371	NM_175260	77579	Mm.218233	NM_175260	ENSMUSG00000020900	Myh10	5730504C04Rik|9330167F11Rik|Fltn|Myhn-2|Myhn2|NMHC II-B|NMHC-B|NMHCII-B|NMMHC II-b|NMMHC-B|NMMHC-IIB|SMemb|mKIAA3005	myosin	heavy polypeptide 10	non-muscle	protein-coding
bcl11b_peak_7796	chr8	119840135	119840652	+	0	NA	exon (NM_028071	exon 1 of 4)	NA	186	NM_028071	72042	Mm.393405	NM_028071	ENSMUSG00000031827	Cotl1	1810074P22Rik|2010004C08Rik|Clp	coactosin-like 1 (Dictyostelium)	protein-coding
bcl11b_peak_4173	chr19	59451559	59452094	+	0	NA	intron (NR_002863	intron 1 of 3)	NA	6809	NR_002863	329078	Mm.80382	NR_002863	ENSMUSG00000087095	Emx2os	-	Emx2 opposite strand/antisense transcript (non-protein coding)	ncRNA
bcl11b_peak_615	chr10	75950895	75951333	+	0	NA	Intergenic	NA	2814	NM_009514	22364	Mm.333851	NM_009514	ENSMUSG00000000903	Vpreb3	8HS-20|AI528709|Vpreb-3	pre-B lymphocyte gene 3	protein-coding
bcl11b_peak_6522	chr6	83762745	83763143	+	0	NA	promoter-TSS (NR_105027)	NA	298	NM_029245	75305	Mm.391478	NM_029245	ENSMUSG00000014747	Ankrd53	4930564N15Rik	ankyrin repeat domain 53	protein-coding
bcl11b_peak_799	chr10	83834366	83834722	+	0	NA	Intergenic	NA	111679	NM_001145198	69784	Mm.271188	NM_001145198	ENSMUSG00000087651	1500009L16Rik	2700050C19Rik|OCC-1	RIKEN cDNA 1500009L16 gene	protein-coding
bcl11b_peak_3820	chr18	75000465	75000873	+	0	NA	promoter-TSS (NR_028552).2	NA	192	NM_001002239	319195	Mm.276337	NM_001002239	ENSMUSG00000062328	Rpl17	-	ribosomal protein L17	protein-coding
bcl11b_peak_2467	chr14	68083994	68084413	+	0	NA	exon (NM_010910	exon 1 of 4)	NA	340	NM_010910	18039	Mm.1956	NM_010910	ENSMUSG00000022055	Nefl	AI847934|CMT2E|NF-L|NF68|Nfl	neurofilament	light polypeptide	protein-coding
bcl11b_peak_3711	chr18	35873446	35873906	+	0	NA	Intergenic	NA	18989	NM_001357459	67393	Mm.94560	NM_133687	ENSMUSG00000046668	Cxxc5	4930415K17Rik	CXXC finger 5	protein-coding
bcl11b_peak_8023	chr9	55937895	55938281	+	0	NA	promoter-TSS (NM_001081341)	NA	31	NM_001357652	244891	Mm.86588	NM_175536	ENSMUSG00000034007	Scaper	C430017I08|D530014O03Rik|Zfp291	S phase cyclin A-associated protein in the ER	protein-coding
bcl11b_peak_6730	chr7	4119408	4119894	+	0	NA	5' UTR (NM_001305822	exon 1 of 14)	NA	121	NM_001001454	57776	Mm.29729	NM_021324	ENSMUSG00000030428	Ttyh1	4930459B04Rik|6330408P11Rik|TTY1|mTTY1|tty	tweety family member 1	protein-coding
bcl11b_peak_8340	chrX	8074390	8074931	+	0	NA	promoter-TSS (NM_001290716)	NA	100	NM_011514	20937	Mm.9244	NM_011514	ENSMUSG00000039231	Suv39h1	AI852103|AL022883|DXHXS7466e|H3-K9-HMTase 1|KMT1A|mIS6	suppressor of variegation 3-9 1	protein-coding
bcl11b_peak_2553	chr14	122912962	122913320	+	0	NA	promoter-TSS (NM_145466)	NA	24	NM_145466	223267	Mm.379358	NM_145466	ENSMUSG00000041625	Ggact	A2ld1	gamma-glutamylamine cyclotransferase	protein-coding
bcl11b_peak_3127	chr16	62846510	62847273	+	0	NA	5' UTR (NM_026577	exon 1 of 10)	NA	149	NM_026577	68146	Mm.96833	NM_026577	ENSMUSG00000022911	Arl13b	A530097K21Rik|A930014M17Rik|Arl2l1|C530009C10Rik|hnn	ADP-ribosylation factor-like 13B	protein-coding
bcl11b_peak_3537	chr17	56805379	56805982	+	0	NA	intron (NM_027787	intron 2 of 17)	NA	25328	NM_009056	19725	Mm.102	NM_009056	ENSMUSG00000024206	Rfx2	5430432H19Rik	regulatory factor X	2 (influences HLA class II expression)	protein-coding
bcl11b_peak_6011	chr5	93804288	93804700	+	0	NA	Intergenic	NA	-132985	NM_001164284	381654	Mm.326591	NM_001164284	ENSMUSG00000070686	C87414	-	expressed sequence C87414	protein-coding
bcl11b_peak_7942	chr9	23332072	23332432	+	0	NA	intron (NM_028472	intron 6 of 14)	NA	109176	NM_028472	73230	Mm.335020	NM_028472	ENSMUSG00000031963	Bmper	3110056H04Rik|CV-2|Crim3|Cv2	BMP-binding endothelial regulator	protein-coding
bcl11b_peak_3046	chr16	21333167	21333554	+	0	NA	promoter-TSS (NR_131983)	NA	-4	NR_131983	76222	Mm.86031	NR_131983	ENSMUSG00000116632	Magef1	6430590I03Rik	melanoma antigen family F	1	pseudo
bcl11b_peak_8119	chr9	75314031	75314611	+	0	NA	exon (NM_010313	exon 3 of 13)	NA	253	NM_138719	14697	Mm.17604	NM_010313	ENSMUSG00000032192	Gnb5	GBS|Gbeta5|flr	guanine nucleotide binding protein (G protein)	beta 5	protein-coding
bcl11b_peak_4224	chr2	19967356	19968008	+	0	NA	Intergenic	NA	-309785	NR_033642	100041244	Mm.407223	NR_033642		Gm3230	-	predicted gene 3230	ncRNA
bcl11b_peak_720	chr10	80855183	80855714	+	0	NA	promoter-TSS (NM_025349)	NA	173	NM_001358803	73218	Mm.3285	NM_175195	ENSMUSG00000035206	Sppl2b	3110056O03Rik|AW550292|PSL1	signal peptide peptidase like 2B	protein-coding
bcl11b_peak_2359	chr14	33319621	33320241	+	0	NA	intron (NM_153800	intron 4 of 10)	NA	91093	NM_001310452	26419	Mm.21495	NM_016700	ENSMUSG00000021936	Mapk8	AI849689|JNK|JNK1|Prkm8|SAPK1	mitogen-activated protein kinase 8	protein-coding
bcl11b_peak_1376	chr11	97362747	97363199	+	0	NA	exon (NM_138657	exon 1 of 10)	NA	681	NM_138657	192157	Mm.34339	NM_138657	ENSMUSG00000038485	Socs7	2310063P06Rik|C85125|Nap4	suppressor of cytokine signaling 7	protein-coding
bcl11b_peak_7334	chr7	138846223	138846648	+	0	NA	promoter-TSS (NM_027115)	NA	49	NM_026391	52432	Mm.258739	NM_026391	ENSMUSG00000041769	Ppp2r2d	1300017E19Rik|D7Ertd753e|MDS026	protein phosphatase 2	regulatory subunit B	delta	protein-coding
bcl11b_peak_6868	chr7	27329473	27329847	+	0	NA	exon (NM_001113549	exon 3 of 30)	NA	3988	NM_001113549	108075	Mm.272251	NM_175641	ENSMUSG00000040488	Ltbp4	2310046A13Rik	latent transforming growth factor beta binding protein 4	protein-coding
bcl11b_peak_975	chr11	5152041	5152440	+	0	NA	promoter-TSS (NM_001371000)	NA	-10	NM_001371005	NA
bcl11b_peak_5414	chr4	108406459	108406848	+	0	NA	promoter-TSS (NM_024198)	NA	60	NM_024198	67305	Mm.20164	NM_024198	ENSMUSG00000028597	Gpx7	3110050F08Rik|AI327032|GPX6	glutathione peroxidase 7	protein-coding
bcl11b_peak_1799	chr12	76405096	76405627	+	0	NA	exon (NM_008301	exon 1 of 1)	NA	991	NM_008301	15512	Mm.296181	NM_008301	ENSMUSG00000059970	Hspa2	70kDa|HSP70.2|HSP70A2|Hsp70-2	heat shock protein 2	protein-coding
bcl11b_peak_1042	chr11	30267524	30267886	+	0	NA	Intergenic	NA	-47933	NM_175836	20742	Mm.123110	NM_009260	ENSMUSG00000020315	Sptbn1	9930031C03Rik|AL033301|SPTB2|Spnb-2|Spnb2|elf1|elf3|mKIAA4049	spectrin beta	non-erythrocytic 1	protein-coding
bcl11b_peak_1419	chr11	100041211	100041584	+	0	NA	exon (NM_027563	exon 1 of 7)	NA	157	NM_027563	16672	Mm.289644	NM_027563	ENSMUSG00000043485	Krt34	4733401E01Rik|Ha2|K34|Krt1-4	keratin 34	protein-coding
bcl11b_peak_2598	chr15	34443232	34443762	+	0	NA	promoter-TSS (NM_001163485)	NA	-221	NM_001163485	19946	Mm.358632	NM_009083	ENSMUSG00000058600	Rpl30	-	ribosomal protein L30	protein-coding
bcl11b_peak_3002	chr16	16599754	16600136	+	0	NA	promoter-TSS (NM_001301817)	NA	33	NM_001301817	224014	Mm.256131	NM_139232	ENSMUSG00000022788	Fgd4	9030023J02Rik|9330209B17Rik|Frabp|ZFYVE6	FYVE	RhoGEF and PH domain containing 4	protein-coding
bcl11b_peak_3220	chr17	12414470	12414826	+	0	NA	intron (NM_008877	intron 17 of 18)	NA	36039	NM_008877	18815	Mm.971	NM_008877	ENSMUSG00000059481	Plg	AI649309|Pg	plasminogen	protein-coding
bcl11b_peak_3353	chr17	30576068	30576449	+	0	NA	promoter-TSS (NM_027060)	NA	29	NM_172618	224671	Mm.41220	NM_027060	ENSMUSG00000062202	Btbd9	1700023F20Rik|4930402L05|AI464421	BTB (POZ) domain containing 9	protein-coding
bcl11b_peak_5756	chr4	154641453	154641875	+	0	NA	Intergenic	NA	-4791	NM_027504	70673	Mm.257785	NM_027504	ENSMUSG00000039410	Prdm16	5730557K01Rik|csp1|mel1	PR domain containing 16	protein-coding
bcl11b_peak_7323	chr7	133268328	133268686	+	0	NA	Intergenic	NA	140256	NR_046279	74970	Mm.491044	NR_046279	ENSMUSG00000109816	4930483O08Rik	-	RIKEN cDNA 4930483O08 gene	ncRNA
bcl11b_peak_6422	chr6	47214997	47215355	+	0	NA	intron (NM_001004357	intron 21 of 23)	NA	-29220	NM_025771	66797	Mm.440084	NM_025771	ENSMUSG00000039419	Cntnap2	5430425M22Rik|Caspr2|mKIAA0868	contactin associated protein-like 2	protein-coding
bcl11b_peak_2739	chr15	76607278	76607635	+	0	NA	exon (NM_001164173	exon 1 of 37)	NA	135	NM_001164173	94230	Mm.45141	NM_053193	ENSMUSG00000034022	Cpsf1	CPSF160	cleavage and polyadenylation specific factor 1	protein-coding
bcl11b_peak_4092	chr19	44930766	44931748	+	0	NA	5' UTR (NM_172638	exon 1 of 20)	NA	138	NM_001081225	226151	Mm.212609	NM_172638	ENSMUSG00000036097	Slf2	3632432H19|Fam178a	SMC5-SMC6 complex localization factor 2	protein-coding
bcl11b_peak_5661	chr4	141444542	141445162	+	0	NA	intron (NM_009541	intron 1 of 15)	NA	179	NM_009541	22642	Mm.389590	NM_009541	ENSMUSG00000006215	Zbtb17	AA589413|Lp-1|Miz1|Zfp100|mZ13	zinc finger and BTB domain containing 17	protein-coding
bcl11b_peak_7980	chr9	44233937	44234301	+	0	NA	promoter-TSS (NM_007619)	NA	-73	NM_007619	12402	Mm.266871	NM_007619	ENSMUSG00000034342	Cbl	4732447J05Rik|Cbl-2|c-Cbl|cbl	Casitas B-lineage lymphoma	protein-coding
bcl11b_peak_236	chr1	111864546	111864983	+	0	NA	5' UTR (NM_001081316	exon 1 of 2)	NA	154	NM_001081316	319901	Mm.103468	NM_001081316	ENSMUSG00000038702	Dsel	9330132E09Rik|DS-epi2	dermatan sulfate epimerase-like	protein-coding
bcl11b_peak_5715	chr4	150909571	150909998	+	0	NA	5' UTR (NM_020569	exon 1 of 7)	NA	137	NM_020569	57320	Mm.277349	NM_020569	ENSMUSG00000028964	Park7	DJ-1|Dj1	Parkinson disease (autosomal recessive	early onset) 7	protein-coding
bcl11b_peak_5785	chr4	156235703	156236305	+	0	NA	promoter-TSS (NM_021303)	NA	-6	NM_021303	57741	Mm.423051	NM_021303	ENSMUSG00000095567	Noc2l	AA410003|AF155546|NIR	NOC2 like nucleolar associated transcriptional repressor	protein-coding
bcl11b_peak_6567	chr6	91473210	91473593	+	0	NA	promoter-TSS (NM_028766)	NA	22	NM_133928	72170	Mm.41622	NM_133928	ENSMUSG00000034203	Chchd4	2410012P20Rik|2810014D17Rik|AI838740	coiled-coil-helix-coiled-coil-helix domain containing 4	protein-coding
bcl11b_peak_6903	chr7	28808743	28809123	+	0	NA	Intergenic	NA	-1957	NM_177301	15388	Mm.9043	NM_177301	ENSMUSG00000015165	Hnrnpl	C79783|D830027H13Rik|Hnrpl	heterogeneous nuclear ribonucleoprotein L	protein-coding
bcl11b_peak_6285	chr5	142550788	142551163	+	0	NA	intron (NM_001289588	intron 1 of 14)	NA	123	NM_178702	231858	Mm.33766	NM_178702	ENSMUSG00000029576	Radil	AI536456|D930005D10Rik	Ras association and DIL domains	protein-coding
bcl11b_peak_1316	chr11	86757869	86758237	+	0	NA	promoter-TSS (NM_001356393)	NA	-486	NM_001003908	67300	Mm.254588	NM_001003908	ENSMUSG00000047126	Cltc	3110065L21Rik|CHC|R74732	clathrin	heavy polypeptide (Hc)	protein-coding
bcl11b_peak_6430	chr6	47920600	47920956	+	0	NA	intron (NM_145576	intron 1 of 4)	NA	210	NM_001145881	232784	Mm.196782	NM_145576	ENSMUSG00000052763	Zfp212	Znf212|mKIAA3011	Zinc finger protein 212	protein-coding
bcl11b_peak_2518	chr14	98886349	98886705	+	0	NA	Intergenic	NA	159609	NM_175245	76789	Mm.38912	NM_175245	ENSMUSG00000033186	Mzt1	2410129H14Rik|AI120158|Mozart1	mitotic spindle organizing protein 1	protein-coding
bcl11b_peak_2573	chr15	9196268	9196624	+	0	NA	intron (NM_177178	intron 17 of 17)	NA	-41021	NM_001285980	27401	Mm.35584	NM_013787	ENSMUSG00000054115	Skp2	4930500A04Rik|FBXL1|FWD1|p45	S-phase kinase-associated protein 2 (p45)	protein-coding
bcl11b_peak_5403	chr4	106837877	106838270	+	0	NA	Intergenic	NA	-33066	NM_001347159	329910	Mm.222956	NM_025590	ENSMUSG00000034853	Acot11	1110020M10Rik|2010309H15Rik|AW060409|BFIT|BFIT1|Thea|Them1|mKIAA0707	acyl-CoA thioesterase 11	protein-coding
bcl11b_peak_6925	chr7	30177316	30177674	+	0	NA	intron (NR_157376	intron 2 of 2)	NA	-6676	NM_009944	12865	Mm.423030	NM_009944	ENSMUSG00000074218	Cox7a1	COX7A|COX7AH|COX7AM	cytochrome c oxidase subunit 7A1	protein-coding
bcl11b_peak_4673	chr2	156420883	156421239	+	0	NA	promoter-TSS (NM_001368800)	NA	-30	NM_001368803	13821	Mm.20852	NM_013510	ENSMUSG00000027624	Epb41l1	4.1N|Epb4.1l1|NBL1|mKIAA0338	erythrocyte membrane protein band 4.1 like 1	protein-coding
bcl11b_peak_2654	chr15	58521269	58521625	+	0	NA	intron (NM_001370912	intron 1 of 40)	NA	11399	NM_001370912	631797		NM_001370912	ENSMUSG00000037106	Fer1l6	EG631797	fer-1-like 6 (C. elegans)	protein-coding
bcl11b_peak_872	chr10	115384929	115385377	+	0	NA	promoter-TSS (NM_025780)	NA	194	NM_001033261	216345	Mm.207621	NM_001033261	ENSMUSG00000034163	Zfc3h1	BC033596|Ccdc131|Psrc2	zinc finger	C3H1-type containing	protein-coding
bcl11b_peak_2010	chr13	24761596	24761975	+	0	NA	intron (NM_020567	intron 1 of 6)	NA	152	NM_020567	57441	Mm.12239	NM_020567	ENSMUSG00000006715	Gmnn	AW546347|Gem	geminin	protein-coding
bcl11b_peak_5183	chr4	3574678	3575273	+	0	NA	promoter-TSS (NM_028097)	NA	96	NM_054089	116940	Mm.171323	NM_054089	ENSMUSG00000028233	Tgs1	D4Ertd800e|Ncoa6ip|Pimt	trimethylguanosine synthase 1	protein-coding
bcl11b_peak_5378	chr4	94556363	94556754	+	0	NA	exon (NM_026368	exon 1 of 6)	NA	238	NM_026368	67770	Mm.35170	NM_026368	ENSMUSG00000028578	Caap1	5830433M19Rik|AI536248|CAAP	caspase activity and apoptosis inhibitor 1	protein-coding
bcl11b_peak_7189	chr7	101011717	101012259	+	0	NA	promoter-TSS (NM_001302347)	NA	10	NM_008773	18442	Mm.3000	NM_008773	ENSMUSG00000032860	P2ry2	P2U1|P2Y2	purinergic receptor P2Y	G-protein coupled 2	protein-coding
bcl11b_peak_3252	chr17	23557818	23558338	+	0	NA	exon (NM_001033496	exon 6 of 6)	NA	6148	NM_001033496	449521	Mm.268582	NM_001033496	ENSMUSG00000071256	Zfp213	BC038178|D17Ertd197e	zinc finger protein 213	protein-coding
bcl11b_peak_5289	chr4	45530501	45531224	+	0	NA	promoter-TSS (NM_001033306)	NA	-34	NM_001033306	230126	Mm.251716	NM_001033306	ENSMUSG00000044813	Shb	BC028832	src homology 2 domain-containing transforming protein B	protein-coding
bcl11b_peak_1483	chr11	104257339	104257695	+	0	NA	intron (NM_001038609	intron 1 of 11)	NA	26081	NM_001285456	17762	Mm.1287	NM_010838	ENSMUSG00000018411	Mapt	AI413597|AW045860|Mtapt|Tau	microtubule-associated protein tau	protein-coding
bcl11b_peak_4588	chr2	131063352	131063953	+	0	NA	non-coding (NR_136922	exon 1 of 22)	NA	162	NM_033615	110751	Mm.108550	NM_033615	ENSMUSG00000027318	Adam33	Adaml	a disintegrin and metallopeptidase domain 33	protein-coding
bcl11b_peak_7371	chr7	142481647	142482028	+	0	NA	intron (NM_001271523	intron 1 of 10)	NA	4824	NM_001271523	16985	Mm.234003	NM_019391	ENSMUSG00000018819	Lsp1	Lsp-1|WP34|p50|pp52	lymphocyte specific 1	protein-coding
bcl11b_peak_8309	chr9	122294141	122294516	+	0	NA	promoter-TSS (NM_001271873)	NA	95	NM_133979	102566	Mm.87676	NM_133979	ENSMUSG00000037949	Ano10	AI604832|Tmem16k	anoctamin 10	protein-coding
bcl11b_peak_3003	chr16	16870734	16871146	+	0	NA	5' UTR (NM_011624	exon 1 of 18)	NA	204	NM_011624	21976	Mm.326089	NM_011624	ENSMUSG00000022779	Top3b	-	topoisomerase (DNA) III beta	protein-coding
bcl11b_peak_4893	chr3	53016823	53017313	+	0	NA	exon (NM_026225	exon 1 of 19)	NA	155	NM_026225	67542	Mm.249548	NM_026225	ENSMUSG00000027742	Cog6	4933405E16Rik|AU018618|mKIAA1134	component of oligomeric golgi complex 6	protein-coding
bcl11b_peak_5447	chr4	117973298	117973654	+	0	NA	intron (NM_001285520	intron 5 of 11)	NA	-43713	NM_001284192	11876	Mm.56897	NM_009711	ENSMUSG00000028539	Artn	neublastin	artemin	protein-coding
bcl11b_peak_6274	chr5	139972941	139973448	+	0	NA	exon (NM_175522	exon 2 of 2)	NA	65251	NM_175522	243312	Mm.237102	NM_175522	ENSMUSG00000048988	Elfn1	A930017N06Rik|AI197272|Ppp1r28	leucine rich repeat and fibronectin type III	extracellular 1	protein-coding
bcl11b_peak_3659	chr18	12333891	12334311	+	0	NA	exon (NM_010680	exon 1 of 75)	NA	167	NM_010680	16774	Mm.42012	NM_010680	ENSMUSG00000024421	Lama3	Lama3B|[a]3B	laminin	alpha 3	protein-coding
bcl11b_peak_5365	chr4	88032451	88032857	+	0	NA	intron (NM_027326	intron 1 of 10)	NA	753	NM_027326	70122	Mm.288898	NM_027326	ENSMUSG00000028496	Mllt3	2210011H10Rik|2610012I03Rik|3830408D16Rik|Af9|D4Ertd321e	myeloid/lymphoid or mixed-lineage leukemia; translocated to	3	protein-coding
bcl11b_peak_8306	chr9	121760333	121760727	+	0	NA	promoter-TSS (NR_033503)	NA	497	NM_001166644	270210	Mm.473702	NM_001166644	ENSMUSG00000013419	Zfp651	4732420M22Rik|BC030045|R74626	zinc finger protein 651	protein-coding
bcl11b_peak_1190	chr11	69399787	69400143	+	0	NA	exon (NM_001017426	exon 23 of 24)	NA	-1731	NM_025915	67020	Mm.390406	NM_025915	ENSMUSG00000045377	Tmem88	2600017H02Rik	transmembrane protein 88	protein-coding
bcl11b_peak_3007	chr16	17208580	17209361	+	0	NA	exon (NM_001033338	exon 1 of 1)	NA	835	NM_001033338	239731	Mm.86671	NM_001033338	ENSMUSG00000071636	Rimbp3	Gm1759|Gm603|RIM-BP3|mKIAA1666	RIMS binding protein 3	protein-coding
bcl11b_peak_6807	chr7	19342027	19342484	+	0	NA	Intergenic	NA	-2816	NM_001127324	13870	Mm.280913	NM_007948	ENSMUSG00000003549	Ercc1	Ercc-1	excision repair cross-complementing rodent repair deficiency	complementation group 1	protein-coding
bcl11b_peak_6031	chr5	105731788	105732302	+	0	NA	intron (NM_178701	intron 1 of 2)	NA	31235	NM_178701	231549	Mm.23837	NM_178701	ENSMUSG00000046079	Lrrc8d	2810473G09Rik|4930525N13Rik|A930019F03|Lrrc5	leucine rich repeat containing 8D	protein-coding
bcl11b_peak_5392	chr4	101355967	101356712	+	0	NA	promoter-TSS (NR_040708)	NA	-91	NR_040708	77866	Mm.137053	NR_040708	ENSMUSG00000086782	E130102H24Rik	-	RIKEN cDNA E130102H24 gene	ncRNA
bcl11b_peak_8233	chr9	108160143	108160518	+	0	NA	intron (NM_007567	intron 1 of 11)	NA	23475	NR_126077	76873	Mm.436935	NR_126077	ENSMUSG00000102224	4930447F24Rik	-	RIKEN cDNA 4930447F24 gene	ncRNA
bcl11b_peak_5078	chr3	105344074	105344430	+	0	NA	Intergenic	NA	-107638	NM_019931	56543	Mm.44530	NM_019931	ENSMUSG00000040896	Kcnd3	AW045978|Kncd3|Kv4.3	potassium voltage-gated channel	Shal-related family	member 3	protein-coding
bcl11b_peak_3864	chr19	4000518	4000876	+	0	NA	exon (NM_025529	exon 1 of 4)	NA	117	NM_025529	66387	Mm.259222	NM_025529	ENSMUSG00000110949	Nudt8	2310039H17Rik	nudix (nucleoside diphosphate linked moiety X)-type motif 8	protein-coding
bcl11b_peak_5528	chr4	129987824	129988412	+	0	NA	intron (NM_001199696	intron 1 of 28)	NA	3040	NM_001199696	230775	Mm.262241	NM_173071	ENSMUSG00000028782	Adgrb2	Bai2	adhesion G protein-coupled receptor B2	protein-coding
bcl11b_peak_8365	chrX	16305780	16306136	+	0	NA	Intergenic	NA	-216911	NM_025738	66742	Mm.45302	NM_025738	ENSMUSG00000023257	Cypt1	4931420D14Rik|Ckt1r3|Cypt5|Cypt6|TISP55	cysteine-rich perinuclear theca 1	protein-coding
bcl11b_peak_3720	chr18	36559388	36559966	+	0	NA	promoter-TSS (NM_175375)	NA	-926	NM_175375	108857	Mm.482287	NM_175375	ENSMUSG00000024483	Ankhd1	1110004O12Rik|4933432B13Rik|9130019P20Rik|A530027J04Rik|A630021B20Rik|AA571404|Mask|mFLJ00246|mKIAA1085	ankyrin repeat and KH domain containing 1	protein-coding
bcl11b_peak_8015	chr9	54286259	54286643	+	0	NA	promoter-TSS (NM_177350)	NA	-35	NM_177350	235379	Mm.123549	NM_177350	ENSMUSG00000046167	Gldn	CRG-L2|Clom|Colm|Crgl2|Crlg2	gliomedin	protein-coding
bcl11b_peak_6010	chr5	93044061	93045250	+	0	NA	exon (NM_175270	exon 1 of 1)	NA	367	NM_175270	78088	Mm.245085	NM_175270	ENSMUSG00000045314	Sowahb	5730467H21Rik|Ankrd56	sosondowah ankyrin repeat domain family member B	protein-coding
bcl11b_peak_7745	chr8	106136539	106137134	+	0	NA	5' UTR (NM_176838	exon 1 of 15)	NA	138	NM_176838	77411	Mm.183003	NM_176838	ENSMUSG00000084128	Esrp2	9530027K23Rik|Rbm35b	epithelial splicing regulatory protein 2	protein-coding
bcl11b_peak_2636	chr15	51991169	51991731	+	0	NA	intron (NM_009009	intron 1 of 13)	NA	310	NM_009009	19357	Mm.182628	NM_009009	ENSMUSG00000022314	Rad21	SCC1|mHR21|mKIAA0078	RAD21 cohesin complex component	protein-coding
bcl11b_peak_6816	chr7	19458667	19459023	+	0	NA	promoter-TSS (NM_172279)	NA	-2	NM_001368427	232944	Mm.260504	NM_172279	ENSMUSG00000030397	Mark4	2410090P21Rik|Markl1	MAP/microtubule affinity regulating kinase 4	protein-coding
bcl11b_peak_6712	chr6	145745782	145747025	+	0	NA	promoter-TSS (NM_027760)	NA	-384	NM_027760	71323	Mm.158669	NM_027760	ENSMUSG00000030259	Rassf8	5133400D11Rik|AA815821|AW123240|Hoj1|mHoj-1	Ras association (RalGDS/AF-6) domain family (N-terminal) member 8	protein-coding
bcl11b_peak_6222	chr5	135867998	135868354	+	0	NA	exon (NM_021403	exon 12 of 15)	NA	-19743	NM_013560	15507	Mm.13849	NM_013560	ENSMUSG00000004951	Hspb1	27kDa|Hsp25	heat shock protein 1	protein-coding
bcl11b_peak_5489	chr4	125029943	125030481	+	0	NA	intron (NM_145552	intron 1 of 15)	NA	198	NM_145552	230737	Mm.90760	NM_145552	ENSMUSG00000028869	Gnl2	BC003262|HUMAUANTIG|Ngp-1	guanine nucleotide binding protein-like 2 (nucleolar)	protein-coding
bcl11b_peak_1229	chr11	72796179	72796707	+	0	NA	promoter-TSS (NM_001024926)	NA	217	NM_001045536	195018	Mm.272030	NM_001045536	ENSMUSG00000055670	Zzef1	8430405D05Rik|BC051585|C130099L13Rik|C85424|NSPA|mKIAA0399	zinc finger	ZZ-type with EF hand domain 1	protein-coding
bcl11b_peak_2050	chr13	38204806	38205401	+	0	NA	exon (NM_026382	exon 1 of 9)	NA	164	NM_026382	67797	Mm.250783	NM_026382	ENSMUSG00000021431	Snrnp48	1110050F08Rik|6530403A03Rik|C6orf151	small nuclear ribonucleoprotein 48 (U11/U12)	protein-coding
bcl11b_peak_4629	chr2	151494267	151494718	+	0	NA	intron (NM_198326	intron 1 of 8)	NA	310	NM_001291074	386649	Mm.419479	NM_198326	ENSMUSG00000027455	Nsfl1c	Munc-18c|Stxbp3a|p47	NSFL1 (p97) cofactor (p47)	protein-coding
bcl11b_peak_4861	chr3	34215836	34216194	+	0	NA	Intergenic	NA	-134661	NM_001026211	67713	Mm.274266	NM_026332	ENSMUSG00000027679	Dnajc19	1810055D05Rik|AA959924|Tim14	DnaJ heat shock protein family (Hsp40) member C19	protein-coding
bcl11b_peak_510	chr10	22803180	22803823	+	0	NA	Intergenic	NA	16642	NM_011545	21412	Mm.16497	NM_011545	ENSMUSG00000045680	Tcf21	Pod-1|Pod1|bHLHa23|capsulin|epc|epicardin	transcription factor 21	protein-coding
bcl11b_peak_1577	chr11	117779849	117780289	+	0	NA	promoter-TSS (NR_154387)	NA	-421	NR_154387	217353	Mm.286963	NM_145439	ENSMUSG00000025572	Tmc6	D11Ertd204e|EVER1	transmembrane channel-like gene family 6	protein-coding
bcl11b_peak_7173	chr7	98887881	98888404	+	0	NA	exon (NM_178635	exon 15 of 15)	NA	49297	NM_009519	22411	Mm.22182	NM_009519	ENSMUSG00000015957	Wnt11	-	wingless-type MMTV integration site family	member 11	protein-coding
bcl11b_peak_1827	chr12	84218553	84219124	+	0	NA	promoter-TSS (NM_001163501)	NA	43	NM_001163501	238317	Mm.31256	NM_001163501	ENSMUSG00000042507	Elmsan1	9430029N19Rik|C130039O16Rik|Gm260	ELM2 and Myb/SANT-like domain containing 1	protein-coding
bcl11b_peak_8296	chr9	120110223	120110757	+	0	NA	exon (NM_144793	exon 1 of 7)	NA	108	NM_144793	208638	Mm.236656	NM_144793	ENSMUSG00000032519	Slc25a38	AV019094|BC010801|appoptosin	solute carrier family 25	member 38	protein-coding
bcl11b_peak_113	chr1	65385137	65385545	+	0	NA	intron (NM_139270	intron 11 of 12)	NA	74084	NM_139270	213527	Mm.294225	NM_139270	ENSMUSG00000025946	Pth2r	Pthr2	parathyroid hormone 2 receptor	protein-coding
bcl11b_peak_3057	chr16	23224855	23225420	+	0	NA	promoter-TSS (NM_001252505)	NA	347	NR_152126	320099	Mm.326729	NR_152126		BC106179	-	cDNA sequence BC106179	ncRNA
bcl11b_peak_3160	chr16	88225561	88225917	+	0	NA	intron (NM_146072	intron 1 of 16)	NA	64519	NM_010348	14805	Mm.5134	NM_010348	ENSMUSG00000022935	Grik1	A830007B11Rik|D16Ium24|D16Ium24e|GluK1|GluK5|Glur-5|Glur5|Glurbeta1	glutamate receptor	ionotropic	kainate 1	protein-coding
bcl11b_peak_4578	chr2	129296776	129297392	+	0	NA	promoter-TSS (NR_040371)	NA	128	NM_181589	70466	Mm.45785	NM_181589	ENSMUSG00000048327	Ckap2l	2010016H04Rik|2610318C08Rik|AV070319|radmis|rdm	cytoskeleton associated protein 2-like	protein-coding
bcl11b_peak_6476	chr6	64728967	64729906	+	0	NA	exon (NM_007500	exon 1 of 1)	NA	311	NM_007500	11921	Mm.57229	NM_007500	ENSMUSG00000073043	Atoh1	Hath1|MATH-1|Math1|bHLHa14	atonal bHLH transcription factor 1	protein-coding
bcl11b_peak_7299	chr7	128417861	128418666	+	0	NA	promoter-TSS (NM_026418)	NA	-91	NM_026418	67865	Mm.18635	NM_026418	ENSMUSG00000030844	Rgs10	2310010N19Rik	regulator of G-protein signalling 10	protein-coding
bcl11b_peak_891	chr10	120475547	120476177	+	0	NA	intron (NM_010441	intron 1 of 4)	NA	607	NM_010441	15364	Mm.157190	NM_010441	ENSMUSG00000056758	Hmga2	9430083A20Rik|HMGI-C|Hmgic|pg|pygmy	high mobility group AT-hook 2	protein-coding
bcl11b_peak_8034	chr9	57940078	57940679	+	0	NA	intron (NM_011352	intron 1 of 13)	NA	266	NM_011352	20361	Mm.335187	NM_011352	ENSMUSG00000038264	Sema7a	2900057C09Rik|CDw108|H-Sema K1|H-Sema-L|M-Sema-L|Semal|sema K1|sema L	sema domain	immunoglobulin domain (Ig)	and GPI membrane anchor	(semaphorin) 7A	protein-coding
bcl11b_peak_4507	chr2	113858809	113859165	+	0	NA	Intergenic	NA	-10326	NM_181416	228482	Mm.45753	NM_181416	ENSMUSG00000041219	Arhgap11a	6530401L14Rik|mKIAA0013	Rho GTPase activating protein 11A	protein-coding
bcl11b_peak_3218	chr17	10389252	10389921	+	0	NA	Intergenic	NA	64984	NR_045461	76634	Mm.491052	NR_045461	ENSMUSG00000099384	1700110C19Rik	-	RIKEN cDNA 1700110C19 gene	ncRNA
bcl11b_peak_7782	chr8	115893805	115894165	+	0	NA	Intergenic	NA	-187091	NM_001025577	17132	Mm.275549	NM_001025577	ENSMUSG00000055435	Maf	2810401A20Rik|A230108G15Rik|AW047063|c-maf	avian musculoaponeurotic fibrosarcoma oncogene homolog	protein-coding
bcl11b_peak_887	chr10	119239679	119240278	+	0	NA	promoter-TSS (NM_027994)	NA	77	NM_027994	71902	Mm.203965	NM_027994	ENSMUSG00000020114	Cand1	2310038O07Rik|6330512O03Rik|AI195005|AI846556|D10Ertd516e|Tp120a|mKIAA0829	cullin associated and neddylation disassociated 1	protein-coding
bcl11b_peak_1609	chr11	119546682	119547962	+	0	NA	exon (NM_008730	exon 1 of 5)	NA	498	NM_008730	18164	Mm.5142	NM_008730	ENSMUSG00000025582	Nptx1	D11Bwg1004e|Np1	neuronal pentraxin 1	protein-coding
bcl11b_peak_1808	chr12	79576162	79576519	+	0	NA	intron (NM_009014	intron 7 of 10)	NA	278989	NM_001252562	19363	Mm.341756	NM_009014	ENSMUSG00000059060	Rad51b	AI553500|R51H2|Rad51l1|mREC2	RAD51 paralog B	protein-coding
bcl11b_peak_5496	chr4	126202329	126203128	+	0	NA	promoter-TSS (NM_146153)	NA	-18	NM_146153	230753	Mm.29813	NM_146153	ENSMUSG00000043962	Thrap3	9330151F09Rik|B230333E16Rik|Trap150	thyroid hormone receptor associated protein 3	protein-coding
bcl11b_peak_5733	chr4	152158514	152159281	+	0	NA	promoter-TSS (NM_001301805)	NA	30	NM_001301805	15206	Mm.57038	NM_008236	ENSMUSG00000028940	Hes2	HES-2	hes family bHLH transcription factor 2	protein-coding
bcl11b_peak_3818	chr18	74216129	74216635	+	0	NA	5' UTR (NM_028868	exon 1 of 15)	NA	170	NM_028868	74322	Mm.17537	NM_028868	ENSMUSG00000024560	Cxxc1	2410002I16Rik|5830420C16Rik|AI426635|Cfp1|Cgbp|PHF18	CXXC finger 1 (PHD domain)	protein-coding
bcl11b_peak_4328	chr2	32271728	32272203	+	0	NA	Intergenic	NA	-11860	NM_011675	22245	Mm.425076	NM_011675	ENSMUSG00000002550	Uck1	URK1|Umpk	uridine-cytidine kinase 1	protein-coding
bcl11b_peak_7959	chr9	31280829	31281278	+	0	NA	intron (NM_199315	intron 1 of 6)	NA	504	NM_199315	382066	Mm.335039	NM_199315	ENSMUSG00000042496	Prdm10	Gm1112|tristanin	PR domain containing 10	protein-coding
bcl11b_peak_6388	chr6	30522155	30522511	+	0	NA	Intergenic	NA	10047	NM_029373	75647	Mm.46117	NM_027073	ENSMUSG00000029784	Ssmem1	1700016K02Rik|1700025E21Rik	serine-rich single-pass membrane protein 1	protein-coding
bcl11b_peak_3457	chr17	45685517	45685954	+	0	NA	promoter-TSS (NM_026732)	NA	483	NM_198167	224807	Mm.157904	NM_198167	ENSMUSG00000036026	Tmem63b	BC026370	transmembrane protein 63b	protein-coding
bcl11b_peak_1001	chr11	17208280	17208636	+	0	NA	intron (NM_025443	intron 5 of 6)	NA	3131	NM_025443	66249	Mm.27831	NM_025443	ENSMUSG00000020116	Pno1	1810003N24Rik|AA407421|AU015468|AU019495|AU042323|Emi3|Imi3	partner of NOB1 homolog	protein-coding
bcl11b_peak_3151	chr16	84774200	84774597	+	0	NA	5' UTR (NM_023844	exon 1 of 10)	NA	275	NM_023844	67374	Mm.41758	NM_023844	ENSMUSG00000053062	Jam2	1110002N23Rik|2410030G21Rik|2410167M24Rik|JAM-2|JAM-B|Jcam2|VE-JAM	junction adhesion molecule 2	protein-coding
bcl11b_peak_2150	chr13	68581830	68582251	+	0	NA	promoter-TSS (NM_027123)	NA	64	NM_001308475	210009	Mm.205514	NM_172480	ENSMUSG00000034617	Mtrr	4732420G08|MSR	5-methyltetrahydrofolate-homocysteine methyltransferase reductase	protein-coding
bcl11b_peak_2254	chr13	116740153	116740509	+	0	NA	Intergenic	NA	97847	NR_153406	74680	Mm.488118	NR_153406	ENSMUSG00000114290	4930435F18Rik	-	RIKEN cDNA 4930435F18 gene	ncRNA
bcl11b_peak_388	chr1	178406039	178406440	+	0	NA	intron (NM_026626	intron 1 of 6)	NA	221	NM_026626	68226	Mm.252132	NM_026626	ENSMUSG00000026495	Efcab2	1700073K01Rik|D830011E08Rik	EF-hand calcium binding domain 2	protein-coding
bcl11b_peak_5631	chr4	139061326	139061807	+	0	NA	exon (NM_021358	exon 3 of 3)	NA	13223	NM_021358	15565	Mm.291096	NM_021358	ENSMUSG00000028747	Htr6	5-HT6	5-hydroxytryptamine (serotonin) receptor 6	protein-coding
bcl11b_peak_4216	chr2	18041259	18041615	+	0	NA	Intergenic	NA	-3696	NR_028376	77940	Mm.272221	NR_028376	ENSMUSG00000054057	A930004D18Rik	AU022051	RIKEN cDNA A930004D18 gene	ncRNA
bcl11b_peak_6135	chr5	120759661	120760017	+	0	NA	intron (NM_145226	intron 11 of 15)	NA	-9991	NM_145227	246728	Mm.260926	NM_145227	ENSMUSG00000032690	Oas2	Oasl11	2'-5' oligoadenylate synthetase 2	protein-coding
bcl11b_peak_5150	chr3	138488977	138489392	+	0	NA	intron (NM_175224	intron 1 of 10)	NA	198	NM_175224	75624	Mm.26833	NM_175224	ENSMUSG00000005813	Metap1	1700029C17Rik|AW047992|mKIAA0094	methionyl aminopeptidase 1	protein-coding
bcl11b_peak_7364	chr7	141693471	141693968	+	0	NA	exon (NM_023566	exon 6 of 46)	NA	3379	NM_023566	17831	Mm.2041	NM_023566		Muc2	2010015E03Rik|MCM|wnn	mucin 2	protein-coding
bcl11b_peak_3126	chr16	59144150	59144506	+	0	NA	Intergenic	NA	-4524	NM_146998	259000	Mm.390872	NM_146998	ENSMUSG00000062608	Olfr195	MOR184-5	olfactory receptor 195	protein-coding
bcl11b_peak_1262	chr11	76846522	76847012	+	0	NA	exon (NM_007754	exon 1 of 21)	NA	241	NM_007754	12874	Mm.276736	NM_007754	ENSMUSG00000020841	Cpd	AA960140|AW322530|D830034L15Rik	carboxypeptidase D	protein-coding
bcl11b_peak_3341	chr17	28683983	28684341	+	0	NA	intron (NM_001290320	intron 2 of 19)	NA	5825	NM_001290320	224661		NM_146076	ENSMUSG00000036196	Slc26a8	-	solute carrier family 26	member 8	protein-coding
bcl11b_peak_3607	chr17	83861468	83861915	+	0	NA	Intergenic	NA	-7273	NR_155491	320021	Mm.379475	NR_155490		C430042M11Rik	-	RIKEN cDNA C430042M11 gene	ncRNA
bcl11b_peak_1455	chr11	102393440	102393897	+	0	NA	5' UTR (NM_001252347	exon 1 of 11)	NA	265	NM_001362803	51799	Mm.2560	NM_016759	ENSMUSG00000006575	Rundc3a	RPIP-8|Rap2ip|Rpip8	RUN domain containing 3A	protein-coding
bcl11b_peak_6633	chr6	116460905	116461370	+	0	NA	promoter-TSS (NM_009662)	NA	41	NM_009662	11689	Mm.41072	NM_009662	ENSMUSG00000025701	Alox5	5-LO|5-LOX|5LO|5LX|AI850497|F730011J02	arachidonate 5-lipoxygenase	protein-coding
bcl11b_peak_8073	chr9	64519966	64520322	+	0	NA	intron (NM_172522	intron 4 of 22)	NA	134518	NM_001134399	214058	Mm.127721	NM_172522	ENSMUSG00000036466	Megf11	2410080H04Rik|D130061K05	multiple EGF-like-domains 11	protein-coding
bcl11b_peak_5804	chr5	19151087	19151477	+	0	NA	Intergenic	NA	75273	NR_102342	70832	Mm.398993	NR_102341	ENSMUSG00000097626	4921504A21Rik	-	RIKEN cDNA 4921504A21 gene	ncRNA
bcl11b_peak_2580	chr15	23319441	23319797	+	0	NA	intron (NM_001081299	intron 4 of 11)	NA	283156	NM_001081299	320865	Mm.241965	NM_001081299	ENSMUSG00000040420	Cdh18	B230220E17Rik|Cdh14l|Tg(GFAP-APOE_i4)1Hol	cadherin 18	protein-coding
bcl11b_peak_3593	chr17	78525771	78526127	+	0	NA	intron (NM_001197028	intron 1 of 12)	NA	17886	NM_028813	74199	Mm.292983	NM_028813	ENSMUSG00000024076	Vit	1700052E02Rik|1700110E08Rik|2810429K11Rik|AKH|akhirin	vitrin	protein-coding
bcl11b_peak_5307	chr4	52630805	52631161	+	0	NA	Intergenic	NA	23777	NM_001356293	68274	Mm.85045	NM_026652	ENSMUSG00000028314	Toporsl	4930547C10Rik	topoisomerase I binding	arginine/serine-rich like	protein-coding
bcl11b_peak_8401	chrX	51018596	51018973	+	0	NA	promoter-TSS (NM_172413)	NA	-766	NM_172413	72065	Mm.43152	NM_172413	ENSMUSG00000050029	Rap2c	2010200P20Rik|AI194294|AL022976	RAP2C	member of RAS oncogene family	protein-coding
bcl11b_peak_7718	chr8	95434525	95434963	+	0	NA	5' UTR (NM_008187	exon 1 of 6)	NA	125	NM_008187	14894	Mm.2080	NM_008187	ENSMUSG00000031796	Cfap20	2600014O15Rik|AL024127|Gtl3|T10-2A2	cilia and flagella associated protein 20	protein-coding
bcl11b_peak_7742	chr8	105709241	105709876	+	0	NA	exon (NM_027655	exon 3 of 4)	NA	1269	NM_027655	71046	Mm.280888	NM_027655	ENSMUSG00000013158	4933405L10Rik	-	RIKEN cDNA 4933405L10 gene	protein-coding
bcl11b_peak_4414	chr2	69973774	69974130	+	0	NA	intron (NM_177783	intron 23 of 38)	NA	-65174	NM_177376	329421	Mm.99648	NM_177376	ENSMUSG00000042064	Myo3b	A430065P19Rik	myosin IIIB	protein-coding
bcl11b_peak_2442	chr14	61680947	61681459	+	0	NA	intron (NR_028264	intron 1 of 6)	NA	1170	NR_028264	668253	Mm.32886	NR_028264	ENSMUSG00000097589	Dleu2	1810047A16Rik|4932411A06Rik|7730401J12Rik|AI197277|AI788824|Alt1|Gm9069|Leu2	deleted in lymphocytic leukemia	2	ncRNA
bcl11b_peak_3340	chr17	28575487	28575873	+	0	NA	promoter-TSS (NM_026571)	NA	-39	NM_026571	328789	Mm.284760	NM_026571	ENSMUSG00000062252	Lhfpl5	9330179O15Rik|Tmhs|hscy	lipoma HMGIC fusion partner-like 5	protein-coding
bcl11b_peak_7221	chr7	110018329	110018851	+	0	NA	intron (NM_181517	intron 1 of 24)	NA	275	NM_181517	233726	Mm.222328	NM_181517	ENSMUSG00000066232	Ipo7	A330055O14Rik|C330016G14|Imp7|Ranbp7	importin 7	protein-coding
bcl11b_peak_8483	chrX	136741796	136742180	+	0	NA	promoter-TSS (NR_033324)	NA	-379	NM_019768	56397	Mm.27218	NM_019768	ENSMUSG00000031422	Morf4l2	2410017O14Rik|Mrgx|Sid393p|mKIAA0026	mortality factor 4 like 2	protein-coding
bcl11b_peak_2615	chr15	37175865	37176765	+	0	NA	Intergenic	NA	-56721	NM_026496	252973	Mm.244612	NM_026496	ENSMUSG00000022286	Grhl2	0610015A08Rik|BOM|Tcfcp2l3|clft3	grainyhead like transcription factor 2	protein-coding
bcl11b_peak_5479	chr4	123749990	123750596	+	0	NA	promoter-TSS (NM_023423)	NA	6	NM_023423	68050	Mm.27903	NM_023423	ENSMUSG00000023075	Akirin1	6330407G11Rik	akirin 1	protein-coding
bcl11b_peak_766	chr10	81404647	81405025	+	0	NA	exon (NM_008688	exon 8 of 10)	NA	-4739	NR_152732	102634174	Mm.392213	NR_152732	ENSMUSG00000085327	Gm16104	-	predicted gene 16104	ncRNA
bcl11b_peak_4310	chr2	30967446	30968064	+	0	NA	exon (NM_144884	exon 1 of 5)	NA	163	NM_144884	30931	Mm.154994	NM_144884	ENSMUSG00000026849	Tor1a	DQ2|Dyt1|torsinA	torsin family 1	member A (torsin A)	protein-coding
bcl11b_peak_4475	chr2	92459344	92460161	+	0	NA	promoter-TSS (NM_211358)	NA	42	NM_211358	228368	Mm.273990	NM_145832	ENSMUSG00000049922	Slc35c1	E430007K15Rik|fuct1	solute carrier family 35	member C1	protein-coding
bcl11b_peak_3036	chr16	20302003	20302434	+	0	NA	exon (NM_001005767	exon 1 of 10)	NA	144	NM_001005767	381038	Mm.371737	NM_001005767	ENSMUSG00000033918	Parl	D16Ertd607e|PRO2207|PSARL1|PSENIP2|Psarl	presenilin associated	rhomboid-like	protein-coding
bcl11b_peak_160	chr1	79671596	79672119	+	0	NA	5' UTR (NM_183027	exon 1 of 5)	NA	115	NM_183027	252903	Mm.32409	NM_183027	ENSMUSG00000054702	Ap1s3	1190009B22|Jr2|[s]3A	adaptor-related protein complex AP-1	sigma 3	protein-coding
bcl11b_peak_1150	chr11	60728327	60728844	+	0	NA	promoter-TSS (NR_039559)	NA	-78	NR_039559	100628625		NR_039559	ENSMUSG00000092734	Mir5100	mir-5100|mmu-mir-5100|mu-mir-5100	microRNA 5100	ncRNA
bcl11b_peak_8341	chrX	8175572	8175928	+	0	NA	exon (NM_001166437	exon 2 of 7)	NA	174	NM_172478	209815	Mm.122963	NM_172478	ENSMUSG00000039201	Tbc1d25	6330576A08Rik|DXHXS7927e|Oatl1	TBC1 domain family	member 25	protein-coding
bcl11b_peak_26	chr1	19579706	19580062	+	0	NA	Intergenic	NA	367830	NM_001025305	21419	Mm.137021	NM_009334	ENSMUSG00000025927	Tfap2b	AI606113|AP-2(beta)|E130018K07Rik|Tcfap2b	transcription factor AP-2 beta	protein-coding
bcl11b_peak_3231	chr17	14978524	14978888	+	0	NA	promoter-TSS (NM_001123370)	NA	106	NM_001123367	100041639	Mm.440445	NM_001123367	ENSMUSG00000079710	Gm3448	LC2|TCTEX-2|TCTEX-4|Tcte-3|Tcte3|Tctex1d3|Tctex2|Tctex4	predicted gene 3448	protein-coding
bcl11b_peak_488	chr10	17947830	17948223	+	0	NA	promoter-TSS (NM_001033432)	NA	41	NM_001033432	380629	Mm.276430	NM_001033432	ENSMUSG00000039879	Heca	Gm869|HDC|HDCL	hdc homolog	cell cycle regulator	protein-coding
bcl11b_peak_2262	chr14	3100106	3100509	+	0	NA	Intergenic	NA	51022	NM_001177715	100040671	Mm.360540	NM_001177714	ENSMUSG00000079410	Gm2897	-	predicted gene 2897	protein-coding
bcl11b_peak_6412	chr6	39573850	39574271	+	0	NA	5' UTR (NM_178873	exon 1 of 8)	NA	184	NM_178873	57869	Mm.247957	NM_178873	ENSMUSG00000046947	Adck2	AA408112|BB006057	aarF domain containing kinase 2	protein-coding
bcl11b_peak_3824	chr18	75497207	75497563	+	0	NA	intron (NM_201354	intron 9 of 11)	NA	-17260	NR_045879	100038353	Mm.440724	NR_045879	ENSMUSG00000097712	Gm10532	-	predicted gene 10532	ncRNA
bcl11b_peak_4122	chr19	46501261	46502385	+	0	NA	5' UTR (NM_053100	exon 1 of 6)	NA	175	NM_053100	93679	Mm.392177	NM_053100	ENSMUSG00000025034	Trim8	AA408830|BB006755|GERP|Rnf27	tripartite motif-containing 8	protein-coding
bcl11b_peak_8344	chrX	9222271	9222629	+	0	NA	intron (NM_173414	intron 1 of 4)	NA	22477	NM_173414	236285	Mm.245119	NM_173414	ENSMUSG00000047344	Lancl3	6030463G20Rik	LanC lantibiotic synthetase component C-like 3 (bacterial)	protein-coding
bcl11b_peak_6894	chr7	28619547	28619903	+	0	NA	intron (NM_175319	intron 2 of 12)	NA	11188	NM_175319	101744	Mm.26022	NM_175319	ENSMUSG00000037469	Acp7	AU017076|C330005M16Rik|Papl	acid phosphatase 7	tartrate resistant	protein-coding
bcl11b_peak_2461	chr14	66280375	66281163	+	0	NA	intron (NM_172498	intron 1 of 29)	NA	283	NM_172498	19229	Mm.21613	NM_172498	ENSMUSG00000059456	Ptk2b	CADTK|CAKB|CAKbeta|E430023O05Rik|FADK2|FAK2|PYK2|Raftk	PTK2 protein tyrosine kinase 2 beta	protein-coding
bcl11b_peak_3272	chr17	24544465	24544939	+	0	NA	Intergenic	NA	-5248	NM_013630	18763	Mm.30435	NM_013630	ENSMUSG00000032855	Pkd1	PC1|mFLJ00285	polycystin 1	transient receptor poteintial channel interacting	protein-coding
bcl11b_peak_7359	chr7	141464564	141465199	+	0	NA	promoter-TSS (NR_152220)	NA	-977	NR_152220	100126795	Mm.386851	NR_152219	ENSMUSG00000073787	Gm10575	-	predicted gene 10575	ncRNA
bcl11b_peak_7501	chr8	46740619	46741437	+	0	NA	intron (NM_008391	intron 1 of 8)	NA	1283	NM_008391	16363	Mm.1149	NM_008391	ENSMUSG00000031627	Irf2	9830146E22Rik|AI646973|Irf-2	interferon regulatory factor 2	protein-coding
bcl11b_peak_5141	chr3	132683979	132684381	+	0	NA	promoter-TSS (NM_001163455)	NA	36	NM_001163455	271981	Mm.257864	NM_173032	ENSMUSG00000028030	Tbck	1700120J03Rik|9430001M19|A630047E20Rik|C030007I09Rik|Tbckl	TBC1 domain containing kinase	protein-coding
bcl11b_peak_1703	chr12	29693945	29694301	+	0	NA	intron (NM_001361657	intron 3 of 24)	NA	-7678	NR_046080	328075	Mm.447832	NR_046080	ENSMUSG00000112663	C630031E19Rik	C630031E19	RIKEN cDNA C630031E19 gene	ncRNA
bcl11b_peak_5749	chr4	154058989	154059419	+	0	NA	exon (NM_011642	exon 14 of 14)	NA	-16527	NM_001033455	381580	Mm.51001	NM_001033455	ENSMUSG00000039492	Ccdc27	Gm1035	coiled-coil domain containing 27	protein-coding
bcl11b_peak_5558	chr4	133200027	133200805	+	0	NA	Intergenic	NA	4761	NR_105984	102466215		NR_105984	ENSMUSG00000099202	Mir7017	Gm27945|mmu-mir-7017	microRNA 7017	ncRNA
bcl11b_peak_570	chr10	60277333	60278134	+	0	NA	5' UTR (NM_011179	exon 1 of 15)	NA	105	NM_011179	19156	Mm.29978	NM_011179	ENSMUSG00000004207	Psap	AI037048|SGP-1	prosaposin	protein-coding
bcl11b_peak_1093	chr11	53299865	53300503	+	0	NA	5' UTR (NM_008300	exon 1 of 19)	NA	295	NM_008300	15525	Mm.239865	NM_008300	ENSMUSG00000020361	Hspa4	70kDa|AI317151|APG-2|Hsp110|Hsp70RY|mKIAA4025	heat shock protein 4	protein-coding
bcl11b_peak_6922	chr7	29784070	29784558	+	0	NA	5' UTR (NM_013705	exon 1 of 5)	NA	346	NM_001360208	22693	Mm.292690	NM_013705	ENSMUSG00000047473	Zfp30	2610306P15Rik|Zfp-30	zinc finger protein 30	protein-coding
bcl11b_peak_4610	chr2	144599938	144600466	+	0	NA	intron (NM_025314	intron 1 of 5)	NA	249	NM_025314	66044	Mm.28109	NM_025314	ENSMUSG00000027430	Dtd1	0610006H08Rik|DTD|DUE-B|Hars2	D-tyrosyl-tRNA deacylase 1	protein-coding
bcl11b_peak_6488	chr6	70844550	70844921	+	0	NA	exon (NM_001313918	exon 1 of 3)	NA	220	NM_001313918	13666	Mm.247167	NM_010121	ENSMUSG00000031668	Eif2ak3	Pek|Perk	eukaryotic translation initiation factor 2 alpha kinase 3	protein-coding
bcl11b_peak_2608	chr15	36757309	36757667	+	0	NA	Intergenic	NA	33444	NM_001253807	22631	Mm.3360	NM_011740	ENSMUSG00000022285	Ywhaz	1110013I11Rik|14-3-3zeta|AI596267|AL022924|AU020854	tyrosine 3-monooxygenase/tryptophan 5-monooxygenase activation protein	zeta polypeptide	protein-coding
bcl11b_peak_3842	chr18	82914431	82915052	+	0	NA	intron (NM_001177464	intron 1 of 5)	NA	109	NM_001177464	329003	Mm.326526	NM_183033	ENSMUSG00000058881	Zfp516	C330029B10Rik|D230016L03|Zfp26l|Znf516|mKIAA0222	zinc finger protein 516	protein-coding
bcl11b_peak_579	chr10	61977905	61978344	+	0	NA	intron (NM_001304757	intron 1 of 37)	NA	984	NM_007731	12817	Mm.300931	NM_007731	ENSMUSG00000058806	Col13a1	-	collagen	type XIII	alpha 1	protein-coding
bcl11b_peak_6630	chr6	115977779	115978424	+	0	NA	intron (NM_026376	intron 4 of 35)	NA	16904	NM_026376	67784	Mm.3085	NM_026376	ENSMUSG00000030123	Plxnd1	6230425C21Rik|b2b1863Clo|b2b553Clo	plexin D1	protein-coding
bcl11b_peak_1888	chr12	107915558	107917368	+	0	NA	exon (NM_021399	exon 3 of 3)	NA	86951	NM_001286343	58208	Mm.392694	NM_021399	ENSMUSG00000048251	Bcl11b	9130430L19Rik|AI604821|B630002E05Rik|BCL-11B|Ctip2|Rit1	B cell leukemia/lymphoma 11B	protein-coding
bcl11b_peak_6801	chr7	19271321	19271680	+	0	NA	intron (NM_001282022	intron 1 of 12)	NA	354	NR_104069	22323	Mm.9684	NM_009499	ENSMUSG00000030403	Vasp	-	vasodilator-stimulated phosphoprotein	protein-coding
bcl11b_peak_6669	chr6	126739632	126740055	+	0	NA	exon (NM_013568	exon 1 of 2)	NA	831	NM_013568	16494	Mm.62535	NM_013568	ENSMUSG00000038077	Kcna6	Kv1.6|MK1.6	potassium voltage-gated channel	shaker-related	subfamily	member 6	protein-coding
bcl11b_peak_8417	chrX	73824722	73825117	+	0	NA	promoter-TSS (NM_001290540)	NA	50	NM_001029868	245469	Mm.103782	NM_001029868	ENSMUSG00000002006	Pdzd4	B230341P03|D130075J17Rik|Kiaa1444-hp|LU1|PDZRN4L|Pdzk4|Pdzrnk4l|Xlu	PDZ domain containing 4	protein-coding
bcl11b_peak_3938	chr19	7217203	7217721	+	0	NA	exon (NM_007750	exon 1 of 2)	NA	154	NM_007750	12868	Mm.14022	NM_007750	ENSMUSG00000035885	Cox8a	COX8L	cytochrome c oxidase subunit 8A	protein-coding
bcl11b_peak_1409	chr11	99590967	99591330	+	0	NA	exon (NM_001085526	exon 1 of 1)	NA	229	NM_001085526	435273		NM_001085526	ENSMUSG00000078131	Krtap1-3	-	keratin associated protein 1-3	protein-coding
bcl11b_peak_1618	chr11	120185576	120186054	+	0	NA	TTS (NR_030682)	NA	4041	NR_030682	100042332	Mm.269766	NR_030682		2810410L24Rik	-	RIKEN cDNA 2810410L24 gene	ncRNA
bcl11b_peak_2237	chr13	111725370	111726089	+	0	NA	Intergenic	NA	39551	NM_172593	218613	Mm.31012	NM_172593	ENSMUSG00000032727	Mier3	5730509D14|AU015422|D130064H19Rik	MIER family member 3	protein-coding
bcl11b_peak_2340	chr14	27428730	27429366	+	0	NA	5' UTR (NM_028945	exon 1 of 24)	NA	214	NM_028945	218850	Mm.247767	NM_028945	ENSMUSG00000040651	Tasor	4732418E12|4933409E02Rik|D14Abb1e|Fam208a|MommeD6	transcription activation suppressor	protein-coding
bcl11b_peak_2597	chr15	34351078	34351436	+	0	NA	intron (NM_001256161	intron 3 of 3)	NA	6615	NM_001256161	77358	Mm.402759	NM_001256161	ENSMUSG00000094447	9430069I07Rik	-	RIKEN cDNA 9430069I07 gene	protein-coding
bcl11b_peak_3354	chr17	30901352	30901812	+	0	NA	promoter-TSS (NM_021332)	NA	-285	NM_021332	14652	Mm.390969	NM_021332	ENSMUSG00000024027	Glp1r	GLP-1R|GLP1Rc	glucagon-like peptide 1 receptor	protein-coding
bcl11b_peak_362	chr1	171079964	171081216	+	0	NA	Intergenic	NA	-15938	NR_106103	102466998		NR_106103	ENSMUSG00000099119	Mir6546	Gm27408|mmu-mir-6546	microRNA 6546	ncRNA
bcl11b_peak_4159	chr19	55742417	55743112	+	0	NA	intron (NM_001331150	intron 1 of 14)	NA	954	NM_001331141	21416	Mm.139815	NM_009333	ENSMUSG00000024985	Tcf7l2	TCF4B|TCF4E|Tcf-4|Tcf4	transcription factor 7 like 2	T cell specific	HMG box	protein-coding
bcl11b_peak_5684	chr4	148151493	148151880	+	0	NA	5' UTR (NM_001163704	exon 1 of 6)	NA	239	NM_001163705	50762	Mm.27445	NM_015797	ENSMUSG00000055401	Fbxo6	AA408845|FBG2|Fbs2|Fbx6b|Fbxo6b	F-box protein 6	protein-coding
bcl11b_peak_5874	chr5	33378280	33379022	+	0	NA	promoter-TSS (NM_027674)	NA	-45	NM_001081101	71101	Mm.132178	NM_027674	ENSMUSG00000037355	Uvssa	4933407H18Rik|D330017J19Rik|Kiaa1530|mKIAA1530	UV stimulated scaffold protein A	protein-coding
bcl11b_peak_6648	chr6	120666622	120667192	+	0	NA	intron (NM_001128151	intron 1 of 18)	NA	593	NM_001368706	330409	Mm.333357	NM_001128151	ENSMUSG00000071226	Cecr2	2610101O16Rik|2810409N01Rik|Gtl4	CECR2	histone acetyl-lysine reader	protein-coding
bcl11b_peak_7108	chr7	73618075	73618785	+	0	NA	Intergenic	NA	-60035	NR_037569	69170	Mm.34539	NR_037569	ENSMUSG00000101970	1810026B05Rik	-	RIKEN cDNA 1810026B05 gene	ncRNA
bcl11b_peak_7315	chr7	131560399	131560980	+	0	NA	intron (NM_001317350	intron 1 of 7)	NA	195	NM_001317350	12237	Mm.927	NM_009774	ENSMUSG00000066979	Bub3	AU019800|AU021329|AU043350|AW146323|C78067	BUB3 mitotic checkpoint protein	protein-coding
bcl11b_peak_7363	chr7	141562077	141562662	+	0	NA	exon (NM_001357068	exon 1 of 22)	NA	189	NM_001357068	11772	Mm.253090	NM_007459	ENSMUSG00000002957	Ap2a2	2410074K14Rik|AF006990|AW146353|Adtab|C78001|L25	adaptor-related protein complex 2	alpha 2 subunit	protein-coding
bcl11b_peak_7807	chr8	120537075	120537457	+	0	NA	promoter-TSS (NM_001145896)	NA	-143	NM_001145896	382034	Mm.334856	NM_198671	ENSMUSG00000031822	Gse1	2210013I18Rik|mKIAA0182	genetic suppressor element 1	coiled-coil protein	protein-coding
bcl11b_peak_8097	chr9	67346246	67346695	+	0	NA	exon (NM_001081242	exon 20 of 58)	NA	-109744	NR_029576	387185		NR_029576	ENSMUSG00000076379	Mir190a	Mir190|Mirn190|mir-190|mir-190a|mmu-mir-190|mmu-mir-190a	microRNA 190a	ncRNA
bcl11b_peak_8406	chrX	62846654	62847010	+	0	NA	Intergenic	NA	-319821	NR_045442	75545	Mm.391270	NR_045442	ENSMUSG00000085757	Tslrn1	1700019B21Rik	testis specific long noncoding RNA 1	ncRNA
bcl11b_peak_5604	chr4	136290451	136290979	+	0	NA	exon (NM_001356308	exon 4 of 4)	NA	4648	NM_009557	22704	Mm.1504	NM_009557	ENSMUSG00000051351	Zfp46	AI426962|Mlz-4|Zfp-46|Znf436	zinc finger protein 46	protein-coding
bcl11b_peak_1360	chr11	95513401	95513789	+	0	NA	intron (NM_130858	intron 1 of 1)	NA	970	NM_130858	104079	Mm.22970	NM_130858	ENSMUSG00000046719	Nxph3	-	neurexophilin 3	protein-coding
bcl11b_peak_7049	chr7	45793507	45794136	+	0	NA	non-coding (NR_110987	exon 12 of 16)	NA	8441	NM_001290990	381983	Mm.44928	NM_001005511	ENSMUSG00000062044	Lmtk3	BC059845|aatyk3	lemur tyrosine kinase 3	protein-coding
bcl11b_peak_5648	chr4	141010393	141010944	+	0	NA	promoter-TSS (NR_161285)	NA	-13	NM_008546	17150	Mm.7386	NM_008546	ENSMUSG00000060572	Mfap2	AI893631|Magp|Magp1	microfibrillar-associated protein 2	protein-coding
bcl11b_peak_1329	chr11	88675028	88675386	+	0	NA	intron (NM_054043	intron 5 of 13)	NA	43022	NM_054043	76626	Mm.400451	NM_054043	ENSMUSG00000069769	Msi2	1700105C15Rik|AI451722|AI563628|AW489193|Msi2h	musashi RNA-binding protein 2	protein-coding
bcl11b_peak_5637	chr4	139832599	139833521	+	0	NA	promoter-TSS (NM_011039)	NA	-92	NM_011039	18509	Mm.218760	NM_011039	ENSMUSG00000028736	Pax7	Pax-7	paired box 7	protein-coding
bcl11b_peak_5814	chr5	23712335	23712843	+	0	NA	promoter-TSS (NR_015554)	NA	78	NR_038090	433855	Mm.205125	NR_015554	ENSMUSG00000105987	AI506816	-	expressed sequence AI506816	ncRNA
bcl11b_peak_8148	chr9	88327460	88328107	+	0	NA	exon (NM_011851	exon 1 of 9)	NA	174	NM_011851	23959	Mm.244235	NM_011851	ENSMUSG00000032420	Nt5e	2210401F01Rik|5'-NT|AI447961|CD73|NT|Nt5|eNT	5' nucleotidase	ecto	protein-coding
bcl11b_peak_8278	chr9	117811404	117811760	+	0	NA	Intergenic	NA	-181669	NM_001172121	207181	Mm.326411	NM_178660	ENSMUSG00000039607	Rbms3	6720477E09Rik|8430436O14Rik	RNA binding motif	single stranded interacting protein	protein-coding
bcl11b_peak_4088	chr19	44640111	44640501	+	0	NA	Intergenic	NA	77452	NM_176958	319594	Mm.145278	NM_176958	ENSMUSG00000036450	Hif1an	2310046M24Rik|A830014H24Rik|FIH|FIH1	hypoxia-inducible factor 1	alpha subunit inhibitor	protein-coding
bcl11b_peak_7620	chr8	72474824	72475277	+	0	NA	intron (NM_001359024	intron 1 of 17)	NA	183	NM_138585	27967	Mm.30136	NM_138585	ENSMUSG00000052488	Cherp	5730408I11Rik|D8Wsu96e|DAN16|Scaf6	calcium homeostasis endoplasmic reticulum protein	protein-coding
bcl11b_peak_8449	chrX	101298856	101299297	+	0	NA	promoter-TSS (NM_172932)	NA	-103	NM_172932	245537	Mm.121508	NM_172932	ENSMUSG00000031302	Nlgn3	A230085M13Rik|HNL3|NL3|NLG3	neuroligin 3	protein-coding
bcl11b_peak_3556	chr17	65772357	65772869	+	0	NA	5' UTR (NM_133685	exon 1 of 7)	NA	139	NM_133685	106572	Mm.29274	NM_133685	ENSMUSG00000056515	Rab31	1700093E07Rik|AI415285|Rab22B	RAB31	member RAS oncogene family	protein-coding
bcl11b_peak_666	chr10	80102209	80103066	+	0	NA	promoter-TSS (NM_001359637)	NA	65	NM_001359637	216161	Mm.262102	NM_183426	ENSMUSG00000035673	Sbno2	BC019206|F730040C21|Sno|Stno	strawberry notch 2	protein-coding
bcl11b_peak_5748	chr4	154025700	154026165	+	0	NA	TTS (NM_001033455)	NA	112	NM_001357248	68859	Mm.477488	NM_001033144	ENSMUSG00000078350	Smim1	0610011H04Rik|1190007F08Rik|2700009I11Rik	small integral membrane protein 1	protein-coding
bcl11b_peak_7489	chr8	41513436	41513792	+	0	NA	Intergenic	NA	-96496	NM_013522	14300	Mm.217312	NM_013522	ENSMUSG00000031590	Frg1	-	FSHD region gene 1	protein-coding
bcl11b_peak_2926	chr15	100585870	100586226	+	0	NA	exon (NM_001304965	exon 6 of 11)	NA	13936	NM_001304965	19009	Mm.28825	NM_010127	ENSMUSG00000009739	Pou6f1	2310038G18Rik|C79593|Emb|cns-1	POU domain	class 6	transcription factor 1	protein-coding
bcl11b_peak_5716	chr4	151044404	151044961	+	0	NA	promoter-TSS (NM_001289877)	NA	-17	NM_001289877	18628	Mm.121361	NM_011067	ENSMUSG00000028957	Per3	2810049O06Rik|mPer3	period circadian clock 3	protein-coding
bcl11b_peak_5297	chr4	47473750	47474341	+	0	NA	promoter-TSS (NM_024171)	NA	322	NM_019998	56737	Mm.22218	NM_019998	ENSMUSG00000039740	Alg2	1110018A23Rik|1300013N08Rik|ALPG2|CDGIi|MNCb-5081	asparagine-linked glycosylation 2 (alpha-1	3-mannosyltransferase)	protein-coding
bcl11b_peak_2035	chr13	34077944	34078303	+	0	NA	promoter-TSS (NM_009450)	NA	-115	NM_009450	22151	Mm.422827	NM_009450	ENSMUSG00000058672	Tubb2a	M(beta)2|Tubb2	tubulin	beta 2A class IIA	protein-coding
bcl11b_peak_121	chr1	72284160	72284565	+	0	NA	promoter-TSS (NM_023523)	NA	-11	NM_175564	271711	Mm.80318	NM_175564	ENSMUSG00000026188	Tmem169	A830020B06Rik	transmembrane protein 169	protein-coding
bcl11b_peak_6564	chr6	91192049	91192494	+	0	NA	Intergenic	NA	-20493	NM_001081437	14115	Mm.249146	NM_007992	ENSMUSG00000064080	Fbln2	5730577E14Rik|FIBL-2	fibulin 2	protein-coding
bcl11b_peak_3594	chr17	78736325	78736802	+	0	NA	promoter-TSS (NM_011500)	NA	-2	NM_011500	268980	Mm.311915	NM_011500	ENSMUSG00000024077	Strn	AU022939|D130055P19	striatin	calmodulin binding protein	protein-coding
bcl11b_peak_2548	chr14	120279048	120279408	+	0	NA	intron (NM_001360380	intron 1 of 7)	NA	3559	NM_175341	105559	Mm.238266	NM_175341	ENSMUSG00000022139	Mbnl2	1110002M11Rik|AI047808|AI837313|AI849185|AL118326|MBLL|R75232|mKIAA4072	muscleblind like splicing factor 2	protein-coding
bcl11b_peak_10	chr1	7398105	7398506	+	0	NA	Intergenic	NA	309385	NM_183028	319263	Mm.21539	NM_183028	ENSMUSG00000051285	Pcmtd1	8430411F12Rik|A030012M09Rik	protein-L-isoaspartate (D-aspartate) O-methyltransferase domain containing 1	protein-coding
bcl11b_peak_5616	chr4	137553274	137554024	+	0	NA	exon (NM_008305	exon 74 of 97)	NA	15363	NR_105985	102465616		NR_105985	ENSMUSG00000099134	Mir7018	Gm27606|mmu-mir-7018	microRNA 7018	ncRNA
bcl11b_peak_1006	chr11	19785077	19785580	+	0	NA	Intergenic	NA	-139114	NM_033523	114716	Mm.266627	NM_033523	ENSMUSG00000045671	Spred2	C79158	sprouty-related EVH1 domain containing 2	protein-coding
bcl11b_peak_2074	chr13	44730908	44731333	+	0	NA	promoter-TSS (NM_001360281)	NA	-151	NM_001360281	16468	Mm.25059	NM_021878	ENSMUSG00000038518	Jarid2	Jmj|jumonji	jumonji	AT rich interactive domain 2	protein-coding
bcl11b_peak_3962	chr19	9999776	10000132	+	0	NA	intron (NM_011913	intron 1 of 11)	NA	1679	NM_011913	24115	Mm.31577	NM_011913	ENSMUSG00000037418	Best1	Bmd|Vmd2|mBest1	bestrophin 1	protein-coding
bcl11b_peak_1590	chr11	118568695	118569338	+	0	NA	intron (NM_001285436	intron 3 of 13)	NA	92184	NM_001359368	217364	Mm.473963	NM_172573	ENSMUSG00000033857	Engase	C130099A03|D230014K01Rik	endo-beta-N-acetylglucosaminidase	protein-coding
bcl11b_peak_3269	chr17	24414569	24415351	+	0	NA	promoter-TSS (NR_033554)	NA	285	NM_001080128	19826	Mm.1951	NM_009070	ENSMUSG00000034681	Rnps1	-	ribonucleic acid binding protein S1	protein-coding
bcl11b_peak_6318	chr5	145643957	145644316	+	0	NA	Intergenic	NA	-59406	NM_017396	53973	Mm.379071	NM_017396	ENSMUSG00000075551	Cyp3a41a	Cyp3a41	cytochrome P450	family 3	subfamily a	polypeptide 41A	protein-coding
bcl11b_peak_6950	chr7	32671797	32672153	+	0	NA	Intergenic	NA	157678	NM_001281524	668526	Mm.326965	NM_001281524	ENSMUSG00000098094	Scgb2b17	Abpbg17|EG668526|Gm9223	secretoglobin	family 2B	member 17	protein-coding
bcl11b_peak_1979	chr13	13393460	13393822	+	0	NA	promoter-TSS (NM_031999)	NA	-17	NM_031999	83924	Mm.379269	NM_031999	ENSMUSG00000021306	Gpr137b	AI788917|AU016435|AW546472|C730041E01|C80550|C80741|D13Abb1e|Tm7sf1	G protein-coupled receptor 137B	protein-coding
bcl11b_peak_5024	chr3	95240632	95241266	+	0	NA	TTS (NM_001168356)	NA	160	NM_001024841	229588	Mm.387177	NM_001024841	ENSMUSG00000068860	Gm128	Ment|pmis1	predicted gene 128	protein-coding
bcl11b_peak_5657	chr4	141147760	141148296	+	0	NA	5' UTR (NM_172518	exon 1 of 10)	NA	106	NM_172518	213499	Mm.28865	NM_172518	ENSMUSG00000028920	Fbxo42	6720460I06Rik|mKIAA1332	F-box protein 42	protein-coding
bcl11b_peak_5738	chr4	152290373	152290892	+	0	NA	intron (NM_008237	intron 1 of 4)	NA	1030	NM_008237	15207	Mm.3516	NM_008237	ENSMUSG00000028946	Hes3	Hes-3|bHLHb43	hes family bHLH transcription factor 3	protein-coding
bcl11b_peak_8013	chr9	52996056	52996412	+	0	NA	Intergenic	NA	251878	NM_029936	77591	Mm.133560	NM_029936	ENSMUSG00000053289	Ddx10	4632415A01Rik|AI646054	DEAD (Asp-Glu-Ala-Asp) box polypeptide 10	protein-coding
bcl11b_peak_8400	chrX	49470488	49470891	+	0	NA	intron (NM_001081123	intron 1 of 12)	NA	239	NM_001081123	75404	Mm.44305	NM_001081123	ENSMUSG00000036198	Arhgap36	1100001E04Rik|rho-gap	Rho GTPase activating protein 36	protein-coding
bcl11b_peak_3560	chr17	66353779	66354450	+	0	NA	intron (NM_172963	intron 10 of 13)	NA	95636	NM_001114098	68617	Mm.33421	NM_172963	ENSMUSG00000052105	Mtcl1	1110012J17Rik|Ccdc165|D130071O13|Kiaa0802|Soga2|mKIAA0802|t8219b25	microtubule crosslinking factor 1	protein-coding
bcl11b_peak_5702	chr4	149426167	149426555	+	0	NA	5' UTR (NM_022022	exon 1 of 27)	NA	270	NM_022022	63958	Mm.415260	NM_022022	ENSMUSG00000028960	Ube4b	4930551I19Rik|4933406G05Rik|AU014668|D4Bwg0973e|UFD2|UFD2a|Ufd2p|mKIAA0684	ubiquitination factor E4B	protein-coding
bcl11b_peak_4157	chr19	55315780	55316150	+	0	NA	promoter-TSS (NM_001360595)	NA	71	NM_001033573	66980	Mm.386789	NM_025883	ENSMUSG00000024982	Zdhhc6	2400007G07Rik|5930409M18Rik|AI462345|C77369|DHHC-6	zinc finger	DHHC domain containing 6	protein-coding
bcl11b_peak_5711	chr4	150281280	150282018	+	0	NA	promoter-TSS (NM_001085492)	NA	-267	NM_001085492	68703	Mm.291274	NM_001085492	ENSMUSG00000039852	Rere	1110033A15Rik|AI414665|ARG|ARP|ATN1L|AW742570|Atr2|DNB1|eye<m03Jus>|eyes3|mKIAA0458	arginine glutamic acid dipeptide (RE) repeats	protein-coding
bcl11b_peak_881	chr10	117215540	117215930	+	0	NA	exon (NM_026570	exon 7 of 7)	NA	8772	NM_026570	64050	Mm.233529	NM_026570	ENSMUSG00000020171	Yeats4	4930573H17Rik|B230215M10Rik|GAS41|NuBI-1	YEATS domain containing 4	protein-coding
bcl11b_peak_1372	chr11	96997179	96997887	+	0	NA	Intergenic	NA	-14574	NM_001363225	78912	Mm.491183	NM_030220	ENSMUSG00000018678	Sp2	4930480I16Rik|mKIAA0048	Sp2 transcription factor	protein-coding
bcl11b_peak_5554	chr4	133065814	133066170	+	0	NA	exon (NM_146155	exon 6 of 7)	NA	54486	NM_146155	230793	Mm.31816	NM_146155	ENSMUSG00000037692	Ahdc1	D030015G18Rik	AT hook	DNA binding motif	containing 1	protein-coding
bcl11b_peak_1044	chr11	30954393	30954749	+	0	NA	promoter-TSS (NM_025745)	NA	173	NM_023906	65257	Mm.440539	NM_023906	ENSMUSG00000020305	Asb3	2400011J03Rik|Asb-3	ankyrin repeat and SOCS box-containing 3	protein-coding
bcl11b_peak_1754	chr12	58306418	58306774	+	0	NA	Intergenic	NA	-37338	NM_025809	66864	Mm.280563	NM_025809	ENSMUSG00000045930	Clec14a	1200003C23Rik|AI642649	C-type lectin domain family 14	member a	protein-coding
bcl11b_peak_3377	chr17	32924566	32924922	+	0	NA	TTS (NM_130882)	NA	-7388	NM_001357788	64385	Mm.486449	NM_022434	ENSMUSG00000024292	Cyp4f14	1300014O15Rik|cyp4f-14	cytochrome P450	family 4	subfamily f	polypeptide 14	protein-coding
bcl11b_peak_109	chr1	64617357	64617767	+	0	NA	5' UTR (NM_001368283	exon 1 of 4)	NA	202	NM_001368284	67099	Mm.46394	NM_025964	ENSMUSG00000025956	Mettl21a	2310038H17Rik|AI464204|Fam119a	methyltransferase like 21A	protein-coding
bcl11b_peak_802	chr10	84576950	84577345	+	0	NA	intron (NM_146008	intron 1 of 9)	NA	200	NM_146008	216198	Mm.296142	NM_146008	ENSMUSG00000020034	Tcp11l2	E430026E19Rik	t-complex 11 (mouse) like 2	protein-coding
bcl11b_peak_2704	chr15	75925998	75926452	+	0	NA	intron (NM_031201	intron 6 of 10)	NA	3505	NM_031201	22122	Mm.22596	NM_031201	ENSMUSG00000022570	Tsta3	AI256181|FX|Tstap35b	tissue specific transplantation antigen P35B	protein-coding
bcl11b_peak_3839	chr18	81490575	81491055	+	0	NA	Intergenic	NA	501265	NR_039589	100628596		NR_039589	ENSMUSG00000093036	Mir5127	mmu-mir-5127|mu-mir-5127	microRNA 5127	ncRNA
bcl11b_peak_8304	chr9	121443822	121444184	+	0	NA	3' UTR (NM_001357973	exon 6 of 6)	NA	40557	NM_001357968	67095	Mm.491112	NM_175114	ENSMUSG00000032536	Trak1	2310001H13Rik|AI413908|AI467545|hyrt|mKIAA1042	trafficking protein	kinesin binding 1	protein-coding
bcl11b_peak_4337	chr2	32712834	32713384	+	0	NA	promoter-TSS (NR_037217)	NA	-137	NR_039536	100628606		NR_039536	ENSMUSG00000105841	Mir3960	mmu-mir-3960	microRNA 3960	ncRNA
bcl11b_peak_6230	chr5	136987037	136988089	+	0	NA	promoter-TSS (NM_001310748)	NA	396	NM_027318	70103	Mm.273147	NM_027318	ENSMUSG00000059518	Znhit1	2700001K05Rik|ZNFN4A1	zinc finger	HIT domain containing 1	protein-coding
bcl11b_peak_2719	chr15	76195949	76196437	+	0	NA	promoter-TSS (NM_201394)	NA	-483	NM_201394	18810	Mm.234912	NM_011117	ENSMUSG00000022565	Plec	AA591047|AU042537|EBS1|PCN|PLTN|Plec1	plectin	protein-coding
bcl11b_peak_8467	chrX	122397009	122397452	+	0	NA	5' UTR (NM_138742	exon 1 of 1)	NA	155	NM_138742	54561	Mm.490573	NM_138742	ENSMUSG00000055733	Nap1l3	MB20	nucleosome assembly protein 1-like 3	protein-coding
bcl11b_peak_3860	chr19	3719542	3719968	+	0	NA	Intergenic	NA	11344	NM_001358257	72056	Mm.23780	NM_028077	ENSMUSG00000035372	1810055G02Rik	AI256204	RIKEN cDNA 1810055G02 gene	protein-coding
bcl11b_peak_5967	chr5	66620089	66620524	+	0	NA	Intergenic	NA	-1489	NM_001201415	11787	Mm.5159	NM_009686	ENSMUSG00000029207	Apbb2	2310007D03Rik|FE65L1|Rirl1|TR2L|Zfra	amyloid beta (A4) precursor protein-binding	family B	member 2	protein-coding
bcl11b_peak_134	chr1	75141398	75141827	+	0	NA	promoter-TSS (NM_001356264)	NA	79	NM_001356264	69171	Mm.28193	NM_026977	ENSMUSG00000033159	Cnppd1	1810031K17Rik|AU043960	cyclin Pas1/PHO80 domain containing 1	protein-coding
bcl11b_peak_4203	chr2	12213373	12213729	+	0	NA	intron (NM_001001309	intron 13 of 29)	NA	-87695	NR_040353	338535	Mm.483275	NR_040353	ENSMUSG00000086843	E030013I19Rik	-	RIKEN cDNA E030013I19 gene	ncRNA
bcl11b_peak_684	chr10	80311525	80313720	+	0	NA	exon (NM_011789	exon 14 of 14)	NA	7926	NM_025521	66374	Mm.383824	NM_025521	ENSMUSG00000020133	2310011J03Rik	AI452186|AW545358	RIKEN cDNA 2310011J03 gene	protein-coding
bcl11b_peak_1105	chr11	55033224	55033634	+	0	NA	promoter-TSS (NM_013472)	NA	42	NM_013472	11749	Mm.265347	NM_013472	ENSMUSG00000018340	Anxa6	AW107198|Anx6|AnxVI|Cabm|Camb	annexin A6	protein-coding
bcl11b_peak_1975	chr13	10262910	10263269	+	0	NA	intron (NM_033269	intron 1 of 4)	NA	97714	NM_033269	12671	Mm.342315	NM_033269	ENSMUSG00000046159	Chrm3	Chrm-3|M3|M3R	cholinergic receptor	muscarinic 3	cardiac	protein-coding
bcl11b_peak_3202	chr17	5606667	5607025	+	0	NA	intron (NM_146073	intron 1 of 8)	NA	114246	NM_146073	224454	Mm.487663	NM_146073	ENSMUSG00000034265	Zdhhc14	B530001K09Rik|New1cp	zinc finger	DHHC domain containing 14	protein-coding
bcl11b_peak_4416	chr2	70474269	70474661	+	0	NA	promoter-TSS (NM_022435)	NA	-458	NM_022435	64406	Mm.423397	NM_022435	ENSMUSG00000075304	Sp5	-	trans-acting transcription factor 5	protein-coding
bcl11b_peak_3591	chr17	78075333	78075885	+	0	NA	Intergenic	NA	-124639	NM_015800	50766	Mm.311912	NM_015800	ENSMUSG00000024074	Crim1	AU015004	cysteine rich transmembrane BMP regulator 1 (chordin like)	protein-coding
bcl11b_peak_1128	chr11	59227799	59228412	+	0	NA	promoter-TSS (NM_001130408)	NA	57	NM_001130408	11840	Mm.371546	NM_007476	ENSMUSG00000048076	Arf1	-	ADP-ribosylation factor 1	protein-coding
bcl11b_peak_6058	chr5	111501241	111501783	+	0	NA	Intergenic	NA	-80049	NR_015546	330164	Mm.193276	NM_177875	ENSMUSG00000052848	C130026L21Rik	-	RIKEN cDNA C130026L21 gene	ncRNA
bcl11b_peak_614	chr10	75936062	75936445	+	0	NA	exon (NM_175329	exon 3 of 5)	NA	3123	NM_175329	103172	Mm.333849	NM_175329	ENSMUSG00000049422	Chchd10	1620401E04Rik|AI267078|Ndg2	coiled-coil-helix-coiled-coil-helix domain containing 10	protein-coding
bcl11b_peak_5099	chr3	109829013	109829369	+	0	NA	intron (NM_001163348	intron 5 of 6)	NA	255184	NM_146139	57257	Mm.282257	NM_020505	ENSMUSG00000033721	Vav3	A530094I06Rik|AA986410|Idd18.1	vav 3 oncogene	protein-coding
bcl11b_peak_6551	chr6	88193432	88194546	+	0	NA	promoter-TSS (NM_001355253)	NA	98	NM_001355253	14461	Mm.491156	NM_008090	ENSMUSG00000015053	Gata2	Gata-2	GATA binding protein 2	protein-coding
bcl11b_peak_1621	chr11	120234680	120235186	+	0	NA	intron (NM_198423	intron 1 of 27)	NA	1986	NM_001347621	268515	Mm.309498	NM_198423	ENSMUSG00000039741	Bahcc1	B930044J06|BC060615	BAH domain and coiled-coil containing 1	protein-coding
bcl11b_peak_5115	chr3	122419872	122420287	+	0	NA	5' UTR (NM_013867	exon 1 of 12)	NA	322	NM_013867	29815	Mm.45815	NM_013867	ENSMUSG00000028121	Bcar3	AI131758|AND-34	breast cancer anti-estrogen resistance 3	protein-coding
bcl11b_peak_6646	chr6	119544184	119544624	+	0	NA	promoter-TSS (NM_009525)	NA	-57	NM_009525	22419	Mm.321818	NM_009525	ENSMUSG00000030170	Wnt5b	AW545702|Wnt-5b	wingless-type MMTV integration site family	member 5B	protein-coding
bcl11b_peak_199	chr1	92393030	92393388	+	0	NA	Intergenic	NA	71333	NR_105865	102465542		NR_105865	ENSMUSG00000098288	Mir6900	Gm27708|mmu-mir-6900	microRNA 6900	ncRNA
bcl11b_peak_507	chr10	22644927	22645542	+	0	NA	exon (NM_178934	exon 1 of 5)	NA	223	NM_178934	353169	Mm.473705	NM_178934	ENSMUSG00000037490	Slc2a12	GLUT-12|Glut12	solute carrier family 2 (facilitated glucose transporter)	member 12	protein-coding
bcl11b_peak_5262	chr4	41745218	41745574	+	0	NA	intron (NR_155499	intron 1 of 1)	NA	-4037	NM_001286542	18391	Mm.425181	NM_011014	ENSMUSG00000036078	Sigmar1	Oprs1|Sig1R|sigma1R	sigma non-opioid intracellular receptor 1	protein-coding
bcl11b_peak_5660	chr4	141382298	141382745	+	0	NA	intron (NM_001085513	intron 5 of 6)	NA	14329	NM_001085513	277743	Mm.294614	NM_001085513	ENSMUSG00000006218	Fam131c	Gm693	family with sequence similarity 131	member C	protein-coding
bcl11b_peak_3019	chr16	18248435	18248903	+	0	NA	promoter-TSS (NM_011239)	NA	25	NM_011239	19385	Mm.235287	NM_011239	ENSMUSG00000005732	Ranbp1	Htf9a	RAN binding protein 1	protein-coding
bcl11b_peak_1217	chr11	70562815	70563243	+	0	NA	5' UTR (NM_176893	exon 1 of 32)	NA	148	NM_176893	50932	Mm.42967	NM_016713	ENSMUSG00000020827	Mink1	B55|MINK|Map4k6|Ysk2	misshapen-like kinase 1 (zebrafish)	protein-coding
bcl11b_peak_4240	chr2	25181619	25182024	+	0	NA	3' UTR (NM_025980	exon 1 of 1)	NA	1063	NM_025980	67122	Mm.46539	NM_025980	ENSMUSG00000078202	Nrarp	2700054M22Rik	Notch-regulated ankyrin repeat protein	protein-coding
bcl11b_peak_5561	chr4	133220772	133221157	+	0	NA	5' UTR (NM_027152	exon 1 of 6)	NA	155	NM_027152	69655	Mm.285685	NM_027152	ENSMUSG00000028865	Cd164l2	2310047N01Rik	CD164 sialomucin-like 2	protein-coding
bcl11b_peak_7746	chr8	106168754	106169154	+	0	NA	promoter-TSS (NM_001357381)	NA	33	NM_001357381	330836	Mm.46749	NM_178798	ENSMUSG00000031904	Slc7a6	AI643885|LAT-2|LAT3|y+LAT-2	solute carrier family 7 (cationic amino acid transporter	y+ system)	member 6	protein-coding
bcl11b_peak_4299	chr2	30416239	30416724	+	0	NA	promoter-TSS (NM_007760)	NA	431	NM_138748	110854	Mm.275393	NM_138748	ENSMUSG00000039515	Ptpa	2610042B21Rik|C77440|N28142|PR53|Ppp2r4	protein phosphatase 2 protein activator	protein-coding
bcl11b_peak_1849	chr12	87199892	87200470	+	0	NA	promoter-TSS (NM_001033475)	NA	48	NM_001033475	382620	Mm.374912	NM_001033475	ENSMUSG00000034111	Tmed8	6430595O10Rik|AI447224|Gm1184|Mem1	transmembrane p24 trafficking protein 8	protein-coding
bcl11b_peak_284	chr1	134163399	134163755	+	0	NA	Intergenic	NA	-18827	NM_007695	12654	Mm.38274	NM_007695	ENSMUSG00000064246	Chil1	AW208766|Brp39|Chi3l1|Gp39	chitinase-like 1	protein-coding
bcl11b_peak_3733	chr18	37954718	37955153	+	0	NA	promoter-TSS (NM_153793)	NA	53	NM_010411	15183	Mm.20521	NM_010411	ENSMUSG00000024454	Hdac3	AW537363	histone deacetylase 3	protein-coding
bcl11b_peak_7962	chr9	31913135	31913571	+	0	NA	promoter-TSS (NM_013800)	NA	-68	NM_013800	12023	Mm.261044	NM_013800	ENSMUSG00000032033	Barx2	2310006E12Rik|Barx2b	BarH-like homeobox 2	protein-coding
bcl11b_peak_4174	chr19	59634704	59635062	+	0	NA	Intergenic	NA	141747	NR_045308	72647	Mm.410849	NR_045308	ENSMUSG00000100119	2700089I24Rik	-	RIKEN cDNA 2700089I24 gene	ncRNA
bcl11b_peak_8468	chrX	122677102	122677458	+	0	NA	Intergenic	NA	-279895	NM_138742	54561	Mm.490573	NM_138742	ENSMUSG00000055733	Nap1l3	MB20	nucleosome assembly protein 1-like 3	protein-coding
bcl11b_peak_2432	chr14	59164611	59165208	+	0	NA	intron (NM_001004158	intron 1 of 1)	NA	13840	NM_001004158	380907	Mm.81009	NM_001004158	ENSMUSG00000053868	Gm5142	EG380907	predicted gene 5142	protein-coding
bcl11b_peak_4459	chr2	85102712	85103068	+	0	NA	Intergenic	NA	-16429	NR_040504	74687	Mm.66996	NR_040504	ENSMUSG00000086969	4930443O20Rik	-	RIKEN cDNA 4930443O20 gene	ncRNA
bcl11b_peak_4935	chr3	69316515	69317472	+	0	NA	promoter-TSS (NM_178726)	NA	75	NM_178726	242083	Mm.40577	NM_178726	ENSMUSG00000027784	Ppm1l	3222401G13|5930404J21Rik|AI481720|AW045850|PP2C|PP2Cepsilon|Pp2ce|Ppp2ce|mKIAA4175	protein phosphatase 1 (formerly 2C)-like	protein-coding
bcl11b_peak_5004	chr3	92428516	92429093	+	0	NA	Intergenic	NA	-3778	NM_011477	20765	Mm.57085	NM_011477	ENSMUSG00000054215	Sprr2k	-	small proline-rich protein 2K	protein-coding
bcl11b_peak_5025	chr3	95524200	95524937	+	0	NA	Intergenic	NA	-2218	NM_001267695	13040	Mm.3619	NM_021281	ENSMUSG00000038642	Ctss	Cats	cathepsin S	protein-coding
bcl11b_peak_7581	chr8	70839162	70839537	+	0	NA	exon (NM_027560	exon 1 of 8)	NA	371	NM_027560	70807	Mm.24215	NM_027560	ENSMUSG00000002910	Arrdc2	4632416I05Rik|Ilad1	arrestin domain containing 2	protein-coding
bcl11b_peak_2924	chr15	100551102	100552168	+	0	NA	intron (NM_001355497	intron 1 of 15)	NA	373	NM_001355497	21422	Mm.219040	NM_033476	ENSMUSG00000009733	Tfcp2	CP-2|CP2|D230015P20Rik|LBP-1c|LBP-1d|LBP1|LSF|Tcfcp2|UBP-1	transcription factor CP2	protein-coding
bcl11b_peak_8484	chrX	137120160	137120624	+	0	NA	promoter-TSS (NM_007957)	NA	-66	NM_007957	13984	Mm.8017	NM_007957	ENSMUSG00000023443	Esx1	Spx1	extraembryonic	spermatogenesis	homeobox 1	protein-coding
bcl11b_peak_7868	chr8	124793956	124794544	+	0	NA	exon (NM_198632	exon 1 of 10)	NA	1231	NM_198632	330863	Mm.422769	NM_198632	ENSMUSG00000036913	Trim67	D130049O21Rik|TNL	tripartite motif-containing 67	protein-coding
bcl11b_peak_8258	chr9	111648103	111648895	+	0	NA	intron (NM_016853	intron 1 of 10)	NA	41849	NM_001324546	20840	Mm.1414	NM_016853	ENSMUSG00000032502	Stac	-	src homology three (SH3) and cysteine rich domain	protein-coding
bcl11b_peak_2063	chr13	42006926	42007287	+	0	NA	Intergenic	NA	-44915	NM_007772	110521	Mm.4808	NM_007772	ENSMUSG00000021366	Hivep1	Cryabp1	human immunodeficiency virus type I enhancer binding protein 1	protein-coding
bcl11b_peak_4499	chr2	109917662	109918312	+	0	NA	5' UTR (NM_172671	exon 1 of 18)	NA	340	NM_172671	107515	Mm.277351	NM_172671	ENSMUSG00000050199	Lgr4	9130225G07|A330106J01Rik|A930009A08Rik|Gpr48	leucine-rich repeat-containing G protein-coupled receptor 4	protein-coding
bcl11b_peak_805	chr10	85184506	85184885	+	0	NA	5' UTR (NM_007771	exon 1 of 13)	NA	359	NM_007771	12952	Mm.26237	NM_007771	ENSMUSG00000020038	Cry1	AU020726|AU021000|Phll1	cryptochrome 1 (photolyase-like)	protein-coding
bcl11b_peak_213	chr1	93685684	93686051	+	0	NA	intron (NM_016778	intron 1 of 4)	NA	292	NM_016778	51800	Mm.3295	NM_016778	ENSMUSG00000026278	Bok	matador|mtd	BCL2-related ovarian killer	protein-coding
bcl11b_peak_1550	chr11	115850538	115851047	+	0	NA	exon (NM_145438	exon 15 of 26)	NA	26734	NM_145438	217325	Mm.290450	NM_145438	ENSMUSG00000020782	Llgl2	9130006H11Rik|Llglh2	LLGL2 scribble cell polarity complex component	protein-coding
bcl11b_peak_2232	chr13	108290555	108290911	+	0	NA	Intergenic	NA	-25604	NM_178683	218581	Mm.32318	NM_178683	ENSMUSG00000021697	Depdc1b	9830132O03|AW260467|XTP1	DEP domain containing 1B	protein-coding
bcl11b_peak_3050	chr16	22161639	22162025	+	0	NA	intron (NM_183029	intron 1 of 15)	NA	1467	NM_183029	319765	Mm.489442	NM_183029	ENSMUSG00000033581	Igf2bp2	C330012H03Rik|IMP-2|Imp2|Neilsen	insulin-like growth factor 2 mRNA binding protein 2	protein-coding
bcl11b_peak_5689	chr4	148271546	148271954	+	0	NA	non-coding (NR_149755	exon 2 of 21)	NA	16215	NR_154985	242748	Mm.33873	NM_001083342	ENSMUSG00000041544	Disp3	G630052C06Rik|Ptchd2|RNDEu-2	dispatched RND transporter family member 3	protein-coding
bcl11b_peak_5963	chr5	65743224	65743632	+	0	NA	Intergenic	NA	-20093	NM_001024917	333789	Mm.332398	NM_001024917	ENSMUSG00000037795	N4bp2	B3bp|E430014I16|Gm1791|Gm868	NEDD4 binding protein 2	protein-coding
bcl11b_peak_2906	chr15	98831125	98831573	+	0	NA	TTS (NM_001033276)	NA	159	NM_016781	19082	Mm.6670	NM_016781	ENSMUSG00000067713	Prkag1	AA571379|BB036179|Prkaac	protein kinase	AMP-activated	gamma 1 non-catalytic subunit	protein-coding
bcl11b_peak_6323	chr5	147299639	147300228	+	0	NA	TTS (NM_007673)	NA	7316	NM_007673	12591	Mm.20358	NM_007673	ENSMUSG00000029646	Cdx2	Cdx-2	caudal type homeobox 2	protein-coding
bcl11b_peak_8087	chr9	66317596	66317952	+	0	NA	Intergenic	NA	-32676	NM_145617	235439	Mm.244179	NM_145617	ENSMUSG00000038664	Herc1	2810449H11Rik|B230218H07|D130015N03Rik|tbl	HECT and RLD domain containing E3 ubiquitin protein ligase family member 1	protein-coding
bcl11b_peak_2547	chr14	118924862	118925531	+	0	NA	promoter-TSS (NM_001360411)	NA	274	NM_025943	66573	Mm.87456	NM_025943	ENSMUSG00000042156	Dzip1	2510025K24Rik|2810422M04Rik	DAZ interacting protein 1	protein-coding
bcl11b_peak_3743	chr18	39489573	39490742	+	0	NA	promoter-TSS (NM_008173)	NA	-381	NM_001361211	14815	Mm.129481	NM_008173	ENSMUSG00000024431	Nr3c1	GR|Grl-1|Grl1	nuclear receptor subfamily 3	group C	member 1	protein-coding
bcl11b_peak_7387	chr7	144943153	144943592	+	0	NA	Intergenic	NA	-3447	NM_007631	12443	Mm.273049	NM_007631	ENSMUSG00000070348	Ccnd1	AI327039|CycD1|Cyl-1|PRAD1|bcl-1|cD1	cyclin D1	protein-coding
bcl11b_peak_5674	chr4	141874605	141874996	+	0	NA	exon (NM_025994	exon 1 of 4)	NA	120	NM_025994	27984	Mm.395598	NM_025994	ENSMUSG00000040659	Efhd2	2600015J22Rik|AA408606|D4Wsu27e	EF hand domain containing 2	protein-coding
bcl11b_peak_370	chr1	171411375	171411912	+	0	NA	promoter-TSS (NM_009480)	NA	-38	NM_009480	22278	Mm.8	NM_009480	ENSMUSG00000026641	Usf1	bHLHb11	upstream transcription factor 1	protein-coding
bcl11b_peak_4101	chr19	45223340	45223877	+	0	NA	Intergenic	NA	13233	NM_010691	16814	Mm.116815	NM_010691	ENSMUSG00000025216	Lbx1	Lbx1h	ladybird homeobox 1	protein-coding
bcl11b_peak_5954	chr5	64300011	64300367	+	0	NA	intron (NM_019636	intron 12 of 19)	NA	69832	NM_001289514	57915	Mm.286353	NM_019636	ENSMUSG00000029174	Tbc1d1	1110062G02Rik|AI385682|AW555803|Nob1|Nobq1|Tbc1|mKIAA1108	TBC1 domain family	member 1	protein-coding
bcl11b_peak_4836	chr3	26331447	26331816	+	0	NA	5' UTR (NM_138666	exon 1 of 8)	NA	278	NM_138666	192167	Mm.316080	NM_138666	ENSMUSG00000063887	Nlgn1	6330415N05Rik|BB179718|NL1|Nlg1|mKIAA1070	neuroligin 1	protein-coding
bcl11b_peak_5552	chr4	133011170	133011740	+	0	NA	promoter-TSS (NM_146155)	NA	-51	NM_146155	230793	Mm.31816	NM_146155	ENSMUSG00000037692	Ahdc1	D030015G18Rik	AT hook	DNA binding motif	containing 1	protein-coding
bcl11b_peak_7932	chr9	22070767	22071189	+	0	NA	promoter-TSS (NR_040406)	NA	-24	NR_040406	100503652	Mm.439941	NR_040406	ENSMUSG00000096981	Gm16845	-	predicted gene	16845	ncRNA
bcl11b_peak_5225	chr4	19490453	19490809	+	0	NA	intron (NM_013927	intron 15 of 17)	NA	79477	NM_001356481	70568	Mm.38390	NM_027769	ENSMUSG00000028228	Cpne3	5430428M23Rik|5730450C07Rik|C85108|CPN3	copine III	protein-coding
bcl11b_peak_3084	chr16	35651390	35651812	+	0	NA	exon (NM_013661	exon 11 of 22)	NA	110239	NM_013661	20357	Mm.42015	NM_013661	ENSMUSG00000052133	Sema5b	AI893641|SemG|Semag|mKIAA1445	sema domain	seven thrombospondin repeats (type 1 and type 1-like)	transmembrane domain (TM) and short cytoplasmic domain	(semaphorin) 5B	protein-coding
bcl11b_peak_2470	chr14	69190540	69190920	+	0	NA	promoter-TSS (NM_010921)	NA	38	NM_010921	18095	Mm.3520	NM_010921	ENSMUSG00000022061	Nkx3-1	Bax|NKX3.1|NKX3A|Nkx-3.1|bagpipe	NK3 homeobox 1	protein-coding
bcl11b_peak_3460	chr17	46030426	46032049	+	0	NA	intron (NM_001025250	intron 1 of 7)	NA	1140	NM_001025250	22339	Mm.282184	NM_009505	ENSMUSG00000023951	Vegfa	Vegf|Vpf	vascular endothelial growth factor A	protein-coding
bcl11b_peak_3913	chr19	6184443	6184799	+	0	NA	intron (NM_001165919	intron 1 of 10)	NA	211	NM_001165919	622554	Mm.159757	NM_001165919	ENSMUSG00000024786	Majin	1700123I01Rik	membrane anchored junction protein	protein-coding
bcl11b_peak_4951	chr3	84155371	84155732	+	0	NA	intron (NM_029797	intron 1 of 7)	NA	235	NM_029797	76915	Mm.274829	NM_029797	ENSMUSG00000033752	Mnd1	2610034E18Rik|AI591601|Gaj	meiotic nuclear divisions 1	protein-coding
bcl11b_peak_7795	chr8	119673954	119674310	+	0	NA	intron (NM_023395	intron 1 of 6)	NA	7767	NM_023395	67866	Mm.87599	NM_023395	ENSMUSG00000023336	Wfdc1	2310058A03Rik|ps20	WAP four-disulfide core domain 1	protein-coding
bcl11b_peak_3574	chr17	70056631	70057018	+	0	NA	intron (NM_001347411	intron 1 of 14)	NA	87751	NM_001360665	224997	Mm.311840	NM_027712	ENSMUSG00000003279	Dlgap1	4933422O14Rik|9630002F18|AI845682|AI848168|BB075781|D17Bwg0511e|GKAP/SAPAP|GKPA/SAPAP|Gkap|Sapap1|mKIAA4162	DLG associated protein 1	protein-coding
bcl11b_peak_4429	chr2	73271804	73272210	+	0	NA	promoter-TSS (NM_001005343)	NA	81	NM_001005343	381373	Mm.330293	NM_001005343	ENSMUSG00000068859	Sp9	-	trans-acting transcription factor 9	protein-coding
bcl11b_peak_5969	chr5	67228248	67228743	+	0	NA	Intergenic	NA	-32070	NM_001285452	67878	Mm.23217	NM_028975	ENSMUSG00000037720	Tmem33	1110006G02Rik|1600019D15Rik|2410089A21Rik|2700052H22Rik|5430406L04Rik|AA388285|AI314185|AI426615|db83	transmembrane protein 33	protein-coding
bcl11b_peak_1056	chr11	39379338	39379694	+	0	NA	intron (NR_126439	intron 2 of 2)	NA	10709	NR_126439	75315	Mm.461295	NR_126439		4930553C11Rik	-	RIKEN cDNA 4930553C11 gene	ncRNA
bcl11b_peak_1141	chr11	60417532	60417970	+	0	NA	promoter-TSS (NR_157083)	NA	606	NM_025757	66771	Mm.29950	NM_025757	ENSMUSG00000018415	Gid4	4933439F18Rik	GID complex subunit 4	VID24 homolog	protein-coding
bcl11b_peak_1391	chr11	97986181	97986609	+	0	NA	promoter-TSS (NM_001163608)	NA	51	NM_028199	72324	Mm.39617	NM_028199	ENSMUSG00000017417	Plxdc1	2410003I07Rik|AI848450|Tem7	plexin domain containing 1	protein-coding
bcl11b_peak_1986	chr13	18808429	18808785	+	0	NA	intron (NM_172120	intron 7 of 28)	NA	91315	NM_172120	218035	Mm.27389	NM_172120	ENSMUSG00000041236	Vps41	AI317346|Vam2|mVam2	VPS41 HOPS complex subunit	protein-coding
bcl11b_peak_2138	chr13	63567789	63568287	+	0	NA	intron (NM_001328514	intron 1 of 23)	NA	-2303	NM_008957	19206	Mm.228798	NM_008957	ENSMUSG00000021466	Ptch1	A230106A15Rik|Ptc|Ptc1|Ptch|mes|wig	patched 1	protein-coding
bcl11b_peak_2362	chr14	34555063	34555509	+	0	NA	intron (NM_001039071	intron 7 of 12)	NA	-32485	NM_030062	78243	Mm.117483	NM_030062	ENSMUSG00000021797	9230112D13Rik	-	RIKEN cDNA 9230112D13 gene	protein-coding
bcl11b_peak_2543	chr14	118473854	118474282	+	0	NA	Intergenic	NA	108190	NR_045624	73306	Mm.362328	NR_045624	ENSMUSG00000099911	1700044C05Rik	-	RIKEN cDNA 1700044C05 gene	ncRNA
bcl11b_peak_281	chr1	133423791	133424258	+	0	NA	5' UTR (NM_011439	exon 1 of 14)	NA	188	NM_011439	20668	Mm.8575	NM_011439	ENSMUSG00000070643	Sox13	AA407916|AW259412|AW540933|Sox-13	SRY (sex determining region Y)-box 13	protein-coding
bcl11b_peak_406	chr1	181553853	181554310	+	0	NA	Intergenic	NA	-42630	NM_207280	403180	Mm.220754	NM_207280	ENSMUSG00000050625	Ccdc121	6530421E24Rik|Gm755	coiled-coil domain containing 121	protein-coding
bcl11b_peak_4266	chr2	26040062	26040418	+	0	NA	Intergenic	NA	-18480	NM_133835	98766	Mm.247824	NM_133835	ENSMUSG00000036352	Ubac1	1110033G07Rik|AA407978|GBDR1|Gdbr1|Kpc2|Ubadc1	ubiquitin associated domain containing 1	protein-coding
bcl11b_peak_4452	chr2	80962925	80963690	+	0	NA	Intergenic	NA	324043	NM_001190179	69482	Mm.29200	NM_027091	ENSMUSG00000026999	Nup35	2310006I24Rik|35kDa|5330402E05Rik|MP44|NO44	nucleoporin 35	protein-coding
bcl11b_peak_4471	chr2	91965393	91965783	+	0	NA	Intergenic	NA	-2025	NM_138306	104418	Mm.314923	NM_138306	ENSMUSG00000040479	Dgkz	E130307B02Rik|F730209L11Rik|mDGK[z]	diacylglycerol kinase zeta	protein-coding
bcl11b_peak_466	chr10	9900720	9901402	+	0	NA	promoter-TSS (NM_001081344)	NA	-21	NM_001081344	78808	Mm.331751	NM_030191	ENSMUSG00000019790	Stxbp5	0710001E20Rik|4930565N16Rik|AW742610|LGL3|mKIAA1006	syntaxin binding protein 5 (tomosyn)	protein-coding
bcl11b_peak_4874	chr3	41563357	41563991	+	0	NA	promoter-TSS (NM_001130185)	NA	-77	NM_001130185	269424	Mm.286285	NM_172303	ENSMUSG00000025764	Jade1	AU041499|D530048A03Rik|Phf17|mKIAA1807	jade family PHD finger 1	protein-coding
bcl11b_peak_6817	chr7	19524086	19524683	+	0	NA	exon (NM_027116	exon 4 of 4)	NA	5653	NM_027116	69547	Mm.77325	NM_027116	ENSMUSG00000060621	Nkpd1	2310015G09Rik	NTPase	KAP family P-loop domain containing 1	protein-coding
bcl11b_peak_7377	chr7	143459539	143461081	+	0	NA	exon (NM_009876	exon 2 of 4)	NA	740	NM_001354981	12577	Mm.168789	NM_009876	ENSMUSG00000037664	Cdkn1c	AL024410|CDKI|Kip2|p57(kip2)|p57Kip2	cyclin-dependent kinase inhibitor 1C (P57)	protein-coding
bcl11b_peak_7548	chr8	70352664	70353587	+	0	NA	5' UTR (NM_030680	exon 1 of 24)	NA	154	NM_030680	19704	Mm.258280	NM_030680	ENSMUSG00000058301	Upf1	B430202H16Rik|NORF1|PNORF-1|Rent1|Upflp	UPF1 regulator of nonsense transcripts homolog (yeast)	protein-coding
bcl11b_peak_7731	chr8	105225160	105225541	+	0	NA	5' UTR (NM_145604	exon 1 of 16)	NA	162	NM_145604	234678	Mm.27186	NM_145604	ENSMUSG00000031889	D230025D16Rik	BC006874|Lin10	RIKEN cDNA D230025D16 gene	protein-coding
bcl11b_peak_3828	chr18	76160721	76161457	+	0	NA	Intergenic	NA	-9463	NR_105776	102465184		NR_105776	ENSMUSG00000098276	Mir6358	Gm27830|mmu-mir-6358	microRNA 6358	ncRNA
bcl11b_peak_1623	chr11	120287628	120288136	+	0	NA	exon (NM_001347621	exon 26 of 28)	NA	54935	NM_001347621	268515	Mm.309498	NM_198423	ENSMUSG00000039741	Bahcc1	B930044J06|BC060615	BAH domain and coiled-coil containing 1	protein-coding
bcl11b_peak_7244	chr7	118584360	118584869	+	0	NA	promoter-TSS (NM_172476)	NA	72	NM_172476	209760	Mm.69380	NM_172476	ENSMUSG00000042246	Tmc7	1700030H01Rik|C230064B05|C630024K23Rik	transmembrane channel-like gene family 7	protein-coding
bcl11b_peak_6381	chr6	29433132	29433634	+	0	NA	5' UTR (NM_001311074	exon 1 of 47)	NA	127	NM_001311074	68794	Mm.39046	NM_026839	ENSMUSG00000068699	Flnc	1110055E19Rik|ABP-280|ABPL|Fln2	filamin C	gamma	protein-coding
bcl11b_peak_5143	chr3	134829093	134829596	+	0	NA	exon (NM_021382	exon 1 of 5)	NA	337	NM_021382	21338	Mm.103810	NM_021382	ENSMUSG00000028172	Tacr3	Nk3r|Nkr|Tac3r	tachykinin receptor 3	protein-coding
bcl11b_peak_5672	chr4	141790308	141790770	+	0	NA	intron (NM_172338	intron 1 of 14)	NA	105	NM_172338	214063	Mm.39102	NM_172338	ENSMUSG00000040697	Dnajc16	2900037O03Rik|4732437J24Rik|D030060M24|mKIAA0962	DnaJ heat shock protein family (Hsp40) member C16	protein-coding
bcl11b_peak_3801	chr18	67291402	67291758	+	0	NA	intron (NM_053261	intron 1 of 7)	NA	2333	NM_053261	114663	Mm.34079	NM_053261	ENSMUSG00000024525	Impa2	2210415D20Rik|AI326924|AW259601|IMP 2|IMPase 2	inositol (myo)-1(or 4)-monophosphatase 2	protein-coding
bcl11b_peak_7640	chr8	81014427	81014868	+	0	NA	5' UTR (NM_027554	exon 1 of 10)	NA	259	NM_027554	74841	Mm.246018	NM_027554	ENSMUSG00000038250	Usp38	4631402N15Rik|4833420O05Rik|AA536967|AU044701|AW544820|mKIAA1891	ubiquitin specific peptidase 38	protein-coding
bcl11b_peak_6865	chr7	27273851	27274294	+	0	NA	exon (NM_010950	exon 7 of 10)	NA	15311	NM_010950	18223	Mm.458153	NM_010950	ENSMUSG00000063160	Numbl	nbl	numb-like	protein-coding
bcl11b_peak_5538	chr4	131873733	131874197	+	0	NA	promoter-TSS (NM_001369308)	NA	-95	NM_001369308	57317	Mm.2478	NM_020587	ENSMUSG00000028911	Srsf4	5730499P16Rik|AW550192|MNCb-2616|SRp75|Sfrs4	serine/arginine-rich splicing factor 4	protein-coding
bcl11b_peak_2927	chr15	100636491	100637170	+	0	NA	non-coding (NR_104337	exon 1 of 4)	NA	110	NM_174992	207818	Mm.26282	NM_174992	ENSMUSG00000053559	Smagp	-	small cell adhesion glycoprotein	protein-coding
bcl11b_peak_461	chr10	7662984	7663560	+	0	NA	promoter-TSS (NR_030698)	NA	-99	NR_030698	320642	Mm.398806	NR_030698		A630066F11Rik	-	RIKEN cDNA A630066F11 gene	ncRNA
bcl11b_peak_8280	chr9	118149845	118150294	+	0	NA	promoter-TSS (NR_155294)	NA	127	NM_026442	67899	Mm.9953	NM_026442	ENSMUSG00000039163	Cmc1	2010110K16Rik|2010312P05Rik|AI596001	COX assembly mitochondrial protein 1	protein-coding
bcl11b_peak_7906	chr9	18779372	18779823	+	0	NA	Intergenic	NA	-23964	NM_146606	18322	Mm.246530	NM_146606	ENSMUSG00000054141	Olfr24	MOR132-1|MTPCR51	olfactory receptor 24	protein-coding
bcl11b_peak_6086	chr5	115157833	115158513	+	0	NA	promoter-TSS (NM_175403)	NA	3	NM_175403	109154	Mm.153963	NM_175403	ENSMUSG00000048578	Mlec	2410014A08Rik|AI850530|ESTM19|X83352|mKIAA0152	malectin	protein-coding
bcl11b_peak_3257	chr17	23739893	23740471	+	0	NA	5' UTR (NM_023824	exon 1 of 3)	NA	148	NM_023824	76498	Mm.491253	NM_023824	ENSMUSG00000023909	Paqr4	1500004C10Rik	progestin and adipoQ receptor family member IV	protein-coding
bcl11b_peak_3271	chr17	24527359	24528056	+	0	NA	promoter-TSS (NR_045289)	NA	231	NM_001172114	224619	Mm.275150	NM_153792	ENSMUSG00000052752	Traf7	RFWD1	TNF receptor-associated factor 7	protein-coding
bcl11b_peak_4597	chr2	133552533	133553135	+	0	NA	5' UTR (NM_007553	exon 1 of 3)	NA	675	NM_007553	12156	Mm.103205	NM_007553	ENSMUSG00000027358	Bmp2	AI467020|Bmp2a	bone morphogenetic protein 2	protein-coding
bcl11b_peak_4736	chr2	167875356	167875712	+	0	NA	Intergenic	NA	-56793	NM_011201	19246	Mm.277916	NM_011201	ENSMUSG00000027540	Ptpn1	PTP-1B|PTP-HA2|PTP1B	protein tyrosine phosphatase	non-receptor type 1	protein-coding
bcl11b_peak_4659	chr2	155386524	155386957	+	0	NA	exon (NM_178111	exon 4 of 4)	NA	4884	NM_178111	68728	Mm.293605	NM_178111	ENSMUSG00000038375	Trp53inp2	1110029F20Rik|Tp53inp2	transformation related protein 53 inducible nuclear protein 2	protein-coding
bcl11b_peak_8419	chrX	74304865	74305419	+	0	NA	TTS (NM_001358380)	NA	130	NM_010273	14567	Mm.205830	NM_010273	ENSMUSG00000015291	Gdi1	GDIA|GDIalpha	guanosine diphosphate (GDP) dissociation inhibitor 1	protein-coding
bcl11b_peak_1069	chr11	48816704	48817526	+	0	NA	5' UTR (NM_145377	exon 1 of 6)	NA	276	NM_145377	211007	Mm.794	NM_145377	ENSMUSG00000040365	Trim41	AW552703|BC020156|R75223|RINCK	tripartite motif-containing 41	protein-coding
bcl11b_peak_4845	chr3	29487908	29488264	+	0	NA	intron (NM_029412	intron 5 of 14)	NA	71263	NR_030422	791072		NR_030422	ENSMUSG00000076120	Mir551b	Mirn551b|mir-551b	microRNA 551b	ncRNA
bcl11b_peak_5645	chr4	140906046	140906620	+	0	NA	promoter-TSS (NM_008812)	NA	-27	NM_008812	18600	Mm.2296	NM_008812	ENSMUSG00000028927	Padi2	Pdi|Pdi2|mKIAA0994	peptidyl arginine deiminase	type II	protein-coding
bcl11b_peak_7587	chr8	70868583	70869177	+	0	NA	intron (NM_026964	intron 3 of 4)	NA	4610	NM_026964	234388	Mm.295791	NM_026964	ENSMUSG00000007721	Ccdc124	1810023B24Rik	coiled-coil domain containing 124	protein-coding
bcl11b_peak_7764	chr8	111258746	111259516	+	0	NA	promoter-TSS (NM_009149)	NA	79	NM_009149	20340	Mm.276271	NM_009149	ENSMUSG00000003316	Glg1	AI593353|AW537898|CFR|CFR-1|ESL-1|MG-160|MG160|Selel	golgi apparatus protein 1	protein-coding
bcl11b_peak_3581	chr17	71526463	71527169	+	0	NA	promoter-TSS (NM_023294)	NA	41	NM_023294	67052	Mm.225956	NM_023294	ENSMUSG00000024056	Ndc80	2610020P18Rik|AV139730|HEC|HEC1|Kntc2	NDC80 kinetochore complex component	protein-coding
bcl11b_peak_575	chr10	61383094	61383490	+	0	NA	5' UTR (NM_013753	exon 1 of 20)	NA	231	NM_013753	27355	Mm.269699	NM_013753	ENSMUSG00000020092	Pald1	MMPAL|Pald|mKIAA1274	phosphatase domain containing	paladin 1	protein-coding
bcl11b_peak_6656	chr6	124712270	124712659	+	0	NA	promoter-TSS (NM_013536)	NA	175	NM_007531	12034	Mm.36241	NM_007531	ENSMUSG00000004264	Phb2	AU044498|BAP|Bap37|Bcap37|REA	prohibitin 2	protein-coding
bcl11b_peak_856	chr10	105841122	105841520	+	0	NA	promoter-TSS (NM_025602)	NA	59	NM_001359642	216292	Mm.250875	NM_207522	ENSMUSG00000036009	Mettl25	-	methyltransferase like 25	protein-coding
bcl11b_peak_5822	chr5	24370636	24370992	+	0	NA	exon (NM_008713	exon 9 of 26)	NA	5995	NM_008713	18127	Mm.258415	NM_008713	ENSMUSG00000028978	Nos3	2310065A03Rik|Nos-3|eNOS|ecNOS	nitric oxide synthase 3	endothelial cell	protein-coding
bcl11b_peak_6745	chr7	4923932	4924456	+	0	NA	exon (NM_001358883	exon 3 of 3)	NA	1314	NM_001358884	269854	Mm.42652	NM_201355	ENSMUSG00000035285	Nat14	BC047219	N-acetyltransferase 14	protein-coding
bcl11b_peak_438	chr1	191575044	191576050	+	0	NA	promoter-TSS (NM_001305233)	NA	-3	NM_029766	76843	Mm.189102	NM_029766	ENSMUSG00000037474	Dtl	2810047L02Rik|5730564G15Rik|L2dtl|Ramp	denticleless E3 ubiquitin protein ligase	protein-coding
bcl11b_peak_5523	chr4	129600077	129600551	+	0	NA	promoter-TSS (NM_029748)	NA	334	NM_018799	54709	Mm.250874	NM_018799	ENSMUSG00000028798	Eif3i	36kDa|D4Ertd632e|Eif3s2|Trip1	eukaryotic translation initiation factor 3	subunit I	protein-coding
bcl11b_peak_8027	chr9	56928057	56928508	+	0	NA	promoter-TSS (NM_175483)	NA	89	NM_175483	235406	Mm.191459	NM_175483	ENSMUSG00000032733	Snx33	E130307J07Rik|Sh3px3	sorting nexin 33	protein-coding
bcl11b_peak_1816	chr12	81532835	81533193	+	0	NA	promoter-TSS (NM_001309848)	NA	-103	NR_132136	24071	Mm.279603	NM_025292	ENSMUSG00000090935	Synj2bp	AA409442|ARIP2|ActRIP4|D12Wsu118e|OMP25	synaptojanin 2 binding protein	protein-coding
bcl11b_peak_6912	chr7	29172402	29172764	+	0	NA	exon (NM_182694	exon 2 of 3)	NA	2373	NM_001358852	243897	Mm.389886	NM_182694	ENSMUSG00000031493	Ggn	AI593290	gametogenetin	protein-coding
bcl11b_peak_7203	chr7	102250667	102251055	+	0	NA	promoter-TSS (NM_019566)	NA	-743	NM_019566	56212	Mm.259795	NM_019566	ENSMUSG00000073982	Rhog	2810426G09Rik|Arhg|Sid10750	ras homolog family member G	protein-coding
bcl11b_peak_7611	chr8	71670618	71670997	+	0	NA	intron (NM_001029873	intron 1 of 41)	NA	950	NM_001029873	382018	Mm.334606	NM_001029873	ENSMUSG00000034799	Unc13a	2410078G03Rik|Munc13-1	unc-13 homolog A	protein-coding
bcl11b_peak_7708	chr8	94097981	94098539	+	0	NA	exon (NM_026116	exon 1 of 17)	NA	249	NM_026116	67378	Mm.292107	NM_026116	ENSMUSG00000031755	Bbs2	2410125H22Rik|AI447581	Bardet-Biedl syndrome 2 (human)	protein-coding
bcl11b_peak_8153	chr9	89879450	89879983	+	0	NA	Intergenic	NA	-30059	NM_001357743	19417	Mm.44561	NM_011245	ENSMUSG00000032356	Rasgrf1	AI844718|CDC25|CDC25Mm|Gnrp|Grf1|Grfbeta|P190-A|Ras-GRF1|p190|p190RhoGEF	RAS protein-specific guanine nucleotide-releasing factor 1	protein-coding
bcl11b_peak_869	chr10	111506222	111506862	+	0	NA	exon (NM_009344	exon 1 of 2)	NA	256	NM_009344	21664	Mm.3117	NM_009344	ENSMUSG00000020205	Phlda1	DT1P1B11|TDAG51|Tdag	pleckstrin homology like domain	family A	member 1	protein-coding
bcl11b_peak_8054	chr9	61370919	61371289	+	0	NA	Intergenic	NA	-1262	NM_009389	21887	Mm.24255	NM_009389	ENSMUSG00000032280	Tle3	2610103N05Rik|ESG|Grg3a|Grg3b|mKIAA1547	transducin-like enhancer of split 3	protein-coding
bcl11b_peak_79	chr1	52817254	52817610	+	0	NA	5' UTR (NM_008384	exon 1 of 6)	NA	256	NM_008384	16329	Mm.917	NM_008384	ENSMUSG00000026102	Inpp1	2300002C06Rik|AV137389	inositol polyphosphate-1-phosphatase	protein-coding
bcl11b_peak_3031	chr16	18876417	18876863	+	0	NA	promoter-TSS (NM_010435)	NA	-3	NM_010922	18100	Mm.20918	NM_010922	ENSMUSG00000022706	Mrpl40	Nlvcf	mitochondrial ribosomal protein L40	protein-coding
bcl11b_peak_3685	chr18	28080518	28080874	+	0	NA	Intergenic	NA	-479468	NR_045398	320624	Mm.50107	NR_045398	ENSMUSG00000117473	4930474G06Rik	-	RIKEN cDNA 4930474G06 gene	ncRNA
bcl11b_peak_5603	chr4	136264323	136264768	+	0	NA	exon (NM_011542	exon 6 of 11)	NA	16588	NM_011542	21401	Mm.112	NM_011542	ENSMUSG00000001604	Tcea3	S-II|SII-K1	transcription elongation factor A (SII)	3	protein-coding
bcl11b_peak_7685	chr8	84990482	84990901	+	0	NA	non-coding (NR_156707	exon 1 of 24)	NA	105	NM_001363497	170833	Mm.247775	NM_133255	ENSMUSG00000052566	Hook2	A630054I03Rik|mHK2	hook microtubule tethering protein 2	protein-coding
bcl11b_peak_8290	chr9	119517257	119517751	+	0	NA	exon (NM_001253860	exon 16 of 27)	NA	45174	NM_001253860	20271	Mm.103584	NM_021544	ENSMUSG00000032511	Scn5a	Nav1.5|Nav1.5c|SkM1|SkM2|mH1	sodium channel	voltage-gated	type V	alpha	protein-coding
bcl11b_peak_5467	chr4	122022700	122023345	+	0	NA	Intergenic	NA	-400897	NM_001099309	666927	Mm.465133	NM_001099309	ENSMUSG00000078575	Gm12887	-	predicted gene 12887	protein-coding
bcl11b_peak_4178	chr19	61175798	61176234	+	0	NA	5' UTR (NM_001177513	exon 1 of 1)	NA	293	NM_001177513	633057	Mm.426097	NM_001177513	ENSMUSG00000094649	Gm7102	EG633057	predicted gene 7102	protein-coding
bcl11b_peak_5582	chr4	134496748	134497383	+	0	NA	promoter-TSS (NM_001285849)	NA	24	NM_001285849	71904	Mm.142343	NM_027995	ENSMUSG00000037348	Paqr7	2310021M12Rik|AV001994|BB007237|Mpra|PGLP|mPR	progestin and adipoQ receptor family member VII	protein-coding
bcl11b_peak_5577	chr4	134186620	134187558	+	0	NA	promoter-TSS (NM_144527)	NA	-4	NM_144527	70012	Mm.26542	NM_144527	ENSMUSG00000037443	Cep85	2410030J07Rik|AI173272|AI173504|Ccdc21	centrosomal protein 85	protein-coding
bcl11b_peak_921	chr10	127341448	127341890	+	0	NA	promoter-TSS (NM_010296)	NA	-90	NM_010296	14632	Mm.391450	NM_010296	ENSMUSG00000025407	Gli1	AV235269|Zfp-5|Zfp5	GLI-Kruppel family member GLI1	protein-coding
bcl11b_peak_4267	chr2	26091526	26092124	+	0	NA	5' UTR (NM_001037098	exon 1 of 6)	NA	571	NM_001037098	67991	Mm.131074	NM_026495	ENSMUSG00000026932	Nacc2	0610020I02Rik|AI448087|Btbd14a|C030048H19Rik	nucleus accumbens associated 2	BEN and BTB (POZ) domain containing	protein-coding
bcl11b_peak_5530	chr4	130173930	130174638	+	0	NA	intron (NM_023476	intron 1 of 11)	NA	518	NM_001168333	94242	Mm.15801	NM_023476	ENSMUSG00000028776	Tinagl1	1110021J17Rik|AZ-1|AZ1|Arg1|Lcn7|TARP|Tinagl	tubulointerstitial nephritis antigen-like 1	protein-coding
bcl11b_peak_1811	chr12	80463125	80463691	+	0	NA	intron (NM_133798	intron 1 of 8)	NA	313	NM_133798	97827	Mm.206631	NM_133798	ENSMUSG00000032705	Exd2	4930539P14Rik|C85658|Exdl2	exonuclease 3'-5' domain containing 2	protein-coding
bcl11b_peak_204	chr1	92907003	92907417	+	0	NA	exon (NM_175118	exon 1 of 2)	NA	221	NM_175118	67446	Mm.46179	NM_175118	ENSMUSG00000047067	Dusp28	0710001B24Rik|AV005521	dual specificity phosphatase 28	protein-coding
bcl11b_peak_2163	chr13	74808251	74808891	+	0	NA	promoter-TSS (NM_009817)	NA	189	NM_001301153	12380	Mm.29163	NM_009817	ENSMUSG00000021585	Cast	-	calpastatin	protein-coding
bcl11b_peak_3445	chr17	43151854	43152210	+	0	NA	non-coding (NR_045154	exon 5 of 6)	NA	6259	NR_045155	545207	Mm.329050	NR_045153	ENSMUSG00000117011	E130008D07Rik	-	RIKEN cDNA E130008D07 gene	ncRNA
bcl11b_peak_3861	chr19	3768173	3768996	+	0	NA	intron (NM_001167886	intron 2 of 10)	NA	1163	NM_144871	225888	Mm.278578	NM_144871	ENSMUSG00000045098	Kmt5b	AA117471|C630029K18Rik|Suv4-20h1|Suv420h1	lysine methyltransferase 5B	protein-coding
bcl11b_peak_6441	chr6	49214979	49215780	+	0	NA	promoter-TSS (NM_023670)	NA	-425	NM_023670	140488	Mm.281018	NM_023670	ENSMUSG00000029814	Igf2bp3	2610101N11Rik|AA522010|AL022933|AU045931|IMP-3|IMP3|Koc13|Neilsen|mimp3	insulin-like growth factor 2 mRNA binding protein 3	protein-coding
bcl11b_peak_6819	chr7	19586306	19586662	+	0	NA	non-coding (NR_125836	exon 11 of 18)	NA	9197	NM_022409	63872	Mm.23310	NM_022409	ENSMUSG00000011267	Zfp296	2210018A16Rik|Znf296	zinc finger protein 296	protein-coding
bcl11b_peak_8141	chr9	85748922	85749323	+	0	NA	intron (NM_175371	intron 1 of 27)	NA	212	NM_001081282	108837	Mm.22315	NM_175371	ENSMUSG00000035941	Ibtk	5430411K16Rik|AA409502|BTKI|mKIAA1417	inhibitor of Bruton agammaglobulinemia tyrosine kinase	protein-coding
bcl11b_peak_1180	chr11	68692829	68693185	+	0	NA	intron (NM_175260	intron 1 of 40)	NA	1092	NM_175260	77579	Mm.218233	NM_175260	ENSMUSG00000020900	Myh10	5730504C04Rik|9330167F11Rik|Fltn|Myhn-2|Myhn2|NMHC II-B|NMHC-B|NMHCII-B|NMMHC II-b|NMMHC-B|NMMHC-IIB|SMemb|mKIAA3005	myosin	heavy polypeptide 10	non-muscle	protein-coding
bcl11b_peak_2170	chr13	79421789	79422225	+	0	NA	Intergenic	NA	-1223134	NM_010151	13865	Mm.439653	NM_010151	ENSMUSG00000069171	Nr2f1	COUP-TF1|COUP-TFI|COUPTFA|EAR-3|EAR3|Erbal3|SVP44|Tcfcoup1	nuclear receptor subfamily 2	group F	member 1	protein-coding
bcl11b_peak_4255	chr2	25557544	25558126	+	0	NA	promoter-TSS (NM_021519)	NA	-12	NM_021519	59022	Mm.29945	NM_021519	ENSMUSG00000015092	Edf1	0610008L11Rik|AA409425|MBF1	endothelial differentiation-related factor 1	protein-coding
bcl11b_peak_4260	chr2	25706845	25707231	+	0	NA	exon (NM_023326	exon 1 of 1)	NA	159	NM_023326	107771	Mm.330057	NM_023326	ENSMUSG00000049086	Bmyc	2900002K07Rik|AW060705|Mycb	brain expressed myelocytomatosis oncogene	protein-coding
bcl11b_peak_5823	chr5	24444785	24445182	+	0	NA	TTS (NM_022418)	NA	252	NM_023229	66587	Mm.28123	NM_023229	ENSMUSG00000028959	Fastk	0610011K02Rik|610011K02Rik	Fas-activated serine/threonine kinase	protein-coding
bcl11b_peak_2431	chr14	58893374	58893903	+	0	NA	Intergenic	NA	249255	NM_026461	67932	Mm.65550	NM_026461	ENSMUSG00000021977	1700129C05Rik	-	RIKEN cDNA 1700129C05 gene	protein-coding
bcl11b_peak_5029	chr3	95893829	95894502	+	0	NA	5' UTR (NM_146104	exon 1 of 6)	NA	244	NM_146134	226548	Mm.306954	NM_146104	ENSMUSG00000015750	Aph1a	6530402N02Rik|APH-1a	aph1 homolog A	gamma secretase subunit	protein-coding
bcl11b_peak_6484	chr6	67266929	67267287	+	0	NA	exon (NM_001113564	exon 1 of 8)	NA	129	NM_001113566	66870	Mm.240490	NM_025814	ENSMUSG00000036371	Serbp1	1200009K13Rik|9330147J08Rik|AL022786|Pairbp1	serpine1 mRNA binding protein 1	protein-coding
bcl11b_peak_8427	chrX	77795535	77795976	+	0	NA	5' UTR (NM_016979	exon 1 of 9)	NA	184	NM_016979	19108	Mm.290338	NM_016979	ENSMUSG00000035725	Prkx	PKX1|Pkare	protein kinase	X-linked	protein-coding
bcl11b_peak_1748	chr12	57230423	57230866	+	0	NA	intron (NM_001164370	intron 1 of 9)	NA	219	NM_001164370	73490	Mm.268180	NM_001164370	ENSMUSG00000047022	Mipol1	1700081O04Rik|6030439O22Rik|AU021838|AW536152|D12Ertd19e	mirror-image polydactyly 1	protein-coding
bcl11b_peak_5518	chr4	129334968	129335521	+	0	NA	promoter-TSS (NM_025970)	NA	126	NM_009030	19646	Mm.12145	NM_009030	ENSMUSG00000057236	Rbbp4	RBAP48|mRbAp48	retinoblastoma binding protein 4	chromatin remodeling factor	protein-coding
bcl11b_peak_4531	chr2	119547154	119547989	+	0	NA	promoter-TSS (NM_019769)	NA	56	NM_172857	241624	Mm.212773	NM_172857	ENSMUSG00000048647	Exd1	4932702D22Rik|Exdl1|mExd1	exonuclease 3'-5' domain containing 1	protein-coding
bcl11b_peak_1220	chr11	70653997	70654638	+	0	NA	intron (NM_011072	intron 1 of 2)	NA	333	NM_011072	18643	Mm.2647	NM_011072	ENSMUSG00000018293	Pfn1	Pfn	profilin 1	protein-coding
bcl11b_peak_3247	chr17	21488968	21489324	+	0	NA	5' UTR (NM_013843	exon 1 of 5)	NA	158	NM_013843	24132	Mm.42140	NM_013843	ENSMUSG00000057409	Zfp53	D030067O06Rik|KRAZ1|Zfp-53|Zfp118|zfas8	zinc finger protein 53	protein-coding
bcl11b_peak_5206	chr4	11034016	11034372	+	0	NA	Intergenic	NA	-26575	NM_175175	71801	Mm.34351	NM_175175	ENSMUSG00000049969	Plekhf2	1110070J07Rik|AA673237|ZFYVE18	pleckstrin homology domain containing	family F (with FYVE domain) member 2	protein-coding
bcl11b_peak_3500	chr17	53479337	53479767	+	0	NA	5' UTR (NM_025887	exon 1 of 6)	NA	318	NM_025887	271457	Mm.329123	NM_025887	ENSMUSG00000017831	Rab5a	2410015H04Rik|AI663973|AU021172|nnyRab5a	RAB5A	member RAS oncogene family	protein-coding
bcl11b_peak_346	chr1	165642341	165642760	+	0	NA	Intergenic	NA	-8009	NM_001083897	68481	Mm.46438	NM_001001880	ENSMUSG00000026566	Mpzl1	1110007A10Rik|PZR	myelin protein zero-like 1	protein-coding
bcl11b_peak_3885	chr19	5038629	5039168	+	0	NA	promoter-TSS (NM_175383)	NA	72	NM_175383	108902	Mm.29628	NM_175383	ENSMUSG00000047379	B4gat1	1500032M01Rik|B3gnt1|B3gnt6|BETA3GNT1|iGAT|iGNT	beta-1	4-glucuronyltransferase 1	protein-coding
bcl11b_peak_1062	chr11	44518731	44519255	+	0	NA	promoter-TSS (NM_028862)	NA	37	NM_028862	74315	Mm.156771	NM_028862	ENSMUSG00000019189	Rnf145	3732413I11Rik|TMRF1	ring finger protein 145	protein-coding
bcl11b_peak_1904	chr12	109033509	109034347	+	0	NA	exon (NM_001163175	exon 7 of 7)	NA	34289	NM_001163175	380785	Mm.342085	NM_001163175	ENSMUSG00000040867	Begain	BM948371|Gm897	brain-enriched guanylate kinase-associated	protein-coding
bcl11b_peak_4553	chr2	122765112	122765754	+	0	NA	promoter-TSS (NM_001162503)	NA	74	NM_001162503	59010	Mm.28986	NM_021507	ENSMUSG00000005803	Sqor	0610039J17Rik|4930557M22Rik|Sqrdl	sulfide quinone oxidoreductase	protein-coding
bcl11b_peak_4617	chr2	147183890	147184742	+	0	NA	exon (NM_010919	exon 2 of 2)	NA	233	NR_030769	100313531	Mm.405189	NR_030769	ENSMUSG00000086509	Nkx2-2os	Gm14112|Nkx2-2as|Nkx2.2AS	NK2 homeobox 2	opposite strand	ncRNA
bcl11b_peak_572	chr10	61089081	61089936	+	0	NA	intron (NM_025273	intron 1 of 3)	NA	177	NM_025273	13180	Mm.39473	NM_025273	ENSMUSG00000020098	Pcbd1	Dcoh|Pcbd|Pcd|Phs	pterin 4 alpha carbinolamine dehydratase/dimerization cofactor of hepatocyte nuclear factor 1 alpha (TCF1) 1	protein-coding
bcl11b_peak_7257	chr7	121034623	121035005	+	0	NA	exon (NM_021554	exon 1 of 5)	NA	369	NM_021554	59052	Mm.29122	NM_021554	ENSMUSG00000030876	Mettl9	0610012D09Rik|AA517660|Drev|MNCb-5680	methyltransferase like 9	protein-coding
bcl11b_peak_8165	chr9	96478364	96478765	+	0	NA	exon (NM_011279	exon 1 of 3)	NA	111	NM_001311135	19823	Mm.28235	NM_011279	ENSMUSG00000051234	Rnf7	Rbx2|SAG	ring finger protein 7	protein-coding
bcl11b_peak_8212	chr9	107340353	107340866	+	0	NA	promoter-TSS (NM_175486)	NA	-31	NM_175486	235599	Mm.71039	NM_175486	ENSMUSG00000037977	6430571L13Rik	-	RIKEN cDNA 6430571L13 gene	protein-coding
bcl11b_peak_3293	chr17	25796193	25796550	+	0	NA	exon (NM_133719	exon 2 of 4)	NA	674	NM_133719	70083	Mm.41925	NM_133719	ENSMUSG00000002274	Metrn	1810034B16Rik|EyeLinc16|Hyrac	meteorin	glial cell differentiation regulator	protein-coding
bcl11b_peak_4474	chr2	92430885	92431426	+	0	NA	intron (NM_009963	intron 1 of 11)	NA	2914	NM_009963	12953	Mm.254181	NM_009963	ENSMUSG00000068742	Cry2	AV006279|D130054K12Rik	cryptochrome 2 (photolyase-like)	protein-coding
bcl11b_peak_1863	chr12	100110056	100110947	+	0	NA	Intergenic	NA	-1830	NM_008947	19179	Mm.157105	NM_008947	ENSMUSG00000021178	Psmc1	AI325227|P26s4|Rpt2/S4|S4|rpt2	protease (prosome	macropain) 26S subunit	ATPase 1	protein-coding
bcl11b_peak_1516	chr11	110493250	110493606	+	0	NA	intron (NM_001356345	intron 6 of 10)	NA	14088	NM_001356346	26399	Mm.14487	NM_011943	ENSMUSG00000020623	Map2k6	MAPKK 6|MAPKK6|MEK6|MKK6|Prkmk6|SAPKK3	mitogen-activated protein kinase kinase 6	protein-coding
bcl11b_peak_4589	chr2	131159688	131160309	+	0	NA	promoter-TSS (NM_001361375)	NA	83	NM_001361375	67326	Mm.27711	NM_026091	ENSMUSG00000027327	1700037H04Rik	-	RIKEN cDNA 1700037H04 gene	protein-coding
bcl11b_peak_4987	chr3	89321576	89322045	+	0	NA	intron (NM_010108	intron 1 of 4)	NA	1069	NM_010108	13638	Mm.331159	NM_010108	ENSMUSG00000028039	Efna3	AW494418|EFL-2|Ehk1-L|Epl3|LERK-3	ephrin A3	protein-coding
bcl11b_peak_5463	chr4	121016772	121017287	+	0	NA	5' UTR (NM_133716	exon 1 of 10)	NA	218	NM_133716	69780	Mm.271819	NM_133716	ENSMUSG00000032870	Smap2	1810031K02Rik|AA408614|Smap1l	small ArfGAP 2	protein-coding
bcl11b_peak_5703	chr4	149457196	149457552	+	0	NA	Intergenic	NA	-2406	NM_022020	63954	Mm.46023	NM_022020	ENSMUSG00000028996	Rbp7	1110002J23Rik|CRBP-III	retinol binding protein 7	cellular	protein-coding
bcl11b_peak_7207	chr7	104720758	104721401	+	0	NA	Intergenic	NA	17510	NM_001011757	257914	Mm.377299	NM_001011757	ENSMUSG00000109806	Olfr663	MOR40-12	olfactory receptor 663	protein-coding
bcl11b_peak_8294	chr9	119983258	119984002	+	0	NA	promoter-TSS (NM_001357560)	NA	149	NM_001357562	215418	Mm.491094	NM_153287	ENSMUSG00000032515	Csrnp1	4931429D10Rik|Axud1|CSRNP-1|URAX1|taip-3	cysteine-serine-rich nuclear protein 1	protein-coding
bcl11b_peak_3391	chr17	34027532	34028019	+	0	NA	TTS (NM_008202)	NA	280	NM_013543	14979	Mm.275452	NM_013543	ENSMUSG00000073422	H2-Ke6	D17H6S112E|H-2Ke6|Hsd17b8|Ke-6|Ke6|Ring2	H2-K region expressed gene 6	protein-coding
bcl11b_peak_7814	chr8	121084440	121085397	+	0	NA	exon (NM_010426	exon 1 of 2)	NA	532	NM_010426	15227	Mm.33897	NM_010426	ENSMUSG00000042812	Foxf1	AI450827|FREAC1|Foxf1a|Freac-1|HFH-8|Hfh8	forkhead box F1	protein-coding
bcl11b_peak_5321	chr4	58224672	58225142	+	0	NA	Intergenic	NA	-18311	NM_022814	64817	Mm.261024	NM_022814	ENSMUSG00000028369	Svep1	1110021D17Rik|4833413O10Rik|AA387071|D430029O09Rik|Polydom	sushi	von Willebrand factor type A	EGF and pentraxin domain containing 1	protein-coding
bcl11b_peak_5831	chr5	24757721	24758167	+	0	NA	promoter-TSS (NM_153076)	NA	-96	NM_153076	214301	Mm.63484	NM_153076	ENSMUSG00000038135	Crygn	-	crystallin	gamma N	protein-coding
bcl11b_peak_5495	chr4	126149157	126149719	+	0	NA	exon (NM_172145	exon 3 of 3)	NA	1435	NM_172145	230752	Mm.41569	NM_172145	ENSMUSG00000050212	Eva1b	2610027C15Rik|Fam176b	eva-1 homolog B (C. elegans)	protein-coding
bcl11b_peak_2308	chr14	20836529	20836887	+	0	NA	promoter-TSS (NM_008873)	NA	46	NM_008873	18792	Mm.4183	NM_008873	ENSMUSG00000021822	Plau	u-PA|uPA	plasminogen activator	urokinase	protein-coding
bcl11b_peak_3755	chr18	46849922	46850590	+	0	NA	exon (NM_029008	exon 1 of 20)	NA	217	NM_029008	74574	Mm.26379	NM_029008	ENSMUSG00000024481	Lvrn	4833403I15Rik|APQ|Aqpep	laeverin	protein-coding
bcl11b_peak_6748	chr7	5020369	5020811	+	0	NA	5' UTR (NM_001290426	exon 1 of 3)	NA	214	NM_001290426	319748	Mm.86607	NM_001033383	ENSMUSG00000074405	Zfp865	6430526N21Rik|Znf865	zinc finger protein 865	protein-coding
bcl11b_peak_2496	chr14	76110782	76111212	+	0	NA	promoter-TSS (NM_026177)	NA	106	NM_013745	27275	Mm.21138	NM_013745	ENSMUSG00000022009	Nufip1	Nufip	nuclear fragile X mental retardation protein interacting protein 1	protein-coding
bcl11b_peak_4689	chr2	160365866	160366237	+	0	NA	exon (NM_010658	exon 1 of 1)	NA	1014	NM_010658	16658	Mm.330745	NM_010658	ENSMUSG00000074622	Mafb	Kreisler|Krml|Krml1|kr	v-maf musculoaponeurotic fibrosarcoma oncogene family	protein B (avian)	protein-coding
bcl11b_peak_6683	chr6	129509260	129509616	+	0	NA	Intergenic	NA	-2273	NM_001301096	108078	Mm.293626	NM_138648	ENSMUSG00000030162	Olr1	LOX-1|SR-EI|Scare1	oxidized low density lipoprotein (lectin-like) receptor 1	protein-coding
bcl11b_peak_7792	chr8	117796563	117796919	+	0	NA	intron (NM_026758	intron 2 of 4)	NA	5233	NM_001357232	68533	Mm.181836	NM_026758	ENSMUSG00000031843	Mphosph6	1110001M01Rik|AA536809|C86426	M phase phosphoprotein 6	protein-coding
bcl11b_peak_1367	chr11	96344187	96344759	+	0	NA	exon (NM_010458	exon 1 of 2)	NA	704	NM_010458	15410	Mm.342481	NM_010458	ENSMUSG00000048763	Hoxb3	Hox-2.7	homeobox B3	protein-coding
bcl11b_peak_3577	chr17	70850935	70851500	+	0	NA	promoter-TSS (NM_009372)	NA	-7	NM_009372	21815	Mm.101034	NM_009372	ENSMUSG00000047407	Tgif1	AA959811|AI462167|Tgif	TGFB-induced factor homeobox 1	protein-coding
bcl11b_peak_4445	chr2	75789870	75790226	+	0	NA	Intergenic	NA	-42129	NM_172666	228061	Mm.31227	NM_172666	ENSMUSG00000042410	Agps	5832437L22|9930035G10Rik|AW123847|Adaps|Adas|Adhaps|Adps|Aldhpsy|bs2	alkylglycerone phosphate synthase	protein-coding
bcl11b_peak_5234	chr4	24897737	24898299	+	0	NA	promoter-TSS (NM_026742)	NA	-65	NM_026742	68493	Mm.204831	NM_026742	ENSMUSG00000028261	Ndufaf4	1110007M04Rik|3000003G13Rik|AW214064	NADH:ubiquinone oxidoreductase complex assembly factor 4	protein-coding
bcl11b_peak_6552	chr6	88196814	88197227	+	0	NA	intron (NM_001355253	intron 1 of 5)	NA	-1644	NM_008090	14461	Mm.491156	NM_008090	ENSMUSG00000015053	Gata2	Gata-2	GATA binding protein 2	protein-coding
bcl11b_peak_8285	chr9	119177119	119177477	+	0	NA	intron (NM_001037749	intron 6 of 11)	NA	13097	NM_001037749	382113	Mm.335525	NM_001037749	ENSMUSG00000070280	Slc22a14	Gm1128	solute carrier family 22 (organic cation transporter)	member 14	protein-coding
bcl11b_peak_7153	chr7	90130290	90130671	+	0	NA	promoter-TSS (NR_046007)	NA	267	NM_001252522	233489	Mm.235175	NM_146194	ENSMUSG00000039361	Picalm	CALM|CLTH|PAP180|fit-1|fit1|mKIAA4114	phosphatidylinositol binding clathrin assembly protein	protein-coding
bcl11b_peak_2805	chr15	82127678	82128109	+	0	NA	promoter-TSS (NM_172428)	NA	-29	NM_001326588	76457	Mm.440373	NM_172428	ENSMUSG00000068114	Ccdc134	2310042L06Rik|AW208859	coiled-coil domain containing 134	protein-coding
bcl11b_peak_4877	chr3	44191727	44192790	+	0	NA	Intergenic	NA	1186002	NR_045172	72511	Mm.140700	NR_045172	ENSMUSG00000097040	2610316D01Rik	-	RIKEN cDNA 2610316D01 gene	ncRNA
bcl11b_peak_3372	chr17	32388759	32389533	+	0	NA	promoter-TSS (NM_011717)	NA	-196	NM_011717	22404	Mm.274948	NM_011717	ENSMUSG00000024050	Wiz	-	widely-interspaced zinc finger motifs	protein-coding
bcl11b_peak_5557	chr4	133130409	133130923	+	0	NA	promoter-TSS (NM_153423)	NA	33	NM_153423	242687	Mm.23566	NM_153423	ENSMUSG00000028868	Wasf2	AW742646|D4Ertd13e|WAVE2	WAS protein family	member 2	protein-coding
bcl11b_peak_3339	chr17	28522942	28523482	+	0	NA	Intergenic	NA	-7649	NM_026290	67645	Mm.46170	NM_026290	ENSMUSG00000024223	Armc12	4930511I11Rik|AV041658	armadillo repeat containing 12	protein-coding
bcl11b_peak_139	chr1	75317280	75317643	+	0	NA	promoter-TSS (NM_016878)	NA	176	NM_001110831	13437	Mm.24680	NM_016878	ENSMUSG00000026209	Dnpep	AA407814	aspartyl aminopeptidase	protein-coding
bcl11b_peak_1636	chr11	120948834	120949324	+	0	NA	promoter-TSS (NM_001038654)	NA	12	NM_001038654	80879	Mm.28632	NM_030696	ENSMUSG00000025161	Slc16a3	Mct3|Mct4	solute carrier family 16 (monocarboxylic acid transporters)	member 3	protein-coding
bcl11b_peak_1730	chr12	49702017	49702395	+	0	NA	Intergenic	NA	-221344	NR_045472	69054	Mm.417838	NR_045472	ENSMUSG00000100844	1810007C17Rik	-	RIKEN cDNA 1810007C17 gene	ncRNA
bcl11b_peak_3146	chr16	78350384	78351046	+	0	NA	intron (NM_009988	intron 7 of 7)	NA	26042	NR_002700	654432	Mm.458574	NR_002700		Gm7334	EG654432	B-cell translocation gene 3 pseudogene	pseudo
bcl11b_peak_3562	chr17	66802264	66802620	+	0	NA	intron (NM_008984	intron 17 of 30)	NA	87986	NR_151453	102639882	Mm.443262	NR_151453		1700016K05Rik	-	RIKEN cDNA 1700016K05 gene	ncRNA
bcl11b_peak_3611	chr17	84660594	84660954	+	0	NA	intron (NM_031884	intron 11 of 12)	NA	-15528	NM_001286005	67470	Mm.26581	NM_026180	ENSMUSG00000024254	Abcg8	1300003C16Rik|AI114946|sterolin-2	ATP binding cassette subfamily G member 8	protein-coding
bcl11b_peak_3616	chr17	85616455	85616932	+	0	NA	intron (NR_015385	intron 1 of 2)	NA	1703	NR_038085	100043902	Mm.150838	NR_015385	ENSMUSG00000093460	Six3os1	D17Mgi26|E130112H22Rik|Rncr1|Six3os	SIX homeobox 3	opposite strand 1	ncRNA
bcl11b_peak_410	chr1	182087723	182088079	+	0	NA	Intergenic	NA	-36836	NM_012058	27058	Mm.273196	NM_012058	ENSMUSG00000026511	Srp9	9kDa	signal recognition particle 9	protein-coding
bcl11b_peak_4161	chr19	56397027	56397463	+	0	NA	5' UTR (NM_007611	exon 1 of 7)	NA	116	NM_007611	12369	Mm.35687	NM_007611	ENSMUSG00000025076	Casp7	AI314680|CMH-1|ICE-IAP3|Mch3|caspase-7|mCASP-7	caspase 7	protein-coding
bcl11b_peak_424	chr1	189534680	189535339	+	0	NA	Intergenic	NA	-132736	NM_001281848	16526	Mm.33304	NM_010607	ENSMUSG00000037624	Kcnk2	A430027H14Rik|AI848635|TREK-1	potassium channel	subfamily K	member 2	protein-coding
bcl11b_peak_451	chr1	194683556	194683912	+	0	NA	intron (NM_008882	intron 3 of 31)	NA	63905	NM_008882	18845	Mm.2251	NM_008882	ENSMUSG00000026640	Plxna2	2810428A13Rik|AA589422|AW457381|OCT|PlexA2|Plxn2|mKIAA0463	plexin A2	protein-coding
bcl11b_peak_4529	chr2	119325966	119326499	+	0	NA	promoter-TSS (NR_030683)	NA	-35	NR_030683	100043609	Mm.185068	NR_030683	ENSMUSG00000074912	Gm14207	Dll4	predicted gene 14207	ncRNA
bcl11b_peak_5185	chr4	3938693	3939202	+	0	NA	promoter-TSS (NR_104354)	NA	59	NM_001190324	66433	Mm.27406	NM_181391	ENSMUSG00000042198	Chchd7	1810049H20Rik	coiled-coil-helix-coiled-coil-helix domain containing 7	protein-coding
bcl11b_peak_5315	chr4	55530194	55530950	+	0	NA	exon (NM_010637	exon 3 of 5)	NA	1903	NM_010637	16600	Mm.4325	NM_010637	ENSMUSG00000003032	Klf4	EZF|Gklf|Zie	Kruppel-like factor 4 (gut)	protein-coding
bcl11b_peak_5630	chr4	138972945	138973370	+	0	NA	5' UTR (NM_029857	exon 1 of 17)	NA	252	NM_029857	77056	Mm.122336	NM_029857	ENSMUSG00000041143	Tmco4	4632413C14Rik|AI430825	transmembrane and coiled-coil domains 4	protein-coding
bcl11b_peak_5643	chr4	140701933	140702415	+	0	NA	exon (NM_173867	exon 2 of 13)	NA	701	NM_173867	108911	Mm.253	NM_173867	ENSMUSG00000040945	Rcc2	2610510H01Rik|2610529N02Rik|AA536646|AA675016|Td60|mKIAA1470	regulator of chromosome condensation 2	protein-coding
bcl11b_peak_6083	chr5	114942201	114942557	+	0	NA	intron (NM_028211	intron 1 of 5)	NA	177	NM_028211	72357	Mm.292672	NM_028211	ENSMUSG00000029559	2210016L21Rik	Custos	RIKEN cDNA 2210016L21 gene	protein-coding
bcl11b_peak_6558	chr6	88902164	88902777	+	0	NA	5' UTR (NM_011906	exon 1 of 12)	NA	219	NM_011906	24100	Mm.284480	NM_011906	ENSMUSG00000002871	Tpra1	40kDa|Gpr175|Tpra40	transmembrane protein	adipocyte asscociated 1	protein-coding
bcl11b_peak_6738	chr7	4707252	4707624	+	0	NA	exon (NM_001003920	exon 14 of 19)	NA	16510	NM_001003920	381979	Mm.297064	NM_001003920	ENSMUSG00000035390	Brsk1	Gm1100|SAD-B|SADB	BR serine/threonine kinase 1	protein-coding
bcl11b_peak_7026	chr7	45176049	45176527	+	0	NA	TTS (NM_182993)	NA	2985	NR_106022	102465638		NR_106022	ENSMUSG00000106470	Mir7055	mmu-mir-7055	microRNA 7055	ncRNA
bcl11b_peak_7282	chr7	126976311	126976846	+	0	NA	promoter-TSS (NM_001362232)	NA	664	NM_001347656	52858	Mm.28219	NM_026638	ENSMUSG00000030682	Cdipt	9530042F15Rik|D7Bwg0575e|Pis|Pis1	CDP-diacylglycerol--inositol 3-phosphatidyltransferase (phosphatidylinositol synthase)	protein-coding
bcl11b_peak_7307	chr7	130834283	130834705	+	0	NA	Intergenic	NA	-31230	NM_133942	101476	Mm.323554	NM_133942	ENSMUSG00000040268	Plekha1	AA960558|C920009D07Rik|TAPP1	pleckstrin homology domain containing	family A (phosphoinositide binding specific) member 1	protein-coding
bcl11b_peak_8511	chrX	159372061	159372602	+	0	NA	5' UTR (NM_025437	exon 1 of 7)	NA	153	NM_025437	66235	Mm.294623	NM_025437	ENSMUSG00000067194	Eif1ax	1500010B24Rik|AI426898|Eif1ay|eIF-4C	eukaryotic translation initiation factor 1A	X-linked	protein-coding
bcl11b_peak_7675	chr8	84840245	84840669	+	0	NA	intron (NM_009010	intron 1 of 8)	NA	208	NM_001297607	19358	Mm.255539	NM_009010	ENSMUSG00000003813	Rad23a	2310040P19Rik|AL024030|HR23A|mHR23A	RAD23 homolog A	nucleotide excision repair protein	protein-coding
bcl11b_peak_4133	chr19	47343314	47343715	+	0	NA	intron (NM_001164717	intron 5 of 13)	NA	-69925	NR_105961	102466782		NR_105961	ENSMUSG00000098786	Mir6995	Gm27576|mmu-mir-6995	microRNA 6995	ncRNA
bcl11b_peak_468	chr10	11149396	11149786	+	0	NA	intron (NM_172937	intron 1 of 27)	NA	161	NM_001077707	268281	Mm.133101	NM_172937	ENSMUSG00000090112	Shprh	2610103K11Rik|AA450458|AU024614|BC006883|D230017O13Rik|E130018M05	SNF2 histone linker PHD RING helicase	protein-coding
bcl11b_peak_5313	chr4	55349621	55350659	+	0	NA	promoter-TSS (NM_009011)	NA	98	NM_009011	19359	Mm.196846	NM_009011	ENSMUSG00000028426	Rad23b	0610007D13Rik|AV001138|HR23B|mHR23B|p58	RAD23 homolog B	nucleotide excision repair protein	protein-coding
bcl11b_peak_3953	chr19	8837298	8837756	+	0	NA	promoter-TSS (NM_001136064)	NA	60	NM_001136064	14705	Mm.345134	NM_008144	ENSMUSG00000071657	Bscl2	2900097C17Rik|AI046355|Gng3lg	Berardinelli-Seip congenital lipodystrophy 2 (seipin)	protein-coding
bcl11b_peak_2859	chr15	89167260	89167860	+	0	NA	exon (NM_001284506	exon 3 of 37)	NA	-4652	NR_106066	102465672		NR_106066	ENSMUSG00000106328	Mir7118	mmu-mir-7118	microRNA 7118	ncRNA
bcl11b_peak_1539	chr11	115393463	115394314	+	0	NA	exon (NM_001080929	exon 5 of 5)	NA	-9864	NM_026729	68572	Mm.271062	NM_026729	ENSMUSG00000018858	Mrpl58	1110001A02Rik|1110002E03Rik|Ict1|MRP-L58	mitochondrial ribosomal protein L58	protein-coding
bcl11b_peak_6729	chr7	3887458	3887979	+	0	NA	intron (NM_001166672	intron 8 of 9)	NA	10374	NM_011091	18727	Mm.482470	NM_011091		Pira4	6M7	paired-Ig-like receptor A4	protein-coding
bcl11b_peak_2797	chr15	81792732	81793512	+	0	NA	exon (NM_001081016	exon 22 of 23)	NA	9491	NR_155271	100504312	Mm.384036	NR_155271	ENSMUSG00000097613	Gm17597	-	predicted gene	17597	ncRNA
bcl11b_peak_3936	chr19	7150790	7151185	+	0	NA	intron (NM_134147	intron 3 of 10)	NA	-45258	NM_201411	396184	Mm.386930	NM_201411	ENSMUSG00000047787	Flrt1	AW742165|D630040I23Rik	fibronectin leucine rich transmembrane protein 1	protein-coding
bcl11b_peak_3836	chr18	80712515	80713187	+	0	NA	5' UTR (NM_001164109	exon 1 of 8)	NA	220	NM_001164110	18018	Mm.329560	NM_016791	ENSMUSG00000033016	Nfatc1	2210017P03Rik|AI449492|AV076380|NF-ATc|NFAT2|NFATc|Nfatcb	nuclear factor of activated T cells	cytoplasmic	calcineurin dependent 1	protein-coding
bcl11b_peak_7515	chr8	55839398	55839993	+	0	NA	Intergenic	NA	67269	NM_175939	244486	Mm.67684	NM_175939	ENSMUSG00000046258	Adam29	-	a disintegrin and metallopeptidase domain 29	protein-coding
bcl11b_peak_6065	chr5	113220675	113221269	+	0	NA	Intergenic	NA	-5937	NM_001033428	333048	Mm.332586	NM_001033428	ENSMUSG00000066964	Tmem211	Gm854	transmembrane protein 211	protein-coding
bcl11b_peak_6009	chr5	92277594	92278591	+	0	NA	promoter-TSS (NM_001163687)	NA	89	NM_025972	67111	Mm.28890	NM_025972	ENSMUSG00000029413	Naaa	2210023K21Rik|3830414F09Rik|Asahl	N-acylethanolamine acid amidase	protein-coding
bcl11b_peak_3804	chr18	67641230	67641724	+	0	NA	promoter-TSS (NM_001368147)	NA	-110	NM_134138	107047	Mm.150701	NM_134138	ENSMUSG00000024537	Psmg2	1700017I17Rik|AW545363|Clast3|Tnfsf5ip1	proteasome (prosome	macropain) assembly chaperone 2	protein-coding
bcl11b_peak_477	chr10	13192755	13193568	+	0	NA	promoter-TSS (NM_181470)	NA	-24	NM_181470	353258	Mm.117581	NM_181470	ENSMUSG00000019814	Ltv1	2610020N02Rik	LTV1 ribosome biogenesis factor	protein-coding
bcl11b_peak_6183	chr5	126126614	126126970	+	0	NA	Intergenic	NA	-276891	NM_001370875	231736		NM_001370875		Gm4868	EG231736	predicted gene 4868	protein-coding
bcl11b_peak_2040	chr13	36608921	36609283	+	0	NA	Intergenic	NA	125375	NM_153529	68404	Mm.232930	NM_153529	ENSMUSG00000039114	Nrn1	0710008J23Rik|Cpg15|Nrn	neuritin 1	protein-coding
bcl11b_peak_2167	chr13	75984183	75984539	+	0	NA	intron (NM_029343	intron 3 of 4)	NA	16622	NM_029343	75571	Mm.443291	NM_029343	ENSMUSG00000021590	Spata9	1700030K01Rik|4930599C08Rik|A930023H06Rik	spermatogenesis associated 9	protein-coding
bcl11b_peak_2577	chr15	12117659	12118158	+	0	NA	promoter-TSS (NM_011767)	NA	57	NM_011767	22763	Mm.273496	NM_011767	ENSMUSG00000022201	Zfr	C920030H05Rik	zinc finger RNA binding protein	protein-coding
bcl11b_peak_7804	chr8	120487371	120488021	+	0	NA	Intergenic	NA	-1170	NM_198671	382034	Mm.334856	NM_198671	ENSMUSG00000031822	Gse1	2210013I18Rik|mKIAA0182	genetic suppressor element 1	coiled-coil protein	protein-coding
bcl11b_peak_4417	chr2	70825000	70825982	+	0	NA	promoter-TSS (NR_156420)	NA	-11	NR_156421	228012	Mm.136511	NM_172664	ENSMUSG00000041997	Tlk1	4930545J15Rik	tousled-like kinase 1	protein-coding
bcl11b_peak_6349	chr6	7844660	7845160	+	0	NA	promoter-TSS (NM_052993)	NA	-314	NM_052993	94192	Mm.102752	NM_052993	ENSMUSG00000042460	C1galt1	2210410E06Rik|AV284120|T-synthase	core 1 synthase	glycoprotein-N-acetylgalactosamine 3-beta-galactosyltransferase	1	protein-coding
bcl11b_peak_1328	chr11	88538782	88539138	+	0	NA	intron (NM_054043	intron 6 of 13)	NA	-80291	NR_131025	68397	Mm.426889	NR_131025		0610039H22Rik	-	RIKEN cDNA 0610039H22 gene	ncRNA
bcl11b_peak_1512	chr11	108921866	108922298	+	0	NA	intron (NM_015732	intron 1 of 10)	NA	1733	NM_015732	12006	Mm.71710	NM_015732	ENSMUSG00000000142	Axin2	Axi1|Axil|Conductin	axin 2	protein-coding
bcl11b_peak_6900	chr7	28765971	28766565	+	0	NA	promoter-TSS (NM_001122765)	NA	376	NM_010908	18036	Mm.220333	NM_010908	ENSMUSG00000030595	Nfkbib	I(Kappa)B(beta)|I-kappa-B-beta|IKB-beta|IKappaBbeta|IkB|IkBb|NF-kappa-BIB|ikB-B	nuclear factor of kappa light polypeptide gene enhancer in B cells inhibitor	beta	protein-coding
bcl11b_peak_7995	chr9	45503809	45504165	+	0	NA	intron (NM_001081270	intron 3 of 32)	NA	-72755	NR_040732	74602	Mm.394117	NR_040732	ENSMUSG00000097074	4833428L15Rik	-	RIKEN cDNA 4833428L15 gene	ncRNA
bcl11b_peak_8458	chrX	103980723	103981275	+	0	NA	intron (NM_001358205	intron 1 of 4)	NA	286	NM_011276	19820	Mm.427762	NM_011276	ENSMUSG00000056537	Rlim	AL022832|AW743871|Ha1r|Rlim1|Rnf12	ring finger protein	LIM domain interacting	protein-coding
bcl11b_peak_1175	chr11	68206391	68206747	+	0	NA	3' UTR (NM_018768	exon 8 of 8)	NA	-14323	NR_105833	102465219		NR_105833	ENSMUSG00000099174	Mir6406	Gm27981|mmu-mir-6406	microRNA 6406	ncRNA
bcl11b_peak_2382	chr14	48121452	48121808	+	0	NA	intron (NM_033602	intron 1 of 5)	NA	761	NM_033602	93834	Mm.296457	NM_033602	ENSMUSG00000021846	Peli2	AW047589|BB129927	pellino 2	protein-coding
bcl11b_peak_2438	chr14	60864893	60865249	+	0	NA	intron (NM_027436	intron 16 of 18)	NA	80505	NM_027436	70478	Mm.274650	NM_027436	ENSMUSG00000021993	Mipep	5730405E07Rik|MIP	mitochondrial intermediate peptidase	protein-coding
bcl11b_peak_390	chr1	178527995	178528363	+	0	NA	promoter-TSS (NM_001161665)	NA	-946	NM_001161665	269152	Mm.129727	NM_177724	ENSMUSG00000026494	Kif26b	4832420M10|BC056349|D230039L06Rik	kinesin family member 26B	protein-coding
bcl11b_peak_4182	chr2	3118248	3118780	+	0	NA	promoter-TSS (NM_001347067)	NA	132	NM_001361386	269233	Mm.23044	NM_001081161	ENSMUSG00000050530	Fam171a1	9630050M13Rik|AA409679	family with sequence similarity 171	member A1	protein-coding
bcl11b_peak_6387	chr6	30175601	30176004	+	0	NA	promoter-TSS (NR_038124)	NA	-821	NR_038124	100463519	Mm.361139	NR_038124		BB283400	BF465573|Rncr4	expressed sequence BB283400	ncRNA
bcl11b_peak_7972	chr9	41058750	41059106	+	0	NA	intron (NM_176860	intron 1 of 13)	NA	20578	NM_001357412	72828	Mm.133615	NM_176860	ENSMUSG00000032020	Ubash3b	2810457I06Rik|BB125008|STS-1|TULA-2|p70	ubiquitin associated and SH3 domain containing	B	protein-coding
bcl11b_peak_4549	chr2	122295527	122295883	+	0	NA	intron (NM_001362755	intron 6 of 32)	NA	2522	NM_001362755	214593	Mm.358846	NM_177610	ENSMUSG00000068452	Duox2	A430065P05Rik|LNOX2|NOXEF2|P138-TOX|THOX2	dual oxidase 2	protein-coding
bcl11b_peak_1330	chr11	89060351	89060801	+	0	NA	promoter-TSS (NR_110336)	NA	172	NM_001362845	56077	Mm.153695	NM_019505	ENSMUSG00000000276	Dgke	C87606|DAGK6|DGK|DGK-epsilon	diacylglycerol kinase	epsilon	protein-coding
bcl11b_peak_2124	chr13	56252222	56252603	+	0	NA	promoter-TSS (NM_010896)	NA	-232	NM_010896	18014	Mm.266665	NM_010896	ENSMUSG00000048904	Neurog1	AKA|Math4C|Neurod3|bHLHa6|ngn1	neurogenin 1	protein-coding
bcl11b_peak_5526	chr4	129812377	129812737	+	0	NA	Intergenic	NA	-7922	NM_008974	19244	Mm.193688	NM_008974	ENSMUSG00000028788	Ptp4a2	Prl-2	protein tyrosine phosphatase 4a2	protein-coding
bcl11b_peak_4213	chr2	17097580	17098209	+	0	NA	Intergenic	NA	-84168	NR_040632	75069	Mm.50378	NR_040632		4930515L03Rik	-	RIKEN cDNA 4930515L03 gene	ncRNA
bcl11b_peak_4348	chr2	34372472	34372925	+	0	NA	promoter-TSS (NM_016768)	NA	-653	NM_001290576	18516	Mm.239941	NM_016768	ENSMUSG00000038718	Pbx3	-	pre B cell leukemia homeobox 3	protein-coding
bcl11b_peak_7784	chr8	116863274	116863706	+	0	NA	Intergenic	NA	57946	NM_026844	66531	Mm.4011	NM_026844	ENSMUSG00000014633	Cmc2	1110046L09Rik|2310061C15Rik|DC13	COX assembly mitochondrial protein 2	protein-coding
bcl11b_peak_4406	chr2	68861162	68861564	+	0	NA	promoter-TSS (NM_001347161)	NA	-78	NM_001347161	241447	Mm.222222	NM_172856	ENSMUSG00000027035	Cers6	4732462C07Rik|AW544719|Lass6|T1L	ceramide synthase 6	protein-coding
bcl11b_peak_753	chr10	81321027	81321516	+	0	NA	exon (NM_027381	exon 1 of 9)	NA	168	NM_027381	70312	Mm.87628	NM_027381	ENSMUSG00000034889	Cactin	2510012J08Rik	cactin	spliceosome C complex subunit	protein-coding
bcl11b_peak_813	chr10	86860036	86860437	+	0	NA	intron (NM_138673	intron 56 of 68)	NA	81231	NM_175331	103466	Mm.200446	NM_175331	ENSMUSG00000054027	Nt5dc3	AU040402|AW540062|C630002B14Rik|TU12B1-TY	5'-nucleotidase domain containing 3	protein-coding
bcl11b_peak_1408	chr11	98963425	98963962	+	0	NA	intron (NM_001176528	intron 1 of 7)	NA	-1179	NM_001361954	19401	Mm.439744	NM_009024	ENSMUSG00000037992	Rara	Nr1b1|RAR|RARalpha1	retinoic acid receptor	alpha	protein-coding
bcl11b_peak_3225	chr17	12960211	12960787	+	0	NA	intron (NM_009338	intron 1 of 8)	NA	226	NM_009338	110460	Mm.439711	NM_009338	ENSMUSG00000023832	Acat2	AW742799|Tcp-1x|Tcp1-rs1	acetyl-Coenzyme A acetyltransferase 2	protein-coding
bcl11b_peak_3803	chr18	67472733	67473095	+	0	NA	exon (NM_144867	exon 2 of 7)	NA	8065	NM_144867	225655	Mm.221420	NM_144867	ENSMUSG00000024530	Prelid3a	A230074A19Rik|BC019561|Slmo1	PRELI domain containing 3A	protein-coding
bcl11b_peak_4028	chr19	30763281	30763702	+	0	NA	intron (NM_001013833	intron 7 of 17)	NA	167471	NR_033643	625995	Mm.454508	NR_033643		Gm6642	EG625995	ubiquitin-like 5 pseudogene	pseudo
bcl11b_peak_5971	chr5	69092513	69092869	+	0	NA	Intergenic	NA	249018	NM_175519	243043	Mm.234821	NM_175519	ENSMUSG00000037653	Kctd8	A730087N02Rik	potassium channel tetramerisation domain containing 8	protein-coding
bcl11b_peak_7677	chr8	84912406	84913345	+	0	NA	promoter-TSS (NR_103491)	NA	-460	NR_103491	100503676	Mm.437155	NR_103491	ENSMUSG00000003812	Gm38426	-	predicted gene	38426	ncRNA
bcl11b_peak_8158	chr9	93020414	93020792	+	0	NA	Intergenic	NA	-14870	NR_040756	78349	Mm.52612	NR_040756	ENSMUSG00000100294	1700034K08Rik	-	RIKEN cDNA 1700034K08 gene	ncRNA
bcl11b_peak_3470	chr17	46460692	46461085	+	0	NA	intron (NM_001162864	intron 13 of 14)	NA	-22411	NM_144856	108114	Mm.387538	NM_144856	ENSMUSG00000067144	Slc22a7	NLT|OAT2	solute carrier family 22 (organic anion transporter)	member 7	protein-coding
bcl11b_peak_6833	chr7	24399657	24400173	+	0	NA	intron (NM_028047	intron 1 of 13)	NA	287	NM_028047	71997	Mm.150977	NM_028047	ENSMUSG00000002210	Smg9	1500002O20Rik|AI429693|N28092	smg-9 homolog	nonsense mediated mRNA decay factor (C. elegans)	protein-coding
bcl11b_peak_7457	chr8	25201315	25201992	+	0	NA	promoter-TSS (NM_177089)	NA	-111	NM_177089	320165	Mm.308452	NM_177089	ENSMUSG00000065954	Tacc1	4833447E04Rik|AA960202|B230378H13Rik	transforming	acidic coiled-coil containing protein 1	protein-coding
bcl11b_peak_2947	chr15	102376802	102377283	+	0	NA	Intergenic	NA	-10074	NM_001348205	170574	Mm.263284	NM_130458	ENSMUSG00000060284	Sp7	6430578P22Rik|C22|Osx	Sp7 transcription factor 7	protein-coding
bcl11b_peak_3176	chr16	93603289	93604095	+	0	NA	5' UTR (NM_145482	exon 1 of 12)	NA	123	NM_145482	224440	Mm.10628	NM_145482	ENSMUSG00000022948	Setd4	AY037804|C21orf18|ORF21	SET domain containing 4	protein-coding
bcl11b_peak_4374	chr2	38674908	38675266	+	0	NA	Intergenic	NA	-31181	NM_011187	19177	Mm.389251	NM_011187	ENSMUSG00000026750	Psmb7	AU020723|MC14	proteasome (prosome	macropain) subunit	beta type 7	protein-coding
bcl11b_peak_616	chr10	76492812	76493486	+	0	NA	intron (NM_019434	intron 15 of 28)	NA	-24035	NM_172550	216119	Mm.344778	NM_172550	ENSMUSG00000033126	Ybey	1110068N23Rik|A130042E20Rik|C21orf57|ORF57|ORF66	ybeY metallopeptidase	protein-coding
bcl11b_peak_7947	chr9	24952659	24953015	+	0	NA	Intergenic	NA	-21371	NR_153861	102631612	Mm.410759	NR_153861		E130101E03Rik	-	RIKEN cDNA E130101E03 gene	ncRNA
bcl11b_peak_8068	chr9	63155608	63155968	+	0	NA	Intergenic	NA	-6827	NM_001163758	207667	Mm.36349	NM_172446	ENSMUSG00000022245	Skor1	AV273001|C230094B15Rik|Corl1|Lbxcor1	SKI family transcriptional corepressor 1	protein-coding
bcl11b_peak_816	chr10	87929206	87929562	+	0	NA	intron (NM_010512	intron 4 of 4)	NA	-37287	NR_000040	22172	Mm.391420	NR_000040		Tyms-ps	-	thymidylate synthase	pseudogene	pseudo
bcl11b_peak_946	chr10	130444531	130445274	+	0	NA	Intergenic	NA	10992	NM_001103365	625109	Mm.469845	NM_001103365	ENSMUSG00000092162	Vmn2r86	EG625109	vomeronasal 2	receptor 86	protein-coding
bcl11b_peak_3224	chr17	12937583	12937939	+	0	NA	intron (NM_153151	intron 2 of 8)	NA	2635	NM_153151	224530	Mm.490312	NM_153151	ENSMUSG00000062480	Acat3	ACTL	acetyl-Coenzyme A acetyltransferase 3	protein-coding
bcl11b_peak_3382	chr17	33685044	33685722	+	0	NA	promoter-TSS (NM_029804)	NA	75	NM_001109913	76936	Mm.311439	NM_029804	ENSMUSG00000059208	Hnrnpm	2610023M21Rik|AA409009|Hnrpm|mKIAA4193	heterogeneous nuclear ribonucleoprotein M	protein-coding
bcl11b_peak_7503	chr8	47412456	47412948	+	0	NA	Intergenic	NA	-60354	NM_175162	71069	Mm.23973	NM_175162	ENSMUSG00000038143	Stox2	4933409N07Rik|AI449080|AI835114|mKIAA1392	storkhead box 2	protein-coding
bcl11b_peak_971	chr11	5065058	5065467	+	0	NA	promoter-TSS (NM_001190408)	NA	65	NM_001190408	78926	Mm.44591	NM_030228	ENSMUSG00000034201	Gas2l1	4930500E24Rik|D0Jmb1|Gar22|TU-71.1	growth arrest-specific 2 like 1	protein-coding
bcl11b_peak_5673	chr4	141793619	141793993	+	0	NA	5' UTR (NM_001277932	exon 1 of 8)	NA	194	NM_001355176	12371	Mm.88829	NM_015733	ENSMUSG00000028914	Casp9	AI115399|APAF-3|AW493809|CASP-9|Caspase-9|ICE-LAP6|Mch6	caspase 9	protein-coding
bcl11b_peak_1749	chr12	57538650	57539014	+	0	NA	Intergenic	NA	7279	NM_008259	15375	Mm.4578	NM_008259	ENSMUSG00000035451	Foxa1	Hnf-3a|Hnf3a|Tcf-3a|Tcf3a	forkhead box A1	protein-coding
bcl11b_peak_2189	chr13	91807305	91807661	+	0	NA	intron (NM_145453	intron 1 of 5)	NA	213	NM_145453	69085	Mm.52356	NM_145453	ENSMUSG00000021621	Zcchc9	1810019C21Rik	zinc finger	CCHC domain containing 9	protein-coding
bcl11b_peak_2540	chr14	118057215	118057849	+	0	NA	Intergenic	NA	-5286	NM_010024	13190	Mm.19987	NM_010024	ENSMUSG00000022129	Dct	DT|TRP-2|TRP2|Tyrp-2|Tyrp2|slaty|slt	dopachrome tautomerase	protein-coding
bcl11b_peak_4485	chr2	94637502	94637858	+	0	NA	Intergenic	NA	-199494	NM_007466	11800	Mm.181824	NM_007466	ENSMUSG00000027193	Api5	AAC-11|AI196452|API-5	apoptosis inhibitor 5	protein-coding
bcl11b_peak_4623	chr2	148672461	148672930	+	0	NA	promoter-TSS (NM_019761)	NA	54	NM_001110159	56488	Mm.34663	NM_019761	ENSMUSG00000036992	Nxt1	1110001N02Rik	NTF2-related export protein 1	protein-coding
bcl11b_peak_4630	chr2	151970272	151971125	+	0	NA	exon (NM_001289151	exon 2 of 2)	NA	2696	NM_001289151	73847	Mm.272444	NM_028666	ENSMUSG00000027459	Fam110a	1700008J10Rik|5430432M24Rik|AI747080	family with sequence similarity 110	member A	protein-coding
bcl11b_peak_4873	chr3	40893971	40894656	+	0	NA	promoter-TSS (NR_160689)	NA	36	NM_026622	269423	Mm.32373	NM_026622	ENSMUSG00000037818	Abhd18	2310068E01Rik|3110057O12Rik|AI645591	abhydrolase domain containing 18	protein-coding
bcl11b_peak_4946	chr3	79591459	79592062	+	0	NA	intron (NM_001356326	intron 1 of 10)	NA	423	NM_001356326	67738	Mm.295252	NM_026352	ENSMUSG00000027804	Ppid	4930564J03Rik|CYP-40|Ppidl	peptidylprolyl isomerase D (cyclophilin D)	protein-coding
bcl11b_peak_5915	chr5	38108310	38108666	+	0	NA	intron (NM_001359398	intron 4 of 9)	NA	51255	NM_010942	18196	Mm.7414	NM_010942	ENSMUSG00000029126	Nsg1	Neep21|m234|p21	neuron specific gene family member 1	protein-coding
bcl11b_peak_1366	chr11	95972086	95972514	+	0	NA	intron (NM_009951	intron 7 of 14)	NA	-8917	NR_037223	100526468		NR_037223	ENSMUSG00000093358	Mir3063	mmu-mir-3063	microRNA 3063	ncRNA
bcl11b_peak_6693	chr6	134928064	134928592	+	0	NA	promoter-TSS (NR_037956)	NA	-764	NR_037956	381822	Mm.5935	NR_037955	ENSMUSG00000098318	Lockd	1190002F15Rik|AI120476|Droc	lncRNA downstream of Cdkn1b	ncRNA
bcl11b_peak_5602	chr4	136247768	136248195	+	0	NA	promoter-TSS (NM_011542)	NA	24	NM_011542	21401	Mm.112	NM_011542	ENSMUSG00000001604	Tcea3	S-II|SII-K1	transcription elongation factor A (SII)	3	protein-coding
bcl11b_peak_1286	chr11	79686168	79686980	+	0	NA	exon (NM_175543	exon 10 of 15)	NA	-11488	NR_045898	72218	Mm.443271	NR_045898	ENSMUSG00000086569	Rab11fip4os2	1700020F10Rik|4930542H20Rik|Rab11fib4os2	RAB11 family interacting protein 4 (class II)	opposite strand 2	ncRNA
bcl11b_peak_2062	chr13	41079352	41079946	+	0	NA	promoter-TSS (NM_001145803)	NA	57	NM_001145802	17152	Mm.8149	NM_008547	ENSMUSG00000021363	Mak	A930010O05Rik	male germ cell-associated kinase	protein-coding
bcl11b_peak_3330	chr17	27909024	27909785	+	0	NA	promoter-TSS (NM_001286040)	NA	98	NM_001286040	224650	Mm.32556	NM_181413	ENSMUSG00000024219	Anks1	Anks1a|mKIAA0229	ankyrin repeat and SAM domain containing 1	protein-coding
bcl11b_peak_4431	chr2	73279139	73279515	+	0	NA	Intergenic	NA	7401	NM_001005343	381373	Mm.330293	NM_001005343	ENSMUSG00000068859	Sp9	-	trans-acting transcription factor 9	protein-coding
bcl11b_peak_7271	chr7	126502829	126503689	+	0	NA	promoter-TSS (NM_001347658)	NA	178	NM_001361487	233871	Mm.231450	NM_183020	ENSMUSG00000032637	Atxn2l	A2D|A2LG|A2RP|A2lp|Atxnl2	ataxin 2-like	protein-coding
bcl11b_peak_7698	chr8	89006629	89007068	+	0	NA	Intergenic	NA	-17887	NR_106190	102465899		NR_106190	ENSMUSG00000099078	Mir8110	Gm27571|mmu-mir-8110	microRNA 8110	ncRNA
bcl11b_peak_7910	chr9	20651905	20652657	+	0	NA	intron (NM_001364495	intron 1 of 3)	NA	163	NM_001364495	23988	Mm.7906	NM_023371	ENSMUSG00000032171	Pin1	0610025L01Rik|D9Bwg1161e	protein (peptidyl-prolyl cis/trans isomerase) NIMA-interacting 1	protein-coding
bcl11b_peak_8214	chr9	107526635	107527278	+	0	NA	exon (NM_020263	exon 37 of 39)	NA	-6989	NM_019704	56395	Mm.260153	NM_019704	ENSMUSG00000010045	Tmem115	C78915|Pl6|Pp6	transmembrane protein 115	protein-coding
bcl11b_peak_8393	chrX	44309062	44309418	+	0	NA	Intergenic	NA	59097	NM_175539	245403	Mm.55270	NM_175539	ENSMUSG00000050926	Dcaf12l2	A130007F10Rik|Wdr40c	DDB1 and CUL4 associated factor 12-like 2	protein-coding
bcl11b_peak_950	chr11	3371413	3371920	+	0	NA	promoter-TSS (NM_001361623)	NA	-262	NM_173053	16886	Mm.124176	NM_010718	ENSMUSG00000020451	Limk2	Limk-2|whe	LIM motif-containing protein kinase 2	protein-coding
bcl11b_peak_1792	chr12	74927110	74927578	+	0	NA	intron (NM_172805	intron 10 of 10)	NA	249988	NM_172805	238271	Mm.44465	NM_172805	ENSMUSG00000034402	Kcnh5	Eag2	potassium voltage-gated channel	subfamily H (eag-related)	member 5	protein-coding
bcl11b_peak_3703	chr18	34931542	34931965	+	0	NA	intron (NM_144866	intron 1 of 10)	NA	250	NM_144866	225363	Mm.329353	NM_144866	ENSMUSG00000024360	Etf1	AI463371|D6Ertd109e|ERF|ERF1|SUP45L1|TB3-1	eukaryotic translation termination factor 1	protein-coding
bcl11b_peak_3418	chr17	35164542	35164956	+	0	NA	5' UTR (NM_020027	exon 1 of 31)	NA	128	NM_001199044	53761	Mm.272462	NM_020027	ENSMUSG00000024393	Prrc2a	3110039B05Rik|Bat-2|Bat2|D17H6S51E|G2|Wbp12|mKIAA4178	proline-rich coiled-coil 2A	protein-coding
bcl11b_peak_5844	chr5	29142683	29143039	+	0	NA	Intergenic	NA	-53132	NM_001289757	56874	Mm.87352	NM_021470	ENSMUSG00000029130	Rnf32	1700009J01Rik|2700025B22Rik|4930542N22Rik|Lmbr2	ring finger protein 32	protein-coding
bcl11b_peak_6806	chr7	19319877	19320299	+	0	NA	Intergenic	NA	-10043	NM_001347586	14282	Mm.248335	NM_008036	ENSMUSG00000003545	Fosb	-	FBJ osteosarcoma oncogene B	protein-coding
bcl11b_peak_6813	chr7	19420137	19420524	+	0	NA	intron (NM_007710	intron 7 of 7)	NA	1087	NR_073015	100503495	Mm.410762	NR_073014	ENSMUSG00000040705	A930016O22Rik	-	RIKEN cDNA A930016O22 gene	ncRNA
bcl11b_peak_7288	chr7	127421758	127422140	+	0	NA	promoter-TSS (NM_026999)	NA	85	NM_026999	69234	Mm.20301	NM_026999	ENSMUSG00000045251	Zfp688	2810407K09Rik|AI326029	zinc finger protein 688	protein-coding
bcl11b_peak_4759	chr2	173021832	173022463	+	0	NA	exon (NM_019547	exon 1 of 4)	NA	245	NM_019547	56190	Mm.485782	NM_019547	ENSMUSG00000027510	Rbm38	Rnpc1|Seb4|Seb4l	RNA binding motif protein 38	protein-coding
bcl11b_peak_2131	chr13	59769488	59769856	+	0	NA	promoter-TSS (NR_015349)	NA	117	NM_026921	69046	Mm.7884	NM_026921	ENSMUSG00000044792	Isca1	1810010A06Rik|Hbld2	iron-sulfur cluster assembly 1	protein-coding
bcl11b_peak_2761	chr15	78957179	78957649	+	0	NA	intron (NM_001039155	intron 4 of 7)	NA	9690	NM_001039155	110253	Mm.123714	NM_138579	ENSMUSG00000033088	Triobp	AI428493|EST478828|Tara|mKIAA1662	TRIO and F-actin binding protein	protein-coding
bcl11b_peak_3609	chr17	84185695	84187355	+	0	NA	exon (NM_001001806	exon 2 of 2)	NA	1422	NM_001001806	12193	Mm.259321	NM_001001806	ENSMUSG00000045817	Zfp36l2	Brf2|ERF2|Tis11d	zinc finger protein 36	C3H type-like 2	protein-coding
bcl11b_peak_3819	chr18	74275628	74276189	+	0	NA	exon (NM_001357423	exon 11 of 16)	NA	-7192	NR_029424	74453	Mm.182293	NM_028948	ENSMUSG00000035394	Cfap53	4933415I03Rik|Ccdc11	cilia and flagella associated protein 53	protein-coding
bcl11b_peak_6932	chr7	30427280	30427636	+	0	NA	exon (NM_001360906	exon 11 of 12)	NA	4183	NM_172142	243910	Mm.386878	NM_172142	ENSMUSG00000036931	Nfkbid	I-kappa-B-delta|IkappaBNS|ikB-delta	nuclear factor of kappa light polypeptide gene enhancer in B cells inhibitor	delta	protein-coding
bcl11b_peak_378	chr1	172481783	172482310	+	0	NA	promoter-TSS (NM_033608)	NA	-167	NM_001145800	93842	Mm.214530	NM_033608	ENSMUSG00000037995	Igsf9	644ETD8|Dasm1|Kiaa1355-hp|NRT1|Ncaml|mKIAA1355	immunoglobulin superfamily	member 9	protein-coding
bcl11b_peak_7242	chr7	118123259	118123615	+	0	NA	intron (NM_019419	intron 3 of 5)	NA	6188	NM_019419	54208	Mm.29924	NM_019419	ENSMUSG00000030654	Arl6ip1	AIP-6|AL022945|ARMER|AU042858|Aip-1|Arl6ip|C85138|mKIAA0069	ADP-ribosylation factor-like 6 interacting protein 1	protein-coding
bcl11b_peak_3089	chr16	36828386	36828751	+	0	NA	promoter-TSS (NM_001113401)	NA	168	NM_177128	320299	Mm.222934	NM_177128	ENSMUSG00000022837	Iqcb1	6820449I09Rik|AV128382|NPHP5	IQ calmodulin-binding motif containing 1	protein-coding
bcl11b_peak_1638	chr11	121084634	121084990	+	0	NA	Intergenic	NA	-3673	NM_145373	209588	Mm.69553	NM_145373	ENSMUSG00000025165	Sectm1a	BC010462	secreted and transmembrane 1A	protein-coding
bcl11b_peak_2668	chr15	64200918	64201274	+	0	NA	intron (NM_010026	intron 4 of 30)	NA	111577	NM_001276463	13196	Mm.277236	NM_010026	ENSMUSG00000022377	Asap1	AV239055|DEF-1|Ddef1|PAP|mKIAA1249|s19	ArfGAP with SH3 domain	ankyrin repeat and PH domain1	protein-coding
bcl11b_peak_252	chr1	121567344	121568117	+	0	NA	intron (NM_025860	intron 1 of 12)	NA	250	NM_025860	66942	Mm.44219	NM_025860	ENSMUSG00000001674	Ddx18	2310005B10Rik	DEAD (Asp-Glu-Ala-Asp) box polypeptide 18	protein-coding
bcl11b_peak_1358	chr11	95309727	95310410	+	0	NA	promoter-TSS (NR_155298)	NA	178	NM_001195003	217127	Mm.90213	NM_177619	ENSMUSG00000038909	Kat7	Hbo1|Hboa|Myst2	K(lysine) acetyltransferase 7	protein-coding
bcl11b_peak_3296	chr17	25832646	25833085	+	0	NA	promoter-TSS (NM_019719)	NA	54	NR_157361	56424	Mm.277599	NM_019719	ENSMUSG00000039615	Stub1	0610033N24Rik|2210017D18Rik|2310040B03Rik|AW046544|Chip	STIP1 homology and U-Box containing protein 1	protein-coding
bcl11b_peak_4074	chr19	42518588	42519001	+	0	NA	promoter-TSS (NM_177464)	NA	-11	NM_177464	52013	Mm.254169	NM_177464	ENSMUSG00000025184	R3hcc1l	1700036B12Rik|AI450607|C10orf28|D19Ertd386e|GIDRP86|Gidrp88	R3H domain and coiled-coil containing 1 like	protein-coding
bcl11b_peak_4726	chr2	166906042	166906463	+	0	NA	intron (NM_023565	intron 1 of 24)	NA	156	NM_023565	110750	Mm.22417	NM_023565	ENSMUSG00000002718	Cse1l	2610100P18Rik|AA407533|Capts|Cas|Xpo2	chromosome segregation 1-like (S. cerevisiae)	protein-coding
bcl11b_peak_4898	chr3	54735067	54735721	+	0	NA	promoter-TSS (NM_001163570)	NA	-30	NM_027148	69639	Mm.29253	NM_027148	ENSMUSG00000027752	Exosc8	2310032N20Rik|CIP3|mKIAA4013	exosome component 8	protein-coding
bcl11b_peak_8006	chr9	49798376	49798732	+	0	NA	intron (NM_001081445	intron 1 of 17)	NA	515	NM_010875	17967	Mm.4974	NM_010875	ENSMUSG00000039542	Ncam1	CD56|E-NCAM|NCAM-1|Ncam	neural cell adhesion molecule 1	protein-coding
bcl11b_peak_8501	chrX	150739363	150739789	+	0	NA	Intergenic	NA	73403	NM_001358568	80884	Mm.22575	NM_030700	ENSMUSG00000025268	Maged2	4833439A22Rik|Mage-d2|ORF1	melanoma antigen	family D	2	protein-coding
bcl11b_peak_5678	chr4	143212322	143212869	+	0	NA	intron (NM_001081355	intron 1 of 9)	NA	114	NM_001081355	110593	Mm.332020	NM_001081355	ENSMUSG00000057637	Prdm2	4833427P12Rik|E330024L24Rik|Gm1033|Gm19732|KMT8|Riz|Riz1|Znfpr1c1	PR domain containing 2	with ZNF domain	protein-coding
bcl11b_peak_5695	chr4	148827137	148827550	+	0	NA	intron (NM_027195	intron 1 of 15)	NA	22951	NM_027195	69743	Mm.233879	NM_027195	ENSMUSG00000028977	Casz1	2410019P08Rik|AV096627|BC040081|Cst|D4Ertd432e	castor zinc finger 1	protein-coding
bcl11b_peak_1581	chr11	117848999	117849379	+	0	NA	promoter-TSS (NM_009689)	NA	-48	NM_001012273	11799	Mm.8552	NM_009689	ENSMUSG00000017716	Birc5	AAC-11|Api4|TIAP|survivin40	baculoviral IAP repeat-containing 5	protein-coding
bcl11b_peak_5893	chr5	34525430	34526111	+	0	NA	promoter-TSS (NM_011893)	NA	-14	NM_011893	24055	Mm.5012	NM_011893	ENSMUSG00000054520	Sh3bp2	3BP2	SH3-domain binding protein 2	protein-coding
bcl11b_peak_6260	chr5	138994646	138995222	+	0	NA	promoter-TSS (NM_008808)	NA	10	NM_008808	18590	Mm.2675	NM_008808	ENSMUSG00000025856	Pdgfa	PDGF-1	platelet derived growth factor	alpha	protein-coding
bcl11b_peak_255	chr1	123549913	123550269	+	0	NA	intron (NM_199021	intron 5 of 25)	NA	495468	NM_199021	269109	Mm.417716	NM_199021	ENSMUSG00000036815	Dpp10	6430601K09Rik|DPP X|Dprp3	dipeptidylpeptidase 10	protein-coding
bcl11b_peak_4611	chr2	146221938	146223734	+	0	NA	exon (NM_016889	exon 1 of 1)	NA	839	NM_016889	53626	Mm.379070	NM_016889	ENSMUSG00000068154	Insm1	IA-1	insulinoma-associated 1	protein-coding
bcl11b_peak_5322	chr4	58579746	58580296	+	0	NA	Intergenic	NA	-26530	NM_010336	14745	Mm.4772	NM_010336	ENSMUSG00000038668	Lpar1	AI326300|Edg2|Gpcr26|Kdt2|lpA1|vzg-1	lysophosphatidic acid receptor 1	protein-coding
bcl11b_peak_8129	chr9	78481009	78481738	+	0	NA	intron (NM_010106	intron 1 of 7)	NA	351	NM_010106	13627	Mm.138471	NM_010106	ENSMUSG00000037742	Eef1a1	-	eukaryotic translation elongation factor 1 alpha 1	protein-coding
bcl11b_peak_7109	chr7	73936090	73936446	+	0	NA	Intergenic	NA	77414	NM_009181	20450	Mm.4954	NM_009181	ENSMUSG00000025789	St8sia2	AI323367|ST8SiaII|STX|Siat8b	ST8 alpha-N-acetyl-neuraminide alpha-2	8-sialyltransferase 2	protein-coding
bcl11b_peak_7272	chr7	126565953	126566366	+	0	NA	exon (NM_146200	exon 2 of 21)	NA	207	NM_146200	56347	Mm.22776	NM_146200	ENSMUSG00000030738	Eif3c	110kDa|3230401O13Rik|Eif3s8|NIPIL(A3)|NipilA3|Xs|Xsl	eukaryotic translation initiation factor 3	subunit C	protein-coding
bcl11b_peak_8025	chr9	56634837	56636041	+	0	NA	5' UTR (NM_001311076	exon 1 of 2)	NA	209	NM_001311076	235402	Mm.246605	NM_181074	ENSMUSG00000049556	Lingo1	4930471K13Rik|AV148400|LERN1|LINGO-1|Lrrn6a|UNQ201	leucine rich repeat and Ig domain containing 1	protein-coding
bcl11b_peak_129	chr1	74587564	74588218	+	0	NA	promoter-TSS (NM_001305652)	NA	137	NM_029888	77264	Mm.207298	NM_029888	ENSMUSG00000026135	Zfp142	9330177B18Rik|BB154236|mKIAA0236	zinc finger protein 142	protein-coding
bcl11b_peak_4796	chr2	180598071	180598561	+	0	NA	promoter-TSS (NM_009936)	NA	94	NM_009936	12841	Mm.141312	NM_009936	ENSMUSG00000027570	Col9a3	AV006866	collagen	type IX	alpha 3	protein-coding
bcl11b_peak_5112	chr3	121953242	121953766	+	0	NA	intron (NM_172525	intron 1 of 22)	NA	275	NM_172525	214137	Mm.229287	NM_172525	ENSMUSG00000039831	Arhgap29	6720461J18Rik|A830014I19|AU040217|B130017I01Rik|C76601|Parg1	Rho GTPase activating protein 29	protein-coding
bcl11b_peak_6314	chr5	145083715	145084071	+	0	NA	promoter-TSS (NM_019767)	NA	24	NM_019767	56443	Mm.371610	NM_019767	ENSMUSG00000029621	Arpc1a	0610010H08Rik|1110030K07Rik|41kDa|AA407347|Sid32|Sid329	actin related protein 2/3 complex	subunit 1A	protein-coding
bcl11b_peak_7625	chr8	72968088	72968456	+	0	NA	intron (NM_001317391	intron 7 of 15)	NA	-48240	NR_039551	100628574		NR_039551	ENSMUSG00000093140	Mir28b	mmu-mir-28b	microRNA 28b	ncRNA
bcl11b_peak_8026	chr9	56637622	56637978	+	0	NA	intron (NM_001361115	intron 5 of 5)	NA	-2152	NM_001311076	235402	Mm.246605	NM_181074	ENSMUSG00000049556	Lingo1	4930471K13Rik|AV148400|LERN1|LINGO-1|Lrrn6a|UNQ201	leucine rich repeat and Ig domain containing 1	protein-coding
bcl11b_peak_6637	chr6	117907413	117907893	+	0	NA	promoter-TSS (NM_001166429)	NA	-151	NM_001166429	98758	Mm.422979	NM_133834	ENSMUSG00000042079	Hnrnpf	4833420I20Rik|AA407306|Hnrpf	heterogeneous nuclear ribonucleoprotein F	protein-coding
bcl11b_peak_4891	chr3	52436437	52437113	+	0	NA	Intergenic	NA	-80189	NR_153344	102631981	Mm.394225	NR_153344		Gm30173	-	predicted gene	30173	ncRNA
bcl11b_peak_393	chr1	180195586	180196138	+	0	NA	intron (NM_001359268	intron 1 of 15)	NA	158	NM_001359268	67426	Mm.38330	NM_023341	ENSMUSG00000026489	Coq8a	4632432J16Rik|AI462003|Adck3|Cabc1|mKIAA0451	coenzyme Q8A	protein-coding
bcl11b_peak_4620	chr2	147870709	147871065	+	0	NA	Intergenic	NA	160194	NR_046014	381384	Mm.259809	NR_046014	ENSMUSG00000051986	A530006G24Rik	Gm1003	RIKEN cDNA A530006G24 gene	ncRNA
bcl11b_peak_187	chr1	89581116	89581788	+	0	NA	intron (NM_001037136	intron 1 of 16)	NA	102440	NR_015540	74403	Mm.444291	NR_015540		4933400F21Rik	1700091C04Rik|4930565K10Rik	RIKEN cDNA 4933400F21 gene	ncRNA
bcl11b_peak_4110	chr19	46044938	46045596	+	0	NA	promoter-TSS (NM_001113408)	NA	44	NM_001113408	16825	Mm.327442	NM_010697	ENSMUSG00000025223	Ldb1	CLIM2|NLI	LIM domain binding 1	protein-coding
bcl11b_peak_6864	chr7	27258752	27259108	+	0	NA	TTS (NM_133770)	NA	169	NM_010950	18223	Mm.458153	NM_010950	ENSMUSG00000063160	Numbl	nbl	numb-like	protein-coding
bcl11b_peak_5437	chr4	117095617	117096234	+	0	NA	promoter-TSS (NM_008958)	NA	-131	NM_001312903	19207	Mm.287037	NM_008958	ENSMUSG00000028681	Ptch2	ptc2	patched 2	protein-coding
bcl11b_peak_2056	chr13	38931224	38931582	+	0	NA	TTS (NM_001170430)	NA	29134	NM_134060	108652	Mm.255506	NM_134060	ENSMUSG00000021432	Slc35b3	4921526O06Rik|AI428480|CGI-19|PABST2|PAPST2	solute carrier family 35	member B3	protein-coding
bcl11b_peak_266	chr1	128416926	128417328	+	0	NA	intron (NM_145507	intron 1 of 3)	NA	289	NM_145507	226414	Mm.28693	NM_145507	ENSMUSG00000026356	Dars	5730439G15Rik	aspartyl-tRNA synthetase	protein-coding
bcl11b_peak_2990	chr16	12346699	12347055	+	0	NA	Intergenic	NA	362764	NM_001174086	72555	Mm.310139	NM_028277	ENSMUSG00000022494	Shisa9	2700045P11Rik|Ckamp44	shisa family member 9	protein-coding
bcl11b_peak_3949	chr19	8661738	8662230	+	0	NA	intron (NR_045314	intron 1 of 2)	NA	1351	NR_045314	402757	Mm.150255	NR_045314	ENSMUSG00000117763	9830166K06Rik	-	RIKEN cDNA 9830166K06 gene	ncRNA
bcl11b_peak_4557	chr2	125624859	125625215	+	0	NA	promoter-TSS (NM_001081091)	NA	76	NM_001081091	99100	Mm.330545	NM_001081091	ENSMUSG00000068394	Cep152	AI851464|mKIAA0912	centrosomal protein 152	protein-coding
bcl11b_peak_5121	chr3	123446862	123447607	+	0	NA	exon (NM_008939	exon 1 of 11)	NA	321	NM_008939	19142	Mm.9431	NM_008939	ENSMUSG00000027978	Prss12	Bssp-3|motopsin	protease	serine 12 neurotrypsin (motopsin)	protein-coding
bcl11b_peak_5610	chr4	136942852	136943303	+	0	NA	intron (NM_007939	intron 3 of 16)	NA	13739	NM_007939	13842	Mm.1390	NM_007939	ENSMUSG00000028661	Epha8	AW047546|Eek|Hek3|mKIAA1459	Eph receptor A8	protein-coding
bcl11b_peak_6861	chr7	27178647	27179004	+	0	NA	promoter-TSS (NM_029391)	NA	58	NM_029391	19342	Mm.482114	NM_029391	ENSMUSG00000053291	Rab4b	1500031G17Rik	RAB4B	member RAS oncogene family	protein-coding
bcl11b_peak_5548	chr4	132639013	132639597	+	0	NA	intron (NM_211357	intron 1 of 14)	NA	259	NM_210071	14050	Mm.227733	NM_010166	ENSMUSG00000028886	Eya3	AI844637	EYA transcriptional coactivator and phosphatase 3	protein-coding
bcl11b_peak_3694	chr18	32837150	32837506	+	0	NA	promoter-TSS (NR_045381)	NA	-41	NR_045381	75795	Mm.382634	NR_045381	ENSMUSG00000097553	4930455D15Rik	-	RIKEN cDNA 4930455D15 gene	ncRNA
bcl11b_peak_4379	chr2	39691443	39691872	+	0	NA	Intergenic	NA	-465308	NM_024209	67857	Mm.389242	NM_024209	ENSMUSG00000026753	Ppp6c	2310003C10Rik|Pp6C	protein phosphatase 6	catalytic subunit	protein-coding
bcl11b_peak_4572	chr2	128892235	128892591	+	0	NA	intron (NM_024237	intron 4 of 7)	NA	28481	NM_024237	70370	Mm.5107	NM_024237	ENSMUSG00000027386	Fbln7	1600015H20Rik|AI464334|TM14	fibulin 7	protein-coding
bcl11b_peak_4680	chr2	157204245	157204714	+	0	NA	promoter-TSS (NM_001139516)	NA	55	NM_011249	19650	Mm.244671	NM_011249	ENSMUSG00000027641	Rbl1	AW547426|PRB1|p107	RB transcriptional corepressor like 1	protein-coding
bcl11b_peak_668	chr10	80131349	80132237	+	0	NA	non-coding (NR_036582	exon 11 of 11)	NA	5594	NM_001195268	100503659	Mm.485395	NM_015761	ENSMUSG00000035640	Cbarp	9630008F14|Dos|R29144/1	calcium channel	voltage-dependent	beta subunit associated regulatory protein	protein-coding
bcl11b_peak_5453	chr4	118541744	118542248	+	0	NA	exon (NM_172383	exon 4 of 4)	NA	1730	NM_172383	230678	Mm.23639	NM_172383	ENSMUSG00000050854	Tmem125	6330530A05Rik|AV223516	transmembrane protein 125	protein-coding
bcl11b_peak_5149	chr3	138194891	138195249	+	0	NA	Intergenic	NA	-8357	NM_001163386	67741	Mm.383221	NM_001163385	ENSMUSG00000012042	4930579F01Rik	-	RIKEN cDNA 4930579F01 gene	protein-coding
bcl11b_peak_3545	chr17	57298747	57299103	+	0	NA	intron (NM_011691	intron 7 of 26)	NA	19825	NM_001163815	22324	Mm.248172	NM_011691	ENSMUSG00000034116	Vav1	Vav|vav-T	vav 1 oncogene	protein-coding
bcl11b_peak_4773	chr2	174760309	174760775	+	0	NA	promoter-TSS (NM_007903)	NA	-77	NM_007903	13616	Mm.9478	NM_007903	ENSMUSG00000027524	Edn3	ET-3|PPET3|ls|tmgc48	endothelin 3	protein-coding
bcl11b_peak_6376	chr6	27287889	27288245	+	0	NA	intron (NM_008174	intron 9 of 10)	NA	648683	NR_030420	735266		NR_030420	ENSMUSG00000076067	Mir592	Mirn592|mir-592|mmu-mir-592	microRNA 592	ncRNA
bcl11b_peak_6463	chr6	55117464	55117986	+	0	NA	exon (NM_001288619	exon 1 of 12)	NA	188	NM_001288619	12922	Mm.236081	NM_009953	ENSMUSG00000003476	Crhr2	CRF-R2|CRFR2alpha|CRFR2beta|Crfr2	corticotropin releasing hormone receptor 2	protein-coding
bcl11b_peak_7881	chr8	126945426	126946011	+	0	NA	exon (NM_024214	exon 1 of 5)	NA	203	NM_024214	67952	Mm.6932	NM_024214	ENSMUSG00000093904	Tomm20	1810060K07Rik|BB284719|Gm19268|MAS20|MOM19|TOM20|mKIAA0016	translocase of outer mitochondrial membrane 20	protein-coding
bcl11b_peak_2489	chr14	72709580	72710361	+	0	NA	promoter-TSS (NM_207636)	NA	33	NM_207636	319448	Mm.205421	NM_207636	ENSMUSG00000033487	Fndc3a	1700094E19Rik|D14Ertd453e|F730017H24Rik|Fndc3|sys	fibronectin type III domain containing 3A	protein-coding
bcl11b_peak_2945	chr15	102203244	102203770	+	0	NA	promoter-TSS (NM_001289691)	NA	-138	NM_001289694	68744	Mm.352945	NM_153194	ENSMUSG00000046897	Zfp740	1110034O07Rik|AW548228|Znf740	zinc finger protein 740	protein-coding
bcl11b_peak_3383	chr17	33697431	33697787	+	0	NA	intron (NM_145486	intron 3 of 5)	NA	-12151	NM_029804	76936	Mm.311439	NM_029804	ENSMUSG00000059208	Hnrnpm	2610023M21Rik|AA409009|Hnrpm|mKIAA4193	heterogeneous nuclear ribonucleoprotein M	protein-coding
bcl11b_peak_3513	chr17	56123703	56124218	+	0	NA	3' UTR (NM_013662	exon 17 of 17)	NA	-2014	NM_029796	76905	Mm.348025	NM_029796	ENSMUSG00000037095	Lrg1	1300008B03Rik|2310031E04Rik|Lrg|Lrhg	leucine-rich alpha-2-glycoprotein 1	protein-coding
bcl11b_peak_5095	chr3	108721902	108722357	+	0	NA	5' UTR (NM_029522	exon 1 of 15)	NA	170	NM_029522	76123	Mm.226941	NM_029522	ENSMUSG00000027883	Gpsm2	6230410J09Rik|LGN|Pins	G-protein signalling modulator 2 (AGS3-like	C. elegans)	protein-coding
bcl11b_peak_6846	chr7	25133181	25133555	+	0	NA	promoter-TSS (NM_001163555)	NA	-908	NM_001163556	18987	Mm.76683	NM_011138	ENSMUSG00000008496	Pou2f2	Oct-2|Oct2a|Oct2b|Oct2c|Oct2d|Otf-2|Otf2	POU domain	class 2	transcription factor 2	protein-coding
bcl11b_peak_6870	chr7	27375515	27375909	+	0	NA	intron (NM_032610	intron 20 of 35)	NA	18794	NM_001199235	80297	Mm.459123	NM_032610	ENSMUSG00000011751	Sptbn4	1700022P15Rik|5830426A08Rik|ROSA62|SpbIV|Spnb4|dyn|lnd|nmf261|nmf379|qv	spectrin beta	non-erythrocytic 4	protein-coding
bcl11b_peak_7879	chr8	126592386	126593322	+	0	NA	exon (NM_001164598	exon 1 of 2)	NA	1132	NM_001164598	270110	Mm.334918	NM_001164598	ENSMUSG00000051495	Irf2bp2	E130305N23Rik|IRF-2BP2	interferon regulatory factor 2 binding protein 2	protein-coding
bcl11b_peak_8128	chr9	78427615	78427971	+	0	NA	Intergenic	NA	15444	NM_173386	214763	Mm.101559	NM_173386	ENSMUSG00000032344	Cgas	E330016A19Rik|Mb21d1	cyclic GMP-AMP synthase	protein-coding
bcl11b_peak_843	chr10	95414600	95415049	+	0	NA	intron (NM_001168657	intron 1 of 1)	NA	459	NM_001168657	216233	Mm.474283	NM_007706	ENSMUSG00000020027	Socs2	8030460M17|AI527257|AW108012|CIS2|Cish2|D130043N08Rik|JAB|SOCS-2|SSI-2|hg	suppressor of cytokine signaling 2	protein-coding
bcl11b_peak_5525	chr4	129741820	129742737	+	0	NA	promoter-TSS (NM_011317)	NA	25	NR_045036	20218	Mm.8256	NM_011317	ENSMUSG00000028790	Khdrbs1	Sam68|p62|p68	KH domain containing	RNA binding	signal transduction associated 1	protein-coding
bcl11b_peak_3249	chr17	21733714	21734278	+	0	NA	intron (NM_001164676	intron 1 of 5)	NA	272	NM_001164676	381067	Mm.482723	NM_001164676	ENSMUSG00000061544	Zfp229	-	zinc finger protein 229	protein-coding
bcl11b_peak_3712	chr18	35889146	35890012	+	0	NA	Intergenic	NA	34892	NM_001357459	67393	Mm.94560	NM_133687	ENSMUSG00000046668	Cxxc5	4930415K17Rik	CXXC finger 5	protein-coding
bcl11b_peak_5429	chr4	116052789	116053145	+	0	NA	5' UTR (NM_001369075	exon 1 of 7)	NA	507	NM_001369075	72181	Mm.282560	NM_028142	ENSMUSG00000028706	Nsun4	2310010O12Rik|2810405F18Rik|AI507900|Shtap	NOL1/NOP2/Sun domain family	member 4	protein-coding
bcl11b_peak_6931	chr7	30421631	30422507	+	0	NA	promoter-TSS (NM_001360907)	NA	-337	NM_001360907	243910	Mm.386878	NM_172142	ENSMUSG00000036931	Nfkbid	I-kappa-B-delta|IkappaBNS|ikB-delta	nuclear factor of kappa light polypeptide gene enhancer in B cells inhibitor	delta	protein-coding
bcl11b_peak_8370	chrX	22579803	22580159	+	0	NA	Intergenic	NA	118385	NR_033731	76705	Mm.399727	NM_029707		Ppp1r2-ps7	1700023I07Rik	protein phosphatase 1	regulatory (inhibitor) subunit 2	pseudogene 7	pseudo
bcl11b_peak_8499	chrX	148235002	148235733	+	0	NA	intron (NM_001122734	intron 4 of 6).4	NA	54643	NM_011022	18422	Mm.420007	NM_011022	ENSMUSG00000094885	Ott	AV272316	ovary testis transcribed	protein-coding
bcl11b_peak_5570	chr4	133813479	133814576	+	0	NA	Intergenic	NA	-57258	NM_001363070	93760	Mm.22478	NM_001080819	ENSMUSG00000007880	Arid1a	1110030E03Rik|BAF250a|Osa1|Smarcf1	AT rich interactive domain 1A (SWI-like)	protein-coding
bcl11b_peak_4517	chr2	118702534	118702929	+	0	NA	exon (NM_001081971	exon 1 of 1)	NA	1232	NM_001081971	383787	Mm.35758	NM_001081971	ENSMUSG00000078137	Ankrd63	Gm1337	ankyrin repeat domain 63	protein-coding
bcl11b_peak_394	chr1	180411650	180412008	+	0	NA	intron (NM_001081175	intron 2 of 7)	NA	71675	NM_001081227	381310	Mm.44791	NM_001081227	ENSMUSG00000053963	Stum	6330403A02Rik|Gm10001|R75555	mechanosensory transduction mediator	protein-coding
bcl11b_peak_8259	chr9	113648027	113648383	+	0	NA	Intergenic	NA	60054	NM_001164677	18571	Mm.29816	NM_011052	ENSMUSG00000032504	Pdcd6ip	AI480591|AW544830|Aip1|Alix|C76364|Eig2|mKIAA1375	programmed cell death 6 interacting protein	protein-coding
bcl11b_peak_5460	chr4	120268655	120269032	+	0	NA	exon (NM_194060	exon 2 of 2)	NA	18418	NM_194060	329934	Mm.277090	NM_194060	ENSMUSG00000052135	Foxo6	-	forkhead box O6	protein-coding
bcl11b_peak_7232	chr7	113187214	113187570	+	0	NA	Intergenic	NA	-20073	NM_001357070	11865	Mm.33970	NM_007489	ENSMUSG00000055116	Arntl	Arnt3|BMAL1b|Bmal1|MOP3|bHLHe5|bmal1b'	aryl hydrocarbon receptor nuclear translocator-like	protein-coding
bcl11b_peak_2594	chr15	33492854	33493314	+	0	NA	intron (NM_176073	intron 6 of 7)	NA	-87145	NR_033608	73486	Mm.483393	NM_028551	ENSMUSG00000058101	1700084J12Rik	-	ribosomal protein L7-like 1 pseudogene	pseudo
bcl11b_peak_6694	chr6	135985922	135986286	+	0	NA	intron (NM_001363750	intron 4 of 14)	NA	187441	NM_008171	14812	Mm.436649	NM_008171	ENSMUSG00000030209	Grin2b	AW490526|GluN2B|GluRepsilon2|NR2B|Nmdar2b	glutamate receptor	ionotropic	NMDA2B (epsilon 2)	protein-coding
bcl11b_peak_1300	chr11	83440530	83440998	+	0	NA	TTS (NM_080453)	NA	3070	NM_025492	66330	Mm.44800	NM_025492	ENSMUSG00000035085	1700020L24Rik	-	RIKEN cDNA 1700020L24 gene	protein-coding
bcl11b_peak_3758	chr18	49987185	49988002	+	0	NA	intron (NM_001177759	intron 1 of 1)	NA	8166	NM_001177760	106869	Mm.27740	NM_134131	ENSMUSG00000062210	Tnfaip8	AA987150|E130304C20Rik|Gg2-1|Gm10539|Nded|Ssc-2|Tipe	tumor necrosis factor	alpha-induced protein 8	protein-coding
bcl11b_peak_3862	chr19	3883958	3884316	+	0	NA	intron (NR_073190	intron 4 of 12)	NA	21093	NM_016921	27060	Mm.271689	NM_016921	ENSMUSG00000001750	Tcirg1	ATP6N1C|ATP6a3|Atp6i|OC-116|OPTB1|Stv1|TIRC7|Vph1|oc	T cell	immune regulator 1	ATPase	H+ transporting	lysosomal V0 protein A3	protein-coding
bcl11b_peak_5357	chr4	82083525	82083881	+	0	NA	intron (NR_040659	intron 2 of 2)	NA	-17813	NR_151604	102635575	Mm.403314	NR_151604	ENSMUSG00000087110	Gm11264	-	predicted gene 11264	ncRNA
bcl11b_peak_672	chr10	80142237	80142853	+	0	NA	exon (NM_025313	exon 1 of 4)	NA	230	NM_025313	66043	Mm.278560	NM_025313	ENSMUSG00000003072	Atp5d	0610008F14Rik|1500000I11Rik|AA960090|AI876556|AU020773|Atp5f1d|C85518	ATP synthase	H+ transporting	mitochondrial F1 complex	delta subunit	protein-coding
bcl11b_peak_8345	chrX	9272772	9273186	+	0	NA	5' UTR (NM_023500	exon 1 of 3)	NA	195	NM_023500	22439	Mm.56468	NM_023500	ENSMUSG00000015342	Xk	1810038K19Rik|XRG1|Xkh	X-linked Kx blood group	protein-coding
bcl11b_peak_1298	chr11	83409324	83409680	+	0	NA	promoter-TSS (NM_001361568)	NA	-186	NM_001361568	276952	Mm.66275	NM_001013386	ENSMUSG00000020684	Rasl10b	B230331P10Rik|Gm729|VTS58635	RAS-like	family 10	member B	protein-coding
bcl11b_peak_1632	chr11	120617662	120618036	+	0	NA	promoter-TSS (NM_001363001)	NA	96	NM_024229	68671	Mm.21439	NM_024229	ENSMUSG00000025137	Pcyt2	1110033E03Rik|ET	phosphate cytidylyltransferase 2	ethanolamine	protein-coding
bcl11b_peak_2611	chr15	36938470	36938958	+	0	NA	Intergenic	NA	68688	NM_026521	68036	Mm.371631	NM_026521	ENSMUSG00000062397	Zfp706	3110006P09Rik|AA793007|AW536850|C77232|Znf706	zinc finger protein 706	protein-coding
bcl11b_peak_322	chr1	153900306	153900718	+	0	NA	TTS (NR_106194)	NA	583	NM_008131	14645	Mm.210745	NM_008131	ENSMUSG00000026473	Glul	GS|Glns	glutamate-ammonia ligase (glutamine synthetase)	protein-coding
bcl11b_peak_4856	chr3	31094848	31095631	+	0	NA	intron (NM_001039090	intron 1 of 6)	NA	181	NM_001271772	20482	Mm.15406	NM_011386	ENSMUSG00000027660	Skil	Skir|SnoN|sno	SKI-like	protein-coding
bcl11b_peak_5124	chr3	126596861	126597305	+	0	NA	5' UTR (NM_023813	exon 1 of 18)	NA	132	NM_001025439	108058	Mm.255822	NM_023813	ENSMUSG00000053819	Camk2d	2810011D23Rik|8030469K03Rik|CaMK II|[d]-CaMKII	calcium/calmodulin-dependent protein kinase II	delta	protein-coding
bcl11b_peak_6955	chr7	34109719	34110075	+	0	NA	3' UTR (NM_207212	exon 8 of 8)	NA	14466	NM_001099330	100043868	Mm.465197	NM_001099330	ENSMUSG00000078752	Scgb1b30	Abpa30|Gm12776	secretoglobin	family 1B	member 30	protein-coding
bcl11b_peak_8317	chr9	123924529	123925095	+	0	NA	Intergenic	NA	43880	NM_009912	12768	Mm.274927	NM_009912	ENSMUSG00000025804	Ccr1	Cmkbr1|Mip-1a-R	chemokine (C-C motif) receptor 1	protein-coding
bcl11b_peak_3242	chr17	18459701	18460057	+	0	NA	Intergenic	NA	35775	NM_001102581	328759	Mm.469839	NM_001102581	ENSMUSG00000091631	Vmn2r95	-	vomeronasal 2	receptor 95	protein-coding
bcl11b_peak_3765	chr18	56572965	56573366	+	0	NA	promoter-TSS (NM_001127338)	NA	-226	NM_001127338	110695	Mm.30250	NM_138600	ENSMUSG00000053644	Aldh7a1	Atq1|D18Wsu181e	aldehyde dehydrogenase family 7	member A1	protein-coding
bcl11b_peak_2176	chr13	81783310	81783669	+	0	NA	intron (NM_007684	intron 1 of 4)	NA	242	NM_007684	12626	Mm.12481	NM_007684	ENSMUSG00000021537	Cetn3	MmCEN3	centrin 3	protein-coding
bcl11b_peak_6188	chr5	129883881	129884305	+	0	NA	exon (NM_024166	exon 2 of 4)	NA	3377	NM_024166	14004	Mm.30133	NM_024166	ENSMUSG00000070493	Chchd2	AL033347|Etohi6	coiled-coil-helix-coiled-coil-helix domain containing 2	protein-coding
bcl11b_peak_6498	chr6	73248587	73249011	+	0	NA	intron (NM_019879	intron 1 of 8)	NA	294	NM_019879	56451	Mm.29845	NM_019879	ENSMUSG00000052738	Suclg1	1500000I01Rik|Sucla1	succinate-CoA ligase	GDP-forming	alpha subunit	protein-coding
bcl11b_peak_7456	chr8	25102818	25103174	+	0	NA	intron (NR_155282	intron 1 of 1)	NA	817	NR_155282	74744	Mm.117802	NR_155282		5830408C22Rik	2700026D01Rik	RIKEN cDNA 5830408C22 gene	ncRNA
bcl11b_peak_25	chr1	18472685	18473296	+	0	NA	Intergenic	NA	-207852	NM_183124	77673	Mm.99530	NM_183124	ENSMUSG00000067773	Defb41	9230102D03Rik|BD-17|Bd-41|Defb16|Defb17|Gm15386	defensin beta 41	protein-coding
bcl11b_peak_8372	chrX	23962332	23962688	+	0	NA	Intergenic	NA	69747	NM_001034864	236749	Mm.296422	NM_001034864	ENSMUSG00000068113	Gm4907	EG236749	predicted gene 4907	protein-coding
bcl11b_peak_1010	chr11	20201143	20201841	+	0	NA	promoter-TSS (NM_008996)	NA	80	NM_008996	19324	Mm.271944	NM_008996	ENSMUSG00000020149	Rab1a	Gtbp|Rab-1|Rab1|Ypt1|mKIAA3012	RAB1A	member RAS oncogene family	protein-coding
bcl11b_peak_1326	chr11	88068899	88069361	+	0	NA	intron (NM_016686	intron 1 of 5)	NA	851	NM_016686	22344	Mm.46628	NM_016686	ENSMUSG00000018377	Vezf1	AI848691|AW046909|db1	vascular endothelial zinc finger 1	protein-coding
bcl11b_peak_1353	chr11	95076155	95076522	+	0	NA	5' UTR (NM_013565	exon 1 of 26)	NA	376	NM_013565	16400	Mm.57035	NM_013565	ENSMUSG00000001507	Itga3	AA407068|CD49C|GAPB3	integrin alpha 3	protein-coding
bcl11b_peak_1515	chr11	109721459	109721871	+	0	NA	exon (NM_153782	exon 1 of 11)	NA	573	NM_153782	208659	Mm.208662	NM_153782	ENSMUSG00000020614	Fam20a	AI606893	family with sequence similarity 20	member A	protein-coding
bcl11b_peak_2145	chr13	65241433	65242517	+	0	NA	Intergenic	NA	-36259	NM_175290	97895	Mm.315815	NM_175290	ENSMUSG00000032999	Nlrp4f	C330026N02Rik|C86045|Nalp-kappa|Nalp4f	NLR family	pyrin domain containing 4F	protein-coding
bcl11b_peak_2624	chr15	38661874	38662269	+	0	NA	5' UTR (NM_025494	exon 1 of 13)	NA	167	NM_025494	66335	Mm.276618	NM_025494	ENSMUSG00000022295	Atp6v1c1	1700025B18Rik|U13839	ATPase	H+ transporting	lysosomal V1 subunit C1	protein-coding
bcl11b_peak_2691	chr15	74721136	74721747	+	0	NA	exon (NM_198607	exon 1 of 2)	NA	207	NM_198607	223626	Mm.268603	NM_198607	ENSMUSG00000056665	Them6	4930572J05Rik	thioesterase superfamily member 6	protein-coding
bcl11b_peak_312	chr1	151700972	151701328	+	0	NA	intron (NM_022018	intron 9 of 13)	NA	53577	NR_151474	102640772		NR_151473	ENSMUSG00000100594	2810414N06Rik	-	RIKEN cDNA 2810414N06 gene	ncRNA
bcl11b_peak_412	chr1	182137062	182137428	+	0	NA	Intergenic	NA	12508	NM_012058	27058	Mm.273196	NM_012058	ENSMUSG00000026511	Srp9	9kDa	signal recognition particle 9	protein-coding
bcl11b_peak_4713	chr2	165141905	165142325	+	0	NA	exon (NM_174988	exon 7 of 12)	NA	-51365	NR_033448	72211	Mm.482899	NR_033448	ENSMUSG00000078935	1700025C18Rik	-	RIKEN cDNA 1700025C18 gene	ncRNA
bcl11b_peak_6028	chr5	103692008	103692838	+	0	NA	Intergenic	NA	-36691	NM_001163550	74218	Mm.159141	NM_028824	ENSMUSG00000029320	1700016H13Rik	-	RIKEN cDNA 1700016H13 gene	protein-coding
bcl11b_peak_6234	chr5	137287032	137287472	+	0	NA	Intergenic	NA	-1002	NM_009599	11423	Mm.255464	NM_009599	ENSMUSG00000023328	Ache	-	acetylcholinesterase	protein-coding
bcl11b_peak_790	chr10	82178192	82179051	+	0	NA	Intergenic	NA	50608	NM_001163064	216177	Mm.482395	NM_001163064	ENSMUSG00000078435	AU041133	-	expressed sequence AU041133	protein-coding
bcl11b_peak_5687	chr4	148164016	148164467	+	0	NA	exon (NM_176848	exon 2 of 6)	NA	3573	NM_176848	230904	Mm.262287	NM_176848	ENSMUSG00000041556	Fbxo2	FBG1|FBX2|Fbs1|Fbs2|NFB42|Prpl4	F-box protein 2	protein-coding
bcl11b_peak_5522	chr4	129557094	129557450	+	0	NA	TTS (NR_106199)	NA	539	NR_106199	102465997		NR_106199	ENSMUSG00000099070	Mir8119	Gm27567|mmu-mir-8119	microRNA 8119	ncRNA
bcl11b_peak_4650	chr2	153529677	153530571	+	0	NA	promoter-TSS (NM_001134300)	NA	-153	NM_001134300	329540	Mm.50600	NM_001001986	ENSMUSG00000061411	Nol4l	4931410H15|8430427H17Rik|AI429157|Gm1636	nucleolar protein 4-like	protein-coding
bcl11b_peak_2047	chr13	37826441	37827174	+	0	NA	promoter-TSS (NM_001177868)	NA	-105	NM_001177868	68750	Mm.491109	NM_026830	ENSMUSG00000039087	Rreb1	1110037N09Rik|AA414966|B930013M22Rik	ras responsive element binding protein 1	protein-coding
bcl11b_peak_23	chr1	16618759	16619412	+	0	NA	intron (NM_025773	intron 1 of 5)	NA	206	NM_001271016	66799	Mm.122430	NM_025773	ENSMUSG00000025939	Ube2w	6130401J04Rik	ubiquitin-conjugating enzyme E2W (putative)	protein-coding
bcl11b_peak_1048	chr11	32226395	32226863	+	0	NA	exon (NM_010822	exon 1 of 4)	NA	124	NM_010822	268395	Mm.263161	NM_010822	ENSMUSG00000020287	Mpg	9830006D05|AI326268|APNG|Aag|Mid1	N-methylpurine-DNA glycosylase	protein-coding
bcl11b_peak_227	chr1	105991286	105991653	+	0	NA	exon (NM_001122675	exon 1 of 13)	NA	1063	NM_001122675	227449	Mm.210188	NM_001122675	ENSMUSG00000038866	Zcchc2	9930114B20Rik|AW212015	zinc finger	CCHC domain containing 2	protein-coding
bcl11b_peak_5504	chr4	126753257	126754265	+	0	NA	promoter-TSS (NM_011986)	NA	4	NM_001355412	26562	Mm.206206	NM_011986	ENSMUSG00000028833	Ncdn	AU042419|MMS10-AE|Ms10ae|mKIAA0607|norbin	neurochondrin	protein-coding
bcl11b_peak_5958	chr5	64934854	64935211	+	0	NA	Intergenic	NA	-1474	NM_001276445	21897	Mm.273024	NM_030682	ENSMUSG00000044827	Tlr1	-	toll-like receptor 1	protein-coding
bcl11b_peak_6852	chr7	25279436	25279919	+	0	NA	intron (NM_001302811	intron 2 of 20)	NA	-2502	NM_027882	71722	Mm.28833	NM_027882	ENSMUSG00000005442	Cic	1200010B10Rik|mKIAA0306	capicua transcriptional repressor	protein-coding
bcl11b_peak_2259	chr13	119408707	119409116	+	0	NA	promoter-TSS (NM_008710)	NA	100	NM_008710	18115	Mm.132584	NM_008710	ENSMUSG00000116207	Nnt	4930423F13Rik|AI323702|BB168308	nicotinamide nucleotide transhydrogenase	protein-coding
bcl11b_peak_2512	chr14	87140652	87141631	+	0	NA	promoter-TSS (NM_019670)	NA	83	NM_019670	56419	Mm.440585	NM_019670	ENSMUSG00000022021	Diaph3	4930417P13Rik|Dia2|Diap3|Drf3|p134MDia2	diaphanous related formin 3	protein-coding
bcl11b_peak_5356	chr4	81442412	81442952	+	0	NA	5' UTR (NM_001305284	exon 1 of 48)	NA	133	NM_001305286	17475	Mm.153039	NM_010820	ENSMUSG00000028402	Mpdz	AI225843|B930003D11Rik|MUPP1	multiple PDZ domain protein	protein-coding
bcl11b_peak_8249	chr9	110638085	110638766	+	0	NA	exon (NM_183276	exon 13 of 54)	NA	-2310	NR_106186	102466885		NR_106186	ENSMUSG00000099275	Mir8107	Gm27455|mmu-mir-8107	microRNA 8107	ncRNA
bcl11b_peak_168	chr1	86064563	86065027	+	0	NA	exon (NM_027357	exon 1 of 25)	NA	176	NM_027357	70247	Mm.280013	NM_027357	ENSMUSG00000026229	Psmd1	2410026J11Rik|P112|S1	proteasome (prosome	macropain) 26S subunit	non-ATPase	1	protein-coding
bcl11b_peak_4208	chr2	14073815	14074312	+	0	NA	promoter-TSS (NR_038162)	NA	-37	NM_011484	20844	Mm.273174	NM_011484	ENSMUSG00000026718	Stam	STAM1	signal transducing adaptor molecule (SH3 domain and ITAM motif) 1	protein-coding
bcl11b_peak_4968	chr3	88254437	88254954	+	0	NA	promoter-TSS (NM_021375)	NA	-11	NM_021375	58176	Mm.103777	NM_021375	ENSMUSG00000104445	Rhbg	-	Rhesus blood group-associated B glycoprotein	protein-coding
bcl11b_peak_5777	chr4	155992814	155993620	+	0	NA	promoter-TSS (NM_080445)	NA	64	NM_001302469	20318	Mm.293517	NM_011341	ENSMUSG00000029076	Sdf4	Cab45	stromal cell derived factor 4	protein-coding
bcl11b_peak_6802	chr7	19272087	19272601	+	0	NA	promoter-TSS (NM_001282021)	NA	-490	NM_009499	22323	Mm.9684	NM_009499	ENSMUSG00000030403	Vasp	-	vasodilator-stimulated phosphoprotein	protein-coding
bcl11b_peak_1375	chr11	97187270	97188532	+	0	NA	promoter-TSS (NM_008379)	NA	-9	NM_008379	16211	Mm.251013	NM_008379	ENSMUSG00000001440	Kpnb1	AA409963|IPOB|Impnb	karyopherin (importin) beta 1	protein-coding
bcl11b_peak_5118	chr3	122728818	122729203	+	0	NA	promoter-TSS (NM_153422)	NA	-148	NM_153422	242202	Mm.134911	NM_153422	ENSMUSG00000053965	Pde5a	Cgbpde|Cn5n|PDE5a2|Pde5|Pde5a1	phosphodiesterase 5A	cGMP-specific	protein-coding
bcl11b_peak_513	chr10	25086483	25087241	+	0	NA	Intergenic	NA	113308	NM_001347460	432442	Mm.485937	NM_018747	ENSMUSG00000039166	Akap7	6430401D08|AI662165|AKAP15|Akap18|BB170514	A kinase (PRKA) anchor protein 7	protein-coding
bcl11b_peak_8063	chr9	62368437	62368795	+	0	NA	intron (NM_009672	intron 1 of 6)	NA	27273	NM_009672	11737	Mm.269088	NM_009672	ENSMUSG00000032249	Anp32a	Anp32|I1PP2A|LANP|PHAP1|W91701|pp32	acidic (leucine-rich) nuclear phosphoprotein 32 family	member A	protein-coding
bcl11b_peak_957	chr11	3774560	3775081	+	0	NA	promoter-TSS (NM_001363164)	NA	-152	NM_001363164	74309	Mm.61022	NM_152818	ENSMUSG00000020435	Osbp2	1700095P05Rik|C630001G20Rik|Gm244|ORP-4|OSBPL1	oxysterol binding protein 2	protein-coding
bcl11b_peak_4963	chr3	87999977	88000442	+	0	NA	5' UTR (NM_007529	exon 1 of 14)	NA	147	NM_007529	12032	Mm.4598	NM_007529	ENSMUSG00000004892	Bcan	Cspg7	brevican	protein-coding
bcl11b_peak_6325	chr5	147418099	147418455	+	0	NA	promoter-TSS (NR_033625)	NA	-343	NR_033625	100039805	Mm.394705	NR_033625	ENSMUSG00000106820	D5Ertd605e	Gm2433	DNA segment	Chr 5	ERATO Doi 605	expressed	ncRNA
bcl11b_peak_1601	chr11	119087211	119087633	+	0	NA	Intergenic	NA	-1185	NM_007625	12418	Mm.268070	NM_007625	ENSMUSG00000039989	Cbx4	MPc2|PC2	chromobox 4	protein-coding
bcl11b_peak_1380	chr11	97531801	97532190	+	0	NA	intron (NM_018873	intron 11 of 19)	NA	-31655	NM_001289118	100141474	Mm.482426	NM_001289118	ENSMUSG00000047988	4933428G20Rik	-	RIKEN cDNA 4933428G20 gene	protein-coding
bcl11b_peak_2726	chr15	76327331	76327979	+	0	NA	exon (NM_175399	exon 1 of 3)	NA	258	NM_175399	109075	Mm.322752	NM_175399	ENSMUSG00000034259	Exosc4	1110039I09Rik|1500001N04Rik|Rrp41	exosome component 4	protein-coding
bcl11b_peak_5258	chr4	41464570	41465284	+	0	NA	promoter-TSS (NM_024241)	NA	-79	NM_024241	109242	Mm.370288	NM_024241	ENSMUSG00000028438	Kif24	4933425J19Rik|9430029L23Rik	kinesin family member 24	protein-coding
bcl11b_peak_5977	chr5	73292748	73293260	+	0	NA	intron (NM_001159887	intron 1 of 7)	NA	210	NM_001159889	68095	Mm.247039	NM_023429	ENSMUSG00000029152	Ociad1	6030432N09Rik|AI481327|AW557942|Asrij|B230209J16Rik|BB021357|Emi2|Imi2|OCIA|TPA018	OCIA domain containing 1	protein-coding
bcl11b_peak_8166	chr9	96889328	96889773	+	0	NA	promoter-TSS (NM_153420)	NA	-76	NM_153420	235534	Mm.233031	NM_153420	ENSMUSG00000043587	Pxylp1	9430094M07Rik|Acpl2|BB177120|C130099A20Rik	2-phosphoxylose phosphatase 1	protein-coding
bcl11b_peak_1467	chr11	103101250	103101712	+	0	NA	promoter-TSS (NM_025988)	NA	177	NM_152813	72469	Mm.264743	NM_152813	ENSMUSG00000020937	Plcd3	2610205J15Rik|mKIAA1964	phospholipase C	delta 3	protein-coding
bcl11b_peak_1568	chr11	116852404	116852895	+	0	NA	exon (NM_011358	exon 1 of 3)	NA	445	NM_011358	20382	Mm.21841	NM_011358	ENSMUSG00000034120	Srsf2	D11Wsu175e|MRF-1|Pr264|SC35|Sfrs10|Sfrs2	serine/arginine-rich splicing factor 2	protein-coding
bcl11b_peak_2243	chr13	113267631	113267987	+	0	NA	Intergenic	NA	58150	NM_023612	71690	Mm.38929	NM_023612	ENSMUSG00000042379	Esm1	0610042H23Rik|AV004503|ESM-1	endothelial cell-specific molecule 1	protein-coding
bcl11b_peak_2485	chr14	70617811	70618460	+	0	NA	intron (NM_001360025	intron 2 of 15)	NA	434	NM_001252666	13829	Mm.210863	NM_013514	ENSMUSG00000022099	Dmtn	AI325486|Epb4.9|Epb49|dematin	dematin actin binding protein	protein-coding
bcl11b_peak_4941	chr3	75556494	75556857	+	0	NA	promoter-TSS (NM_009250)	NA	177	NM_019745	56426	Mm.316473	NM_019745	ENSMUSG00000027835	Pdcd10	2410003B13Rik|Ccm3|Tfa15|Tfar15	programmed cell death 10	protein-coding
bcl11b_peak_5047	chr3	96526863	96527387	+	0	NA	exon (NM_027126	exon 3 of 4)	NA	1940	NM_027126	69585	Mm.171314	NM_027126	ENSMUSG00000038403	Hjv	2310035L15Rik|5230400G09Rik|AI414844|AI789733|DL-M|Hfe2|Rgmc|hemojuvelin	hemojuvelin BMP co-receptor	protein-coding
bcl11b_peak_5057	chr3	98382141	98382778	+	0	NA	promoter-TSS (NM_172863)	NA	-22	NM_172863	242109	Mm.358911	NM_172863	ENSMUSG00000050064	Zfp697	9430053K19|AI467503|Znf697	zinc finger protein 697	protein-coding
bcl11b_peak_5166	chr3	148486745	148487101	+	0	NA	Intergenic	NA	467712	NM_001081298	99633	Mm.9776	NM_001081298	ENSMUSG00000028184	Adgrl2	AI450192|CIRL-2|Gm619|Lec1|Lphh1|Lphn2|mKIAA0786	adhesion G protein-coupled receptor L2	protein-coding
bcl11b_peak_7001	chr7	44551605	44552438	+	0	NA	exon (NM_001285519	exon 5 of 10)	NA	1944	NM_009473	22260	Mm.968	NM_009473	ENSMUSG00000060601	Nr1h2	AI194859|LXR|LXRB|LXRBSV|LXRbeta|NER1|OR-1|RIP15|UR|Unr|Unr2	nuclear receptor subfamily 1	group H	member 2	protein-coding
bcl11b_peak_7549	chr8	70373356	70373794	+	0	NA	promoter-TSS (NM_016685)	NA	27	NM_016685	12845	Mm.45071	NM_016685	ENSMUSG00000031849	Comp	TSP5	cartilage oligomeric matrix protein	protein-coding
bcl11b_peak_7249	chr7	119184076	119184554	+	0	NA	exon (NM_001024138	exon 1 of 2)	NA	223	NM_001024138	209776	Mm.300632	NM_001024138	ENSMUSG00000066197	Gpr139	GPRg1|Gm495|PGR3	G protein-coupled receptor 139	protein-coding
bcl11b_peak_1717	chr12	40236249	40236605	+	0	NA	Intergenic	NA	13063	NR_045157	629820	Mm.435540	NR_045157	ENSMUSG00000035983	Gm7008	EG629820	predicted gene 7008	ncRNA
bcl11b_peak_2171	chr13	80885672	80886109	+	0	NA	promoter-TSS (NR_153411)	NA	-205	NR_153411	105171	Mm.423137	NM_001042591	ENSMUSG00000074794	Arrdc3	AI450344|mKIAA1376	arrestin domain containing 3	protein-coding
bcl11b_peak_7130	chr7	80261042	80261886	+	0	NA	TTS (NM_177765)	NA	249	NR_028053	83485	Mm.21175	NM_031375	ENSMUSG00000047084	Ngrn	AW552001	neugrin	neurite outgrowth associated	protein-coding
bcl11b_peak_8509	chrX	158600628	158601303	+	0	NA	Intergenic	NA	-557768	NM_001310719	245684	Mm.197074	NM_177751	ENSMUSG00000025658	Cnksr2	Cnk2|Ksr2	connector enhancer of kinase suppressor of Ras 2	protein-coding
bcl11b_peak_5497	chr4	126256286	126256662	+	0	NA	promoter-TSS (NM_001347198)	NA	-155	NM_001347198	245877	Mm.266716	NM_144941	ENSMUSG00000028849	Map7d1	AV028413|BC019977|Mtap7d1|Parcc1|Rprc1|mKIAA1187	MAP7 domain containing 1	protein-coding
bcl11b_peak_5547	chr4	132608609	132608967	+	0	NA	Intergenic	NA	-30258	NM_010166	14050	Mm.227733	NM_010166	ENSMUSG00000028886	Eya3	AI844637	EYA transcriptional coactivator and phosphatase 3	protein-coding
bcl11b_peak_7052	chr7	45866092	45866605	+	0	NA	exon (NM_008172	exon 1 of 12)	NA	333	NM_008172	14814	Mm.322594	NM_008172	ENSMUSG00000002771	Grin2d	GluN2D|NMDAR2D|NR2D	glutamate receptor	ionotropic	NMDA2D (epsilon 4)	protein-coding
bcl11b_peak_5617	chr4	137578201	137578686	+	0	NA	Intergenic	NA	-3263	NM_001033979	435811	Mm.359646	NM_001033979	ENSMUSG00000094035	Ldlrad2	-	low density lipoprotein receptor class A domain containing 2	protein-coding
bcl11b_peak_5642	chr4	140701050	140701561	+	0	NA	promoter-TSS (NM_173867)	NA	-168	NM_173867	108911	Mm.253	NM_173867	ENSMUSG00000040945	Rcc2	2610510H01Rik|2610529N02Rik|AA536646|AA675016|Td60|mKIAA1470	regulator of chromosome condensation 2	protein-coding
bcl11b_peak_3478	chr17	47323232	47323743	+	0	NA	exon (NM_001097623	exon 10 of 20)	NA	-45400	NM_001146211	64657	Mm.216250	NM_183086	ENSMUSG00000034729	Mrps10	1110038B19Rik|AW743084|Rpms10	mitochondrial ribosomal protein S10	protein-coding
bcl11b_peak_5468	chr4	122846300	122846656	+	0	NA	intron (NM_008917	intron 4 of 8)	NA	10251	NM_008917	19063	Mm.277719	NM_008917	ENSMUSG00000028657	Ppt1	9530043G02Rik|AA960502|C77813|CLN1|D4Ertd184e|INCL|PPT	palmitoyl-protein thioesterase 1	protein-coding
bcl11b_peak_5662	chr4	141457678	141458034	+	0	NA	intron (NM_009541	intron 2 of 15)	NA	13183	NM_009541	22642	Mm.389590	NM_009541	ENSMUSG00000006215	Zbtb17	AA589413|Lp-1|Miz1|Zfp100|mZ13	zinc finger and BTB domain containing 17	protein-coding
bcl11b_peak_8435	chrX	94122969	94123428	+	0	NA	5' UTR (NM_011768	exon 1 of 8)	NA	209	NM_001358357	22764	Mm.919	NM_011768	ENSMUSG00000079509	Zfx	Zfx5|Zfx5	6|Zfx6	zinc finger protein X-linked	protein-coding
bcl11b_peak_960	chr11	4118314	4119060	+	0	NA	promoter-TSS (NM_144520)	NA	42	NM_144520	67815	Mm.253922	NM_144520	ENSMUSG00000003585	Sec14l2	1300013M05Rik|Spf|TAP	SEC14-like lipid binding 2	protein-coding
bcl11b_peak_8009	chr9	50659183	50659755	+	0	NA	5' UTR (NM_145614	exon 1 of 14)	NA	311	NM_145614	235339	Mm.285076	NM_145614	ENSMUSG00000000168	Dlat	6332404G05Rik|DLTA|PDC-E2	dihydrolipoamide S-acetyltransferase (E2 component of pyruvate dehydrogenase complex)	protein-coding
bcl11b_peak_5607	chr4	136602278	136602709	+	0	NA	exon (NM_001347221	exon 1 of 20)	NA	230	NM_133872	99982	Mm.28540	NM_133872	ENSMUSG00000036940	Kdm1a	1810043O07Rik|AA408884|Aof2|D4Ertd478e|Kdm1|Lsd1|mKIAA0601	lysine (K)-specific demethylase 1A	protein-coding
bcl11b_peak_5583	chr4	134510721	134511367	+	0	NA	promoter-TSS (NM_001081099)	NA	45	NM_001081099	69885	Mm.141592	NM_001081099	ENSMUSG00000078521	Aunip	2610002D18Rik|Clhc1	aurora kinase A and ninein interacting protein	protein-coding
bcl11b_peak_1462	chr11	102604298	102604717	+	0	NA	promoter-TSS (NM_020510)	NA	76	NM_020510	57265	Mm.36416	NM_020510	ENSMUSG00000050288	Fzd2	AL033370|AW456835|Fz10|Fzd10|Mfz10|Mfz10a	frizzled class receptor 2	protein-coding
bcl11b_peak_2448	chr14	63245054	63245473	+	0	NA	promoter-TSS (NM_001310610)	NA	8	NM_008092	14463	Mm.247669	NM_008092	ENSMUSG00000021944	Gata4	Gata-4	GATA binding protein 4	protein-coding
bcl11b_peak_6658	chr6	124996548	124997028	+	0	NA	promoter-TSS (NM_175696)	NA	68	NM_175696	319352	Mm.295327	NM_175696	ENSMUSG00000030329	Pianp	AI255183|AU067746|C530028O21Rik|Panp	PILR alpha associated neural protein	protein-coding
bcl11b_peak_7943	chr9	23684345	23684868	+	0	NA	Intergenic	NA	-413412	NM_175678	319239	Mm.130824	NM_175678	ENSMUSG00000043659	Npsr1	9330128H10Rik|GPRA|Gpr154|MVTR|PGR14|VRR1	neuropeptide S receptor 1	protein-coding
bcl11b_peak_2464	chr14	67235360	67235716	+	0	NA	intron (NM_010095	intron 2 of 16)	NA	894	NM_001360202	13592	Mm.319947	NM_010095	ENSMUSG00000022053	Ebf2	D14Ggc1e|EBF-2|Mmot1|O/E-3|OE-3	early B cell factor 2	protein-coding
bcl11b_peak_1334	chr11	93886237	93886625	+	0	NA	promoter-TSS (NM_001013375)	NA	260	NM_001346525	103537	Mm.210334	NM_134012	ENSMUSG00000059474	Mbtd1	AA408199|AI194990|hemp	mbt domain containing 1	protein-coding
bcl11b_peak_2078	chr13	47043425	47043822	+	0	NA	promoter-TSS (NM_016785)	NA	124	NM_172262	218214	Mm.31259	NM_172262	ENSMUSG00000038080	Kdm1b	4632428N09Rik|AI482520|Aof1	lysine (K)-specific demethylase 1B	protein-coding
bcl11b_peak_3476	chr17	46890726	46891082	+	0	NA	exon (NM_178385	exon 1 of 1)	NA	283	NM_178385	72726	Mm.33780	NM_178385	ENSMUSG00000036430	Tbcc	2810055C19Rik	tubulin-specific chaperone C	protein-coding
bcl11b_peak_6146	chr5	122549546	122549904	+	0	NA	TTS (NM_001358917)	NA	-47500	NM_001110140	11938	Mm.227583	NM_009722	ENSMUSG00000029467	Atp2a2	9530097L16Rik|D5Wsu150e|SERCA2|SERCA2B|Serca2a|mKIAA4195	ATPase	Ca++ transporting	cardiac muscle	slow twitch 2	protein-coding
bcl11b_peak_7885	chr8	128685641	128686029	+	0	NA	5' UTR (NM_010578	exon 1 of 16)	NA	181	NM_010578	16412	Mm.263396	NM_010578	ENSMUSG00000025809	Itgb1	4633401G24Rik|AA409975|AA960159|CD29|Fnrb|Gm9863|gpIIa	integrin beta 1 (fibronectin receptor beta)	protein-coding
bcl11b_peak_5685	chr4	148159514	148159870	+	0	NA	promoter-TSS (NM_176848)	NA	-103	NM_001161851	230903	Mm.220327	NM_173401	ENSMUSG00000029001	Fbxo44	5730411K09|AV001623|FBG3|FBX30|Fbx6a|Fbxo6a	F-box protein 44	protein-coding
bcl11b_peak_6187	chr5	129584091	129584521	+	0	NA	exon (NM_011846	exon 1 of 10)	NA	137	NM_011846	23948	Mm.42047	NM_011846	ENSMUSG00000029436	Mmp17	MT4-MMP|MT4MMP|MTMMP4	matrix metallopeptidase 17	protein-coding
bcl11b_peak_6348	chr6	7793216	7793574	+	0	NA	Intergenic	NA	-51829	NM_052993	94192	Mm.102752	NM_052993	ENSMUSG00000042460	C1galt1	2210410E06Rik|AV284120|T-synthase	core 1 synthase	glycoprotein-N-acetylgalactosamine 3-beta-galactosyltransferase	1	protein-coding
bcl11b_peak_6825	chr7	19809322	19809837	+	0	NA	exon (NM_033601	exon 7 of 9)	NA	-12770	NM_001161844	80794	Mm.81698	NM_023224	ENSMUSG00000040525	Cblc	2310076I21Rik|2310079L19Rik|Cbl3	Casitas B-lineage lymphoma c	protein-coding
bcl11b_peak_8510	chrX	159255708	159256185	+	0	NA	5' UTR (NM_001346675	exon 1 of 24)	NA	164	NM_001346675	110651	Mm.328476	NM_148945	ENSMUSG00000031309	Rps6ka3	MAPKAPK-1b|MPK-9|Rsk2|S6K-alpha3|p90RSK3|pp90RSK2	ribosomal protein S6 kinase polypeptide 3	protein-coding
bcl11b_peak_2618	chr15	37960930	37961334	+	0	NA	promoter-TSS (NM_199476)	NA	-77	NM_199476	382985	Mm.24738	NM_199476	ENSMUSG00000022292	Rrm2b	p53R2	ribonucleotide reductase M2 B (TP53 inducible)	protein-coding
bcl11b_peak_5010	chr3	93520372	93520749	+	0	NA	promoter-TSS (NM_016740)	NA	64	NM_016740	20195	Mm.280038	NM_016740	ENSMUSG00000027907	S100a11	EMAPI|Emap1|S100a14|S100c|cal	S100 calcium binding protein A11	protein-coding
bcl11b_peak_829	chr10	91258137	91258566	+	0	NA	Intergenic	NA	-37732	NR_151510	102633753	Mm.416936	NR_151510		4930534H03Rik	-	RIKEN cDNA 4930534H03 gene	ncRNA
bcl11b_peak_1841	chr12	86726100	86726542	+	0	NA	promoter-TSS (NR_136890)	NA	14	NR_136890	102635405		NR_136890		Gm32755	-	predicted gene	32755	ncRNA
bcl11b_peak_2768	chr15	79347242	79347940	+	0	NA	promoter-TSS (NM_001304831)	NA	71	NM_010755	17133	Mm.86646	NM_010755	ENSMUSG00000042622	Maff	-	v-maf musculoaponeurotic fibrosarcoma oncogene family	protein F (avian)	protein-coding
bcl11b_peak_1257	chr11	76437072	76437428	+	0	NA	promoter-TSS (NM_001363379)	NA	55	NM_001363379	109934	Mm.258939	NM_198018	ENSMUSG00000017631	Abr	-	active BCR-related gene	protein-coding
bcl11b_peak_1362	chr11	95655429	95655785	+	0	NA	Intergenic	NA	-11350	NM_008831	18673	Mm.263862	NM_008831	ENSMUSG00000038845	Phb	Bap32	prohibitin	protein-coding
bcl11b_peak_1434	chr11	100969167	100970041	+	0	NA	intron (NM_001359105	intron 1 of 1)	NA	1011	NM_001359105	19285	Mm.21864	NM_008986	ENSMUSG00000004044	Cavin1	2310075E07Rik|AW546441|Cav-p60|Cavin|Ptrf	caveolae associated 1	protein-coding
bcl11b_peak_2350	chr14	30715213	30715788	+	0	NA	promoter-TSS (NM_001166532)	NA	-115	NM_001166532	54650	Mm.294662	NM_019460	ENSMUSG00000006527	Sfmbt1	4930442N21Rik|9330180L21Rik|AA536974|Sfmbt|Smr	Scm-like with four mbt domains 1	protein-coding
bcl11b_peak_3726	chr18	36953927	36954474	+	0	NA	exon (NM_007766	exon 1 of 4)	NA	1511	NM_007766	12936	Mm.308500	NM_007766	ENSMUSG00000104252	Pcdha4	Cnr1|Crnr1|R75250	protocadherin alpha 4	protein-coding
bcl11b_peak_384	chr1	177258471	177258938	+	0	NA	Intergenic	NA	-9937	NM_011785	23797	Mm.235194	NM_011785	ENSMUSG00000019699	Akt3	AI851531|D930002M15Rik|Nmf350	thymoma viral proto-oncogene 3	protein-coding
bcl11b_peak_3851	chr18	90270611	90271122	+	0	NA	Intergenic	NA	-239288	NM_198295	67988	Mm.268041	NM_198295	ENSMUSG00000024614	Tmx3	6430411B10Rik|A730024F05Rik|AV259382|Txndc10|mKIAA1830	thioredoxin-related transmembrane protein 3	protein-coding
bcl11b_peak_3873	chr19	4397426	4398169	+	0	NA	promoter-TSS (NM_001001984)	NA	-720	NM_001001984	225876	Mm.31941	NM_001001984	ENSMUSG00000054611	Kdm2a	100043628|5530401A10Rik|AA589516|AW536790|Cxxc8|Fbl11|Fbl7|Fbxl11|Gm4560|Jhdm1|Jhdm1a|lalina	lysine (K)-specific demethylase 2A	protein-coding
bcl11b_peak_3937	chr19	7185862	7186595	+	0	NA	intron (NM_134147	intron 4 of 10)	NA	20056	NM_134150	107260	Mm.203921	NM_134150	ENSMUSG00000024767	Otub1	AI850305	OTU domain	ubiquitin aldehyde binding 1	protein-coding
bcl11b_peak_4899	chr3	55181855	55182211	+	0	NA	promoter-TSS (NM_028937)	NA	-11	NM_028937	74434	Mm.25514	NM_028937	ENSMUSG00000027794	Sohlh2	4933406N12Rik|AI413378|Sosf2	spermatogenesis and oogenesis specific basic helix-loop-helix 2	protein-coding
bcl11b_peak_5628	chr4	138508404	138508760	+	0	NA	Intergenic	NA	53434	NM_025451	66259	Mm.41603	NM_025451	ENSMUSG00000046447	Camk2n1	1810006K23Rik|AI848599|AI891706	calcium/calmodulin-dependent protein kinase II inhibitor 1	protein-coding
bcl11b_peak_5843	chr5	28464209	28464882	+	0	NA	intron (NM_009170	intron 1 of 2)	NA	-2439	NR_015562	654796	Mm.57202	NR_015562	ENSMUSG00000097726	9530036O11Rik	-	RIKEN cDNA 9530036O11Rik	ncRNA
bcl11b_peak_6152	chr5	123132129	123132565	+	0	NA	exon (NM_175092	exon 1 of 5)	NA	282	NM_175092	23912	Mm.253876	NM_175092	ENSMUSG00000029449	Rhof	AI845056|AV026554|Arhf|Ifld1|Rif	ras homolog family member F (in filopodia)	protein-coding
bcl11b_peak_630	chr10	79533429	79533941	+	0	NA	5' UTR (NM_001302390	exon 1 of 5)	NA	102	NM_001302442	50784	Mm.28873	NM_015817	ENSMUSG00000052151	Plpp2	Lpp2|PAP2-G|PAP2-gamma|PAP2c|Ppap2c	phospholipid phosphatase 2	protein-coding
bcl11b_peak_7738	chr8	105472419	105472918	+	0	NA	exon (NM_175160	exon 14 of 14)	NA	-1246	NM_026481	67971	Mm.29358	NM_026481	ENSMUSG00000014846	Tppp3	2700055K07Rik|CGI-38|Ceacam9|mmCGM8	tubulin polymerization-promoting protein family member 3	protein-coding
bcl11b_peak_7888	chr9	7836943	7837344	+	0	NA	promoter-TSS (NM_007465)	NA	-86	NM_007465	11797	Mm.335659	NM_007465	ENSMUSG00000057367	Birc2	AW146227|Api1|Api2|Birc3|C-IAP1|C330006D17Rik|HIAP1|HIAP2|IAP1|IAP2|MIAP1|MIAP2|MIHB|MIHC|RNF48|cIAP1|cIAP2|mcIAP1	baculoviral IAP repeat-containing 2	protein-coding
bcl11b_peak_904	chr10	126928163	126928757	+	0	NA	Intergenic	NA	-27089	NM_001159559	68876	Mm.276769	NM_026858	ENSMUSG00000025436	Atp23	1110068E08Rik|2410012H02Rik|Xrcc6bp1	ATP23 metallopeptidase and ATP synthase assembly factor homolog	protein-coding
bcl11b_peak_5664	chr4	141474662	141475038	+	0	NA	exon (NM_019763	exon 12 of 16)	NA	30177	NM_009541	22642	Mm.389590	NM_009541	ENSMUSG00000006215	Zbtb17	AA589413|Lp-1|Miz1|Zfp100|mZ13	zinc finger and BTB domain containing 17	protein-coding
bcl11b_peak_4113	chr19	46136860	46137295	+	0	NA	exon (NM_008852	exon 3 of 4)	NA	5178	NM_007703	12686	Mm.21806	NM_007703	ENSMUSG00000038754	Elovl3	CIN-2|Cig30	elongation of very long chain fatty acids (FEN1/Elo2	SUR4/Elo3	yeast)-like 3	protein-coding
bcl11b_peak_3333	chr17	28223597	28224409	+	0	NA	exon (NM_027185	exon 7 of 11)	NA	-8751	NM_011145	19015	Mm.328914	NM_011145	ENSMUSG00000002250	Ppard	NUC-1|NUC1|Nr1c2|PPAR-beta|PPAR-delta|PPAR[b]|PPARdelta|Pparb|Pparb/d	peroxisome proliferator activator receptor delta	protein-coding
bcl11b_peak_8008	chr9	50593806	50594162	+	0	NA	Intergenic	NA	9865	NM_025848	66925	Mm.10406	NM_025848	ENSMUSG00000000171	Sdhd	3110001M13Rik|AVLL5809|C78570|PRO19626	succinate dehydrogenase complex	subunit D	integral membrane protein	protein-coding
bcl11b_peak_1125	chr11	59105874	59106590	+	0	NA	intron (NM_001171512	intron 14 of 103)	NA	30143	NM_001171512	380698	Mm.339542	NM_199152	ENSMUSG00000061462	Obscn	BC046431|Gm878|UNC89	obscurin	cytoskeletal calmodulin and titin-interacting RhoGEF	protein-coding
bcl11b_peak_1227	chr11	72314383	72314788	+	0	NA	TTS (NM_001291153)	NA	141	NM_001099688	628100	Mm.390365	NM_001099688	ENSMUSG00000070388	Fbxo39	1700010H23Rik	F-box protein 39	protein-coding
bcl11b_peak_1985	chr13	18602277	18602633	+	0	NA	Intergenic	NA	-114837	NM_172120	218035	Mm.27389	NM_172120	ENSMUSG00000041236	Vps41	AI317346|Vam2|mVam2	VPS41 HOPS complex subunit	protein-coding
bcl11b_peak_201	chr1	92641645	92642001	+	0	NA	non-coding (NR_028108	exon 1 of 3)	NA	125	NR_028108	66915	Mm.30179	NM_001163425	ENSMUSG00000073616	Cops9	1110002M09Rik|Myeov2	COP9 signalosome subunit 9	protein-coding
bcl11b_peak_3844	chr18	83037884	83038240	+	0	NA	Intergenic	NA	-117502	NR_033307	75853	Mm.420737	NR_033307	ENSMUSG00000118339	4930592I03Rik	-	RIKEN cDNA 4930592I03 gene	ncRNA
bcl11b_peak_5127	chr3	127695229	127695694	+	0	NA	intron (NM_027808	intron 4 of 13)	NA	62325	NM_009718	11924	Mm.42017	NM_009718	ENSMUSG00000027967	Neurog2	Atoh4|Math4A|bHLHa8|ngn-2|ngn2	neurogenin 2	protein-coding
bcl11b_peak_6751	chr7	6080963	6081472	+	0	NA	intron (NM_031389	intron 5 of 9)	NA	36056	NM_031389	83564	Mm.247765	NM_031389	ENSMUSG00000034690	Nlrp4c	Nalp-alpha|Nalp4c|Rnh2	NLR family	pyrin domain containing 4C	protein-coding
bcl11b_peak_8459	chrX	105372503	105372859	+	0	NA	TTS (NR_015552)	NA	6498	NR_029759	723929		NR_029759	ENSMUSG00000065425	Mir325	Mirn325|mmu-mir-325	microRNA 325	ncRNA
bcl11b_peak_4651	chr2	153632417	153632818	+	0	NA	exon (NM_133850	exon 1 of 9)	NA	164	NM_001195390	99311	Mm.294478	NM_133850	ENSMUSG00000056941	Commd7	2310010I22Rik|AW060956|mU3	COMM domain containing 7	protein-coding
bcl11b_peak_7487	chr8	41239514	41240077	+	0	NA	promoter-TSS (NM_023662)	NA	36	NM_023662	18536	Mm.117896	NM_023662	ENSMUSG00000031592	Pcm1	2600002H09Rik|9430077F19Rik|C030044G17Rik	pericentriolar material 1	protein-coding
bcl11b_peak_8515	chrX	163908870	163909306	+	0	NA	promoter-TSS (NM_026887)	NA	71	NM_026887	108012	Mm.426783	NM_026887	ENSMUSG00000031367	Ap1s2	1500012A13Rik|AI853648|EST1	adaptor-related protein complex 1	sigma 2 subunit	protein-coding
bcl11b_peak_894	chr10	120613219	120613579	+	0	NA	Intergenic	NA	-136930	NM_001347170	15364	Mm.157190	NM_010441	ENSMUSG00000056758	Hmga2	9430083A20Rik|HMGI-C|Hmgic|pg|pygmy	high mobility group AT-hook 2	protein-coding
bcl11b_peak_6635	chr6	117879271	117879717	+	0	NA	Intergenic	NA	16613	NM_001001792	22685	Mm.249661	NM_008616	ENSMUSG00000042097	Zfp239	Mok-2|Mok2|Znf239	zinc finger protein 239	protein-coding
bcl11b_peak_1335	chr11	93955586	93956328	+	0	NA	promoter-TSS (NM_001077529)	NA	-174	NM_001077529	18103	Mm.1260	NM_008705	ENSMUSG00000020857	Nme2	NM23-H2|NM23B|nm23-M2	NME/NM23 nucleoside diphosphate kinase 2	protein-coding
bcl11b_peak_482	chr10	13982680	13983265	+	0	NA	intron (NM_001358782	intron 1 of 9)	NA	16593	NM_001358782	15273	Mm.42157	NM_010437	ENSMUSG00000015501	Hivep2	Gm20114|MIBP-1|MIBP1|Schnurri-2|Shn-2	human immunodeficiency virus type I enhancer binding protein 2	protein-coding
bcl11b_peak_3409	chr17	34958857	34959277	+	0	NA	5' UTR (NM_010478	exon 1 of 1)	NA	171	NM_010478	15511	Mm.372314	NM_010478	ENSMUSG00000090877	Hspa1b	HSP70B1|Hsp70|Hsp70-1|Hsp70.1|hsp68	heat shock protein 1B	protein-coding
bcl11b_peak_4442	chr2	75065485	75065841	+	0	NA	Intergenic	NA	239851	NM_016804	53375	Mm.292613	NM_016804	ENSMUSG00000027099	Mtx2	1500012G02Rik	metaxin 2	protein-coding
bcl11b_peak_4827	chr3	15090549	15090905	+	0	NA	Intergenic	NA	119526	NR_040549	77127	Mm.195792	NR_040549	ENSMUSG00000098008	A930001A20Rik	-	RIKEN cDNA A930001A20 gene	ncRNA
bcl11b_peak_6761	chr7	12965858	12966419	+	0	NA	5' UTR (NM_001362139	exon 1 of 4)	NA	300	NM_001362139	243834	Mm.133086	NM_178732	ENSMUSG00000004500	Zfp324	A930002M05|D430030K24Rik|ZF5128	zinc finger protein 324	protein-coding
bcl11b_peak_699	chr10	80471843	80472260	+	0	NA	Intergenic	NA	-22855	NM_139226	246086	Mm.250572	NM_139226	ENSMUSG00000045518	Onecut3	OC-3|Oc3	one cut domain	family member 3	protein-coding
bcl11b_peak_1087	chr11	52098647	52099087	+	0	NA	promoter-TSS (NM_019411)	NA	43	NM_019411	19052	Mm.260288	NM_019411	ENSMUSG00000020349	Ppp2ca	PP2A|R75353	protein phosphatase 2 (formerly 2A)	catalytic subunit	alpha isoform	protein-coding
bcl11b_peak_1805	chr12	78906801	78907169	+	0	NA	promoter-TSS (NM_013738)	NA	-47	NM_013738	27260	Mm.103380	NM_013738	ENSMUSG00000021118	Plek2	-	pleckstrin 2	protein-coding
bcl11b_peak_3774	chr18	60747889	60748960	+	0	NA	promoter-TSS (NM_001348100)	NA	-4	NM_001348100	15531	Mm.181862	NM_008306	ENSMUSG00000054008	Ndst1	1200015G06Rik|HSNST|HSNST 1|Hsst|N-HSST|N-HSST 1|NDST-1|b2b2230Clo	N-deacetylase/N-sulfotransferase (heparan glucosaminyl) 1	protein-coding
bcl11b_peak_1966	chr13	3893315	3893844	+	0	NA	promoter-TSS (NM_001047159)	NA	2	NM_001047159	56349	Mm.22261	NM_019671	ENSMUSG00000021215	Net1	Net1a|mNET1	neuroepithelial cell transforming gene 1	protein-coding
bcl11b_peak_5350	chr4	73314376	73314732	+	0	NA	Intergenic	NA	90518	NM_001013393	433719	Mm.348294	NM_001013393	ENSMUSG00000066137	Gm11487	-	predicted gene 11487	protein-coding
bcl11b_peak_5560	chr4	133212379	133212747	+	0	NA	promoter-TSS (NM_008154)	NA	-27	NM_008154	14748	Mm.4721	NM_008154	ENSMUSG00000049649	Gpr3	Gpcr20|Gpcr21|Gpcr3	G-protein coupled receptor 3	protein-coding
bcl11b_peak_7837	chr8	122677918	122678907	+	0	NA	promoter-TSS (NM_177289)	NA	-237	NM_001109873	12398	Mm.194339	NM_009824	ENSMUSG00000006362	Cbfa2t3	A630044F12Rik|AI465270|AW229127|Cbfa2t3h|ETO-2|Eto2|MTGR2	CBFA2/RUNX1 translocation partner 3	protein-coding
bcl11b_peak_4509	chr2	114654559	114654978	+	0	NA	intron (NM_025675	intron 1 of 8)	NA	196	NM_001356439	66632	Mm.117809	NM_025675	ENSMUSG00000057147	Dph6	5730421E18Rik|Atpbd4	diphthamine biosynthesis 6	protein-coding
bcl11b_peak_2572	chr15	9140351	9141212	+	0	NA	promoter-TSS (NM_013787)	NA	211	NM_177178	320506	Mm.259886	NM_177178	ENSMUSG00000039704	Lmbrd2	9930036E21Rik	LMBR1 domain containing 2	protein-coding
bcl11b_peak_4146	chr19	53313522	53314028	+	0	NA	intron (NM_001360348	intron 1 of 5)	NA	2330	NM_001360348	17859	Mm.2154	NM_010847	ENSMUSG00000025025	Mxi1	Gm10197|Mad2|bHLHc11	MAX interactor 1	dimerization protein	protein-coding
bcl11b_peak_6317	chr5	145231791	145232165	+	0	NA	intron (NM_001363449	intron 1 of 3)	NA	236	NM_001363449	72611	Mm.206555	NM_028298	ENSMUSG00000007812	Zfp655	2700038I16Rik|9030409O18Rik	zinc finger protein 655	protein-coding
bcl11b_peak_8016	chr9	54501073	54502077	+	0	NA	promoter-TSS (NM_172771)	NA	51	NM_172771	235380	Mm.93636	NM_172771	ENSMUSG00000041268	Dmxl2	6330586A12|6430411K14Rik|E130119P06Rik|mKIAA0856	Dmx-like 2	protein-coding
bcl11b_peak_7010	chr7	44839780	44840203	+	0	NA	TTS (NM_001042655)	NA	3703	NM_010215	14204	Mm.2565	NM_010215	ENSMUSG00000074141	Il4i1	Fig1|Fig1-ps|H-4|H-46|H4|H46|LAAO|LAO	interleukin 4 induced 1	protein-coding
bcl11b_peak_7098	chr7	67953080	67953489	+	0	NA	intron (NM_010513	intron 1 of 20)	NA	1027	NM_010513	16001	Mm.275742	NM_010513	ENSMUSG00000005533	Igf1r	A330103N21Rik|CD221|D930020L01|IGF-1R|hyft	insulin-like growth factor I receptor	protein-coding
bcl11b_peak_559	chr10	57531872	57532562	+	0	NA	intron (NM_019760	intron 1 of 8)	NA	312	NM_019760	56442	Mm.29344	NM_019760	ENSMUSG00000019877	Serinc1	1500011D18Rik|AI315070|AIGP-2|TMS-2|Tde1l|Tde2|Tms2|mKIAA1253	serine incorporator 1	protein-coding
bcl11b_peak_1709	chr12	32378634	32379931	+	0	NA	exon (NM_001162903	exon 1 of 1)	NA	493	NM_001162903	72123	Mm.341352	NM_028111	ENSMUSG00000090946	Ccdc71l	2010109K11Rik|AV375874	coiled-coil domain containing 71 like	protein-coding
bcl11b_peak_181	chr1	87154325	87155062	+	0	NA	exon (NM_001277925	exon 2 of 18)	NA	1443	NM_001277925	13599	Mm.140765	NM_021306	ENSMUSG00000026247	Ecel1	DINE|xce	endothelin converting enzyme-like 1	protein-coding
bcl11b_peak_4002	chr19	21272356	21272889	+	0	NA	5' UTR (NM_009551	exon 1 of 6)	NA	344	NM_009551	22682	Mm.292405	NM_009551	ENSMUSG00000024750	Zfand5	2310057A04Rik|5830475F03Rik|AA415485|Za20d2|Zfp216	zinc finger	AN1-type domain 5	protein-coding
bcl11b_peak_6267	chr5	139557599	139558119	+	0	NA	Intergenic	NA	13961	NM_013702	22255	Mm.42190	NM_013702	ENSMUSG00000029546	Uncx	Chx4|Uncx4.1	UNC homeobox	protein-coding
bcl11b_peak_6991	chr7	44246543	44247027	+	0	NA	promoter-TSS (NM_025880)	NA	63	NM_025880	668661	Mm.274492	NM_025880	ENSMUSG00000045411	2410002F23Rik	-	RIKEN cDNA 2410002F23 gene	protein-coding
bcl11b_peak_7967	chr9	37361112	37361468	+	0	NA	Intergenic	NA	-6316	NM_175189	72927	Mm.266133	NM_175189	ENSMUSG00000046240	Hepacam	2900042E01Rik|Glialcam|Hepn1	hepatocyte cell adhesion molecule	protein-coding
bcl11b_peak_8033	chr9	57910792	57911311	+	0	NA	promoter-TSS (NM_001122873)	NA	65	NM_001122873	69459	Mm.41735	NM_027086	ENSMUSG00000055720	Ubl7	2300004C15Rik	ubiquitin-like 7 (bone marrow stromal cell-derived)	protein-coding
bcl11b_peak_2823	chr15	83724320	83724985	+	0	NA	intron (NM_001271473	intron 1 of 19)	NA	387	NM_022723	64706	Mm.40393	NM_022723	ENSMUSG00000016763	Scube1	7330410C13Rik|A630023E24Rik	signal peptide	CUB domain	EGF-like 1	protein-coding
bcl11b_peak_331	chr1	157644564	157644920	+	0	NA	Intergenic	NA	118572	NM_001159986	89867	Mm.87114	NM_033354	ENSMUSG00000026589	Sec16b	Lztr2|Rgpr|Rgpr-p117	SEC16 homolog B (S. cerevisiae)	protein-coding
bcl11b_peak_5003	chr3	92153819	92154175	+	0	NA	Intergenic	NA	-11243	NM_027042	69332	Mm.120271	NM_027042	ENSMUSG00000027927	Lelp1	1700012F11Rik	late cornified envelope-like proline-rich 1	protein-coding
bcl11b_peak_6692	chr6	134919956	134920539	+	0	NA	promoter-TSS (NM_009875)	NA	-154	NM_009875	12576	Mm.2958	NM_009875	ENSMUSG00000003031	Cdkn1b	AA408329|AI843786|Kip1|p27|p27Kip1	cyclin-dependent kinase inhibitor 1B	protein-coding
bcl11b_peak_7521	chr8	60850643	60851234	+	0	NA	Intergenic	NA	-39455	NM_001357270	72612	Mm.25263	NM_028299	ENSMUSG00000038005	Hpf1	2700029M09Rik|C230006B22Rik|C4orf27	histone PARylation factor 1	protein-coding
bcl11b_peak_1341	chr11	94548819	94549286	+	0	NA	exon (NM_001013381	exon 1 of 9)	NA	155	NM_001013381	237926	Mm.342275	NM_001013381	ENSMUSG00000039096	Rsad1	B430319G23|BC056485	radical S-adenosyl methionine domain containing 1	protein-coding
bcl11b_peak_47	chr1	36691493	36691913	+	0	NA	intron (NM_009942	intron 1 of 3)	NA	216	NM_009942	12859	Mm.180182	NM_009942	ENSMUSG00000061518	Cox5b	-	cytochrome c oxidase subunit 5B	protein-coding
bcl11b_peak_8460	chrX	105736521	105736877	+	0	NA	Intergenic	NA	-27778	NM_030614	80903	Mm.154768	NM_030614	ENSMUSG00000031230	Fgf16	-	fibroblast growth factor 16	protein-coding
bcl11b_peak_2833	chr15	85336503	85336876	+	0	NA	intron (NM_016843	intron 1 of 11)	NA	434	NM_016843	54138	Mm.248906	NM_016843	ENSMUSG00000016541	Atxn10	AI325283|C77170|E46|Sca10|TEG-169|Tex169	ataxin 10	protein-coding
bcl11b_peak_1374	chr11	97150365	97151200	+	0	NA	Intergenic	NA	-1070	NM_198100	73174	Mm.27882	NM_198100	ENSMUSG00000038517	Tbkbp1	3110043L15Rik|ProSAPiP2|SINTBAD	TBK1 binding protein 1	protein-coding
bcl11b_peak_2126	chr13	56609235	56609823	+	0	NA	promoter-TSS (NM_009369)	NA	-57	NR_155548	21810	Mm.14455	NM_009369	ENSMUSG00000035493	Tgfbi	68kDa|AI181842|AI747162|Beta-ig|big-h3	transforming growth factor	beta induced	protein-coding
bcl11b_peak_4491	chr2	102819325	102819683	+	0	NA	intron (NM_001039150	intron 13 of 13)	NA	-72744	NR_153852	102637542	Mm.371582	NR_153852		Gm13872	-	predicted gene 13872	ncRNA
bcl11b_peak_5838	chr5	28165628	28167217	+	0	NA	5' UTR (NM_010134	exon 1 of 2)	NA	726	NM_010134	13799	Mm.4298	NM_010134	ENSMUSG00000039095	En2	BB131122|En-2|mo-En-2	engrailed 2	protein-coding
bcl11b_peak_7290	chr7	127489698	127490262	+	0	NA	TTS (NR_106027)	NA	729	NR_106027	102465642		NR_106027	ENSMUSG00000098267	Mir7060	Gm27515|mmu-mir-7060	microRNA 7060	ncRNA
bcl11b_peak_8386	chrX	38634880	38635430	+	0	NA	promoter-TSS (NM_021550)	NA	-12	NM_021550	59048	Mm.441410	NM_021550	ENSMUSG00000048970	C1galt1c1	1500002I11Rik|AB030184|C1GalT2|C81205|Cosmc	C1GALT1-specific chaperone 1	protein-coding
bcl11b_peak_6789	chr7	18464410	18464801	+	0	NA	Intergenic	NA	19544	NM_001029893	574429	Mm.296754	NM_001029893	ENSMUSG00000070799	Psg26	EG574429|cea14	pregnancy-specific glycoprotein 26	protein-coding
bcl11b_peak_8035	chr9	58015337	58015693	+	0	NA	intron (NM_019779	intron 1 of 8)	NA	563	NM_019779	13070	Mm.302865	NM_019779	ENSMUSG00000032323	Cyp11a1	Cyp11a|Cypxia1|D9Ertd411e|P450scc|Scc|cscc	cytochrome P450	family 11	subfamily a	polypeptide 1	protein-coding
bcl11b_peak_5705	chr4	149773700	149774326	+	0	NA	exon (NM_027460	exon 1 of 7)	NA	254	NM_027460	70556	Mm.41877	NM_027460	ENSMUSG00000028982	Slc25a33	5730438N18Rik|Pnc1	solute carrier family 25	member 33	protein-coding
bcl11b_peak_7459	chr8	25597086	25597449	+	0	NA	5' UTR (NM_173012	exon 1 of 11)	NA	220	NM_173012	270035	Mm.268349	NM_173012	ENSMUSG00000037363	Letm2	6030453H13|D030041N04Rik	leucine zipper-EF-hand containing transmembrane protein 2	protein-coding
bcl11b_peak_1430	chr11	100761682	100762358	+	0	NA	exon (NM_010410	exon 2 of 2)	NA	911	NM_010410	15171	Mm.10096	NM_010410	ENSMUSG00000045471	Hcrt	PPOX	hypocretin	protein-coding
bcl11b_peak_2091	chr13	51202658	51203058	+	0	NA	non-coding (NR_132443	exon 1 of 1)	NA	208	NR_132443	667728		NR_132443		Hist1h2al	EG667728	histone cluster 1	H2al	pseudo
bcl11b_peak_2101	chr13	53152582	53153104	+	0	NA	intron (NM_013846	intron 1 of 8)	NA	133281	NM_013846	26564	Mm.342774	NM_013846	ENSMUSG00000021464	Ror2	Ntrkr2	receptor tyrosine kinase-like orphan receptor 2	protein-coding
bcl11b_peak_2415	chr14	55884797	55885261	+	0	NA	promoter-TSS (NR_138134)	NA	87	NM_027143	219094	Mm.37592	NM_027143	ENSMUSG00000047153	Khnyn	6330555F21|9130227C08Rik|AI605259|Kiaa0323|mKIAA0323	KH and NYN domain containing	protein-coding
bcl11b_peak_2766	chr15	79229120	79229771	+	0	NA	promoter-TSS (NM_001045558)	NA	63	NM_001045558	18693	Mm.259464	NM_008837	ENSMUSG00000068206	Pick1	Prkcabp	protein interacting with C kinase 1	protein-coding
bcl11b_peak_2940	chr15	101463180	101464026	+	0	NA	exon (NM_001166157	exon 1 of 9)	NA	162	NM_001166157	64818	Mm.347934	NM_001166157	ENSMUSG00000067615	Krt81	AA589625|Krt2-19	keratin 81	protein-coding
bcl11b_peak_3170	chr16	91406212	91406591	+	0	NA	TTS (NM_010509)	NA	166	NM_008349	16155	Mm.4154	NM_008349	ENSMUSG00000022969	Il10rb	6620401D04Rik|AI528744|CRF2-4|Crfb4|D16H21S58|D21S58h|IL-10R2|Il10r2	interleukin 10 receptor	beta	protein-coding
bcl11b_peak_4744	chr2	168741335	168741900	+	0	NA	intron (NM_001289446	intron 1 of 27)	NA	183	NM_015731	11981	Mm.330819	NM_015731	ENSMUSG00000027546	Atp9a	IIa	ATPase	class II	type 9A	protein-coding
bcl11b_peak_5910	chr5	37028371	37028729	+	0	NA	Intergenic	NA	-22307	NM_178394	76071	Mm.85280	NM_178394	ENSMUSG00000063646	Jakmip1	5830437M04Rik|C330021K24Rik|Gababrbp|Marlin-1	janus kinase and microtubule interacting protein 1	protein-coding
bcl11b_peak_5913	chr5	37499190	37499812	+	0	NA	intron (NM_022416	intron 4 of 11)	NA	161023	NM_145920	68525	Mm.25506	NM_145920	ENSMUSG00000050248	Evc2	1110017L09Rik|Lbn|limbin	EvC ciliary complex subunit 2	protein-coding
bcl11b_peak_6209	chr5	135106758	135107444	+	0	NA	exon (NM_021455	exon 1 of 17)	NA	210	NR_152881	58805	Mm.34213	NM_021455	ENSMUSG00000005373	Mlxipl	ChREBP|Mlx|WS-bHLH|Wbscr14|bHLHd14	MLX interacting protein-like	protein-coding
bcl11b_peak_6345	chr6	4608546	4608994	+	0	NA	intron (NM_145398	intron 3 of 17)	NA	7859	NM_145398	213819	Mm.270703	NM_145398	ENSMUSG00000015189	Casd1	Cas1|Cast1|SOAT	CAS1 domain containing 1	protein-coding
bcl11b_peak_6560	chr6	90438275	90438896	+	0	NA	Intergenic	NA	-10105	NM_173775	243538	Mm.386876	NM_173775	ENSMUSG00000048794	Cfap100	AW048498|C030041G11Rik|C230069K22Rik|Ccdc37	cilia and flagella associated protein 100	protein-coding
[truncated: 52 more rows]
