# Supplementary material for: BMP suppresses Wnt signaling via the Bcl11b-regulated NuRD complex to maintain intestinal stem cells
Source: EMBO J. 2024 Oct 21;43(23):6032–51. doi: 10.1038/s44318-024-00276-1 (PMC11612440; doi:10.1038/s44318-024-00276-1)
Supplement: Supplementary file 4 — Dataset EV2 [file 44318_2024_276_MOESM4_ESM.xlsx]

## Sheet: Sheet1
Dataset EV2	The BCL11B-interacted proteins identified by LC-MS/MS, related to Figures 5A and Appendix S5A.

## Sheet: Dataset EV2
PG.ProteinAccessions	PG.Genes	PG.ProteinDescriptions	PG.Qvalue	PG.MolecularWeight	[1] ms240922-IGG1.raw.PG.MS1Quantity	[2] ms240922-IGG2.raw.PG.MS1Quantity	[3] ms240922-IGG3.raw.PG.MS1Quantity	[4] ms240922-IP1.raw.PG.MS1Quantity	[5] ms240922-IP2.raw.PG.MS1Quantity	[6] ms240922-IP3.raw.PG.MS1Quantity	log2FoldChange	p_value	p_adjusted
Q9D0M1	Prpsap1	Phosphoribosyl pyrophosphate synthase-associated protein 1	0	39431.8	59630.2	60464.1	53171.1	2526676	2.2732e+06	2371618	5.37219	1.03751e-09	1.82791e-07
Q99K95	Rtf2	Replication termination factor 2	0	33934.7	5952.89	10859.5	3693.56	222142	265057	247319	5.2985	7.03717e-06	1.86439e-05
Q9JHN8	Stk19	Serine/threonine-protein kinase 19	0	28103.7	10818.5	5757.29	3663.71	232038	207908	261161	5.25064	8.13287e-06	2.08486e-05
Q8R1S0	Coq6	Ubiquinone biosynthesis monooxygenase COQ6, mitochondrial	0	51392.6	3055.06	1739.93	3229.87	90207.2	119361	80348.2	5.20638	5.80591e-06	1.60169e-05
P01631	NA	Ig kappa chain V-II region 26-10	0	12272.9	1.71403e+06	1.70625e+06	1.68538e+06	55163424	54564440	52474188	4.98925	5.09648e-12	1.97539e-08
Q8BGD9	Eif4b	Eukaryotic translation initiation factor 4B	0	68840	465381	492873	505669	13397979	13397525	14198109	4.80781	6.00584e-11	4.65573e-08
A2AHC3	Camsap1	Calmodulin-regulated spectrin-associated protein 1	0	175887	14102	28838.3	31326.3	577919	617436	585297	4.66689	2.94196e-06	9.72127e-06
Q9D958	Spcs1	Signal peptidase complex subunit 1	0	18186.1	54261.7	50630.4	61195.8	952632	1.14909e+06	1.06247e+06	4.25201	2.44458e-08	5.17771e-07
Q9D7G0	Prps1	Ribose-phosphate pyrophosphokinase 1	0	34834.2	42510.3	29195.5	31320	689766	532610	554342	4.11833	3.95831e-07	2.4276e-06
Q9D7Z6	Clca1	Calcium-activated chloride channel regulator 1	0	100071	48003.8	66374.5	68485.4	1.04786e+06	1.02876e+06	1.01548e+06	4.09748	1.02476e-07	1.10949e-06
Q924M7	Mpi	Mannose-6-phosphate isomerase	0	46575	132511	337873	152525	3216370	3.29247e+06	3.12136e+06	4.0803	9.5496e-06	2.37423e-05
P13020	Gsn	Gelsolin	0	85941.6	3.59585e+06	3.14205e+06	3.22937e+06	59588000	53770376	49236340	4.02602	1.5957e-09	2.37882e-07
Q9CS42	Prps2	Ribose-phosphate pyrophosphokinase 2	0	34786.1	247123	151776	160230	3.38724e+06	2.78247e+06	2.69225e+06	4.01458	4.42609e-07	2.58756e-06
A2A8L5	Ptprf	Receptor-type tyrosine-protein phosphatase F	0	211489	7407.6	6700.13	2639.31	92463.9	85433.8	60005.7	3.94011	0.000115087	0.00018974
Q56A08	Gpkow	G-patch domain and KOW motifs-containing protein	0	53831.6	42430.6	35831.7	33720.2	599108	553549	547656	3.93017	8.58632e-08	1.00243e-06
Q99J09	Wdr77	Methylosome protein 50	0	36942.6	90350.6	43355.4	50801.3	878050	858255	874883	3.89797	3.53362e-06	1.11262e-05
Q68FD5	Cltc	Clathrin heavy chain 1	0	191557	23237304	21753526	21356878	339733088	330351776	314408672	3.89148	5.55746e-11	4.65573e-08
Q8CIG8	Prmt5	Protein arginine N-methyltransferase 5	0	72679.8	47522.7	58489.1	39413.4	780356	657940	662430	3.86669	3.09926e-07	2.03606e-06
Q99KN9	Clint1	Clathrin interactor 1	0	68512.8	181274	166424	172012	2.67863e+06	2.17592e+06	2.34035e+06	3.78669	8.8824e-09	3.75414e-07
Q6PE54	Dhx40	Probable ATP-dependent RNA helicase DHX40	0	88530.2	45071.9	53716.2	38051.3	414827	466156	964969	3.66132	2.10376e-05	4.50257e-05
Q9D198	Syf2	Pre-mRNA-splicing factor SYF2	0	28712.3	74247.5	91476.7	92093.8	1.20673e+06	1.06949e+06	940644	3.6408	1.14325e-07	1.17042e-06
Q80TE4	Sipa1l2	Signal-induced proliferation-associated 1-like protein 2	0	189413	62888.3	19287	43934.6	428747	422174	534895	3.60903	8.89125e-05	0.000152219
Q6IRU5	Cltb	Clathrin light chain B	0	25171.5	227268	246272	228593	3.03247e+06	2.68641e+06	2.76154e+06	3.59333	3.35792e-09	3.00236e-07
Q3UMQ8	Naf1	H/ACA ribonucleoprotein complex non-core subunit NAF1	0	53246	3340.62	3386.84	1862.87	32983.2	36864	30103.8	3.58686	9.47709e-05	0.000160899
Q3TL26	Tfb2m	Dimethyladenosine transferase 2, mitochondrial	0	45864	68493.1	99983.7	93245.9	1.20883e+06	1.07075e+06	855864	3.58684	7.86785e-07	3.77124e-06
P17427	Ap2a2	AP-2 complex subunit alpha-2	0	104017	540495	533979	536404	6504710	6017126	5776814	3.50408	8.79464e-10	1.79411e-07
Q9CYR0	Ssbp1	Single-stranded DNA-binding protein, mitochondrial	0	17318.9	24686.8	21078.4	25658.3	263752	271936	253143	3.4697	4.98117e-07	2.79272e-06
Q8BX10	Pgam5	Serine/threonine-protein phosphatase PGAM5, mitochondrial	0	31994.3	111400	132931	142881	1.52656e+06	1468807	1.2711e+06	3.46517	8.05948e-08	9.65077e-07
O09158	Cyp3a25	Cytochrome P450 3A25	0	58122.2	43436	55200.3	49653.5	395892	594847	605517	3.40868	1.77099e-06	6.7166e-06
Q91VJ4	Stk38	Serine/threonine-protein kinase 38	0	54174.2	65119.5	54857.2	32856.8	552591	522734	485753	3.40775	6.96322e-06	1.84986e-05
Q05909	Ptprg	Receptor-type tyrosine-protein phosphatase gamma	0	161243	15151.6	11808.2	6031.35	115026	110601	100862	3.40509	7.09426e-05	0.000124931
Q9WVP1	Ap1m2	AP-1 complex subunit mu-2	0	48136.6	909882	1.08088e+06	987373	9831997	10422567	11053070	3.39596	3.92783e-09	3.00986e-07
Q8R574	Prpsap2	Phosphoribosyl pyrophosphate synthase-associated protein 2	0	40880.7	40821.6	37235.1	71034.6	602324	468885	431834	3.38048	1.08633e-05	2.63659e-05
P53811	Pitpnb	Phosphatidylinositol transfer protein beta isoform	0.00115473	31487	16511.1	13457.1	15310.4	186361	128712	155632	3.36653	4.00518e-06	1.22141e-05
P84228	H3c15	Histone H3.2	0	15388	43058.4	28464.6	27681.9	284325	387404	329993	3.35502	4.04132e-06	1.226e-05
Q62266	Sprr1a	Cornifin-A	0	15765.2	1.14569e+06	919510	1.32167e+06	11709129	9263386	13094545	3.33149	4.81156e-07	2.7107e-06
Q64331	Myo6	Unconventional myosin-VI	0	145806	4847313	4.80056e+06	4.86267e+06	49607368	48219288	47402672	3.32293	4.46228e-11	4.65573e-08
Q920Q8	Ivns1abp	Influenza virus NS1A-binding protein homolog	0	71581	99813.2	70123.6	53007.2	720598	728162	686506	3.30771	3.71737e-06	1.1613e-05
Q8K3K7	Agpat2	1-acyl-sn-glycerol-3-phosphate acyltransferase beta	0	31010.6	299229	538001	394549	4.44506e+06	3.57158e+06	3.69992e+06	3.28432	2.18518e-06	7.84235e-06
Q6P9L6	Kif15	Kinesin-like protein KIF15	0	160120	59363.1	104166	60438.6	612060	766650	732720	3.28179	5.51653e-06	1.54383e-05
Q78RX3	Smim12	Small integral membrane protein 12	0.00572213	10795.5	148376	159258	149152	1.95324e+06	1679603	955083	3.26535	7.78609e-06	2.01137e-05
P17426	Ap2a1	AP-2 complex subunit alpha-1	0	107664	2271628	2293304	2334749	22610640	21578156	21805258	3.25754	1.10461e-10	6.11639e-08
Q569Z6	Thrap3	Thyroid hormone receptor-associated protein 3	0	108178	184038	186172	191362	1.66474e+06	1800928	1.85336e+06	3.24234	7.04438e-09	3.54431e-07
Q9JLZ6	Hic2	Hypermethylated in cancer 2 protein	0.000694284	66766.5	204425	189535	147605	2.00396e+06	1.63054e+06	1.44163e+06	3.22863	6.37726e-07	3.28699e-06
Q9BCZ4	Selenos	Selenoprotein S	0	21509.3	7111.95	13152	13807	106406	132027	74329	3.21961	9.13679e-05	0.000155872
Q9DBG3	Ap2b1	AP-2 complex subunit beta	0	104583	298986	252198	234094	2.54936e+06	2.4578e+06	2.25581e+06	3.21507	4.53473e-08	7.01324e-07
Q99KY4	Gak	Cyclin-G-associated kinase	0	143641	741910	596577	652563	6332450	6.09877e+06	5804919	3.20009	1.25161e-08	4.14635e-07
Q3UZZ4	Olfm4	Olfactomedin-4	0	57299.1	674743	779369	664880	6386015	6.41428e+06	6.26742e+06	3.17337	4.21115e-09	3.00986e-07
Q3UX61;Q9QY36	Naa11;Naa10	N-alpha-acetyltransferase 11;N-alpha-acetyltransferase 10	0	24670.63;26519.68	3737231	2.39756e+06	1141467	21122642	20222478	17369914	3.16756	0.000129642	0.000210866
Q9JHJ0	Tmod3	Tropomodulin-3	0	39502.7	19435524	18943096	18704908	174531344	170634112	166380672	3.16363	4.12015e-11	4.65573e-08
Q8K003	Tma7	Translation machinery-associated protein 7	0	7066.29	17235.8	35520.9	38923.4	234572	297652	244700	3.16187	5.18672e-05	9.58234e-05
Q91YN9	Bag2	BAG family molecular chaperone regulator 2	0	23473.6	132360	112067	101534	1.04834e+06	1091561	940920	3.16053	1.61061e-07	1.4045e-06
P62342	Selenot	Thioredoxin reductase-like selenoprotein T	0	22292.1	31946.4	33891.9	25068.3	337650	274641	205650	3.15216	7.27653e-06	1.91564e-05
Q8K0G8	Esrp2	Epithelial splicing regulatory protein 2	0	77360.8	652908	802661	989164	7907485	5.62565e+06	8.15967e+06	3.15055	1.66804e-06	6.39762e-06
Q61194	Pik3c2a	Phosphatidylinositol 4-phosphate 3-kinase C2 domain-containing subunit alpha	0	190758	1790320	1.77422e+06	1.91504e+06	16719612	15750776	15850339	3.14083	4.99064e-10	1.38703e-07
P84089	Erh	Enhancer of rudimentary homolog	0	12258.9	379334	239604	358062	2.7064e+06	2659819	2968974	3.1197	9.86967e-07	4.43171e-06
P30658	Cbx2	Chromobox protein homolog 2	0	54918.1	22453.5	27401.9	36254.5	330095	221384	200032	3.11864	1.78341e-05	3.9231e-05
P62743	Ap2s1	AP-2 complex subunit sigma	0	17017.7	310587	249969	224095	2.41595e+06	2198865	2123518	3.11357	1.6761e-07	1.42781e-06
Q61103	Dpf2	Zinc finger protein ubi-d4	0	44229.6	73714.2	66134.9	61059.3	514244	649599	570652	3.10759	3.44627e-07	2.16876e-06
Q9WTK3	Gpaa1	Glycosylphosphatidylinositol anchor attachment 1 protein	0	67948.7	41241.2	56937.9	55984.7	517818	434615	363349	3.09358	2.79115e-06	9.36665e-06
Q9JJ28	Flii	Protein flightless-1 homolog	0	144803	856114	857317	934278	7801911	7631257	7141133	3.09207	1.88387e-09	2.52927e-07
P63154	Crnkl1	Crooked neck-like protein 1	0	83415.7	71900.5	47851.1	56809.6	545080	456653	485990	3.09117	1.51103e-06	5.98851e-06
Q9R190	Mta2	Metastasis-associated protein MTA2	0	75030.1	496314	551985	464090	4.4142e+06	4.0091e+06	4304510	3.07559	1.06861e-08	3.8044e-07
Q9ERG0	Lima1	LIM domain and actin-binding protein 1	0	84059.8	1.45354e+06	1.38842e+06	1.44243e+06	13330208	11373620	11417156	3.07195	4.34861e-09	3.00986e-07
Q8BHN1	Txlng	Gamma-taxilin	0	60308.5	569870	379139	266940	3.60802e+06	2.98023e+06	3.1406e+06	3.06452	1.23205e-05	2.92938e-05
Q9D309	Fam3b	Protein FAM3B	0	26152.1	67942.9	79111.3	53712.2	646119	463799	517013	3.02259	2.82207e-06	9.43774e-06
P84091	Ap2m1	AP-2 complex subunit mu	0	49654.7	14703690	16340365	15645570	134878320	120627656	118696744	3.00164	1.89238e-09	2.52927e-07
Q91WJ8	Fubp1	Far upstream element-binding protein 1	0	68539.6	546682	549887	323562	4.00002e+06	3.64038e+06	3.42976e+06	3.00137	3.73246e-06	1.16201e-05
Q9JIY7	Nat8	N-acetyltransferase 8	0.000464576	25638	83243.6	113641	132646	1.41652e+06	672196	674022	2.99948	6.2563e-05	0.000112474
P61082	Ube2m	NEDD8-conjugating enzyme Ubc12	0	20900	32519.3	33368	45832	285646	287137	300976	2.98506	2.19272e-06	7.86214e-06
P62317	Snrpd2	Small nuclear ribonucleoprotein Sm D2	0	13526.9	791191	894498	978065	5436530	7.85599e+06	7.59007e+06	2.95711	6.00132e-07	3.14554e-06
E9Q4F2	Klhl18	Kelch-like protein 18	0.00979945	63686.5	370085	285332	276739	3275945	2.02582e+06	2024114	2.94815	5.02138e-06	1.44383e-05
Q9CXE7	Tmed5	Transmembrane emp24 domain-containing protein 5	0	26171.9	85755.8	71611.5	79821.2	615803	561121	642378	2.94091	2.18658e-07	1.6436e-06
Q7TQE6	Maco1	Macoilin	0	76088.5	304878	284835	116609	1.69496e+06	1576105	1.66203e+06	2.92543	0.000111331	0.000184017
Q8K019	Bclaf1	Bcl-2-associated transcription factor 1	0	106002	299160	357776	354317	2.76682e+06	2.43654e+06	2.45231e+06	2.92265	4.5416e-08	7.01324e-07
Q62468	Vil1	Villin-1	0	92775.1	2.81086e+06	2.88971e+06	2.93395e+06	23048490	21343522	20966288	2.91918	6.8197e-10	1.65207e-07
Q8K2H2	Otud6b	Deubiquitinase OTUD6B	0	33758.2	184915	210394	184507	1.72992e+06	1.22781e+06	1.45308e+06	2.91602	3.94419e-07	2.4276e-06
Q8VE47	Uba5	Ubiquitin-like modifier-activating enzyme 5	0.000694284	44789.8	203560	149085	150522	1.04028e+06	1.21555e+06	1.54815e+06	2.91444	2.42679e-06	8.51899e-06
P01868	Ighg1	Ig gamma-1 chain C region secreted form	0	35704.6	14354818	14297838	14338920	115911040	103816136	104760440	2.91422	5.08728e-10	1.38703e-07
Q9JMH9	Myo18a	Unconventional myosin-XVIIIa	0	232755	2259902	2.42601e+06	2375852	18708228	17276782	17018374	2.90736	1.15962e-09	1.95421e-07
Q6DIB4	Nol4l	Nucleolar protein 4-like	0	53912.2	50840.9	42817.4	77432.6	334311	418903	508225	2.90729	2.17735e-05	4.62921e-05
Q3TC46	Patl1	Protein PAT1 homolog 1	0	86769.9	16648.6	11969.9	11620.5	115497	68690.5	122949	2.90604	7.06019e-05	0.000124501
O88512	Ap1g2	AP-1 complex subunit gamma-like 2	0	87863.1	156420	193896	198549	1.26003e+06	1.46618e+06	1.35609e+06	2.90018	1.79458e-07	1.50169e-06
Q9WTL7	Lypla2	Acyl-protein thioesterase 2	0	24794	212609	203294	204682	1.76163e+06	1.60554e+06	1.29916e+06	2.89939	1.88485e-07	1.5206e-06
Q5NCR9	Nsrp1	Nuclear speckle splicing regulatory protein 1	0	63798.9	28299.7	27138.4	40178.5	261904	181992	265890	2.89395	1.44888e-05	3.33482e-05
P60229	Eif3e	Eukaryotic translation initiation factor 3 subunit E	0	52220.8	1.32602e+06	1.38981e+06	1.54673e+06	10785188	10279579	10477744	2.89024	4.09232e-09	3.00986e-07
Q9QY76	Vapb	Vesicle-associated membrane protein-associated protein B	0	26946.2	111171	74986	65810.7	713439	540165	576231	2.88697	7.70476e-06	2.00396e-05
O08997	Atox1	Copper transport protein ATOX1	0	7338.42	77612.8	105001	99801.4	724339	785427	574733	2.8837	1.79504e-06	6.7615e-06
Q91WK0	Lrrfip2	Leucine-rich repeat flightless-interacting protein 2	0	47147.7	1.86925e+06	2.23912e+06	2.07717e+06	15622022	15397852	14493327	2.88249	7.32244e-09	3.54431e-07
Q80WQ2	Vac14	Protein VAC14 homolog	0	88047.6	8420.47	9189.71	10446.7	65315.7	63853.9	77253.1	2.87943	2.19506e-05	4.6594e-05
Q6GYP7	Ralgapa1	Ral GTPase-activating protein subunit alpha-1	0	229389	109201	110119	95964.9	703431	800472	812588	2.87704	1.51652e-07	1.35752e-06
P63271;Q9Z199	Supt4h1a;Supt4h1b	Transcription elongation factor SPT4-A;Transcription elongation factor SPT4-B	0	13193.18;13194.12	63542.7	61593.6	75385.5	589072	426765	465177	2.87687	1.4883e-06	5.92587e-06
Q3U1V6	Uevld	Ubiquitin-conjugating enzyme E2 variant 3	0	51681.3	12970.8	10783.7	15796.4	101457	86388.1	99802.2	2.87623	1.79321e-05	3.93349e-05
O35643	Ap1b1	AP-1 complex subunit beta-1	0	103935	119327	103063	116740	954562	786817	751339	2.87285	3.09053e-07	2.03377e-06
Q8BLH7	Hirip3	HIRA-interacting protein 3	0	65214.9	21544.2	23465.4	15897.7	190980	134353	119781	2.85959	2.90028e-05	5.87636e-05
G3X982	Aox3	Aldehyde oxidase 3	0.000464576	146902	16231.5	11559.4	13359.3	95985.5	121285	81997.8	2.85758	2.70825e-05	5.54525e-05
P0C7Q1	Ccdc153	Coiled-coil domain-containing protein 153	0.00526798	23393.8	629033	499205	790358	4.58406e+06	3.94489e+06	5182892	2.85362	1.93427e-06	7.14022e-06
Q99ML2	Tnk1	Non-receptor tyrosine-protein kinase TNK1	0	73099.4	9900	12090.7	8260.82	78231	64282.3	74127.4	2.85268	3.15124e-05	6.29299e-05
Q8BMB3	Eif4e2	Eukaryotic translation initiation factor 4E type 2	0	28262.9	70487.7	42708.8	80709.8	376944	469014	506941	2.84229	2.34473e-05	4.90987e-05
P02301;P84244	H3-5;H3-3b	Histone H3.3C;Histone H3.3	0	15314.9;15327.91	13041.5	20494.3	22582.6	120897	122659	149743	2.84098	3.3312e-05	6.6011e-05
P56873	Znrd2	Protein ZNRD2	0	21336	23756.2	30821.8	15209.3	156992	179173	145626	2.84091	4.87929e-05	9.09675e-05
Q9CRC0	Vkorc1	Vitamin K epoxide reductase complex subunit 1	0	17768.1	18848.8	20411.1	10795.8	134215	83085.8	133671	2.82905	0.000130048	0.000211348
Q9R1I1	Chst4	Carbohydrate sulfotransferase 4	0	44635.8	38551.5	45882.2	66314.8	247440	378300	448006	2.82726	4.75717e-05	8.91625e-05
P56382	Atp5f1e	ATP synthase subunit epsilon, mitochondrial	0	5837.84	65056.6	42591.1	103929	431599	545398	435861	2.8256	7.81188e-05	0.000135495
Q8R1A4	Dock7	Dedicator of cytokinesis protein 7	0	241438	528568	544341	555124	3.94526e+06	3856752	3700386	2.82052	2.61888e-09	2.7555e-07
Q78JW9	Ubfd1	Ubiquitin domain-containing protein UBFD1	0	40143	48169.3	56509.9	51633.4	345318	381065	375367	2.81902	5.26691e-07	2.89987e-06
Q8BLX4	Slc35c1	GDP-fucose transporter 1	0	39967.2	51946.3	93262.7	69787.7	372038	521565	607048	2.81485	2.95393e-05	5.97258e-05
Q924T2	Mrps2	28S ribosomal protein S2, mitochondrial	0	32313.1	68773	62358	90386.1	431181	549588	562160	2.80828	3.38988e-06	1.08231e-05
Q8BVU0	Lrch3	DISP complex protein LRCH3	0	86340.9	1.97657e+06	2.0146e+06	2058737	13167045	14848522	14348681	2.80623	1.85703e-09	2.52927e-07
Q922U1	Prpf3	U4/U6 small nuclear ribonucleoprotein Prp3	0	77454.8	261876	175274	112275	1.48739e+06	1.06695e+06	1.10291e+06	2.8026	6.23296e-05	0.000112106
O88552	Cldn2	Claudin-2	0	24483.5	22802	28357.2	46610.6	259560	214048	183025	2.79939	6.08151e-05	0.000109841
Q8BT07	Cep55	Centrosomal protein of 55 kDa	0	53930.3	1.21264e+06	1.03305e+06	1.01943e+06	7804536	7.40839e+06	7.40893e+06	2.79664	1.31536e-08	4.17628e-07
Q9Z0E0	Ncdn	Neurochondrin	0	78895.3	32414.7	21924.7	20902	160955	154477	196271	2.78656	1.69733e-05	3.76149e-05
Q99MZ6	Myo7b	Unconventional myosin-VIIb	0	240859	689460	708203	750933	5.37066e+06	4.7406e+06	4.70664e+06	2.78411	9.85329e-09	3.75414e-07
Q8VDC1	Fyco1	FYVE and coiled-coil domain-containing protein 1	0	162336	35502.3	52054.8	63592	378738	340488	295928	2.78099	1.65412e-05	3.69318e-05
Q8C6G8	Wdr26	WD repeat-containing protein 26	0	70543.4	48720.2	29765.5	32706.2	295675	222139	232462	2.77681	1.6923e-05	3.75464e-05
Q8BTZ7	Gmppb	Mannose-1-phosphate guanyltransferase beta	0	39916.5	64276.3	72823.3	52231.7	489887	489231	325711	2.77289	8.9103e-06	2.23918e-05
O08638	Myh11	Myosin-11	0.000464576	227028	3.76503e+06	6383168	5.23253e+06	30476046	40205472	32608074	2.77055	4.25053e-06	1.27902e-05
P09528	Fth1	Ferritin heavy chain	0.000694284	21066.6	44333	49041	39178.9	327963	318989	252526	2.75891	2.69976e-06	9.18723e-06
Q60973	Rbbp7	Histone-binding protein RBBP7	0	47790.1	21895.4	22185.7	24291.7	140905	153165	168873	2.75688	3.86399e-06	1.19053e-05
Q9CWL8	Ctnnbl1	Beta-catenin-like protein 1	0	64980.1	32878.7	18519	23241.9	227529	135324	140787	2.75291	8.32892e-05	0.000143927
Q9D7S7	Rpl22l1	60S ribosomal protein L22-like 1	0	14467.4	345418	262165	287095	2.22002e+06	1.88147e+06	1.90206e+06	2.75181	2.794e-07	1.89888e-06
Q8BH49	Pheta1	Sesquipedalian-1	0	29218.1	26460.4	30058.7	23703.8	194572	191236	152505	2.74448	5.98215e-06	1.64096e-05
Q921Q7	Rin1	Ras and Rab interactor 1	0	83013.6	18071.1	13683	11352.1	130056	72612.9	87411.8	2.73327	0.000103855	0.000173658
Q9DCZ4	Apoo	MICOS complex subunit Mic26	0	22604	48779.1	70059.6	63190.7	379641	371681	449176	2.73238	3.1322e-06	1.01849e-05
Q60972	Rbbp4	Histone-binding protein RBBP4	0	47655.7	162213	179384	234970	1.32322e+06	1.24195e+06	1.21409e+06	2.72962	7.9957e-07	3.81197e-06
Q91X43	Sh3d19	SH3 domain-containing protein 19	0	86076.5	68937.9	50629.3	64691.3	401010	387729	420171	2.72552	1.49545e-06	5.93889e-06
Q9CPX7	Mrps16	28S ribosomal protein S16, mitochondrial	0	15191.7	847586	406549	525992	4.21024e+06	3.30393e+06	3.75203e+06	2.72323	2.51402e-05	5.20253e-05
Q9D773	Mrpl2	39S ribosomal protein L2, mitochondrial	0	33340.8	375681	327777	306930	2.7111e+06	2.0458e+06	1.94856e+06	2.71987	7.54574e-07	3.6789e-06
P61161	Actr2	Actin-related protein 2	0	44760.8	803836	775898	754218	5664930	4901597	4.83933e+06	2.71938	1.43492e-08	4.21345e-07
Q7TSE6	Stk38l	Serine/threonine-protein kinase 38-like	0	53771.6	71878.9	67573.3	61401	414108	468377	438080	2.7181	4.60568e-07	2.64077e-06
Q3V3R1	Mthfd1l	Monofunctional C1-tetrahydrofolate synthase, mitochondrial	0	105729	778565	745429	834992	4.79577e+06	5541379	5.17686e+06	2.7164	1.38674e-08	4.17628e-07
Q99JY9	Actr3	Actin-related protein 3	0	47357.2	1.16111e+06	1171691	1.18774e+06	8.36677e+06	7542649	7245432	2.71483	5.25471e-09	3.14666e-07
Q922F4	Tubb6	Tubulin beta-6 chain	0	50090.4	25643.3	24431	28473.2	140703	179357	199716	2.71406	7.95434e-06	2.04857e-05
Q99MD9	Nasp	Nuclear autoantigenic sperm protein	0	83953.8	68800.2	44192.7	81398.6	568670	274095	447073	2.71243	0.000131581	0.000213303
Q76N33	Stambpl1	AMSH-like protease	0	49639.8	229692	361907	367476	2.12671e+06	2.00916e+06	2.00914e+06	2.71153	3.25923e-06	1.05011e-05
Q6PHZ2	Camk2d	Calcium/calmodulin-dependent protein kinase type II subunit delta	0	56369.4	539436	497297	522907	3.53443e+06	3.46202e+06	3183178	2.70574	8.99256e-09	3.75414e-07
Q80UW8	Polr2e	DNA-directed RNA polymerases I, II, and III subunit RPABC1	0	24570.3	200308	254205	181901	1.29685e+06	1.29245e+06	1.53374e+06	2.70552	8.23568e-07	3.89287e-06
Q8BGS7	Cept1	Choline/ethanolaminephosphotransferase 1	0	46434.4	345690	393110	443516	1815499	2745794	3353244	2.70517	1.12547e-05	2.71796e-05
Q9QYC0	Add1	Alpha-adducin	0	80646.5	474825	414115	452606	3166649	2.81009e+06	2.7659e+06	2.7038	3.12536e-08	5.74119e-07
Q9QZD9	Eif3i	Eukaryotic translation initiation factor 3 subunit I	0	36460.8	268693	314213	264528	1.82356e+06	1.85491e+06	1.81727e+06	2.70151	4.26238e-08	6.81261e-07
O70456	Sfn	14-3-3 protein sigma	0	27706	75010.5	54643.2	37913.6	282805	332547	452890	2.69947	6.50094e-05	0.000115975
Q9D0L7	Armc10	Armadillo repeat-containing protein 10	0	33310.5	40956	43466.5	58040.5	267980	368708	284132	2.69528	8.16312e-06	2.08985e-05
O70263	Lnx1	E3 ubiquitin-protein ligase LNX	0	80156.9	56683.4	41681.6	35966.8	382455	201724	298749	2.69444	5.79379e-05	0.00010553
Q9ERV1	Mkrn2	E3 ubiquitin-protein ligase makorin-2	0.000464576	46596.8	18392.7	28439.6	13367.7	112641	132064	127322	2.69375	9.44304e-05	0.000160391
Q9CWF2	Tubb2b	Tubulin beta-2B chain	0	49953.1	127024	170888	167638	1.1644e+06	925617	914059	2.69356	1.50931e-06	5.98782e-06
P70677	Casp3	Caspase-3	0	31474.8	23443.2	21459.3	32102.4	135802	182847	175586	2.69217	1.96747e-05	4.25316e-05
Q9CZJ1	Utp11	Probable U3 small nucleolar RNA-associated protein 11	0	30550.6	130803	119741	104316	1.04793e+06	566554	740371	2.69054	1.41037e-05	3.25975e-05
Q9CVB6	Arpc2	Actin-related protein 2/3 complex subunit 2	0	34357.1	880735	906983	890985	6278525	5.57841e+06	5465792	2.69043	7.24719e-09	3.54431e-07
O35988	Sdc4	Syndecan-4	0	21482.4	103716	118461	96906.3	662146	652893	725730	2.68056	2.99672e-07	1.98552e-06
P61967	Ap1s1	AP-1 complex subunit sigma-1A	0	18733	354819	225743	254192	2.09046e+06	1.62593e+06	1.57677e+06	2.68005	4.63935e-06	1.36771e-05
Q8K339	Kin	DNA/RNA-binding protein KIN17	0	44721.9	53643.3	35159.7	40617	264343	283512	262803	2.6687	6.1134e-06	1.66753e-05
Q8BZ05	Arap2	Arf-GAP with Rho-GAP domain, ANK repeat and PH domain-containing protein 2	0	193398	478942	484108	409630	2.85673e+06	3.14982e+06	2.64133e+06	2.65573	8.49637e-08	9.97145e-07
A2ABV5	Med14	Mediator of RNA polymerase II transcription subunit 14	0	160966	66640.6	112544	107344	754227	555632	477627	2.65259	3.22345e-05	6.4171e-05
P63168	Dynll1	Dynein light chain 1, cytoplasmic	0	10365.9	398952	494258	559462	2.79413e+06	3.08762e+06	3.17338e+06	2.65172	4.35367e-07	2.56067e-06
Q8R3S6	Exoc1	Exocyst complex component 1	0	101889	452203	546569	350251	3.11211e+06	2860144	2.40915e+06	2.65084	2.78858e-06	9.36615e-06
Q9R1C6	Dgke	Diacylglycerol kinase epsilon	0	63634.5	167476	164503	159485	1.00544e+06	1.08888e+06	993022	2.65028	4.71151e-08	7.2181e-07
P0C0A3	Chmp6	Charged multivesicular body protein 6	0	23415.6	56286.9	55149.6	72209.1	300826	506668	363169	2.64933	1.55573e-05	3.52737e-05
Q8BL74	Gtf3c2	General transcription factor 3C polypeptide 2	0	100275	200584	181035	187436	1988454	795852	1.05252e+06	2.64498	0.000100445	0.000168685
Q9DCH4	Eif3f	Eukaryotic translation initiation factor 3 subunit F	0	37984.3	237191	275354	281173	1.64056e+06	1.76129e+06	1.53438e+06	2.63848	9.61331e-08	1.07072e-06
Q3UHX9	Spout1	Putative methyltransferase C9orf114 homolog	0	42957.8	275468	224834	226390	1.60812e+06	1.27396e+06	1.64528e+06	2.63642	6.22538e-07	3.2302e-06
Q9D5V5	Cul5	Cullin-5	0	90974.3	211531	185874	209914	1.72678e+06	1267529	896444	2.63105	1.52234e-05	3.46312e-05
P53996	Cnbp	CCHC-type zinc finger nucleic acid binding protein	0	19591.8	62494.3	64583.4	75947.5	434335	384013	435440	2.62943	8.76996e-07	4.06911e-06
Q91VW9	Zkscan3	Zinc finger protein with KRAB and SCAN domains 3	0	62642	205834	230225	188746	1.51377e+06	1429020	978472	2.62886	3.63502e-06	1.13991e-05
P70288	Hdac2	Histone deacetylase 2	0	55302.1	110504	81446.3	98547.1	525501	603150	654474	2.6232	1.66873e-06	6.39762e-06
Q8BTV1	Tusc3	Tumor suppressor candidate 3	0	39548.2	37283	44705.4	46663.2	305220	245487	242108	2.62186	3.85659e-06	1.19053e-05
Q9ESP1	Sdf2l1	Stromal cell-derived factor 2-like protein 1	0	23648.3	410916	582860	365520	2885446	2527128	2.79391e+06	2.6208	2.62472e-06	9.04304e-06
Q9DCC8	Tomm20	Mitochondrial import receptor subunit TOM20 homolog	0	16283.8	141525	130739	121965	980741	749658	714215	2.62074	1.14444e-06	4.91781e-06
O55022	Pgrmc1	Membrane-associated progesterone receptor component 1	0	21694.2	34111.5	77819.3	74302.3	330323	371971	373338	2.62049	0.000136787	0.000220451
O08585	Clta	Clathrin light chain A	0	25604.1	1.50395e+06	1.37874e+06	1.57342e+06	8602496	8813412	9889935	2.6148	1.74188e-08	4.50103e-07
Q8BFR5	Tufm	Elongation factor Tu, mitochondrial	0	49508.3	194893	199304	192799	1.22012e+06	1.22484e+06	1.14429e+06	2.61169	2.96553e-08	5.6903e-07
P21107	Tpm3	Tropomyosin alpha-3 chain	0	32994	9371338	9809522	9593237	60922384	57974384	56574120	2.60795	4.56988e-10	1.38703e-07
Q6NSQ7	Ltv1	Protein LTV1 homolog	0	54023.1	176578	325020	403806	1.85879e+06	1.58023e+06	1.77218e+06	2.60377	6.73391e-05	0.000119618
Q99KS2	Ngrn	Neugrin	0	32446.7	22806	29726.7	35496.4	168179	192709	166777	2.60372	1.52102e-05	3.46312e-05
Q9JIK9	Mrps34	28S ribosomal protein S34, mitochondrial	0	25826.7	623584	630909	622887	3036283	4230043	4270745	2.60209	6.06162e-07	3.16216e-06
Q9D0M5	Dynll2	Dynein light chain 2, cytoplasmic	0	10349.8	63780.3	68811.4	69414.3	478324	408400	348500	2.60129	1.77657e-06	6.73118e-06
Q3V1L4	Nt5c2	Cytosolic purine 5'-nucleotidase	0	64808.6	137085	123700	106507	796170	703457	720258	2.60105	5.22732e-07	2.89056e-06
Q61146	Ocln	Occludin	0	58999.9	46400.4	53480.9	58882.4	204331	408376	388162	2.59739	7.26899e-05	0.000127142
P13011	Scd2	Stearoyl-CoA desaturase 2	0	40916	150797	113065	130161	786609	773449	804396	2.59492	5.13393e-07	2.86731e-06
O35691	Pnn	Pinin	0	82435.6	345450	336960	334409	2.22075e+06	2.01103e+06	1.91791e+06	2.59388	2.6679e-08	5.3839e-07
Q8C7R4	Uba6	Ubiquitin-like modifier-activating enzyme 6	0	117966	118759	156591	126446	860948	796460	753844	2.59341	6.87108e-07	3.43643e-06
Q9QZC7	Plekhb2	Pleckstrin homology domain-containing family B member 2	0	24573.7	153913	111591	158538	840398	878169	809201	2.59229	1.53095e-06	6.03503e-06
Q5XJY4	Parl	Presenilins-associated rhomboid-like protein, mitochondrial	0	41963.8	132414	103987	86809.7	849793	640066	481668	2.59198	2.77363e-05	5.65523e-05
Q7M6Y3	Picalm	Phosphatidylinositol-binding clathrin assembly protein	0	71543.4	1.05427e+06	952232	1070131	5701151	6.73502e+06	6129078	2.59173	2.69473e-08	5.3839e-07
O55023	Impa1	Inositol monophosphatase 1	0	30436.2	31250.7	22134.6	18680.1	166276	140682	120921	2.59134	4.43574e-05	8.39908e-05
P19536	Cox5b	Cytochrome c oxidase subunit 5B, mitochondrial	0	13812.9	244414	233208	248070	1.66263e+06	1341259	1.38104e+06	2.58896	1.4063e-07	1.29781e-06
Q61656	Ddx5	Probable ATP-dependent RNA helicase DDX5	0	69290.2	1.2815e+06	1.34912e+06	1.39881e+06	8473900	7906843	7833647	2.58725	3.78085e-09	3.00986e-07
Q60604	Scin	Scinderin	0	80253.7	259563	297096	275766	1757524	1.63829e+06	1.60252e+06	2.58713	4.26273e-08	6.81261e-07
Q08879	Fbln1	Fibulin-1	0	78032.8	10196.6	12023.7	12314.4	76830	68912.2	61777.8	2.5863	3.46153e-05	6.81407e-05
Q9QZ23	Nfu1	NFU1 iron-sulfur cluster scaffold homolog, mitochondrial	0	28567.7	32131.8	21884.8	16167.3	166379	126951	116507	2.58593	0.000112563	0.000185973
P97821	Ctsc	Dipeptidyl peptidase 1	0	52376.4	17294.1	11759.3	11283.4	61817.4	81365	98453	2.58443	0.000110543	0.000182948
Q9CYX7	Rrp15	RRP15-like protein	0	31058	163691	136307	204182	1.07042e+06	1036274	881942	2.58214	2.51732e-06	8.7445e-06
Q99ME2	Wdr6	WD repeat-containing protein 6	0	121898	91578.2	90180.2	69715.5	427662	531121	543028	2.58099	2.75634e-06	9.29813e-06
Q9WV55	Vapa	Vesicle-associated membrane protein-associated protein A	0	27855.2	1.19147e+06	1.37745e+06	1103324	6386709	8.36457e+06	7.25106e+06	2.58032	3.14836e-07	2.06133e-06
P68033	Actc1	Actin, alpha cardiac muscle 1	0	42019	57166264	59221552	57285096	347296832	350645280	340257248	2.57972	7.84023e-11	5.06479e-08
O54984	Get3	ATPase GET3	0	38822.8	28716.1	25638.5	15580.1	129412	142395	133006	2.5797	6.03785e-05	0.000109273
Q9EP72	Emc7	ER membrane protein complex subunit 7	0	26310.4	60795.3	75131.7	99316.3	357595	485232	558449	2.57958	2.54748e-05	5.26615e-05
Q9WV32	Arpc1b	Actin-related protein 2/3 complex subunit 1B	0	41063.9	702297	728704	716722	4553550	4.17812e+06	4.11735e+06	2.5795	6.09272e-09	3.35947e-07
Q8R0J1	Plekhg6	Pleckstrin homology domain-containing family G member 6	0	89148.3	295631	401212	292504	1.97697e+06	1.80659e+06	2.06133e+06	2.57643	7.75737e-07	3.7392e-06
P60710	Actb	Actin, cytoplasmic 1	0	41736.7	90616840	84218960	91544824	510175552	529810112	543253888	2.57183	5.36778e-10	1.38703e-07
Q99N84	Mrps18b	28S ribosomal protein S18b, mitochondrial	0	28702.7	296433	266456	223277	1505391	1.58186e+06	1.55547e+06	2.57148	2.67697e-07	1.85285e-06
Q8QZT1	Acat1	Acetyl-CoA acetyltransferase, mitochondrial	0	44816.1	59261.1	53372.5	75606.6	465570	348434	307760	2.56857	1.29325e-05	3.05463e-05
Q8VHR5	Gatad2b	Transcriptional repressor p66-beta	0	65410.9	84009.1	89139.8	83903.1	420749	585664	531697	2.56801	1.6461e-06	6.35488e-06
Q6KCD5	Nipbl	Nipped-B-like protein	0	315450	636797	780343	772050	3892984	4918654	4157258	2.56564	2.8183e-07	1.90852e-06
Q8QZY1	Eif3l	Eukaryotic translation initiation factor 3 subunit L	0	66612.9	685314	651081	624892	4302170	3.56259e+06	3.75234e+06	2.56278	4.27244e-08	6.81261e-07
Q8R080	Gtse1	G2 and S phase-expressed protein 1	0	78751.5	960734	1.69082e+06	1.55802e+06	7422862	8385624	8.34478e+06	2.56037	9.13729e-06	2.28786e-05
Q9CZG9	Pdzd11	PDZ domain-containing protein 11	0	16182.4	39512.9	72015.3	73662.4	251544	384732	441035	2.55657	0.000142815	0.000228457
P63323	Rps12	40S ribosomal protein S12	0	14514.9	385809	406223	417194	2.4185e+06	2.38021e+06	2.30341e+06	2.55462	1.05014e-08	3.8044e-07
Q8C726	Btbd9	BTB/POZ domain-containing protein 9	0	69147.5	67576.5	72606.4	51662.8	329534	372835	417504	2.55358	4.98887e-06	1.43983e-05
Q8BWW4	Larp4	La-related protein 4	0	79763.4	864846	821454	944097	5442623	4.97072e+06	4.97138e+06	2.54921	1.70049e-08	4.48374e-07
P70175	Dlg3	Disks large homolog 3	0	93482.4	36149.3	41792.2	36287.5	230695	223310	211367	2.5446	2.31676e-06	8.23078e-06
P22892	Ap1g1	AP-1 complex subunit gamma-1	0	91350.5	593195	507557	479101	3.22474e+06	3.15597e+06	2.80763e+06	2.54333	1.23071e-07	1.19958e-06
P63260	Actg1	Actin, cytoplasmic 2	0	41792.8	1.39667e+06	1.52798e+06	1.53191e+06	7.01156e+06	10463843	8800911	2.54192	8.46683e-07	3.96825e-06
P57784	Snrpa1	U2 small nuclear ribonucleoprotein A'	0	28357.5	679989	622056	529771	4.50238e+06	3.03671e+06	3.23477e+06	2.54157	2.62323e-06	9.04304e-06
P43247	Msh2	DNA mismatch repair protein Msh2	0	104151	236942	218513	277207	1.3944e+06	1375987	1.47129e+06	2.53992	1.8552e-07	1.5206e-06
Q9Z0R4	Itsn1	Intersectin-1	0	194297	180561	105483	203165	1.23026e+06	802351	768609	2.5384	8.55569e-05	0.000147059
Q9CXW3	Cacybp	Calcyclin-binding protein	0	26510.2	347713	248445	294360	1.79488e+06	1.68298e+06	1641512	2.53577	5.85274e-07	3.09485e-06
Q99KJ8	Dctn2	Dynactin subunit 2	0	44116.9	173514	200712	278378	1.26776e+06	1.21074e+06	1.23067e+06	2.53538	3.45891e-06	1.09622e-05
Q61152	Ptpn18	Tyrosine-protein phosphatase non-receptor type 18	0	50201.9	266395	194458	228465	1.27536e+06	1.48473e+06	1.21757e+06	2.53529	9.83492e-07	4.42814e-06
P61979	Hnrnpk	Heterogeneous nuclear ribonucleoprotein K	0	50976.2	592533	565184	559954	3.41748e+06	3294892	3239237	2.53456	5.64376e-09	3.21694e-07
Q5SSK3	Tefm	Transcription elongation factor, mitochondrial	0	41873.7	141984	163292	159954	1.04079e+06	834910	829054	2.53394	5.53366e-07	2.98725e-06
Q9JJK2	Lancl2	LanC-like protein 2	0	50777.2	300378	340862	286975	1.82546e+06	1.84301e+06	1.68923e+06	2.53186	7.304e-08	9.19166e-07
O54692	Zw10	Centromere/kinetochore protein zw10 homolog	0	88062.7	23420	27167.3	26908.8	144036	143459	160120	2.5314	5.91653e-06	1.62873e-05
Q6URW6	Myh14	Myosin-14	0	228586	13835692	13686948	13543965	82268912	77966744	76791248	2.52843	3.36462e-10	1.38703e-07
Q8VDD5	Myh9	Myosin-9	0	226372	40000728	40779636	42222960	246256016	232550816	229090080	2.5245	4.09686e-10	1.38703e-07
O55028	Bckdk	[3-methyl-2-oxobutanoate dehydrogenase [lipoamide]] kinase, mitochondrial	0	46587.5	42178.2	22322.9	48572.3	194922	205578	216837	2.52324	0.00012625	0.000205954
Q9QYB5	Add3	Gamma-adducin	0	78777.1	703605	752026	655062	4591985	3.83355e+06	3733336	2.52229	1.06813e-07	1.11894e-06
Q9CXW2	Mrps22	28S ribosomal protein S22, mitochondrial	0	41192.1	170293	139497	114138	1.04281e+06	706355	696974	2.52162	1.35199e-05	3.15682e-05
Q4VBE8	Wdr18	WD repeat-containing protein 18	0	47211.3	158109	172161	153900	1.06697e+06	869507	847276	2.51726	4.35238e-07	2.56067e-06
P70297	Stam	Signal transducing adapter molecule 1	0	59771.2	264136	374435	403912	1941467	2.09967e+06	1.82979e+06	2.51491	2.6342e-06	9.04355e-06
Q924K8	Mta3	Metastasis-associated protein MTA3	0	67077.2	149856	113839	92471.8	902498	580050	559448	2.51214	3.56906e-05	6.99023e-05
O55013	Trappc3	Trafficking protein particle complex subunit 3	0	20302.1	33985.7	26538.2	28775.3	173795	178530	155015	2.51126	7.02893e-06	1.86348e-05
Q3TBW2	Mrpl10	39S ribosomal protein L10, mitochondrial	0	29395.6	161534	195981	144687	935448	1.02805e+06	878389	2.50895	9.39039e-07	4.26196e-06
Q8BRV5	Kiaa1671	Uncharacterized protein KIAA1671	0	34668	130908	181577	154317	711881	977774	964343	2.50521	4.41963e-06	1.31762e-05
Q99PV8	Bcl11b	B-cell lymphoma/leukemia 11B	0	94565.7	2339698	941368	1266563	8776463	7261141	7977225	2.50322	0.000124179	0.000203173
Q9D8U8	Snx5	Sorting nexin-5	0	46797.3	121319	127709	119181	598844	722506	775706	2.50195	6.3404e-07	3.28109e-06
Q8BU14	Sec62	Translocation protein SEC62	0	45580.6	120696	123899	133224	833770	532992	814458	2.50173	6.61246e-06	1.77738e-05
Q8VC03	Eml3	Echinoderm microtubule-associated protein-like 3	0	95695.3	65936.7	89658.9	57670.7	437752	355791	397573	2.50158	9.03488e-06	2.26661e-05
O54833	Csnk2a2	Casein kinase II subunit alpha'	0	41215.2	200535	202753	172012	1.04754e+06	1.11395e+06	1083126	2.49919	1.34985e-07	1.26991e-06
Q9Z2N8	Actl6a	Actin-like protein 6A	0	47448	145861	118619	103770	684638	745488	633487	2.49749	1.88057e-06	7.02225e-06
Q9JHS9	Cwc15	Spliceosome-associated protein CWC15 homolog	0	26624.3	329891	344590	245836	1.78209e+06	1.72411e+06	1634006	2.49635	9.30744e-07	4.25923e-06
Q925I1	Atad3	ATPase family AAA domain-containing protein 3	0	66742	31316188	32559554	32294810	191799296	176897168	174248640	2.49605	8.29607e-10	1.78642e-07
P97313	Prkdc	DNA-dependent protein kinase catalytic subunit	0	471471	132917	103445	130701	685176	677063	694755	2.49553	6.86424e-07	3.43643e-06
Q8BFZ3	Actbl2	Beta-actin-like protein 2	0	42004.2	399570	597526	602548	2.52401e+06	3.34602e+06	3.04167e+06	2.49343	5.69887e-06	1.5789e-05
Q9ESV0	Ddx24	ATP-dependent RNA helicase DDX24	0	96429.1	306843	398474	335606	1.90589e+06	1.89377e+06	2.02759e+06	2.49284	2.17826e-07	1.6436e-06
Q9D338	Mrpl19	39S ribosomal protein L19, mitochondrial	0	33577.9	39482.6	20854.8	24900.6	157418	163147	142277	2.49245	6.95084e-05	0.000122916
Q8VC31	Ccdc9	Coiled-coil domain-containing protein 9	0	61445.4	34683.8	50890.2	56867.4	276328	282323	228296	2.49036	2.28021e-05	4.79549e-05
Q3UZ39	Lrrfip1	Leucine-rich repeat flightless-interacting protein 1	0	79249.1	1.03049e+06	1.24561e+06	1016973	6.6801e+06	5808549	5967004	2.4902	1.08466e-07	1.13272e-06
P30275	Ckmt1	Creatine kinase U-type, mitochondrial	0	47003.7	1.00523e+06	1.04044e+06	1.00664e+06	5.68181e+06	5851198	5613267	2.48988	2.1497e-09	2.60382e-07
Q99LH2	Ptdss1	Phosphatidylserine synthase 1	0	55603.7	104829	83663.3	108567	573300	560971	522679	2.48794	1.11404e-06	4.83002e-06
Q9CPW4	Arpc5	Actin-related protein 2/3 complex subunit 5	0	16288.4	678734	709669	739224	4.17638e+06	3.83797e+06	3.91018e+06	2.48654	9.36304e-09	3.75414e-07
Q91VX2	Ubap2	Ubiquitin-associated protein 2	0	117966	20750	29958	20284.4	115497	153377	123817	2.48078	3.88587e-05	7.53836e-05
Q8VE62	Paip1	Polyadenylate-binding protein-interacting protein 1	0	45701.7	26317.8	22910.2	26367.3	138727	122303	162140	2.47827	1.22375e-05	2.91533e-05
Q64523	H2ac20	Histone H2A type 2-C	0	13988.4	224748	237220	293617	1.39493e+06	1413904	1.37124e+06	2.47755	3.33327e-07	2.1355e-06
Q7TPR4	Actn1	Alpha-actinin-1	0	103068	873630	822217	824700	4.70825e+06	4763969	4550024	2.4762	4.11163e-09	3.00986e-07
Q8CGZ0	Cherp	Calcium homeostasis endoplasmic reticulum protein	0	106169	365448	455486	401029	2.51567e+06	2.24282e+06	2.03753e+06	2.47602	3.155e-07	2.06219e-06
P28740	Kif2a	Kinesin-like protein KIF2A	0	79756.4	440285	434914	426017	2.55216e+06	2.47863e+06	2217662	2.47533	2.73304e-08	5.40472e-07
Q9CQF3	Nudt21	Cleavage and polyadenylation specificity factor subunit 5	0	26240.3	93711.5	109545	93368.4	643818	508370	503470	2.47519	1.59654e-06	6.23181e-06
Q8K2Z4	Ncapd2	Condensin complex subunit 1	0	155665	91097.1	76425.2	76887.5	444503	446923	462494	2.4744	6.99429e-07	3.47563e-06
P04184	Tk1	Thymidine kinase, cytosolic	0	25775.9	172026	169779	320358	1.41322e+06	1.2855e+06	883936	2.47438	9.99707e-05	0.00016825
Q3US17	Znf48	Zinc finger protein 48	0	64599.2	20217.5	34074.3	32513.1	144982	180767	146624	2.47416	5.53615e-05	0.000101361
P68433	H3c11	Histone H3.1	0	15404.1	5.79949e+06	5710693	5.92472e+06	33845368	33159962	29923284	2.47304	3.18883e-09	2.94284e-07
Q62189	Snrpa	U1 small nuclear ribonucleoprotein A	0	31835.3	193918	212083	112366	1.0721e+06	868116	849418	2.47281	3.90328e-05	7.56834e-05
Q8R409	Hexim1	Protein HEXIM1	0	40243.1	48896.3	55965.5	72164.7	278290	355627	341198	2.47258	9.78301e-06	2.42139e-05
Q8VCX5	Micu1	Calcium uptake protein 1, mitochondrial	0	54353.1	1079075	1.41723e+06	1.21929e+06	7.20094e+06	6823638	6463452	2.47071	1.63236e-07	1.40814e-06
P63017	Hspa8	Heat shock cognate 71 kDa protein	0	70871.1	706094	764660	758674	4338466	4003828	3.99164e+06	2.46772	1.0432e-08	3.8044e-07
Q9D903	Ebna1bp2	Probable rRNA-processing protein EBP2	0	34702.7	1.18203e+06	1.23066e+06	1.27111e+06	6766864	6858198	6.74215e+06	2.46758	2.34772e-09	2.67763e-07
Q9QXB9	Drg2	Developmentally-regulated GTP-binding protein 2	0	40718.3	71023	79896.8	67922.6	400227	419321	387869	2.46662	7.76588e-07	3.7392e-06
Q8CJG0	Ago2	Protein argonaute-2	0	97304.2	548852	664360	719096	3.67633e+06	3.46427e+06	3.47509e+06	2.46636	1.86489e-07	1.5206e-06
O70311	Nmt2	Glycylpeptide N-tetradecanoyltransferase 2	0	60484.3	52306.1	64963	52091.9	296878	315066	319105	2.46587	2.17426e-06	7.83218e-06
P70268	Pkn1	Serine/threonine-protein kinase N1	0	104411	464964	412101	219004	2.13747e+06	2191101	1.50998e+06	2.46559	0.000116176	0.000191454
Q8CIW5	Twnk	Twinkle mtDNA helicase	0	76993.3	1.86663e+06	2.25817e+06	1.99924e+06	10700455	11014141	12011824	2.46408	4.0429e-08	6.61229e-07
P47739	Aldh3a1	Aldehyde dehydrogenase, dimeric NADP-preferring	0	50480.8	580450	552188	537475	4125397	2.76987e+06	2530434	2.46366	4.71934e-06	1.38652e-05
Q8BSQ9	Pbrm1	Protein polybromo-1	0	187188	671265	623577	581980	3.40577e+06	3418840	3.50988e+06	2.46342	1.72138e-08	4.50103e-07
P35922	Fmr1	Fragile X messenger ribonucleoprotein 1	0	68989.1	299967	283250	285401	1.57931e+06	1.6665e+06	1542958	2.46257	2.64036e-08	5.3839e-07
Q8BP48	Metap1	Methionine aminopeptidase 1	0	43221.2	251831	222888	201263	1.44798e+06	1.15476e+06	1.13068e+06	2.46225	9.29469e-07	4.25842e-06
P39447	Tjp1	Tight junction protein ZO-1	0	194742	746105	767900	693244	4616437	3.99739e+06	3.59905e+06	2.46186	1.39286e-07	1.29333e-06
Q61189	Clns1a	Methylosome subunit pICln	0	26021.1	406714	452780	457646	3144734	2475418	1.80716e+06	2.46102	7.90939e-06	2.03835e-05
Q7TSF4	Lrrc75a	Leucine-rich repeat-containing protein 75A	0	37573.9	9759.05	13906.1	14092	69070.4	62611.9	73734.7	2.46039	7.2307e-05	0.000126644
Q91XE9	Creb3l3	Cyclic AMP-responsive element-binding protein 3-like protein 3	0	52145.1	54615.3	27935.8	50995.4	226662	240705	237412	2.4597	7.85646e-05	0.000136127
Q6A0A2	Larp4b	La-related protein 4B	0	81627.3	111223	115953	106780	826687	541039	512427	2.45959	9.29028e-06	2.31719e-05
Q9Z0U1	Tjp2	Tight junction protein ZO-2	0	131280	2.04924e+06	2.38665e+06	2489922	13185438	12104535	12688001	2.45919	3.52617e-08	6.07262e-07
Q7TN29	Smap2	Stromal membrane-associated protein 2	0	46577.7	588619	760646	919693	4423355	4089910	3.74422e+06	2.45398	2.66857e-06	9.11312e-06
P83882	Rpl36a	60S ribosomal protein L36a	0	12440.8	1.29239e+06	1248686	1.16966e+06	7.22996e+06	6.68842e+06	6.39795e+06	2.45224	1.29003e-08	4.17628e-07
Q9JIF0	Prmt1	Protein arginine N-methyltransferase 1	0	42435.6	3.85847e+06	3374880	3.87979e+06	23107734	19181386	18660888	2.45168	1.06003e-07	1.11894e-06
Q6AW69	Cgnl1	Cingulin-like protein 1	0	148169	90927	61574.6	89758.3	551930	384971	384836	2.44871	2.23136e-05	4.71894e-05
Q8K4B0	Mta1	Metastasis-associated protein MTA1	0	80798.2	69344.4	81887.5	99695.8	360956	498401	509820	2.44663	1.19243e-05	2.85476e-05
Q8BHL4	Gprc5a	Retinoic acid-induced protein 3	0	40100.9	191882	164879	195221	1.01372e+06	1.04984e+06	938281	2.44565	2.26997e-07	1.67393e-06
Q8BKI2	Tnrc6b	Trinucleotide repeat-containing gene 6B protein	0	191963	134929	126017	148198	760496	730918	731242	2.44454	2.18807e-07	1.6436e-06
Q8BYK6	Ythdf3	YTH domain-containing family protein 3	0	63961.3	73263.3	82122.4	78399.6	400933	393018	476855	2.43851	1.13776e-06	4.89996e-06
P50431	Shmt1	Serine hydroxymethyltransferase, cytosolic	0	52600.9	40369	64955.5	59760.5	233631	358104	296245	2.43508	4.47049e-05	8.45587e-05
Q60759	Gcdh	Glutaryl-CoA dehydrogenase, mitochondrial	0	48605.8	371474	346550	357759	2.08698e+06	1825368	1.91206e+06	2.43507	3.98715e-08	6.57625e-07
P45591	Cfl2	Cofilin-2	0	18709.6	59332.6	80365.3	86365.6	513628	318127	397717	2.43398	2.72597e-05	5.57272e-05
P13864	Dnmt1	DNA (cytosine-5)-methyltransferase 1	0	183189	427004	389530	443054	2.11549e+06	2.51585e+06	2.1833e+06	2.43362	1.05672e-07	1.11894e-06
Q9QZB7	Actr10	Actin-related protein 10	0	46207.9	155746	269392	206328	1.15264e+06	1.13534e+06	1.04274e+06	2.43346	9.41622e-06	2.34408e-05
Q99LY9	Ndufs5	NADH dehydrogenase [ubiquinone] iron-sulfur protein 5	0	12647.7	18586.5	25623.2	19648.1	85451.5	120023	143648	2.43285	8.45778e-05	0.000145699
Q9D8X1	Cutc	Copper homeostasis protein cutC homolog	0	29003.6	166530	151474	175099	1.00389e+06	886695	779465	2.4318	6.51415e-07	3.32659e-06
O88643	Pak1	Serine/threonine-protein kinase PAK 1	0	60737	37493.6	42361.4	41406.8	207238	216956	229501	2.43121	2.6924e-06	9.1736e-06
P63087	Ppp1cc	Serine/threonine-protein phosphatase PP1-gamma catalytic subunit	0	36983.8	345059	323586	331567	1.89349e+06	1.74337e+06	1.75591e+06	2.43021	2.63263e-08	5.3839e-07
Q8K1Z0	Coq9	Ubiquinone biosynthesis protein COQ9, mitochondrial	0	35082.6	62209.6	57194.5	43175	259419	327390	283011	2.42989	1.00562e-05	2.47479e-05
Q91WV7	Slc3a1	Neutral and basic amino acid transport protein rBAT	0	78118	119766	69894	113032	732019	416287	480893	2.42498	0.000101723	0.000170462
Q8CC88	Vwa8	von Willebrand factor A domain-containing protein 8	0	213421	654438	674315	674279	3667845	3.62149e+06	3.46639e+06	2.42457	5.41295e-09	3.14666e-07
Q6NWW9	Fndc3b	Fibronectin type III domain-containing protein 3B	0	132764	817235	496742	659197	2.4091e+06	3859314	4.44547e+06	2.42366	6.39272e-05	0.000114569
Q5SWT3	Slc25a35	Solute carrier family 25 member 35	0	32630.8	4.77179e+06	2.16687e+06	2.23619e+06	15563042	15224031	14969448	2.42036	0.000106447	0.000177381
Q8CI94	Pygb	Glycogen phosphorylase, brain form	0	96729.9	116932	171042	164340	686501	718148	1.02163e+06	2.41987	1.6665e-05	3.71227e-05
Q80SU7	Gvin1	Interferon-induced very large GTPase 1	0	280815	60758.8	44056.5	36552.7	283984	256672	205704	2.41986	3.70321e-05	7.21651e-05
Q9CX00	Ist1	IST1 homolog	0	39468.3	298882	259529	349682	1.6592e+06	1.44497e+06	1.72864e+06	2.41847	8.46377e-07	3.96825e-06
Q6NVF9	Cpsf6	Cleavage and polyadenylation specificity factor subunit 6	0	59152.8	305625	198778	257498	1326327	1.24578e+06	1.44397e+06	2.4176	3.26977e-06	1.05175e-05
A2BDX3	Mocs3	Adenylyltransferase and sulfurtransferase MOCS3	0	49375	458188	427991	397043	2.85845e+06	2.02006e+06	2.05625e+06	2.41754	1.61841e-06	6.29408e-06
Q9ER69	Wtap	Pre-mRNA-splicing regulator WTAP	0	44176.6	41381.7	65689.1	37476.3	300948	222884	230531	2.41528	5.90793e-05	0.000107306
P62806	H4c16	Histone H4	0	11367.3	10802802	11086785	11299498	63239244	58256028	55650744	2.41437	3.05147e-09	2.88476e-07
Q9JL35	Hmgn5	High mobility group nucleosome-binding domain-containing protein 5	0	45343.7	76736	89408.6	44736.3	408937	327127	345812	2.41189	7.9485e-05	0.000137599
Q8CIV8	Tbce	Tubulin-specific chaperone E	0	59085.7	43103.2	46472.6	37370.8	209449	238133	226145	2.41174	4.14536e-06	1.25331e-05
O54962	Banf1	Barrier-to-autointegration factor	0	10102.6	657527	522066	616309	3.39565e+06	2.9862e+06	3.13949e+06	2.41112	1.78318e-07	1.49875e-06
Q9ERR7	Selenof	Selenoprotein F	0	17806.5	63726.4	76820.5	47319.1	280923	361865	342595	2.41068	2.05651e-05	4.41853e-05
Q9D1M7	Fkbp11	Peptidyl-prolyl cis-trans isomerase FKBP11	0	22137.2	37608.7	44387	27576.3	168806	192191	212610	2.40906	3.01205e-05	6.07109e-05
O88967	Yme1l1	ATP-dependent zinc metalloprotease YME1L1	0	80028	1.57093e+06	1.70005e+06	1.80539e+06	8722088	9518836	8681206	2.40795	1.63496e-08	4.46275e-07
Q6Q473	Clca4a	Calcium-activated chloride channel regulator 4A	0	101872	114479	59918.6	67447.6	471382	397232	369213	2.40776	6.18629e-05	0.000111422
Q91VC3	Eif4a3	Eukaryotic initiation factor 4A-III	0	46840	257195	220351	224925	1.50073e+06	1.10148e+06	1.15098e+06	2.40721	1.34886e-06	5.50335e-06
Q8K310	Matr3	Matrin-3	0	94630.3	413550	423162	452692	2173688	2.36266e+06	2301560	2.40705	2.35826e-08	5.10649e-07
Q99PU8	Dhx30	ATP-dependent RNA helicase DHX30	0	136668	207272	244867	227850	1.16312e+06	1.19986e+06	1234696	2.4064	1.15907e-07	1.177e-06
Q9R0Q6	Arpc1a	Actin-related protein 2/3 complex subunit 1A	0	41626.3	619413	546960	593612	3.44129e+06	2.92571e+06	2.95597e+06	2.4031	8.06263e-08	9.65077e-07
Q64471	Gstt1	Glutathione S-transferase theta-1	0	27374.2	117669	63324.2	70658.6	456170	372014	458671	2.40261	4.99464e-05	9.29392e-05
Q8C8U0	Ppfibp1	Liprin-beta-1	0	108540	37707.2	58038.7	39635.6	234353	237648	229495	2.40101	1.62034e-05	3.64248e-05
P15864	H1-2	Histone H1.2	0	21266.7	390146	471157	639774	2602229	2689831	2474856	2.40087	4.64021e-06	1.36771e-05
P62960	Ybx1	Y-box-binding protein 1	0	35729.9	98517.8	80021.2	83785	499806	447064	434994	2.40038	1.27702e-06	5.27129e-06
Q9CZY3;Q9D2M8	Ube2v1;Ube2v2	Ubiquitin-conjugating enzyme E2 variant 1;Ubiquitin-conjugating enzyme E2 variant 2	0	16354.73;16366.73	55767	69936.8	66140.3	442568	318041	269175	2.39946	2.08862e-05	4.4776e-05
P28656	Nap1l1	Nucleosome assembly protein 1-like 1	0	45345.1	171255	163898	161918	907529	916396	802100	2.39916	1.62766e-07	1.40814e-06
B1AR13	Cisd3	CDGSH iron-sulfur domain-containing protein 3, mitochondrial	0	15676.2	52741.8	52037.2	52141.3	260662	268303	300219	2.39895	1.60279e-06	6.24991e-06
P47962	Rpl5	60S ribosomal protein L5	0	34400.6	3.22996e+06	3.10018e+06	3130199	16729482	17176400	15957127	2.39756	1.49974e-09	2.3252e-07
Q60598	Cttn	Src substrate cortactin	0	61249.8	888581	914188	958656	5.42279e+06	4.58142e+06	4.57709e+06	2.39668	4.94398e-08	7.42747e-07
P52825	Cpt2	Carnitine O-palmitoyltransferase 2, mitochondrial	0	73980.5	169537	110038	138632	1.08116e+06	558818	622882	2.39499	9.75097e-05	0.000164755
Q8VE22	Mrps23	28S ribosomal protein S23, mitochondrial	0	20348	520335	668338	599149	3.72581e+06	3.06881e+06	2.63951e+06	2.39278	1.78582e-06	6.73985e-06
Q8C407	Yipf4	Protein YIPF4	0	27283	31150.8	31973.4	39795.4	267418	143352	148950	2.39014	0.00011653	0.000191955
Q7TSV4	Pgm2	Phosphopentomutase	0	68747.7	67831.4	66073.1	57247.3	476136	332615	232959	2.38927	7.39401e-05	0.000128805
O55071	Cyp2b19	Cytochrome P450 2B19	0	55996.5	37138.3	31367.4	35548.2	153505	193432	200380	2.38886	1.01069e-05	2.48411e-05
Q91YD9	Wasl	Actin nucleation-promoting factor WASL	0	54274.2	139377	143002	140454	821294	664154	737296	2.38884	3.84667e-07	2.38297e-06
Q99N91	Mrpl34	39S ribosomal protein L34, mitochondrial	0	10531.4	160486	202343	180175	1.03721e+06	980469	826220	2.38866	1.05505e-06	4.61553e-06
Q9CPT5	Nop16	Nucleolar protein 16	0	21139.2	147442	138326	156882	817165	776127	723371	2.38791	2.43254e-07	1.73958e-06
Q9D2R6	Coa3	Cytochrome c oxidase assembly factor 3 homolog, mitochondrial	0	11986.7	70497.3	60429.7	79073.7	350186	394022	349732	2.38745	2.61836e-06	9.03717e-06
Q9D898	Arpc5l	Actin-related protein 2/3 complex subunit 5-like protein	0	16980.3	553990	527845	540212	2.80357e+06	2.88757e+06	2.78995e+06	2.38655	7.82099e-09	3.56637e-07
Q0VBM2	Fam83b	Protein FAM83B	0	114676	752006	663488	677226	3595789	4.0282e+06	3.3325e+06	2.38613	9.28423e-08	1.04619e-06
P23116	Eif3a	Eukaryotic translation initiation factor 3 subunit A	0	161936	2.90273e+06	3.02404e+06	2.99234e+06	16624917	14848775	15188052	2.38575	4.29262e-09	3.00986e-07
Q9EQI8	Mrpl46	39S ribosomal protein L46, mitochondrial	0	32131.7	220964	224313	247485	1.11295e+06	1.18063e+06	1332344	2.38567	2.084e-07	1.61229e-06
P63037	Dnaja1	DnaJ homolog subfamily A member 1	0	44868.2	380354	344161	421182	2.05192e+06	1.93555e+06	1.97547e+06	2.38427	1.03214e-07	1.11184e-06
Q99M87	Dnaja3	DnaJ homolog subfamily A member 3, mitochondrial	0	52443.5	155066	147520	156949	853081	795968	747242	2.38095	1.78644e-07	1.49875e-06
Q8BMD8	Slc25a24	Calcium-binding mitochondrial carrier protein SCaMC-1	0	52902	259920	289392	316708	1.67379e+06	1.10187e+06	1.82512e+06	2.38086	1.13115e-05	2.72539e-05
Q9CWK8	Snx2	Sorting nexin-2	0	58471.1	128603	109936	136373	657096	680395	608406	2.38011	6.95362e-07	3.45985e-06
P57780	Actn4	Alpha-actinin-4	0	104977	981058	1.14509e+06	1.16519e+06	5.61104e+06	5.81441e+06	5657439	2.37987	3.38279e-08	5.90617e-07
Q9CXS4	Cenpv	Centromere protein V	0	27541.1	39075.1	38062.2	44518.1	249109	199251	187617	2.37862	8.31958e-06	2.11988e-05
Q91YT0	Ndufv1	NADH dehydrogenase [ubiquinone] flavoprotein 1, mitochondrial	0	50834.2	62543.9	52266.2	62321.5	302053	317553	298607	2.37843	1.92703e-06	7.12026e-06
Q62261	Sptbn1	Spectrin beta chain, non-erythrocytic 1	0	274223	6.1125e+06	6209988	6275704	33407098	32434388	30806076	2.37685	1.03359e-09	1.82791e-07
Q91WE6	Cdkal1	Threonylcarbamoyladenosine tRNA methylthiotransferase	0	65288.7	590556	571475	535936	3.1198e+06	2.73044e+06	2.9639e+06	2.37501	3.54079e-08	6.07262e-07
P48771	Cox7a2	Cytochrome c oxidase subunit 7A2, mitochondrial	0	9290.88	44921.6	42593.9	56502	282593	258603	206475	2.37493	1.29273e-05	3.05463e-05
Q9WUM4	Coro1c	Coronin-1C	0	53120.9	2493955	2.74522e+06	2.93965e+06	15329726	13356545	13691951	2.374	4.16034e-08	6.71895e-07
Q9CPN8	Igf2bp3	Insulin-like growth factor 2 mRNA-binding protein 3	0	63574.8	1.13098e+06	1.01863e+06	1206929	5773531	5.61532e+06	5966752	2.37341	2.712e-08	5.39061e-07
P17225	Ptbp1	Polypyrimidine tract-binding protein 1	0	59321.6	816109	948574	945144	4399431	4779186	4.8408e+06	2.37335	4.50585e-08	7.01324e-07
Q60902	Eps15l1	Epidermal growth factor receptor substrate 15-like 1	0	99308.7	49376.9	48343.2	50516.4	279214	250427	239744	2.37302	2.10562e-06	7.66327e-06
P17809	Slc2a1	Solute carrier family 2, facilitated glucose transporter member 1	0	53984.6	25866.9	35778.3	26635.3	138049	158185	156684	2.37226	1.87208e-05	4.08109e-05
P35822	Ptprk	Receptor-type tyrosine-protein phosphatase kappa	0	164186	178605	285794	274137	1.03354e+06	1.3935e+06	1.34771e+06	2.37198	1.75842e-05	3.88001e-05
Q9D1C8	Vps28	Vacuolar protein sorting-associated protein 28 homolog	0	25452.2	332759	204083	270112	1.36367e+06	1379932	1.35056e+06	2.37141	5.19848e-06	1.48048e-05
P59999	Arpc4	Actin-related protein 2/3 complex subunit 4	0	19667	1.34102e+06	1.08203e+06	1.10126e+06	6.52643e+06	5.91059e+06	5729066	2.37056	1.5689e-07	1.39135e-06
Q9D7H3	RtcA	RNA 3'-terminal phosphate cyclase	0	39254.4	66455	74789	61628.4	237065	469633	378715	2.36829	7.02518e-05	0.00012394
Q9WUR9	Ak4	Adenylate kinase 4, mitochondrial	0	25061.7	606678	923068	902996	3.50598e+06	4.70767e+06	4199076	2.3662	8.11892e-06	2.08397e-05
Q9QYY8	Spast	Spastin	0	66456.3	1.31633e+06	1.85543e+06	2.0299e+06	7488485	10615316	8529935	2.3652	9.18039e-06	2.29421e-05
Q61584	Fxr1	RNA-binding protein FXR1	0	76221.9	184597	221230	194814	1.1094e+06	951607	1.03009e+06	2.36491	3.43464e-07	2.16818e-06
Q922Q2	Riok1	Serine/threonine-protein kinase RIO1	0	64910.4	138201	125108	103230	622789	642306	609233	2.36439	1.26924e-06	5.26787e-06
Q9CY16	Mrps28	28S ribosomal protein S28, mitochondrial	0	20520.3	10643.9	7913.12	10371.8	48199.5	46250.6	53391.1	2.36324	0.000117032	0.000192699
Q9ET30	Tm9sf3	Transmembrane 9 superfamily member 3	0	67544.8	298420	390228	350964	1.78274e+06	1.76258e+06	1.77055e+06	2.36292	2.94534e-07	1.95817e-06
P42567	Eps15	Epidermal growth factor receptor substrate 15	0	98471	134680	156509	130990	664708	791439	714350	2.36286	6.8115e-07	3.42875e-06
O35218	Cpsf2	Cleavage and polyadenylation specificity factor subunit 2	0	88382.6	254401	181448	233844	1.08797e+06	1.07854e+06	1248622	2.36154	1.88361e-06	7.02681e-06
Q8BWR8	Rhpn2	Rhophilin-2	0	76957.2	1.44352e+06	1.73342e+06	1769333	7320708	8873508	9231505	2.36054	4.06492e-07	2.46567e-06
Q9JHS4	Clpx	ATP-dependent Clp protease ATP-binding subunit clpX-like, mitochondrial	0	69228.7	226592	247047	190157	1.2117e+06	1.13312e+06	1.05009e+06	2.36051	6.75218e-07	3.41218e-06
P43241	Cdx2	Homeobox protein CDX-2	0	33476.5	31026.3	40478	38018.9	165217	205283	190688	2.36051	1.13013e-05	2.72539e-05
Q6ZWY3	Rps27l	40S ribosomal protein S27-like	0	9477.16	986934	975084	941417	5043825	5.16663e+06	4707304	2.36037	7.58718e-09	3.54431e-07
Q6IRU2	Tpm4	Tropomyosin alpha-4 chain	0	28467.7	1.07982e+06	1.13207e+06	1.13458e+06	6257265	5.51198e+06	5.44059e+06	2.35998	1.99041e-08	4.83454e-07
P33174	Kif4	Chromosome-associated kinesin KIF4	0	139519	577128	491352	427670	2.53489e+06	2.62419e+06	2.46622e+06	2.35991	3.97695e-07	2.43133e-06
Q99KD5	Unc45a	Protein unc-45 homolog A	0	103447	1.90564e+06	2.30566e+06	2.19121e+06	11626408	10585372	10568730	2.35929	5.15808e-08	7.45331e-07
Q8BVY0	Rsl1d1	Ribosomal L1 domain-containing protein 1	0	50421.3	215474	219923	237188	1.16442e+06	1.14287e+06	1.14095e+06	2.35924	6.17455e-08	8.28116e-07
O88983	Stx8	Syntaxin-8	0	26924.8	121890	80334.5	128765	548064	617069	503512	2.35912	1.55664e-05	3.52737e-05
O88456	Capns1	Calpain small subunit 1	0	28406	35255.8	26102.1	22086	153787	130299	136820	2.35851	4.01214e-05	7.74324e-05
Q5G866	Defa23	Alpha-defensin 23	0	10510	113560	134046	164300	766379	668023	658050	2.35787	3.36156e-06	1.07655e-05
O35286	Dhx15	ATP-dependent RNA helicase DHX15	0	91006.9	638700	661377	660510	3.32681e+06	3.34441e+06	3.3776e+06	2.35783	5.36431e-09	3.14666e-07
Q91WG8	Gne	Bifunctional UDP-N-acetylglucosamine 2-epimerase/N-acetylmannosamine kinase	0	79198.6	107108	96882.3	120253	671760	533071	468294	2.35674	4.95761e-06	1.43294e-05
Q91Y74	St3gal4	CMP-N-acetylneuraminate-beta-galactosamide-alpha-2,3-sialyltransferase 4	0	38058.4	238585	146402	183769	1.00023e+06	932555	921681	2.35513	6.77849e-06	1.81071e-05
Q3UWA6	Gucy2c	Guanylyl cyclase C	0	123232	657592	702438	745277	3.64701e+06	3.42901e+06	3.68654e+06	2.35507	2.17763e-08	5.01079e-07
P16546	Sptan1	Spectrin alpha chain, non-erythrocytic 1	0	284597	8542570	9150356	8710238	47898136	44225708	42992296	2.3545	3.40826e-09	3.00236e-07
Q8JZQ2	Afg3l2	AFG3-like protein 2	0	89518.8	241415	305006	371764	1.3429e+06	1.63112e+06	1.67092e+06	2.3543	5.35666e-06	1.51219e-05
P54116	Stom	Stomatin	0	31375.3	174658	112548	141262	665660	724497	767117	2.35258	5.7741e-06	1.59518e-05
Q3U2P1	Sec24a	Protein transport protein Sec24A	0	118782	528330	579378	534360	2.63059e+06	3092114	2.67389e+06	2.35165	7.43996e-08	9.26215e-07
Q8K0C5	Zg16	Zymogen granule membrane protein 16	0	18209.6	60864.3	48778.9	60133.4	261104	303691	299238	2.35141	4.01688e-06	1.22209e-05
Q9R233	Tapbp	Tapasin	0	49736.4	367927	429965	466420	2.04526e+06	2121207	2.25521e+06	2.35031	2.26929e-07	1.67393e-06
Q9WVD5	Slc25a15	Mitochondrial ornithine transporter 1	0	32823.3	95531.4	95018.3	93503.9	508818	457398	482736	2.34946	4.14838e-07	2.49307e-06
Q9CQI7	Snrpb2	U2 small nuclear ribonucleoprotein B''	0	25323.3	109680	72586.2	87926.4	368231	474905	528954	2.34864	1.84276e-05	4.03305e-05
Q9CQI6	Cotl1	Coactosin-like protein	0	15943.9	306695	510621	571062	1.97929e+06	2.56249e+06	2.32578e+06	2.34777	3.76278e-05	7.32523e-05
Q8BHN5	Rbm45	RNA-binding protein 45	0	53324.4	208371	395583	348203	1.89659e+06	1.40085e+06	1.4187e+06	2.34566	5.80354e-05	0.000105658
O08992	Sdcbp	Syntenin-1	0	32379.3	291870	308147	287503	1.53825e+06	1.61043e+06	1.36927e+06	2.34513	1.03554e-07	1.11184e-06
Q62376	Snrnp70	U1 small nuclear ribonucleoprotein 70 kDa	0	51992.1	132869	103290	134463	592070	667658	610898	2.34395	1.66361e-06	6.39762e-06
Q8K353	Cystm1	Cysteine-rich and transmembrane domain-containing protein 1	0	11401.9	116941	111081	62392.8	597743	422548	419304	2.34325	0.000109289	0.000181104
Q6ZQ58	Larp1	La-related protein 1	0	121125	409395	398995	446700	2.10657e+06	2.24178e+06	2.0178e+06	2.34298	4.80432e-08	7.29568e-07
Q8R3N6	Thoc1	THO complex subunit 1	0	75436	170333	243663	206250	1.18895e+06	962011	970484	2.33957	3.40927e-06	1.08671e-05
Q60605	Myl6	Myosin light polypeptide 6	0	16930	44840484	41951980	42085856	220341408	216993712	213914400	2.33778	4.41767e-10	1.38703e-07
Q09324	Gcnt1	Beta-1,3-galactosyl-O-glycosyl-glycoprotein beta-1,6-N-acetylglucosaminyltransferase	0.00458505	49838.7	581953	504760	470447	3.58025e+06	2.15357e+06	2313012	2.33727	1.31034e-05	3.08372e-05
P17918	Pcna	Proliferating cell nuclear antigen	0	28784.9	144264	159025	172731	810772	841981	749071	2.33722	3.89262e-07	2.40635e-06
O35134	Polr1a	DNA-directed RNA polymerase I subunit RPA1	0	194110	312049	257798	252126	1.72976e+06	1.30192e+06	1.16046e+06	2.33651	4.6773e-06	1.3776e-05
Q8K0Q5	Arhgap18	Rho GTPase-activating protein 18	0	74930.2	1.67626e+06	2.40292e+06	2.30111e+06	10716280	9850418	11309856	2.33635	1.44418e-06	5.80068e-06
Q80UU9	Pgrmc2	Membrane-associated progesterone receptor component 2	0	23334.1	597388	579303	669868	3.30547e+06	2760723	3.26735e+06	2.33565	1.63165e-07	1.40814e-06
Q9D2U5	Naa38	N-alpha-acetyltransferase 38, NatC auxiliary subunit	0	13430.1	72485.5	74169.8	91336	374942	469304	357621	2.33388	5.23215e-06	1.4869e-05
Q99M31	Hspa14	Heat shock 70 kDa protein 14	0	54650.2	379396	247956	317473	1602390	1.51286e+06	1574714	2.33265	2.80047e-06	9.3898e-06
Q8VDR9	Dock6	Dedicator of cytokinesis protein 6	0	233267	7145358	7428234	6.72114e+06	34425796	38611428	34295716	2.33253	1.02352e-08	3.8044e-07
Q8VEE4	Rpa1	Replication protein A 70 kDa DNA-binding subunit	0	69037.2	162499	167139	133059	772193	832238	717911	2.33207	9.23877e-07	4.24786e-06
Q62167	Ddx3x	ATP-dependent RNA helicase DDX3X	0	73101.4	606164	602124	592817	3.26357e+06	2965766	2.85027e+06	2.33146	2.46717e-08	5.19714e-07
O55137	Acot1	Acyl-coenzyme A thioesterase 1	0	46136	58033.2	37384	44647.6	203086	267452	226644	2.32987	2.68781e-05	5.51506e-05
P58660	Card10	Caspase recruitment domain-containing protein 10	0	114414	736981	711418	631322	3.20766e+06	4059836	3223830	2.32893	4.19461e-07	2.50647e-06
O88286	Wiz	Protein Wiz	0	184291	123268	128569	74068.5	596063	566082	441127	2.32879	5.03114e-05	9.35734e-05
P58281	Opa1	Dynamin-like 120 kDa protein, mitochondrial	0	111339	175584	196707	173418	881039	902553	947162	2.32478	1.72965e-07	1.46378e-06
Q9CZU4	Eral1	GTPase Era, mitochondrial	0	48186.9	1021865	783516	828874	4831617	4123319	4.18404e+06	2.32425	4.99541e-07	2.79397e-06
Q9Z2I9	Sucla2	Succinate--CoA ligase [ADP-forming] subunit beta, mitochondrial	0	50113.9	175145	141756	137646	794708	765642	704419	2.32353	9.8365e-07	4.42814e-06
Q8K4L0	Ddx54	ATP-dependent RNA helicase DDX54	0	97747.9	44413.1	60703.2	51383.5	244901	264218	268123	2.32283	6.13382e-06	1.66989e-05
Q9CZB0	Sdhc	Succinate dehydrogenase cytochrome b560 subunit, mitochondrial	0	18381.9	77314.7	126890	107381	464761	535441	529543	2.32227	1.44044e-05	3.32331e-05
Q9D8W5	Psmd12	26S proteasome non-ATPase regulatory subunit 12	0	52895.2	3.32396e+06	3.4571e+06	3.53834e+06	15316064	19030282	17357764	2.31972	5.1727e-08	7.45331e-07
Q8BKF1	Polrmt	DNA-directed RNA polymerase, mitochondrial	0	136705	219750	251077	237475	1093424	1.26613e+06	1.17742e+06	2.31963	1.88109e-07	1.5206e-06
Q9WUN2	Tbk1	Serine/threonine-protein kinase TBK1	0	83424.6	77360	76425.1	93331.8	504239	303891	447836	2.31946	2.46687e-05	5.12137e-05
A2AT37	Upf2	Regulator of nonsense transcripts 2	0	147553	361646	411231	371200	1.95834e+06	1.89878e+06	1.8449e+06	2.3191	5.01291e-08	7.45331e-07
Q9JKY5	Hip1r	Huntingtin-interacting protein 1-related protein	0	119426	463434	498034	475947	2.58403e+06	2.3545e+06	2.24114e+06	2.31855	4.6484e-08	7.14968e-07
Q9CXL3	NA	Uncharacterized protein C7orf50 homolog	0	22168.2	438205	470317	556072	2.37062e+06	2.53006e+06	2366361	2.31746	2.11293e-07	1.61852e-06
Q8BWW9	Pkn2	Serine/threonine-protein kinase N2	0	111607	73337.1	143569	136699	568510	552231	567721	2.31741	7.51085e-05	0.000130723
Q91YX5	Lpgat1	Acyl-CoA:lysophosphatidylglycerol acyltransferase 1	0	43088.4	42487.5	44833.7	50297.4	248862	213177	223281	2.31662	4.31646e-06	1.29194e-05
P61804	Dad1	Dolichyl-diphosphooligosaccharide--protein glycosyltransferase subunit DAD1	0	12496.7	40505	46979.5	39301.2	185846	223245	222779	2.31645	6.69066e-06	1.79467e-05
Q9Z2B9	Rps6ka4	Ribosomal protein S6 kinase alpha-4	0	85652	391955	449138	455968	2.2478e+06	2.23797e+06	1.96357e+06	2.3144	1.46638e-07	1.32487e-06
Q6ZWU9	Rps27	40S ribosomal protein S27	0	9461.12	275062	316628	284564	1.51153e+06	1.6081e+06	1.25289e+06	2.3137	5.78856e-07	3.06657e-06
Q99NB9	Sf3b1	Splicing factor 3B subunit 1	0	145816	759605	675233	739329	3.86263e+06	3.52801e+06	3.41563e+06	2.31317	4.12409e-08	6.68828e-07
Q8K4L3	Svil	Supervillin	0	243162	13037721	13431097	13310194	67750456	64895852	65055752	2.31308	3.91283e-10	1.38703e-07
Q4PJX1	Odr4	Protein odr-4 homolog	0	49997.7	59033	66681.9	57523.5	353167	253842	309571	2.31244	6.71188e-06	1.79787e-05
Q8CHC4	Synj1	Synaptojanin-1	0	172617	332149	266704	276357	1.50671e+06	1304321	1.52529e+06	2.31198	5.40919e-07	2.95177e-06
O54825	Bysl	Bystin	0	49783.5	186999	158147	148742	817892	860406	764643	2.31153	6.92668e-07	3.45088e-06
Q9R0P6	Sec11a	Signal peptidase complex catalytic subunit SEC11A	0	20626.3	27904.9	21733.4	25883.1	118285	122114	132813	2.31103	1.75727e-05	3.88001e-05
Q8BU31	Rap2c	Ras-related protein Rap-2c	0	20744.8	70169	60053.2	43007.5	270754	293474	278657	2.31092	2.07277e-05	4.44853e-05
P62843	Rps15	40S ribosomal protein S15	0	17040.1	4543932	4035461	4621092	20309340	22607044	22546374	2.3109	2.23463e-08	5.02979e-07
P58771	Tpm1	Tropomyosin alpha-1 chain	0	32680.5	2778964	3.3899e+06	3.33336e+06	15882825	15845872	15231649	2.31055	5.25315e-08	7.49596e-07
Q9R1P0	Psma4	Proteasome subunit alpha type-4	0	29470.8	257692	284908	276510	1.54959e+06	1.30408e+06	1.22478e+06	2.30991	3.91995e-07	2.41938e-06
Q9WUM5	Suclg1	Succinate--CoA ligase [ADP/GDP-forming] subunit alpha, mitochondrial	0	36154.8	117604	128513	118815	568554	612294	628548	2.30965	3.44675e-07	2.16876e-06
Q91XD6	Vps36	Vacuolar protein-sorting-associated protein 36	0	43735.5	198507	176821	195244	891070	927179	1.00733e+06	2.30802	2.09284e-07	1.6159e-06
Q9Z2X1	Hnrnpf	Heterogeneous nuclear ribonucleoprotein F	0	45729.9	1.85207e+06	1.78612e+06	1.80813e+06	9042020	9347996	8588457	2.30774	3.6029e-09	3.00986e-07
Q9D1J1	Necap2	Adaptin ear-binding coat-associated protein 2	0	28598	83669.1	125851	105467	530428	476754	531778	2.30664	6.17287e-06	1.67823e-05
Q07113	Igf2r	Cation-independent mannose-6-phosphate receptor	0	273815	468164	454215	440982	2.42241e+06	2.24748e+06	2.08355e+06	2.30615	5.15707e-08	7.45331e-07
O08600	Endog	Endonuclease G, mitochondrial	0	32190.6	208250	446266	388956	1516093	1.67763e+06	1.71883e+06	2.30605	0.000100012	0.00016825
Q6VGS5	Ccdc88c	Protein Daple	0	226535	151232	133305	156408	738723	774503	666090	2.30573	5.5295e-07	2.98725e-06
Q91YR1	Twf1	Twinfilin-1	0	40079.4	269905	307870	291060	1.48782e+06	1.40399e+06	1397511	2.30509	7.86958e-08	9.64071e-07
Q3TN34	Micall2	MICAL-like protein 2	0	108288	412394	335629	346126	1.76803e+06	1.86035e+06	1.75456e+06	2.30414	1.89325e-07	1.52246e-06
Q99104	Myo5a	Unconventional myosin-Va	0	215538	1.16905e+06	1.1846e+06	1.19184e+06	6.18422e+06	5.83819e+06	5.50148e+06	2.30367	9.01516e-09	3.75414e-07
Q3UKC1	Tax1bp1	Tax1-binding protein 1 homolog	0	93630.3	931167	917207	990485	5.34765e+06	4649280	4090937	2.30323	2.2846e-07	1.67393e-06
P28309;P28310;P50705;P50706;P50714	Defa2;Defa3;Defa7;Defa8;Defa16	Alpha-defensin 2;Alpha-defensin 3;Alpha-defensin 7;Alpha-defensin 8 (Fragment);Alpha-defensin 16	0	10559.99;10527.99;10495.9;9226.25;10429.83	785821	739674	578106	3.9128e+06	3.15795e+06	3.26686e+06	2.30282	1.52123e-06	6.01663e-06
P51432	Plcb3	1-phosphatidylinositol 4,5-bisphosphate phosphodiesterase beta-3	0	139487	1.33667e+06	1.38431e+06	1.32126e+06	7222267	6443647	6.29939e+06	2.30194	1.69451e-08	4.48374e-07
Q9Z1G3	Atp6v1c1	V-type proton ATPase subunit C 1	0	43887.6	23560.7	15991	14511.5	98566.5	76537.5	86502.8	2.29966	0.000118214	0.000194316
Q8VC19	Alas1	5-aminolevulinate synthase, non-specific, mitochondrial	0	71017.5	1.36598e+06	1105832	1.03217e+06	6208568	5443054	5.50394e+06	2.29947	4.64173e-07	2.65359e-06
Q9DBH0	Wwp2	NEDD4-like E3 ubiquitin-protein ligase WWP2	0	98760.7	211612	143903	148548	817471	793206	827691	2.29683	4.42266e-06	1.31762e-05
Q9CXW4	Rpl11	60S ribosomal protein L11	0	20252.4	2255566	2.43938e+06	2.35828e+06	12364021	11612507	10712486	2.29639	1.53245e-08	4.36036e-07
P14115	Rpl27a	60S ribosomal protein L27a	0	16605.5	2.76799e+06	2.91607e+06	2984547	14662649	13821667	14087175	2.29629	2.85804e-09	2.84046e-07
Q80UG5	Septin9	Septin-9	0	65574.9	676611	540407	447575	3.02022e+06	2.32804e+06	2.75667e+06	2.29599	5.11683e-06	1.4626e-05
Q64511	Top2b	DNA topoisomerase 2-beta	0	181909	3.17204e+06	3.90171e+06	3.66257e+06	17481710	18165918	16880232	2.29528	5.22467e-08	7.49596e-07
Q6PHN9	Rab35	Ras-related protein Rab-35	0	23025.2	1.45828e+06	1.36906e+06	657266	5399362	5.47469e+06	5.24078e+06	2.29445	0.000144207	0.000230398
O35083	Agpat1	1-acyl-sn-glycerol-3-phosphate acyltransferase alpha	0	31709.3	111849	62544.7	56228.4	372704	356746	348916	2.29396	9.28124e-05	0.00015792
Q8CFJ9	Wdr24	GATOR complex protein WDR24	0	88184.4	115990	123387	149546	409253	817100	752829	2.29267	0.000108295	0.000179842
P35585	Ap1m1	AP-1 complex subunit mu-1	0	48542.8	174367	147225	150663	735849	817864	755494	2.2924	4.46705e-07	2.60365e-06
P51410	Rpl9	60S ribosomal protein L9	0	21881.4	1.68231e+06	1.609e+06	1.60778e+06	9321612	7430086	7.38616e+06	2.29237	1.6405e-07	1.40989e-06
Q9WTX2	Prkra	Interferon-inducible double-stranded RNA-dependent protein kinase activator A	0	34371.1	106425	139401	123263	577829	601555	617341	2.29152	1.25999e-06	5.24005e-06
Q8VI47	Abcc2	ATP-binding cassette sub-family C member 2	0	173671	1.42157e+06	1439030	1.3572e+06	7328715	6752021	6583226	2.29148	9.74897e-09	3.75414e-07
Q62419	Sh3gl1	Endophilin-A2	0	41518.2	321506	458130	406445	1.5127e+06	2.01877e+06	2296640	2.29075	1.15329e-05	2.77304e-05
P48678	Lmna	Prelamin-A/C	0	74237.6	667954	704725	688676	3487595	3.41384e+06	3.18847e+06	2.29055	1.40071e-08	4.17628e-07
P70295	Aup1	Lipid droplet-regulating VLDL assembly factor AUP1	0	46121.3	408073	410035	573072	2.29628e+06	2.43261e+06	2.00803e+06	2.29002	2.89622e-06	9.60539e-06
P62082	Rps7	40S ribosomal protein S7	0	22126.8	1.24177e+06	1.27104e+06	1.18527e+06	6867926	5.79285e+06	5486933	2.28884	1.13943e-07	1.17042e-06
P68254	Ywhaq	14-3-3 protein theta	0	27778.3	161177	188541	171076	845168	890598	805881	2.2888	2.90373e-07	1.94721e-06
Q9QZS3	Numb	Protein numb homolog	0	70812.9	780328	734623	865904	4.66968e+06	3.70317e+06	3.34474e+06	2.28816	1.19325e-06	5.06021e-06
Q9Z0H3	Smarcb1	SWI/SNF-related matrix-associated actin-dependent regulator of chromatin subfamily B member 1	0	44141.2	541487	477112	302719	1782528	2.14079e+06	2.38587e+06	2.28771	3.39481e-05	6.70315e-05
Q9CZW4	Acsl3	Fatty acid CoA ligase Acsl3	0	80492.4	3.23376e+06	2.64787e+06	2.52022e+06	10970330	15323525	14942611	2.28766	2.71421e-06	9.20565e-06
P30999	Ctnnd1	Catenin delta-1	0	104925	1.29792e+06	1.35994e+06	1.22728e+06	6.76598e+06	6.02132e+06	6183048	2.28716	2.03888e-08	4.89354e-07
Q9Z0G0	Gipc1	PDZ domain-containing protein GIPC1	0	36129.3	375364	355231	357703	1.95824e+06	1.79147e+06	1.57995e+06	2.28685	1.79769e-07	1.50169e-06
A2A4P0	Dhx8	ATP-dependent RNA helicase DHX8	0	142572	84129.6	109220	95328.1	542122	421689	444372	2.28588	4.29108e-06	1.28633e-05
Q9JJF3	Riox1	Ribosomal oxygenase 1	0	67556.7	70410	78127.8	60207	327244	347167	337395	2.28487	2.85572e-06	9.53382e-06
O88738	Birc6	Baculoviral IAP repeat-containing protein 6	0	532170	386680	325306	379888	1.70764e+06	2.08715e+06	1.55146e+06	2.28481	1.20106e-06	5.06861e-06
Q9CQM9	Glrx3	Glutaredoxin-3	0	37778.4	269093	319303	283065	1.25594e+06	1.49623e+06	1.49636e+06	2.28439	4.20332e-07	2.50647e-06
Q8VD76	Gtf2h3	General transcription factor IIH subunit 3	0	34243.9	127980	126727	188439	778255	649429	697034	2.28296	8.89298e-06	2.23681e-05
P05132	Prkaca	cAMP-dependent protein kinase catalytic subunit alpha	0	40570.6	505817	366727	505808	2036546	2307193	2.30172e+06	2.28295	1.83792e-06	6.88954e-06
Q8R4U7	Luzp1	Leucine zipper protein 1	0	119311	410776	395696	375180	1818931	1.97481e+06	1.95156e+06	2.28163	4.04312e-08	6.61229e-07
Q99JX4	Eif3m	Eukaryotic translation initiation factor 3 subunit M	0	42517	327817	369398	353624	1.57888e+06	1819270	1709547	2.28046	1.0983e-07	1.13824e-06
Q7TMY8	Huwe1	E3 ubiquitin-protein ligase HUWE1	0	482635	248390	216622	191327	1.25546e+06	926182	1.01434e+06	2.28002	3.00808e-06	9.87242e-06
Q99KG3	Rbm10	RNA-binding protein 10	0	103494	1.07472e+06	852456	992110	4.83377e+06	4.54565e+06	4.71658e+06	2.27772	1.27857e-07	1.22754e-06
Q61235	Sntb2	Beta-2-syntrophin	0	56381.7	49931.5	47667.9	31856.8	200323	173818	247999	2.27712	6.02839e-05	0.000109187
Q8CG46	Smc5	Structural maintenance of chromosomes protein 5	0	128813	134535	188031	157944	876250	775264	667685	2.2756	4.92392e-06	1.42426e-05
Q9WTX5	Skp1	S-phase kinase-associated protein 1	0	18672	93347.2	103803	90280.3	493738	483281	415969	2.27535	1.32228e-06	5.41199e-06
Q91WK2	Eif3h	Eukaryotic translation initiation factor 3 subunit H	0	39832.2	724334	1.02553e+06	982529	4.1192e+06	4.66084e+06	4300516	2.27393	1.56473e-06	6.14479e-06
Q8C0M0	Wdr59	GATOR complex protein WDR59	0	111726	97479.7	103338	104379	491654	513893	470421	2.27355	4.80188e-07	2.70918e-06
P70671	Irf3	Interferon regulatory factor 3	0	46852.2	90759.1	108975	104565	483692	556171	434384	2.27335	2.43086e-06	8.51899e-06
Q9Z321	Top3b	DNA topoisomerase 3-beta-1	0	96949.1	299066	317449	405992	1670066	1.73335e+06	1.50342e+06	2.27302	1.27167e-06	5.27129e-06
Q9DCU6	Mrpl4	39S ribosomal protein L4, mitochondrial	0	33073.1	49016.3	30885.2	24939.5	166285	176317	144849	2.27115	0.000140953	0.000225897
Q9QY23	Pkp3	Plakophilin-3	0	87332.5	635415	646760	616929	3381387	3.03809e+06	2775283	2.27105	8.34164e-08	9.88753e-07
O70228	Atp9a	Probable phospholipid-transporting ATPase IIA	0	118609	86000.6	68042.8	58356.2	352419	315096	345444	2.27053	8.85449e-06	2.23002e-05
Q6A0A9	FAM120A	Constitutive coactivator of PPAR-gamma-like protein 1	0	121646	579094	535500	555158	2.79103e+06	2727403	2.5396e+06	2.27037	2.57535e-08	5.36671e-07
Q8BMK4	Ckap4	Cytoskeleton-associated protein 4	0	63692.1	74245.2	85401	89931.2	407575	378096	415404	2.27023	1.5319e-06	6.03503e-06
Q45VN2	Defa20	Alpha-defensin 20	0	10600.9	301106	285788	346847	1.70003e+06	1.37972e+06	1.42715e+06	2.26978	6.49558e-07	3.32298e-06
Q3UFY8	Trmt10c	tRNA methyltransferase 10 homolog C	0	48385.8	72376.5	53112.4	67257	290674	307122	324774	2.26971	5.94633e-06	1.63461e-05
P59242	Cgn	Cingulin	0	136447	727080	874453	839570	4.13924e+06	3.88402e+06	3.71697e+06	2.26889	9.84097e-08	1.08363e-06
P97496	Smarcc1	SWI/SNF complex subunit SMARCC1	0	122890	156933	213994	186462	825133	915950	927464	2.26886	1.58167e-06	6.1893e-06
Q9D0F4	Nkap	NF-kappa-B-activating protein	0	47227.5	266200	163185	177704	1.06559e+06	805892	1.00575e+06	2.26862	2.21129e-05	4.68615e-05
P62309	Snrpg	Small nuclear ribonucleoprotein G	0	8496.06	232937	159921	228537	745111	981686	1.30016e+06	2.26786	4.94813e-05	9.21179e-05
B1AY10	Nfx1	Transcriptional repressor NF-X1	0	123811	139507	117935	116721	659169	588293	552562	2.2673	1.20859e-06	5.08078e-06
E9Q3L2	Pi4ka	Phosphatidylinositol 4-kinase alpha	0	237042	125416	115321	123867	543345	638616	575841	2.2671	5.79135e-07	3.06657e-06
O35387	Hax1	HCLS1-associated protein X-1	0	31654.4	149213	128024	127411	776734	544259	640956	2.26621	4.1626e-06	1.25754e-05
Q99JZ0	Sdcbp2	Syntenin-2	0	31564.7	2.08992e+06	2.0451e+06	1.72904e+06	9029215	10538400	8641189	2.26594	2.59932e-07	1.82815e-06
Q91W97	Hkdc1	Hexokinase HKDC1	0	102259	618255	611595	594004	3.11861e+06	2778641	2.88051e+06	2.26538	2.32311e-08	5.05864e-07
Q9CYN2	Spcs2	Signal peptidase complex subunit 2	0	24977.7	108231	115456	104715	424221	600464	567759	2.26274	4.54399e-06	1.34447e-05
P40694	Ighmbp2	DNA-binding protein SMUBP-2	0	109466	544859	537365	546098	2717717	2.6329e+06	2.46808e+06	2.26242	1.86694e-08	4.63862e-07
Q8BX80	Engase	Cytosolic endo-beta-N-acetylglucosaminidase	0	82945.4	693877	635473	690085	3.26918e+06	3.1156e+06	3.29229e+06	2.26134	1.77984e-08	4.51408e-07
O09106	Hdac1	Histone deacetylase 1	0	55074.9	241481	248452	236974	1277183	1.06823e+06	1.14399e+06	2.25947	1.89917e-07	1.52405e-06
Q921Y2	Imp3	U3 small nucleolar ribonucleoprotein protein IMP3	0	21777.1	454671	392517	483431	2000662	2.30253e+06	2.05405e+06	2.25902	2.91698e-07	1.95271e-06
P52196	Tst	Thiosulfate sulfurtransferase	0	33465.9	307101	219763	339550	1.19661e+06	1.23285e+06	1.69919e+06	2.25776	2.00557e-05	4.31866e-05
Q80WG5	Lrrc8a	Volume-regulated anion channel subunit LRRC8A	0	94119.6	93666.1	135935	109367	554802	492855	556380	2.25716	5.11386e-06	1.4626e-05
P0DP26;P0DP27;P0DP28	Calm1;Calm2;Calm3	Calmodulin-1;Calmodulin-2;Calmodulin-3	0	16837.58;16837.58;16837.58	8875839	9236196	9931013	45432408	46399060	42097348	2.25607	7.93518e-09	3.57637e-07
Q9D1Q1	Mphosph6	M-phase phosphoprotein 6	0	19085.8	163235	240204	216527	865769	1.10485e+06	966989	2.25583	6.5036e-06	1.75299e-05
Q61249	Igbp1	Immunoglobulin-binding protein 1	0	38970.9	34041.1	32965.4	50560.9	199474	158465	195157	2.25481	4.57857e-05	8.62738e-05
A2RTL5	Rsrc2	Arginine/serine-rich coiled-coil protein 2	0	43876.5	84300	82516.5	81007.2	482520	353084	359474	2.25466	4.79944e-06	1.40397e-05
Q8CFE4	Scyl2	SCY1-like protein 2	0	103317	530489	564701	640411	3.00228e+06	2.71043e+06	2557882	2.25383	2.11143e-07	1.61852e-06
Q6P4T2	Snrnp200	U5 small nuclear ribonucleoprotein 200 kDa helicase	0	244547	96577.3	84661.5	92129.4	430970	436199	434181	2.25319	7.36714e-07	3.63296e-06
Q8CI08	Slain2	SLAIN motif-containing protein 2	0	62378	124318	92998.2	105448	471406	549898	509271	2.2529	2.81223e-06	9.41296e-06
P62242	Rps8	40S ribosomal protein S8	0	24205.2	3362725	3.32808e+06	3.29828e+06	17360464	15547722	14780478	2.25198	1.56668e-08	4.36867e-07
Q60848	Hells	Lymphocyte-specific helicase	0	95125.6	329339	530701	343696	1879027	1.95594e+06	1.76494e+06	2.25155	1.04503e-05	2.55072e-05
Q8R1B4	Eif3c	Eukaryotic translation initiation factor 3 subunit C	0	105531	1.10546e+06	1.10196e+06	1.18957e+06	5344001	5452107	5362750	2.25085	6.48742e-09	3.44455e-07
Q9CQ75	Ndufa2	NADH dehydrogenase [ubiquinone] 1 alpha subcomplex subunit 2	0	10915.7	177511	148074	209563	920970	782057	824419	2.25072	3.01226e-06	9.87776e-06
Q9CUN6	Smurf1	E3 ubiquitin-protein ligase SMURF1	0	83355.6	68633.1	44200.8	60180.8	303774	242327	267223	2.25048	2.46675e-05	5.12137e-05
P10107	Anxa1	Annexin A1	0	38734.3	117052	83099.9	85478.8	452707	449924	438929	2.2495	5.36733e-06	1.5141e-05
Q91Z96	Bmp2k	BMP-2-inducible protein kinase	0	126185	694854	646983	666504	3.30996e+06	3.19437e+06	3033356	2.24733	1.81665e-08	4.57229e-07
P39053	Dnm1	Dynamin-1	0	97802.8	391736	408423	469234	2.32804e+06	1.97175e+06	1734193	2.24279	1.15057e-06	4.9332e-06
Q60737	Csnk2a1	Casein kinase II subunit alpha	0	45133.5	928979	854210	987229	4.18584e+06	4.74811e+06	4.1743e+06	2.24219	7.4556e-08	9.26215e-07
A2APB8	Tpx2	Targeting protein for Xklp2	0	85894.1	181521	173095	156659	984341	695555	760508	2.24165	3.38308e-06	1.08102e-05
Q91VH2	Snx9	Sorting nexin-9	0	66545.7	2249266	2.23189e+06	2.14969e+06	10587257	10630292	10131842	2.24111	2.46238e-09	2.72691e-07
Q921I1	Tf	Serotransferrin	0	76723.8	141734	130546	144963	497668	774498	734075	2.2403	1.11372e-05	2.69461e-05
A2ADA5	Pusl1	tRNA pseudouridine synthase-like 1	0	31992.6	1157062	1.05258e+06	1295930	5506506	4.9474e+06	6103782	2.23971	3.34327e-07	2.13837e-06
Q8BPB0;Q921Y0	Mob1b;Mob1a	MOB kinase activator 1B;MOB kinase activator 1A	0	25090.82;25079.75	27071.8	18612.5	15554.3	85732.5	98618.3	97670	2.23969	0.000131255	0.000212952
Q60749	Khdrbs1	KH domain-containing, RNA-binding, signal transduction-associated protein 1	0	48370.6	2084991	1.91814e+06	1.79494e+06	8945059	9164738	9204369	2.2386	1.59836e-08	4.39378e-07
Q8BK63	Csnk1a1	Casein kinase I isoform alpha	0	38914.8	142092	140770	159525	748470	684589	653212	2.23759	4.98596e-07	2.79272e-06
P70336	Rock2	Rho-associated protein kinase 2	0	160586	205895	198676	313848	1.35761e+06	1.24437e+06	797093	2.23756	8.47677e-05	0.000145897
Q60829	Ppp1r1b	Protein phosphatase 1 regulatory subunit 1B	0	21780.5	212762	180144	183107	935566	870891	903140	2.23739	3.2882e-07	2.11361e-06
Q9JKF1	Iqgap1	Ras GTPase-activating-like protein IQGAP1	0	188742	1.8514e+06	1971340	1.79965e+06	9274865	8739778	8480578	2.23653	9.82376e-09	3.75414e-07
A6H619	Phrf1	PHD and RING finger domain-containing protein 1	0	184081	115604	76461.2	106192	485145	402809	502288	2.23611	1.4784e-05	3.3927e-05
Q9Z1R2	Bag6	Large proline-rich protein BAG6	0	121037	501098	349104	434097	2.22093e+06	1.98598e+06	1798496	2.2356	2.89594e-06	9.60539e-06
Q9JM76	Arpc3	Actin-related protein 2/3 complex subunit 3	0	20524.7	798013	853382	868295	4.35697e+06	3.59936e+06	3.92919e+06	2.23443	8.76122e-08	1.01369e-06
Q99LB2	Dhrs4	Dehydrogenase/reductase SDR family member 4	0	29884.6	790431	870948	803925	4.26708e+06	3677229	3672426	2.23403	7.44249e-08	9.26215e-07
Q9Z1B7	Mapk13	Mitogen-activated protein kinase 13	0	42071.6	532817	522376	519940	2949798	1.99362e+06	2.55665e+06	2.23299	2.01038e-06	7.37201e-06
Q9QYJ0	Dnaja2	DnaJ homolog subfamily A member 2	0	45745.6	698821	710811	782625	3.42573e+06	3.49376e+06	3.37429e+06	2.23295	2.15716e-08	5.01079e-07
Q99KK9	Hars2	Histidine--tRNA ligase, mitochondrial	0	56985.3	611248	591664	559665	3.0314e+06	2.52509e+06	2.74274e+06	2.23221	1.00493e-07	1.09721e-06
Q6Y7W8	Gigyf2	GRB10-interacting GYF protein 2	0	149193	2.74099e+06	2.95071e+06	3.44009e+06	13508601	13605501	15687192	2.23174	2.28191e-07	1.67393e-06
Q8BP67	Rpl24	60S ribosomal protein L24	0	17779	2.24012e+06	2531640	2630309	11631009	11475401	11506739	2.22863	2.04677e-08	4.89354e-07
Q9Z204	Hnrnpc	Heterogeneous nuclear ribonucleoproteins C1/C2	0	34384.8	334972	313941	316739	1640973	1.46178e+06	1.42964e+06	2.22863	1.05629e-07	1.11894e-06
Q01320	Top2a	DNA topoisomerase 2-alpha	0	172790	433489	499950	467363	2.28693e+06	2.17762e+06	2.09383e+06	2.22859	7.0623e-08	9.13281e-07
Q8VCW8	Acsf2	Medium-chain acyl-CoA ligase ACSF2, mitochondrial	0	67950.6	69640	82556.5	99815.4	412770	353080	404499	2.22755	7.65457e-06	1.99658e-05
Q8BIL5	Hook1	Protein Hook homolog 1	0	84438.7	73291.2	123953	128291	483466	487791	507094	2.22699	4.21689e-05	8.06745e-05
Q91WD5	Ndufs2	NADH dehydrogenase [ubiquinone] iron-sulfur protein 2, mitochondrial	0	52625.7	439720	431608	387350	2.25075e+06	1980487	1.69143e+06	2.22678	7.64736e-07	3.70514e-06
Q9R1P1	Psmb3	Proteasome subunit beta type-3	0	22964.9	67885.2	52054.2	60953.3	262181	315792	266192	2.22564	7.28928e-06	1.91677e-05
Q64462	Cyp4b1	Cytochrome P450 4B1	0	58900.3	26550.9	43940.6	43357.6	166400	177677	174441	2.22391	6.6159e-05	0.000117683
Q08509	Eps8	Epidermal growth factor receptor kinase substrate 8	0	91737.2	535300	575834	587377	2.77487e+06	2.58996e+06	2.56189e+06	2.22268	3.18842e-08	5.74805e-07
P70335	Rock1	Rho-associated protein kinase 1	0	158171	364103	363811	314477	1.58182e+06	1.65763e+06	1.61378e+06	2.22215	1.14445e-07	1.17042e-06
P58854	Tubgcp3	Gamma-tubulin complex component 3	0	103469	34840.2	31995.7	38190.1	181574	165000	144242	2.22179	1.34166e-05	3.13992e-05
Q5SYD0	Myo1d	Unconventional myosin-Id	0	116081	5.43208e+06	5.48454e+06	5398427	27176620	24561424	24413628	2.22094	4.52632e-09	3.02301e-07
P47941	Crkl	Crk-like protein	0	33830	31677.3	46284.1	35806.1	132757	189569	211352	2.22089	8.55105e-05	0.000147045
Q9DCR2	Ap3s1	AP-3 complex subunit sigma-1	0	21732.1	150264	87426	130450	518302	628985	532560	2.22087	3.17263e-05	6.32893e-05
P70298	Cux2	Homeobox protein cut-like 2	0	154664	290992	313421	358865	1.40545e+06	1.45047e+06	1625895	2.22068	4.3447e-07	2.56067e-06
P45377	Akr1b8	Aldose reductase-related protein 2	0	36120.5	84896.8	101404	129610	406727	576616	480812	2.21968	2.31765e-05	4.85841e-05
Q60631	Grb2	Growth factor receptor-bound protein 2	0	25238.4	248046	274995	275734	1.24192e+06	1185516	1.29078e+06	2.2196	1.17639e-07	1.17834e-06
P62889	Rpl30	60S ribosomal protein L30	0	12784	2.16495e+06	2.23126e+06	2165595	11326919	9819818	9480818	2.21848	3.76168e-08	6.25763e-07
Q3UQ84	Tars2	Threonine--tRNA ligase, mitochondrial	0	81700.3	2.26054e+06	1.68511e+06	1796532	8925312	8614635	8970825	2.2184	4.11475e-07	2.48423e-06
Q69ZX6	Morc2a	ATPase MORC2A	0	117330	55953.7	47447.9	40573.1	169123	232674	275816	2.21823	5.77771e-05	0.000105385
Q8K3Z9	Pom121	Nuclear envelope pore membrane protein POM 121	0	121022	616272	973249	738142	4.10714e+06	3.65132e+06	2973896	2.21814	1.3216e-05	3.10636e-05
Q8K4L6	Mepe	Matrix extracellular phosphoglycoprotein	0.00184289	46872.4	274800	318652	336806	1671765	1.33973e+06	1.32644e+06	2.21812	1.22107e-06	5.11661e-06
Q8CD91	Smoc2	SPARC-related modular calcium-binding protein 2	0	49891.3	149545	145727	130774	601618	725490	657728	2.21811	8.39913e-07	3.95085e-06
Q91W36	Usp3	Ubiquitin carboxyl-terminal hydrolase 3	0	58868	65931.4	53080.6	42961.9	221689	290607	235031	2.21799	3.1043e-05	6.21822e-05
Q6ZWN5	Rps9	40S ribosomal protein S9	0	22591.4	3.07724e+06	3245316	3.2825e+06	15158466	14794949	14714399	2.21782	2.07203e-09	2.5907e-07
Q8C547	Heatr5b	HEAT repeat-containing protein 5B	0	224319	119859	108337	98906.6	529259	493211	494540	2.21708	1.01339e-06	4.49418e-06
P18572	Bsg	Basigin	0	42444.7	250568	263400	198538	965230	1.0166e+06	1.3417e+06	2.21688	6.55601e-06	1.76483e-05
Q8BGT7	Smndc1	Survival of motor neuron-related-splicing factor 30	0	26753.2	40559.7	38954	51427.9	229862	195381	181731	2.21673	1.6641e-05	3.70961e-05
Q9CQA1	Trappc5	Trafficking protein particle complex subunit 5	0	20795.1	95712.3	81002.2	73316.7	481775	368443	321524	2.21655	1.73281e-05	3.83354e-05
Q9Z108	Stau1	Double-stranded RNA-binding protein Staufen homolog 1	0	53924.8	409704	372318	339620	1.78504e+06	1.72003e+06	1.68875e+06	2.21503	1.45509e-07	1.32338e-06
P07356	Anxa2	Annexin A2	0	38676.2	422220	454629	424437	2090757	2.15207e+06	1.81182e+06	2.21491	1.36186e-07	1.27195e-06
Q8CCF0	Prpf31	U4/U6 small nuclear ribonucleoprotein Prp31	0	55429.9	233794	290338	342567	1317009	1.36764e+06	1.29053e+06	2.21445	2.48696e-06	8.67637e-06
O88384	Vti1b	Vesicle transport through interaction with t-SNAREs homolog 1B	0	26713.5	233934	287377	271333	1.00123e+06	1.37512e+06	1324368	2.21443	3.25683e-06	1.05011e-05
Q9Z315	Sart1	U4/U6.U5 tri-snRNP-associated protein 1	0	90885.4	159824	144955	111571	811880	584617	544350	2.21441	2.26891e-05	4.77691e-05
Q501J6	Ddx17	Probable ATP-dependent RNA helicase DDX17	0	72399.5	820193	888545	816857	4138857	3.90324e+06	3676002	2.21344	3.10797e-08	5.74119e-07
Q922K7	Nop2	Probable 28S rRNA (cytosine-C(5))-methyltransferase	0	86751.8	637869	680828	742243	3.12015e+06	3.00788e+06	3.42509e+06	2.21328	9.28508e-08	1.04619e-06
A2RSY6	Trmt1l	TRMT1-like protein	0	80861.2	138614	139221	116574	675624	616084	537296	2.21178	2.00028e-06	7.34195e-06
Q9WVR4	Fxr2	RNA-binding protein FXR2	0	73742.7	1.2353e+06	1.33779e+06	1.79682e+06	6.6054e+06	6.87876e+06	6.48566e+06	2.21096	1.71031e-06	6.51835e-06
Q8K072	Reep4	Receptor expression-enhancing protein 4	0	29690.6	33719.1	34377.7	38179.4	190921	172381	133266	2.21025	2.41772e-05	5.04093e-05
P33610	Prim2	DNA primase large subunit	0.000464576	58408.4	104307	88537.9	64486.8	381292	486510	318069	2.21013	5.78974e-05	0.000105505
Q9DCT2	Ndufs3	NADH dehydrogenase [ubiquinone] iron-sulfur protein 3, mitochondrial	0	30149.3	69696.8	74631.4	83255.2	375619	415869	274466	2.20978	1.60072e-05	3.60512e-05
Q8BKT7	Thoc5	THO complex subunit 5 homolog	0	78686	154884	122366	129691	603270	619554	650948	2.20969	1.16668e-06	4.97476e-06
Q8C7H1	Mmaa	Methylmalonic aciduria type A homolog, mitochondrial	0	45932.3	48707.2	47359.7	63199.6	229634	273975	229092	2.2091	1.24442e-05	2.94828e-05
Q8C0T5	Sipa1l1	Signal-induced proliferation-associated 1-like protein 1	0	197031	369114	348071	368808	1945862	1.545e+06	1.55632e+06	2.20854	4.60183e-07	2.64077e-06
Q6PDQ2	Chd4	Chromodomain-helicase-DNA-binding protein 4	0	217751	3.05635e+06	2936804	2899461	13841760	14055925	13202249	2.20831	2.79042e-09	2.84046e-07
Q921M3	Sf3b3	Splicing factor 3B subunit 3	0	135550	776561	775880	811465	3.69086e+06	3631027	3599262	2.20812	7.68116e-09	3.54431e-07
Q8BW10	Nob1	RNA-binding protein NOB1	0	45463.7	685219	846067	835272	3.69483e+06	3.53985e+06	3649818	2.20774	1.68501e-07	1.42912e-06
Q6ZPL9	Ddx55	ATP-dependent RNA helicase DDX55	0	68464.8	347043	312746	352211	1.47653e+06	1754813	1.4543e+06	2.20769	3.41986e-07	2.16667e-06
O08810	Eftud2	116 kDa U5 small nuclear ribonucleoprotein component	0	109361	666646	652006	688618	3.08911e+06	3.10286e+06	3.07677e+06	2.20749	9.70951e-09	3.75414e-07
E9PZJ8	Ascc3	Activating signal cointegrator 1 complex subunit 3	0	250557	3851618	3.80502e+06	3.70534e+06	17880976	17492030	17050344	2.20591	1.41052e-09	2.27798e-07
P97310	Mcm2	DNA replication licensing factor MCM2	0	102078	891862	862256	731732	3.448e+06	3876147	4.1295e+06	2.20529	3.24494e-07	2.09623e-06
P38060	Hmgcl	Hydroxymethylglutaryl-CoA lyase, mitochondrial	0	34238.8	228459	227757	197430	1172275	820142	1.04693e+06	2.2048	3.56273e-06	1.11996e-05
A2A432	Cul4b	Cullin-4B	0	110699	251584	222484	140757	798485	942386	1.02567e+06	2.2047	4.4795e-05	8.4654e-05
Q6ZQK0	Ncapd3	Condensin-2 complex subunit D3	0	169432	99979.8	118417	111903	546118	494882	479858	2.20435	1.14291e-06	4.91665e-06
Q9CPU0	Glo1	Lactoylglutathione lyase	0	20809.6	26744.1	24398.4	33044.1	122372	142131	121162	2.20357	2.98068e-05	6.02038e-05
Q8K301	Ddx52	Probable ATP-dependent RNA helicase DDX52	0	67474.1	396180	267338	256145	1.3952e+06	1191627	1.5901e+06	2.20217	1.62921e-05	3.65652e-05
Q91YR7	Prpf6	Pre-mRNA-processing factor 6	0	106722	220989	252873	218584	1.04937e+06	1.14648e+06	989009	2.20199	3.7705e-07	2.34959e-06
Q3U9G9	Lbr	Delta(14)-sterol reductase LBR	0	71440.1	1.00015e+06	873923	851480	4.13129e+06	4283233	4.08884e+06	2.20105	5.1238e-08	7.45331e-07
P53026	Rpl10a	60S ribosomal protein L10a	0	24916.4	2463206	2465303	2.45282e+06	11527743	11473427	10941294	2.20074	1.97616e-09	2.5532e-07
Q9WV02	Rbmx	RNA-binding motif protein, X chromosome	0	42300.8	412132	322570	363784	1.25851e+06	1.57319e+06	2.37173e+06	2.20044	4.8037e-05	8.98812e-05
Q6PDN3	Mylk	Myosin light chain kinase, smooth muscle	0	212925	39826.3	51623.8	42315.4	206391	208320	196277	2.19995	8.83639e-06	2.22691e-05
Q9ESJ4	Nckipsd	NCK-interacting protein with SH3 domain	0	78572.4	49849.7	54148.1	41160.4	276512	204764	190171	2.19952	3.01897e-05	6.08187e-05
Q8JZQ9	Eif3b	Eukaryotic translation initiation factor 3 subunit B	0	91370.2	4066464	4.55787e+06	4963972	23121080	19450568	19805706	2.19903	1.91187e-07	1.5274e-06
P62281	Rps11	40S ribosomal protein S11	0	18430.7	2.45553e+06	2.57972e+06	2.40736e+06	11828410	11723760	10637250	2.19863	1.09218e-08	3.81378e-07
P07309	Ttr	Transthyretin	0	15775.9	85541.6	63894.8	58199.9	317008	329638	294398	2.19852	1.23819e-05	2.93891e-05
Q99PV0	Prpf8	Pre-mRNA-processing-splicing factor 8	0	273616	1.08716e+06	1.05958e+06	1.02502e+06	5088451	4.74997e+06	4717759	2.19785	1.05075e-08	3.8044e-07
Q8VEJ4	Nle1	Notchless protein homolog 1	0	53134	149466	132499	85181.6	428532	658307	577285	2.19767	9.51505e-05	0.000161473
Q3THE2	Myl12b	Myosin regulatory light chain 12B	0	19779.2	40665900	43901116	41958796	205560880	190522048	184553600	2.19743	3.95719e-09	3.00986e-07
Q99LG0	Usp16	Ubiquitin carboxyl-terminal hydrolase 16	0	93434.4	132340	114128	133544	567945	607867	562279	2.19618	7.4811e-07	3.66121e-06
Q8BIJ6	Iars2	Isoleucine--tRNA ligase, mitochondrial	0	112804	3772603	3.52465e+06	4.0781e+06	17771496	17387434	16827890	2.19444	1.39914e-08	4.17628e-07
O88939	Zbtb7a	Zinc finger and BTB domain-containing protein 7A	0	60280.8	117319	145789	127462	543402	563591	681555	2.1937	2.65526e-06	9.09168e-06
O70310	Nmt1	Glycylpeptide N-tetradecanoyltransferase 1	0	56888.4	72708.7	89893.2	87777.7	416447	385204	342399	2.19366	3.88067e-06	1.19377e-05
Q6ZQA0	Nbeal2	Neurobeachin-like protein 2	0	301924	66000.5	91989.2	66707.8	395223	317089	308793	2.19271	1.67053e-05	3.71698e-05
O08579	Emd	Emerin	0	29435.5	122456	118051	77685.4	357942	572169	523261	2.19209	8.42961e-05	0.000145343
Q91ZT5	Fgd4	FYVE, RhoGEF and PH domain-containing protein 4	0	86541.1	570775	618318	637427	2.34041e+06	2905459	3152747	2.19146	8.29079e-07	3.91e-06
Q7TMM9	Tubb2a	Tubulin beta-2A chain	0	49907	142771	120317	150157	637248	625768	615874	2.19102	9.65704e-07	4.37275e-06
Q9JLQ0	Cd2ap	CD2-associated protein	0	70449.9	113248	128927	128844	550571	565222	575297	2.19079	5.67335e-07	3.02475e-06
P63073	Eif4e	Eukaryotic translation initiation factor 4E	0	25053.2	57614.1	53311.5	51242.3	293501	243784	209162	2.19037	1.11889e-05	2.70544e-05
P62245	Rps15a	40S ribosomal protein S15a	0	14839.5	1575309	1565063	1.55483e+06	7731182	6.69327e+06	7043441	2.19036	1.84718e-08	4.61915e-07
Q2KN98	Specc1l	Cytospin-A	0	124488	2708151	3.04605e+06	2.88864e+06	13813976	12709285	12896983	2.19006	1.31222e-08	4.17628e-07
Q8BJF9	Chmp2b	Charged multivesicular body protein 2b	0	23934.5	249368	235194	210805	1.13255e+06	994554	1.04095e+06	2.18911	3.70137e-07	2.31769e-06
P58242	Smpdl3b	Acid sphingomyelinase-like phosphodiesterase 3b	0	51599.6	51484.3	36196.2	43797.7	271769	170474	166994	2.18887	0.000100941	0.000169372
P14733	Lmnb1	Lamin-B1	0	66785.6	105020	96027.6	97774.3	472161	457327	432807	2.18883	7.45888e-07	3.65957e-06
P62046	Lrch1	Leucine-rich repeat and calponin homology domain-containing protein 1	0	79076.2	10434221	13110022	13770769	55757992	57850080	55307096	2.18845	2.77892e-07	1.89888e-06
Q9EQM6	Dgcr8	Microprocessor complex subunit DGCR8	0	86321.4	47917.4	50130.2	49576.8	284972	217186	182227	2.18844	2.43279e-05	5.06551e-05
Q9D2Y6	Fbxo25	F-box only protein 25	0	41825.8	108992	118139	144076	552286	630291	502250	2.18609	4.27825e-06	1.28348e-05
Q922D4	Ppp6r3	Serine/threonine-protein phosphatase 6 regulatory subunit 3	0	94652.8	506069	615994	600768	2.50076e+06	2.51758e+06	2.80271e+06	2.18598	2.54859e-07	1.79606e-06
Q9R099	Tbl2	Transducin beta-like protein 2	0	49583.7	736207	832560	752576	3.61768e+06	3.52804e+06	3394297	2.18444	3.33301e-08	5.89897e-07
Q9CWX4	Rpusd4	Pseudouridylate synthase RPUSD4, mitochondrial	0	42407.4	173751	176257	177386	715232	922495	771914	2.18359	9.37307e-07	4.26196e-06
P97363	Sptlc2	Serine palmitoyltransferase 2	0	62981.6	267271	320692	272771	1.31984e+06	1.35262e+06	1225089	2.18254	3.28791e-07	2.11361e-06
Q499E6	NA	Ribosome biogenesis protein C1orf109 homolog	0	24441.7	89928	77645.7	86001.5	384199	391169	373769	2.1825	1.29153e-06	5.3142e-06
Q91Z31	Ptbp2	Polypyrimidine tract-binding protein 2	0.00229938	57488.8	1.26313e+06	1.20504e+06	1.1971e+06	5.39098e+06	5892256	5360792	2.18206	1.36189e-08	4.17628e-07
Q9CQ60	Pgls	6-phosphogluconolactonase	0	27254.4	66403.4	41673.7	58097.1	222022	295277	228757	2.18115	5.10458e-05	9.46214e-05
P54276	Msh6	DNA mismatch repair protein Msh6	0	151084	275347	284049	340886	1.23833e+06	1384563	1.44818e+06	2.18039	6.86563e-07	3.43643e-06
Q921N6	Ddx27	Probable ATP-dependent RNA helicase DDX27	0	85938.7	174857	209672	225900	924714	962390	866478	2.18026	1.03862e-06	4.56428e-06
Q01853	Vcp	Transitional endoplasmic reticulum ATPase	0	89321.8	612305	548151	559024	2.87289e+06	2501352	2429559	2.17998	1.46132e-07	1.32338e-06
Q8BHY2	Noc4l	Nucleolar complex protein 4 homolog	0	58676	610904	642337	716384	2.97996e+06	3.0926e+06	2836520	2.17967	7.8162e-08	9.63407e-07
Q8VI84	Noc3l	Nucleolar complex protein 3 homolog	0	93211.4	124162	169627	186778	647897	734948	766384	2.17851	8.97869e-06	2.25398e-05
Q6GQT9	Nomo1	Nodal modulator 1	0	133420	93803.7	115908	89925.7	535004	425424	397790	2.17764	8.45663e-06	2.14796e-05
Q9QZ06	Tollip	Toll-interacting protein	0	30344.8	109405	106524	103436	465480	523436	457567	2.17703	8.11098e-07	3.85271e-06
Q80ZS3	Mrps26	28S ribosomal protein S26, mitochondrial	0	23443.8	153247	240322	284225	1091335	963279	920283	2.17672	4.7163e-05	8.86107e-05
Q8VI93	Oas3	2'-5'-oligoadenylate synthase 3	0	126333	212924	160103	148315	867303	784485	686265	2.17634	7.46438e-06	1.95091e-05
P0C0S6;Q3THW5	H2az1;H2az2	Histone H2A.Z;Histone H2A.V	0	13552.73;13508.68	474244	545498	508781	2.59887e+06	2146346	2.17878e+06	2.17627	3.10553e-07	2.03672e-06
Q8K224	Nat10	RNA cytidine acetyltransferase	0	115419	1.07986e+06	1.05919e+06	1.04039e+06	5.1262e+06	4.56849e+06	4688426	2.17592	1.75848e-08	4.51383e-07
Q8K0D5	Gfm1	Elongation factor G, mitochondrial	0	83549.5	196833	150566	167878	724898	769088	821435	2.17476	1.48895e-06	5.92587e-06
P19253	Rpl13a	60S ribosomal protein L13a	0	23464.2	9323287	9365799	8749799	45103268	41284604	37765732	2.17474	2.9137e-08	5.64675e-07
Q9CQE8	RTRAF	RNA transcription, translation and transport factor protein	0	28152.2	234349	237019	241106	1020588	1.145e+06	1054201	2.17445	1.26521e-07	1.22486e-06
P58774	Tpm2	Tropomyosin beta chain	0	32836.7	269385	169596	232083	877810	1.08178e+06	1.02622e+06	2.17402	1.34232e-05	3.13992e-05
Q8C0K5	Slc25a16	Solute carrier family 25 member 16	0	36219.6	107060	125119	134544	550052	576667	522176	2.174	1.48318e-06	5.92049e-06
P62984	Uba52	Ubiquitin-60S ribosomal protein L40	0	14728.3	111861	61722.7	66215.8	396964	349035	302843	2.17336	9.91999e-05	0.000167101
Q9QZQ1	Afdn	Afadin	0	206499	485473	463506	529706	2253719	2.27721e+06	2131083	2.17326	6.35158e-08	8.48922e-07
Q9D5T0	Atad1	Outer mitochondrial transmembrane helix translocase	0	40744	206173	148696	208640	970208	850984	710412	2.17294	1.15694e-05	2.77838e-05
Q8VBV3	Exosc2	Exosome complex component RRP4	0	32631.7	194175	264131	260664	1063671	1.03576e+06	1.11271e+06	2.17293	2.17293e-06	7.83218e-06
P46718	Pdcd2	Programmed cell death protein 2	0	38341.8	31059.8	31793.3	28825.8	134567	148839	130204	2.17246	1.25385e-05	2.96517e-05
E9PVX6	Mki67	Proliferation marker protein Ki-67	0	350864	410316	382674	373133	1.7021e+06	1.80364e+06	1748006	2.17239	5.07585e-08	7.45331e-07
Q6P069	Sri	Sorcin	0	21627.3	712407	598794	637855	4097406	3.02486e+06	2.01002e+06	2.17219	7.08277e-05	0.000124788
Q9DCE5	Pak1ip1	p21-activated protein kinase-interacting protein 1	0	42116	282275	342973	331720	1.5015e+06	1.29908e+06	1.50702e+06	2.17207	5.59519e-07	3.00998e-06
Q8R2T8	Gtf3c5	General transcription factor 3C polypeptide 5	0	60501.8	282095	236671	194844	1.357e+06	956586	916734	2.17178	2.06313e-05	4.43029e-05
P70698	Ctps1	CTP synthase 1	0	66682.4	695173	843302	856029	3166599	3.90691e+06	3.70207e+06	2.17066	6.84592e-07	3.43643e-06
Q91VY9	Znf622	Cytoplasmic 60S subunit biogenesis factor ZNF622	0	53451.2	1.55348e+06	1.56497e+06	1.6768e+06	7049866	7064665	7.46266e+06	2.17018	8.2328e-09	3.62617e-07
P42225	Stat1	Signal transducer and activator of transcription 1	0	87197.4	240659	362583	361256	1.45856e+06	1.37402e+06	1434092	2.17018	7.37805e-06	1.93487e-05
P12791	Cyp2b10	Cytochrome P450 2B10	0	56743.6	618731	941733	983328	3.6677e+06	4276692	3328023	2.16984	1.60363e-05	3.60957e-05
Q8R349	Cdc16	Cell division cycle protein 16 homolog	0	71460.2	26798.4	31625	24308.4	113748	125113	131836	2.16961	2.66411e-05	5.47951e-05
Q91YE7	Rbm5	RNA-binding protein 5	0	92311	22061.4	27194.5	28958	131007	99802.8	120977	2.16946	4.59179e-05	8.6481e-05
P62869	Elob	Elongin-B	0	13169.9	190041	131503	171475	705051	757447	727176	2.16725	4.27012e-06	1.28203e-05
Q9Z2C5	Mtm1	Myotubularin	0	69559.3	38714.4	29962.4	43340.4	211993	161848	132637	2.1667	9.23514e-05	0.000157342
Q8VDG3	Parn	Poly(A)-specific ribonuclease PARN	0	71559.1	110300	87444.4	90145	581514	305777	442116	2.16616	8.40945e-05	0.00014506
Q91W50	Csde1	Cold shock domain-containing protein E1	0	88790.6	3.57789e+06	4.19435e+06	4188991	17865868	18087682	17584842	2.16606	3.04296e-08	5.69783e-07
Q8C172	Cers6	Ceramide synthase 6	0	44812.8	50786.9	36089.9	36038.4	215224	165727	167282	2.16568	4.32163e-05	8.23058e-05
P17095	Hmga1	High mobility group protein HMG-I/HMG-Y	0	11614	206327	215783	217736	971200	959306	938652	2.16508	1.04543e-07	1.11818e-06
Q8VCY6	Utp6	U3 small nucleolar RNA-associated protein 6 homolog	0	70429.4	83476.4	74689.1	69144.6	344442	313666	359187	2.16403	2.90175e-06	9.61296e-06
Q8BXK8	Agap1	Arf-GAP with GTPase, ANK repeat and PH domain-containing protein 1	0	94411.1	24518.5	25052.2	38960.6	123869	118703	146292	2.16329	9.82316e-05	0.00016583
Q0P678	Zc3h18	Zinc finger CCCH domain-containing protein 18	0	105694	155386	132378	183484	692269	717022	683281	2.16321	2.46636e-06	8.62003e-06
P48410	Abcd1	ATP-binding cassette sub-family D member 1	0	81858.9	58623.3	38958.8	52323.1	298640	197319	182182	2.16306	0.000114604	0.000189105
Q9CRB2	Nhp2	H/ACA ribonucleoprotein complex subunit 2	0	17247.1	535536	572232	431875	2780119	1758376	2.43185e+06	2.16301	1.51971e-05	3.46312e-05
P62918	Rpl8	60S ribosomal protein L8	0	28024.7	2.14573e+06	2295033	2.33953e+06	10976291	9658744	9743394	2.16213	2.68688e-08	5.3839e-07
Q9DBZ5	Eif3k	Eukaryotic translation initiation factor 3 subunit K	0	25086.7	164607	162448	156207	695770	775359	693836	2.16186	3.21677e-07	2.08848e-06
Q3TUH1	Tamm41	Phosphatidate cytidylyltransferase, mitochondrial	0	37827.8	152451	161327	189271	700792	794586	749042	2.16181	1.02197e-06	4.5167e-06
P62334	Psmc6	26S proteasome regulatory subunit 10B	0	44173	1.2737e+06	1.44949e+06	1.28203e+06	5.67454e+06	6152667	6071677	2.1616	3.65112e-08	6.20691e-07
Q4FZF3	Ddx49	Probable ATP-dependent RNA helicase DDX49	0	54094	372239	471517	518934	2418448	1.93777e+06	1.73794e+06	2.16085	7.09808e-06	1.87412e-05
Q8CCB4	Vps53	Vacuolar protein sorting-associated protein 53 homolog	0	94423.2	25175.2	29346.6	21675.9	111640	100989	126786	2.15994	4.49479e-05	8.48189e-05
Q9QUR6	Prep	Prolyl endopeptidase	0	80751.6	118425	158883	177629	619413	760446	633267	2.15991	1.13277e-05	2.72539e-05
Q9D240	Plekhj1	Pleckstrin homology domain-containing family J member 1	0	19028.8	91421.7	94524.8	131711	480037	425143	497296	2.15947	1.04818e-05	2.5568e-05
Q8C147	Dock8	Dedicator of cytokinesis protein 8	0	238978	4.03531e+06	4.48553e+06	3.66323e+06	18882458	18288532	17095372	2.15877	7.989e-08	9.65077e-07
Q6PE01	Snrnp40	U5 small nuclear ribonucleoprotein 40 kDa protein	0	39275.5	858933	991616	942485	3.82394e+06	4.16083e+06	4.49095e+06	2.15864	1.16949e-07	1.17834e-06
Q8CIM8	Ints4	Integrator complex subunit 4	0	108193	101356	120211	125497	576577	480029	490950	2.15784	2.69338e-06	9.1736e-06
Q8VDJ3	Hdlbp	Vigilin	0	141743	1392696	1.40674e+06	1.42216e+06	6465492	6294638	6.07451e+06	2.15711	4.75758e-09	3.02301e-07
E9Q8D0	Dnajc21	DnaJ homolog subfamily C member 21	0	61734.5	193796	195251	251065	1.15375e+06	876483	832469	2.15648	7.77499e-06	2.01137e-05
Q810V0	Mphosph10	U3 small nucleolar ribonucleoprotein protein MPP10	0	78734.7	68156.5	51996.4	59044.2	205505	283884	317632	2.15617	3.70935e-05	7.22484e-05
Q8BY02	Nkrf	NF-kappa-B-repressing factor	0	77739.2	187904	229363	241704	1.11178e+06	913596	907827	2.15596	2.34547e-06	8.30233e-06
P58252	Eef2	Elongation factor 2	0	95314	629171	611752	628892	2.83864e+06	2.67645e+06	2818775	2.15572	1.5482e-08	4.36036e-07
Q91X78	Erlin1	Erlin-1	0	39182	142489	145686	95192.9	587448	548996	541834	2.15548	1.44181e-05	3.32449e-05
P35700	Prdx1	Peroxiredoxin-1	0	22176.5	5844536	5.89103e+06	6.33848e+06	28010228	27060234	25437170	2.15503	7.1377e-09	3.54431e-07
Q5NBX1	Cobl	Protein cordon-bleu	0	143865	1.21129e+06	1.26607e+06	1.24773e+06	5946151	5.27581e+06	5386636	2.15484	1.95712e-08	4.83172e-07
O70589	Cask	Peripheral plasma membrane protein CASK	0	105109	121812	156210	105408	536482	579230	569526	2.15442	6.77391e-06	1.81071e-05
P97379	G3bp2	Ras GTPase-activating protein-binding protein 2	0	54088.1	960921	1.04182e+06	871620	4924071	3.8999e+06	4.00384e+06	2.15377	6.04485e-07	3.15766e-06
Q6QI06	Rictor	Rapamycin-insensitive companion of mTOR	0	191570	150615	106195	122334	639987	499901	538819	2.15368	8.87374e-06	2.23342e-05
P62862	Fau	40S ribosomal protein S30	0	6647.85	2.41575e+06	2.44684e+06	2.3983e+06	10711804	11087065	10510097	2.15341	2.3488e-09	2.67763e-07
Q99PN3	Trim26	Tripartite motif-containing protein 26	0	62808.8	6.11091e+06	4156350	4.2792e+06	18214744	23216482	22620640	2.15321	7.06455e-06	1.86957e-05
Q05921	Rnasel	2-5A-dependent ribonuclease	0	83274.9	73429.3	47982	52349.6	316393	227857	224973	2.15276	6.13715e-05	0.000110743
Q9CY73	Mrpl44	39S ribosomal protein L44, mitochondrial	0	37527.3	84560.3	68220.9	65351.6	398440	291365	285521	2.1527	1.94809e-05	4.22375e-05
Q91XI1	Dus3l	tRNA-dihydrouridine(47) synthase [NAD(P)(+)]-like	0	71078.5	163568	167925	161769	748206	716730	727660	2.15216	1.87928e-07	1.5206e-06
E9QAG8;Q8BZW4	Znf431;Zfp120	Zinc finger protein 431;Zinc finger protein 120	0	61280.26;51252.38	21026.9	24832.9	26795.4	112351	82842.1	131932	2.15181	0.000105785	0.00017643
Q9Z1Z2	Strap	Serine-threonine kinase receptor-associated protein	0	38442.2	127990	137028	132939	625442	574164	569712	2.15176	4.46429e-07	2.60365e-06
P46467	Vps4b	Vacuolar protein sorting-associated protein 4B	0	49419.3	314405	310722	300300	1294315	1.34764e+06	1.47492e+06	2.15146	1.10555e-07	1.1427e-06
Q9D2R0	Aacs	Acetoacetyl-CoA synthetase	0	75200.2	1.76827e+06	1.97593e+06	2047438	9542725	8079134	8120507	2.15049	1.43357e-07	1.31099e-06
Q9WVM1	Racgap1	Rac GTPase-activating protein 1	0	70158.5	568278	704239	783246	3.01966e+06	2875881	3.15584e+06	2.15002	1.06654e-06	4.63964e-06
Q9DCL9	Paics	Bifunctional phosphoribosylaminoimidazole carboxylase/phosphoribosylaminoimidazole succinocarboxamide synthetase	0	47006.1	43213.1	41910.4	45563.9	188938	200733	190197	2.14991	5.0687e-06	1.4542e-05
Q3TIR3	Ric8a	Synembryn-A	0	59846.8	86340	93330.3	111691	401513	426627	458824	2.14943	3.36353e-06	1.07655e-05
P55937	Golga3	Golgin subfamily A member 3	0	167220	983044	1702343	1199005	6487958	6507248	4.14961e+06	2.14937	8.64147e-05	0.000148336
Q6ZWV7	Rpl35	60S ribosomal protein L35	0	14552.5	3.20735e+06	3.08231e+06	2.88738e+06	17326500	12412683	11579661	2.14901	3.4223e-06	1.08907e-05
Q922Q4	Pycr2	Pyrroline-5-carboxylate reductase 2	0	33659.1	74389	61013	53109.5	344180	237304	257356	2.14874	3.39052e-05	6.6981e-05
Q8CBQ5	Pi4k2b	Phosphatidylinositol 4-kinase type 2-beta	0	53478	145536	178226	133256	611688	655721	750946	2.14843	3.81496e-06	1.18011e-05
P61255	Rpl26	60S ribosomal protein L26	0	17258.2	2.01588e+06	2.17472e+06	2.17343e+06	10382819	9054596	8804756	2.14695	5.34549e-08	7.49596e-07
P58742	Aaas	Aladin	0	59430.7	278548	330854	166395	936318	1.20593e+06	1.17828e+06	2.14631	0.00011105	0.000183709
Q91YK2	Rrp1b	Ribosomal RNA processing protein 1 homolog B	0	80582.2	111716	122083	130725	537461	566699	507658	2.14611	9.34781e-07	4.26196e-06
P68037	Ube2l3	Ubiquitin-conjugating enzyme E2 L3	0	17861.6	436134	477175	393910	1.81713e+06	2.03712e+06	1.91962e+06	2.14588	2.3825e-07	1.71328e-06
Q8BX17	Gemin5	Gem-associated protein 5	0	166592	5.5102e+06	5229832	5345227	25786420	25129010	20594216	2.14562	1.33745e-07	1.26893e-06
Q9CQ26	Stambp	STAM-binding protein	0	48513.6	34143.1	27167.6	38197	133974	136660	167559	2.14532	4.0372e-05	7.77743e-05
Q9WUM3	Coro1b	Coronin-1B	0	53912.2	526865	515027	544129	2732278	2164780	2157329	2.14444	4.71398e-07	2.67517e-06
Q7TPV4	Mybbp1a	Myb-binding protein 1A	0	152037	664510	721329	712845	3202344	3.04504e+06	3.02699e+06	2.14424	2.25355e-08	5.02979e-07
Q9CQZ5	Ndufa6	NADH dehydrogenase [ubiquinone] 1 alpha subcomplex subunit 6	0	15282.8	31459.1	31526.9	25814.2	146860	119062	126424	2.14396	2.68485e-05	5.51191e-05
Q9D945	Llph	Protein LLP homolog	0	15391	44567	34120.2	48667.8	164938	194917	198726	2.1439	2.8276e-05	5.74712e-05
Q80X85	Mrps7	28S ribosomal protein S7, mitochondrial	0	28062.8	166324	159712	137628	834459	655089	577330	2.14389	7.06637e-06	1.86957e-05
P97872	Fmo5	Flavin-containing monooxygenase 5	0	60000.6	307651	317432	283548	1.44776e+06	1.31416e+06	1.25615e+06	2.1438	2.0735e-07	1.60738e-06
Q6ZPE2	Sbf1	Myotubularin-related protein 5	0	208693	397562	422532	416206	1.67266e+06	1.87709e+06	1.92016e+06	2.14337	9.83619e-08	1.08363e-06
Q8BJ03	Cox15	Cytochrome c oxidase assembly protein COX15 homolog	0	45852.9	60848.8	85196.8	77368.6	341049	318269	318548	2.14323	8.26448e-06	2.113e-05
Q6P5B0	Rrp12	RRP12-like protein	0	143131	1.12364e+06	1.22509e+06	1.26801e+06	5213850	5644701	5.106e+06	2.1426	3.67368e-08	6.21798e-07
Q9JJT0	Rcl1	RNA 3'-terminal phosphate cyclase-like protein	0	40840.7	106022	90074.4	79767.3	505784	370323	349727	2.14203	1.97346e-05	4.26135e-05
Q8BMC4	Nop9	Nucleolar protein 9	0	70046.5	806422	973064	1.0786e+06	4296836	4.71273e+06	3591540	2.14169	2.44862e-06	8.56574e-06
Q9ERK4	Cse1l	Exportin-2	0	110455	13852568	10562009	10952338	54287204	49378664	51339828	2.14143	3.84866e-07	2.38297e-06
B2RR83	Ythdc2	3'-5' RNA helicase YTHDC2	0	161092	633697	638742	551301	2.45964e+06	2.84766e+06	2.73427e+06	2.1411	1.86954e-07	1.5206e-06
Q8C2E7	Washc5	WASH complex subunit 5	0	134110	43321.1	35502.1	46229.1	172602	182980	192717	2.13985	1.35905e-05	3.16949e-05
Q91VS8	Farp2	FERM, ARHGEF and pleckstrin domain-containing protein 2	0	121281	109490	99981.4	122558	489658	488251	479475	2.13894	1.27396e-06	5.27129e-06
Q8BSF4	Pisd	Phosphatidylserine decarboxylase proenzyme, mitochondrial	0	45926.6	468799	435015	478808	2.3023e+06	1.99046e+06	1.82031e+06	2.13889	3.94656e-07	2.4276e-06
P63085	Mapk1	Mitogen-activated protein kinase 1	0	41275.6	410879	365095	394180	1.8217e+06	1.60401e+06	1.72669e+06	2.1383	1.32066e-07	1.26081e-06
Q62418	Dbnl	Drebrin-like protein	0	48699.6	165413	152451	171740	765355	751448	642433	2.13823	8.32081e-07	3.91877e-06
Q9Z1B5	Mad2l1	Mitotic spindle assembly checkpoint protein MAD2A	0	23598	177912	118709	122806	500738	696447	631704	2.13611	2.80456e-05	5.70628e-05
P62855	Rps26	40S ribosomal protein S26	0	13015.4	1.44965e+06	1.47277e+06	1.34968e+06	6487078	6.10129e+06	6175498	2.13546	1.1888e-08	3.97224e-07
P35293	Rab18	Ras-related protein Rab-18	0	23035.2	207378	232780	246182	1.00468e+06	1.07653e+06	931584	2.13523	5.22777e-07	2.89056e-06
Q921I6	Sh3bp4	SH3 domain-binding protein 4	0	107584	71593.3	58011.8	50575.4	279830	244071	260729	2.13517	1.32524e-05	3.10933e-05
Q64310	Surf4	Surfeit locus protein 4	0	30381	35561.5	41494.2	30802.7	144900	160011	166107	2.13491	2.14697e-05	4.57486e-05
Q99LH1	Gnl2	Nucleolar GTP-binding protein 2	0	83345.5	180317	139524	132139	734906	636054	602346	2.13472	5.31823e-06	1.50354e-05
Q91VR5	Ddx1	ATP-dependent RNA helicase DDX1	0	82500.2	797100	782106	737148	3.49702e+06	3.42165e+06	3.24689e+06	2.13386	2.18989e-08	5.01079e-07
Q5SUF2	Luc7l3	Luc7-like protein 3	0	51450.1	438892	437168	413887	2.01625e+06	1.82995e+06	1.81723e+06	2.13324	6.47666e-08	8.62665e-07
Q9DBR3	Armc8	Armadillo repeat-containing protein 8	0	75364	45849.4	29740	26807.7	164959	132236	141041	2.13168	0.000120427	0.000197703
P63242	Eif5a	Eukaryotic translation initiation factor 5A-1	0	16832.2	222574	202749	223698	946311	945603	946833	2.13037	1.60035e-07	1.40332e-06
Q80TV8	Clasp1	CLIP-associating protein 1	0	169227	24939.9	22078.6	19164.1	114886	78934.7	97533.6	2.12968	9.02174e-05	0.000154045
Q922K9	Frk	Tyrosine-protein kinase FRK	0	58843.8	451419	486249	534063	1.99619e+06	2.16634e+06	2.26918e+06	2.12909	1.91516e-07	1.5274e-06
Q5NCI0	Urgcp	Up-regulator of cell proliferation	0	104683	48753.5	49816.6	59959.1	267692	236974	192104	2.12893	1.96616e-05	4.2527e-05
Q99LD4	Gps1	COP9 signalosome complex subunit 1	0	53442.2	80125.1	53296	57653.5	361338	264406	215593	2.12882	0.000107134	0.000178144
Q7TQG1	Plekha6	Pleckstrin homology domain-containing family A member 6	0	131427	1.83984e+06	1.62327e+06	1.45705e+06	6.86351e+06	7333096	7223186	2.12816	1.63483e-07	1.40814e-06
Q80TR8	Dcaf1	DDB1- and CUL4-associated factor 1	0	168931	108365	135747	114544	498302	546654	515978	2.1274	1.79104e-06	6.75297e-06
Q8CH18	Ccar1	Cell division cycle and apoptosis regulator protein 1	0	132060	596840	533599	625499	2.93872e+06	2.59163e+06	2.18117e+06	2.12727	1.23927e-06	5.17609e-06
O54785	Limk2	LIM domain kinase 2	0	72202.1	255809	330864	268441	1.13346e+06	1.29313e+06	1.2915e+06	2.12684	1.29426e-06	5.31978e-06
Q9JLI8	Sart3	Squamous cell carcinoma antigen recognized by T-cells 3	0	109619	68314.4	38188	60750.8	208064	251069	252753	2.12678	0.000102884	0.000172258
Q6DFV1	Ncapg2	Condensin-2 complex subunit G2	0	130894	33174.7	30925.5	37549.1	181699	133481	132324	2.12676	3.78969e-05	7.37022e-05
Q62172	Ralbp1	RalA-binding protein 1	0	75043.2	94265.8	108112	81711.7	463791	405887	368130	2.12626	6.86534e-06	1.82887e-05
Q3UM18	Lsg1	Large subunit GTPase 1 homolog	0	73156.5	275325	367391	358845	1.59476e+06	1.42857e+06	1.3252e+06	2.12603	2.44794e-06	8.56574e-06
Q8CHY6	Gatad2a	Transcriptional repressor p66 alpha	0	67334	56294.1	52381.4	63276.9	299703	229757	225293	2.12582	1.4001e-05	3.24182e-05
Q3TJZ6	Fam98a	Protein FAM98A	0	55055.4	657001	691459	773467	3597189	3115370	2.59836e+06	2.12426	1.66637e-06	6.39762e-06
Q6WKZ7	Nostrin	Nostrin	0	57673	304058	402995	389244	1.317e+06	1.62504e+06	1.84464e+06	2.12369	6.72264e-06	1.79951e-05
Q9Z1M8	Ik	Protein Red	0	65616.2	575772	664482	614831	2.64399e+06	2.81195e+06	2618668	2.12366	6.87613e-08	8.9737e-07
O54916	Reps1	RalBP1-associated Eps domain-containing protein 1	0	86518.9	360005	416984	436927	1.73776e+06	1.71023e+06	1.82659e+06	2.12365	2.3682e-07	1.71328e-06
P41241	Csk	Tyrosine-protein kinase CSK	0	50716.3	51920.8	30369.1	31184.9	159314	164459	155163	2.12311	0.000108898	0.00018072
Q80XS7	Fam83e	Protein FAM83E	0	52578.3	356517	497743	325772	1.81477e+06	1.70115e+06	1.54806e+06	2.1231	7.85309e-06	2.02654e-05
P36552	Cpox	Oxygen-dependent coproporphyrinogen-III oxidase, mitochondrial	0.00229938	49714.5	38087.6	34732.1	43405.7	133774	193244	183592	2.12298	4.19114e-05	8.02612e-05
P25206	Mcm3	DNA replication licensing factor MCM3	0	91546.3	818846	792877	739998	3.77681e+06	3.22181e+06	3.25913e+06	2.12237	1.18646e-07	1.17834e-06
Q99LE6	Abcf2	ATP-binding cassette sub-family F member 2	0	71781.7	1.12842e+06	1.17213e+06	1.15073e+06	5.20213e+06	4984210	4838132	2.12164	8.79902e-09	3.75414e-07
Q9CRY7	Gdpd1	Lysophospholipase D GDPD1	0	35866.9	231980	329163	339166	1201276	1.31944e+06	1.34596e+06	2.12137	5.96347e-06	1.63816e-05
Q9JIX8	Acin1	Apoptotic chromatin condensation inducer in the nucleus	0	150719	130713	103617	112165	513897	484241	501960	2.12049	1.78141e-06	6.73282e-06
P62754	Rps6	40S ribosomal protein S6	0	28680.6	2.84986e+06	2.86385e+06	2.93348e+06	14158285	11629868	11952517	2.12037	7.76197e-08	9.61195e-07
Q60997	Dmbt1	Deleted in malignant brain tumors 1 protein	0	226815	481553	440834	447052	2.15269e+06	1.93757e+06	1.8698e+06	2.12022	1.16e-07	1.177e-06
A2AN08	Ubr4	E3 ubiquitin-protein ligase UBR4	0	572290	1.56219e+06	2.06764e+06	1.92819e+06	7.17142e+06	8543482	8.34444e+06	2.1197	1.01127e-06	4.4899e-06
Q91VA6	Poldip2	Polymerase delta-interacting protein 2	0	41870.1	520193	458106	629592	2.18495e+06	2.35131e+06	2.39629e+06	2.1195	1.21058e-06	5.08365e-06
Q91ZR2	Snx18	Sorting nexin-18	0	67904.3	242830	200378	220820	1.47225e+06	800906	745554	2.11811	0.00012713	0.000207144
Q91XT4	Sec16b	Protein transport protein Sec16B	0	115513	275608	235436	258001	1.07783e+06	1.18201e+06	1.07483e+06	2.11798	3.06266e-07	2.01885e-06
Q80Y61	Baiap2l2	Brain-specific angiogenesis inhibitor 1-associated protein 2-like protein 2	0	58402	1.54137e+06	1520165	1.67318e+06	7058909	7.13118e+06	6.36372e+06	2.11748	3.31411e-08	5.89897e-07
Q9JM52	Mink1	Misshapen-like kinase 1	0	147295	371418	224773	318799	1.25442e+06	1.40427e+06	1.22868e+06	2.11519	1.64565e-05	3.67851e-05
P09925	Surf1	Surfeit locus protein 1	0	34798.4	219476	206072	214673	1.02508e+06	819239	939810	2.11498	6.7403e-07	3.41063e-06
Q5BLK4	Tut7	Terminal uridylyltransferase 7	0	169103	105250	103452	95481.8	473930	394543	451519	2.11451	1.78222e-06	6.73282e-06
P62849	Rps24	40S ribosomal protein S24	0	15423.2	833755	913083	889380	4250111	3.70024e+06	3.49474e+06	2.11431	1.52965e-07	1.36297e-06
O35711	Ppfibp2	Liprin-beta-2	0	98752.7	94151.4	59467.2	62160.2	357169	304621	259397	2.11382	6.1594e-05	0.00011099
O88811	Stam2	Signal transducing adapter molecule 2	0	57454.5	481341	302200	496074	1.85872e+06	1.7218e+06	1826526	2.11333	1.95915e-05	4.23991e-05
Q63932	Map2k2	Dual specificity mitogen-activated protein kinase kinase 2	0	44402	89655.7	59620.1	59730.4	334373	289731	266949	2.11327	3.62106e-05	7.07777e-05
Q5SV85	Synrg	Synergin gamma	0	139616	316343	166840	183986	847349	1.01611e+06	913231	2.11312	8.47632e-05	0.000145897
Q9CTH6	Fcf1	rRNA-processing protein FCF1 homolog	0	23340.5	40951.3	40822.8	42491.5	152222	195252	193446	2.1129	1.41021e-05	3.25975e-05
Q921W0	Chmp1a	Charged multivesicular body protein 1a	0	21607.6	92501.9	82327.7	90496.4	359645	415848	372290	2.11203	1.97737e-06	7.26472e-06
P70290	Mpp1	55 kDa erythrocyte membrane protein	0	52227.2	367841	366566	349747	1.75689e+06	1.35002e+06	1.60223e+06	2.11079	6.57592e-07	3.34331e-06
Q9JJL8	Sars2	Serine--tRNA ligase, mitochondrial	0	58316.5	83204.1	82634.2	79595.2	371147	373182	318183	2.11047	2.17724e-06	7.83565e-06
O88712	Ctbp1	C-terminal-binding protein 1	0	47744.5	130362	105865	94589.6	489445	491320	436856	2.11014	5.45105e-06	1.53103e-05
Q8K2A7	Ints10	Integrator complex subunit 10	0	82019.8	80570.4	54098.2	61237.7	320393	241062	278102	2.11011	3.21243e-05	6.39845e-05
P68368	Tuba4a	Tubulin alpha-4A chain	0	49924.4	169347	150675	136092	729066	635028	603407	2.10999	2.05807e-06	7.52554e-06
Q8JZM0	Tfb1m	Dimethyladenosine transferase 1, mitochondrial	0	38961.6	73914.7	97414	75499.3	385251	408611	277661	2.10971	3.02408e-05	6.089e-05
Q9CY27	Tecr	Very-long-chain enoyl-CoA reductase	0	36090.4	111970	119333	113939	514331	464055	512514	2.1094	7.58295e-07	3.6924e-06
P52431	Pold1	DNA polymerase delta catalytic subunit	0	123790	592290	536788	497259	2.42914e+06	2.50775e+06	2.08503e+06	2.10934	4.29225e-07	2.54165e-06
Q00PI9	Hnrnpul2	Heterogeneous nuclear ribonucleoprotein U-like protein 2	0	84940.2	1.37028e+06	1.46878e+06	1.41629e+06	6182216	6.00315e+06	6.1697e+06	2.10928	6.61243e-09	3.46348e-07
Q9D0R4	Ddx56	Probable ATP-dependent RNA helicase DDX56	0	61212.1	109020	102353	109042	483695	468889	430921	2.10924	9.25352e-07	4.2496e-06
O70194	Eif3d	Eukaryotic translation initiation factor 3 subunit D	0	63988.7	380710	418675	416666	2.02172e+06	1575518	1674650	2.10921	6.7898e-07	3.42227e-06
Q6A078	Cep290	Centrosomal protein of 290 kDa	0	289077	139795	126027	119545	636639	612834	432997	2.10857	1.21811e-05	2.90563e-05
Q80YW5	Bspry	B box and SPRY domain-containing protein	0	52750.6	57956.8	64918	43639.8	226774	243726	238112	2.10821	2.15232e-05	4.58372e-05
Q8CI33	Cwf19l1	CWF19-like protein 1	0	60193.4	83071.4	75288.8	97724	396069	326558	378477	2.10785	6.35529e-06	1.7226e-05
P59113	Fermt1	Fermitin family homolog 1	0	76941.4	924053	814815	699023	3.76189e+06	3607209	3.10608e+06	2.10781	1.22656e-06	5.12854e-06
Q9CR57	Rpl14	60S ribosomal protein L14	0	23564.1	5.22584e+06	5.60281e+06	5653876	26002062	22067192	23090670	2.10752	3.75964e-08	6.25763e-07
P47856	Gfpt1	Glutamine--fructose-6-phosphate aminotransferase [isomerizing] 1	0	78539.1	3.15426e+06	3.24749e+06	3420780	15694312	13376137	13332464	2.10656	6.03694e-08	8.15302e-07
P70333	Hnrnph2	Heterogeneous nuclear ribonucleoprotein H2	0	49279.6	169460	143769	182084	731360	683515	708743	2.1065	1.19002e-06	5.05204e-06
P51863	Atp6v0d1	V-type proton ATPase subunit d 1	0	40301.1	101997	83167.2	111125	432993	428738	405481	2.10641	4.18349e-06	1.26189e-05
Q3UKJ7	Smu1	WD40 repeat-containing protein SMU1	0	57543.9	207150	174082	220040	989282	794672	805880	2.10636	2.77441e-06	9.34284e-06
P61027	Rab10	Ras-related protein Rab-10	0	22540.9	83766.2	102418	121278	417479	474460	419338	2.10628	9.16976e-06	2.29421e-05
P62320	Snrpd3	Small nuclear ribonucleoprotein Sm D3	0	13916.2	151825	133054	138169	646784	605182	569077	2.10613	7.87134e-07	3.77124e-06
Q05CL8	Larp7	La-related protein 7	0	64802.3	528636	646080	540262	2.41083e+06	2.57408e+06	2.37192e+06	2.10593	2.69903e-07	1.86147e-06
Q8BH74	Nup107	Nuclear pore complex protein Nup107	0	106717	1.48821e+06	982065	1.13144e+06	5.90381e+06	4822670	4631189	2.10575	8.29693e-06	2.11851e-05
P97742	Cpt1a	Carnitine O-palmitoyltransferase 1, liver isoform	0	88251.5	675289	858074	676113	3.3062e+06	3.04483e+06	3100435	2.1053	5.48223e-07	2.97787e-06
Q9QZQ8	Macroh2a1	Core histone macro-H2A.1	0	39289.6	238631	248570	221395	1145462	997401	915041	2.10493	7.94298e-07	3.7915e-06
Q9D753	Exosc8	Exosome complex component RRP43	0	29949.2	164608	147088	148436	688109	647389	641424	2.10432	4.72878e-07	2.67949e-06
P70398	Usp9x	Probable ubiquitin carboxyl-terminal hydrolase FAF-X	0	290711	109259	75793.2	108911	450941	422158	376550	2.10416	1.64071e-05	3.67382e-05
P61750	Arf4	ADP-ribosylation factor 4	0	20396.6	164458	182111	158977	858148	643315	685462	2.10415	2.89698e-06	9.60539e-06
P62315	Snrpd1	Small nuclear ribonucleoprotein Sm D1	0	13281.6	60679.9	60561.8	61921.1	261253	281850	245599	2.10412	3.16988e-06	1.02644e-05
Q8BH15	Cnot10	CCR4-NOT transcription complex subunit 10	0	81818.1	124233	72312.5	122006	564966	364456	422553	2.10356	0.000153684	0.000244532
Q02819	Nucb1	Nucleobindin-1	0	53408.7	86216.4	88116.4	72138	321028	360562	375298	2.10286	4.21596e-06	1.2697e-05
Q99LT0	Dpy30	Protein dpy-30 homolog	0	11212.6	39590.5	50332.8	48852	210777	241994	151264	2.1028	6.54903e-05	0.000116708
Q9CQD4	Chmp1b2	Charged multivesicular body protein 1B2	0	22161.3	70579.9	48670.2	76112.5	333435	252359	246250	2.10277	6.21498e-05	0.000111887
Q62187	Ttf1	Transcription termination factor 1	0	97722.6	153440	180649	168837	714700	907667	570211	2.10149	1.49871e-05	3.42714e-05
Q3UVL4	Vps51	Vacuolar protein sorting-associated protein 51 homolog	0	86187.4	200061	176394	172004	1.11602e+06	735626	583772	2.10099	6.97052e-05	0.0001232
Q99LF4	Rtcb	RNA-splicing ligase RtcB homolog	0	55249.3	597323	584916	589742	2.63122e+06	2.47501e+06	2.49763e+06	2.10089	1.99568e-08	4.83454e-07
Q8BU03	Pwp2	Periodic tryptophan protein 2 homolog	0	102910	164912	149669	164010	624170	711683	718279	2.10015	6.76734e-07	3.41539e-06
O08582	Gtpbp1	GTP-binding protein 1	0	72300.7	345956	354121	368816	1.77816e+06	1.49976e+06	1.33539e+06	2.10014	9.38792e-07	4.26196e-06
Q9D0B0	Srsf9	Serine/arginine-rich splicing factor 9	0	25661.4	77891.8	107514	118605	428231	423122	431539	2.09956	1.38533e-05	3.21723e-05
Q8R2N2	Utp4	U3 small nucleolar RNA-associated protein 4 homolog	0	76909.2	116681	101303	146268	470008	533780	542461	2.09952	8.23375e-06	2.10654e-05
Q9EQ61	Pes1	Pescadillo homolog	0	67795.5	55752.1	58782.6	57370.3	240824	260773	235617	2.09941	3.41471e-06	1.08755e-05
P16330	Cnp	2',3'-cyclic-nucleotide 3'-phosphodiesterase	0	47123.3	478345	457925	477963	2269315	1.89063e+06	1.92027e+06	2.09938	2.05074e-07	1.59933e-06
Q3U5C8	Arhgef16	Rho guanine nucleotide exchange factor 16	0	80381.2	21202.7	15214.5	15772.4	78959.4	70917.9	71464.3	2.09906	0.00010681	0.000177757
Q8C7Q4;Q8VE92	Rbm4;Rbm4b	RNA-binding protein 4;RNA-binding protein 4B	0	40045.5;39991.38	326452	304774	356025	1.44271e+06	1394145	1.38452e+06	2.09891	1.57177e-07	1.39135e-06
Q91WM3	Rrp9	U3 small nucleolar RNA-interacting protein 2	0	52107.1	662942	391064	362268	2.18564e+06	1.77712e+06	1.90093e+06	2.09891	6.3935e-05	0.000114569
P50580	Pa2g4	Proliferation-associated protein 2G4	0	43698.8	3561964	4167811	3.62838e+06	15299531	16871478	16400795	2.09878	5.31455e-08	7.49596e-07
Q8VI33	Taf9	Transcription initiation factor TFIID subunit 9	0	28978.9	61594	63101.5	69360.6	251340	322201	261367	2.09828	7.41884e-06	1.94162e-05
Q8C863	Itch	E3 ubiquitin-protein ligase Itchy	0	98993.5	94066.7	77186.5	72941.2	354121	333153	351628	2.09715	4.46534e-06	1.32524e-05
E9PVA8	Gcn1	eIF-2-alpha kinase activator GCN1	0	293021	1.30672e+06	1.32452e+06	1.50338e+06	6192107	5.94699e+06	5531426	2.09687	7.06874e-08	9.13281e-07
Q9Z2E1	Mbd2	Methyl-CpG-binding domain protein 2	0	43500.7	391257	244875	393371	1.40637e+06	1.47263e+06	1.4172e+06	2.09438	1.90022e-05	4.13777e-05
Q9QXY1	Tjp3	Tight junction protein ZO-3	0	99324.4	131645	184932	148498	681881	680072	606852	2.09415	4.77535e-06	1.3998e-05
Q9CU62	Smc1a	Structural maintenance of chromosomes protein 1A	0	143235	576011	606910	585174	2.48354e+06	2.42896e+06	2.63645e+06	2.09356	3.02068e-08	5.69754e-07
Q9R117	Tyk2	Non-receptor tyrosine-protein kinase TYK2	0	133315	310460	307597	280512	1.19151e+06	1280504	1.36397e+06	2.09319	2.19251e-07	1.64375e-06
P27661	H2ax	Histone H2AX	0	15142.6	315863	289890	300423	1.10397e+06	1.31648e+06	1.46974e+06	2.09297	1.18617e-06	5.04124e-06
Q9D0D3	Mtpap	Poly(A) RNA polymerase, mitochondrial	0	65229.4	390819	409428	540846	1.8646e+06	2.07075e+06	1.738e+06	2.0923	3.14646e-06	1.02141e-05
P01901	H2-K1	H-2 class I histocompatibility antigen, K-B alpha chain	0	41301.8	146884	155918	142853	707704	595433	601474	2.09186	9.80633e-07	4.42814e-06
Q9DC61	Pmpca	Mitochondrial-processing peptidase subunit alpha	0	58279.1	74297.2	67438.2	63557.9	238060	355933	290978	2.09154	1.97104e-05	4.2585e-05
Q14AI6	Rpusd3	Mitochondrial mRNA pseudouridine synthase Rpusd3	0	38076.3	194054	170793	163017	711394	736778	797707	2.09133	7.69569e-07	3.72391e-06
Q99KP6	Prpf19	Pre-mRNA-processing factor 19	0	55238.9	372528	397102	379271	1.869e+06	1.49407e+06	1552614	2.09063	4.67975e-07	2.66354e-06
D3YXK2	Safb	Scaffold attachment factor B1	0	105104	121812	94629.1	114598	481736	513268	412448	2.09018	5.53185e-06	1.54589e-05
Q8R010	Aimp2	Aminoacyl tRNA synthase complex-interacting multifunctional protein 2	0	35377.6	586500	427404	350212	2011561	1.94966e+06	1.72668e+06	2.08979	1.75267e-05	3.87306e-05
Q9WTI7	Myo1c	Unconventional myosin-Ic	0	121944	18218142	17985952	17597272	82475632	73264424	73592456	2.08968	7.46693e-09	3.54431e-07
Q99KN1	Arrdc1	Arrestin domain-containing protein 1	0	46329.8	161550	166684	158498	624357	740780	710827	2.08911	6.46557e-07	3.31489e-06
G3X9J0	Sipa1l3	Signal-induced proliferation-associated 1-like protein 3	0	195063	360408	474090	428000	1.75582e+06	1.92452e+06	1.66703e+06	2.0891	1.11883e-06	4.83993e-06
P62196	Psmc5	26S proteasome regulatory subunit 8	0	45626	207034	245437	211143	1.03904e+06	944378	842168	2.08907	1.24259e-06	5.18437e-06
Q9CPS7	Pno1	RNA-binding protein PNO1	0	27453.5	139248	198528	181416	680624	888794	638368	2.08892	1.79037e-05	3.92948e-05
Q8BGB2	Ttc7a	Tetratricopeptide repeat protein 7A	0	96156.4	47852.8	47929.5	46933.8	287255	173783	165833	2.08831	9.74595e-05	0.000164742
Q9R0N0	Galk1	Galactokinase	0	42295.2	107653	94367.5	114464	554314	402868	400383	2.08824	1.15486e-05	2.7751e-05
P20108	Prdx3	Thioredoxin-dependent peroxide reductase, mitochondrial	0	28127	249068	229114	286515	959009	1.08587e+06	1204832	2.08729	1.80328e-06	6.77937e-06
P12970	Rpl7a	60S ribosomal protein L7a	0	29976.6	10617327	10708807	10829711	49839788	44154204	42935692	2.08727	1.54821e-08	4.36036e-07
Q69ZF8	Msl2	E3 ubiquitin-protein ligase MSL2	0	62537.5	51097.9	44502.5	53679.6	259440	210487	171245	2.08646	3.51358e-05	6.89551e-05
Q3UJB9	Edc4	Enhancer of mRNA-decapping protein 4	0	152484	569981	508040	655445	2.54604e+06	2.28908e+06	2.4947e+06	2.08645	5.64221e-07	3.01229e-06
P68404	Prkcb	Protein kinase C beta type	0	76750.8	504671	345490	369299	1.46022e+06	1.54248e+06	2.18877e+06	2.08619	3.01097e-05	6.07109e-05
Q8C854	Myef2	Myelin expression factor 2	0	63294.6	1027954	998440	1.03317e+06	4.61322e+06	4.30876e+06	4.08074e+06	2.08576	2.5684e-08	5.36671e-07
P84099	Rpl19	60S ribosomal protein L19	0	23466	1.78247e+06	1.91429e+06	1.73155e+06	7.88336e+06	7.92188e+06	7.23349e+06	2.08553	2.29358e-08	5.02979e-07
Q80WJ7	Mtdh	Protein LYRIC	0	63846	411896	422818	415508	1.77412e+06	1.75281e+06	1777249	2.085	2.93351e-08	5.65686e-07
P27659	Rpl3	60S ribosomal protein L3	0	46109.9	2.9233e+06	2.98172e+06	2.90833e+06	13666415	11878758	11911522	2.08441	2.60369e-08	5.3839e-07
Q04899	Cdk18	Cyclin-dependent kinase 18	0	51847.5	414403	334710	398616	1769425	1.64072e+06	1.45112e+06	2.08387	1.05304e-06	4.61196e-06
Q8VCM8	Ncln	Nicalin	0	62908.2	76442.9	73065.3	71466.8	392200	272450	284638	2.08387	1.48801e-05	3.41071e-05
P35979	Rpl12	60S ribosomal protein L12	0	17804.6	3.31892e+06	3.58116e+06	3.60717e+06	15275574	14520555	14724054	2.08376	6.04953e-09	3.35947e-07
Q9CQ43	Dut	Deoxyuridine 5'-triphosphate nucleotidohydrolase	0	17384.5	107311	73788.8	83152.5	461141	281437	385721	2.08281	7.30855e-05	0.000127714
Q9JIK5	Ddx21	Nucleolar RNA helicase 2	0	93551.1	2.37385e+06	2.511e+06	2.5342e+06	10995273	10566116	9871452	2.08214	1.33937e-08	4.17628e-07
Q9JK83	Pard6b	Partitioning defective 6 homolog beta	0	41067.1	103654	109655	95431.4	496588	439889	376761	2.08184	4.43385e-06	1.31994e-05
P26516	Psmd7	26S proteasome non-ATPase regulatory subunit 7	0	36539.8	145131	109231	90281.6	548366	457057	433031	2.08157	3.06413e-05	6.14814e-05
O35381	Anp32a	Acidic leucine-rich nuclear phosphoprotein 32 family member A	0	28537.5	60203.3	70453.5	68207.2	362230	293198	205979	2.08019	6.91609e-05	0.000122405
O35350	Capn1	Calpain-1 catalytic subunit	0	82106.3	1.49799e+06	1.24206e+06	1.36356e+06	5979964	6.24302e+06	5135983	2.07996	3.82381e-07	2.37517e-06
Q505D1	Ankrd28	Serine/threonine-protein phosphatase 6 regulatory ankyrin repeat subunit A	0	112898	137767	174872	155349	545161	694512	746412	2.07953	7.26045e-06	1.91309e-05
P98083	Shc1	SHC-transforming protein 1	0	62607.9	20491.5	25784.9	19201.2	81049	108221	87256.7	2.07902	9.62151e-05	0.000162994
Q8C0D5	Efl1	Elongation factor-like GTPase 1	0	125777	207995	210754	197238	907941	867007	827886	2.07867	2.25284e-07	1.6696e-06
Q8BMQ2	Gtf3c4	General transcription factor 3C polypeptide 4	0	91613	279407	324507	344295	1.32377e+06	1.34473e+06	1.32127e+06	2.07847	3.74411e-07	2.3369e-06
Q922M3	Kctd10	BTB/POZ domain-containing adapter for CUL3-mediated RhoA degradation protein 3	0	35701.5	111513	85414.5	117032	401398	518746	402916	2.07795	1.54713e-05	3.51299e-05
Q7TQI3	Otub1	Ubiquitin thioesterase OTUB1	0	31270	88864.8	110223	115022	381318	478202	464208	2.07711	7.66121e-06	1.99696e-05
P50247	Ahcy	Adenosylhomocysteinase	0	47688.2	121600	126758	138116	498066	580121	553055	2.07666	1.19458e-06	5.06032e-06
Q8K3W0	Babam2	BRISC and BRCA1-A complex member 2	0	43544.7	72451.6	100180	122815	495730	367220	367142	2.07611	7.32233e-05	0.000127786
Q9CY57	Chtop	Chromatin target of PRMT1 protein	0	26584.8	72037.4	99038.9	72994.3	353935	334633	329057	2.07521	1.03334e-05	2.53014e-05
P35601	Rfc1	Replication factor C subunit 1	0	125985	15750013	15587913	13882553	60896600	65462660	63900372	2.0746	1.43151e-08	4.21345e-07
Q640M1	Utp14a	U3 small nucleolar RNA-associated protein 14 homolog A	0	87265.3	1.59358e+06	1.72563e+06	1.38804e+06	5.73563e+06	7395213	6.71898e+06	2.07411	1.0318e-06	4.53946e-06
Q91WU5	As3mt	Arsenite methyltransferase	0	41793.6	185098	191293	222256	710869	989567	834273	2.07353	4.78748e-06	1.40153e-05
Q99J62	Rfc4	Replication factor C subunit 4	0	39866.8	103328	94573.3	100676	494016	373495	397153	2.07295	4.68526e-06	1.3789e-05
Q8R2U0	Seh1l	Nucleoporin SEH1	0	39774.7	1.35667e+06	883011	928359	5219611	4582302	3.46281e+06	2.07288	3.67602e-05	7.17392e-05
Q91VD9	Ndufs1	NADH-ubiquinone oxidoreductase 75 kDa subunit, mitochondrial	0	79776.8	430118	433339	426346	1.80479e+06	1.76304e+06	1.85952e+06	2.07278	3.36824e-08	5.90617e-07
P47963	Rpl13	60S ribosomal protein L13	0	24305.5	3.13642e+06	3.30147e+06	3.49507e+06	14768481	13762902	13245768	2.07236	2.12942e-08	5.00221e-07
Q8R149	Bud13	BUD13 homolog	0	72138.8	54440.7	51518.6	42930.2	224952	197452	201248	2.07135	1.20454e-05	2.88197e-05
Q91VN6	Ddx41	Probable ATP-dependent RNA helicase DDX41	0	69819.6	1.69379e+06	1.56687e+06	1394341	6.46506e+06	6.81481e+06	6.23256e+06	2.07114	1.15644e-07	1.177e-06
P23198	Cbx3	Chromobox protein homolog 3	0	20855.4	214663	222801	238466	909295	975250	953402	2.07066	2.18393e-07	1.6436e-06
Q91ZE0	Tmlhe	Trimethyllysine dioxygenase, mitochondrial	0	49609.6	69959.9	69571.6	71480.6	307934	315736	265141	2.07042	3.50129e-06	1.10595e-05
Q8VCH7	Rdh10	Retinol dehydrogenase 10	0	38075.5	38715.3	56491.9	53022.7	233091	197203	186833	2.07016	3.97464e-05	7.67982e-05
P47915	Rpl29	60S ribosomal protein L29	0	17587	941604	1.09067e+06	1.32895e+06	4.27134e+06	4774608	4955562	2.07014	2.07844e-06	7.5786e-06
P70122	Sbds	Ribosome maturation protein SBDS	0	28780.5	41500	35960.1	41904.9	174566	175033	151402	2.06962	1.3981e-05	3.2404e-05
Q9CZM2	Rpl15	60S ribosomal protein L15	0	24146.1	3.13371e+06	3.2509e+06	3.01463e+06	14552479	12480676	12501796	2.0694	5.27805e-08	7.49596e-07
Q9DBN5	Lonp2	Lon protease homolog 2, peroxisomal	0	94526.4	208779	182730	155489	761767	777252	738924	2.06822	2.06142e-06	7.5307e-06
Q6PB66	Lrpprc	Leucine-rich PPR motif-containing protein, mitochondrial	0	156615	1.36735e+06	1.47443e+06	1.68187e+06	5715070	6715552	6.51375e+06	2.06805	3.39098e-07	2.1582e-06
Q9ER72	Cars1	Cysteine--tRNA ligase, cytoplasmic	0	94859.8	27552.5	30041.7	19649.8	106453	90441.7	124314	2.06708	0.000142544	0.000228117
Q5EG47	Prkaa1	5'-AMP-activated protein kinase catalytic subunit alpha-1	0	63929.2	719664	668078	712769	2.53821e+06	3.44435e+06	2.88171e+06	2.06666	9.82321e-07	4.42814e-06
Q99JW4	Lims1	LIM and senescent cell antigen-like-containing domain protein 1	0	37240.3	171591	230070	254369	786612	854629	1.09784e+06	2.06652	2.21456e-05	4.69051e-05
P68372	Tubb4b	Tubulin beta-4B chain	0	49831	326416	314206	323043	1.44063e+06	1.28671e+06	1.31296e+06	2.06628	1.17569e-07	1.17834e-06
O35382	Exoc4	Exocyst complex component 4	0	110545	110171	101304	75337.9	366534	390663	430821	2.06568	1.51418e-05	3.4572e-05
Q8CB77	Eloa	Elongin-A	0	87161.4	2.2407e+06	2505142	2.31329e+06	10788294	9248203	9538519	2.06518	7.06275e-08	9.13281e-07
P09803	Cdh1	Cadherin-1	0	98255.9	422758	451038	512679	1.89634e+06	2.03917e+06	1.85152e+06	2.06485	2.84885e-07	1.92038e-06
P10630	Eif4a2	Eukaryotic initiation factor 4A-II	0	46402.3	1.0048e+06	1.10682e+06	1.03927e+06	4.47447e+06	4398573	4.30073e+06	2.06481	1.78187e-08	4.51408e-07
Q6PGG6	Gnl3l	Guanine nucleotide-binding protein-like 3-like protein	0	65194.9	299767	317847	326826	1382056	1.31989e+06	1.24959e+06	2.06459	1.33283e-07	1.26893e-06
O08528	Hk2	Hexokinase-2	0	102535	471541	437966	449704	2.03094e+06	1.93028e+06	1.7339e+06	2.06453	1.49631e-07	1.34252e-06
Q99KK2	Cmas	N-acylneuraminate cytidylyltransferase	0	48058	866973	854670	933560	4107274	3.67011e+06	3.35731e+06	2.06433	1.84002e-07	1.5206e-06
Q8BTY2	Slc4a7	Sodium bicarbonate cotransporter 3	0	116514	546763	619413	601420	2463295	2.44399e+06	2.4745e+06	2.06419	5.30128e-08	7.49596e-07
Q9CPR4	Rpl17	60S ribosomal protein L17	0	21423.1	2.86779e+06	2.73414e+06	2.60568e+06	11473530	11464096	11357507	2.06406	6.15383e-09	3.35947e-07
P43274	H1-4	Histone H1.4	0	21977.3	3.37772e+06	2.94707e+06	3.09159e+06	14249673	12577229	12552185	2.06393	6.56006e-08	8.7078e-07
P47955	Rplp1	60S acidic ribosomal protein P1	0	11474.9	2.04938e+06	1.87662e+06	1.97544e+06	7.30816e+06	8632003	8794555	2.06344	1.23177e-07	1.19958e-06
Q91YE6	Ipo9	Importin-9	0	116052	138228	151757	157504	651990	616087	600107	2.06299	6.4985e-07	3.32298e-06
P47753	Capza1	F-actin-capping protein subunit alpha-1	0	32939.8	415477	402778	374356	1.81844e+06	1.5792e+06	1.59045e+06	2.06265	2.14391e-07	1.63009e-06
P62313	Lsm6	U6 snRNA-associated Sm-like protein LSm6	0	9127.57	38833.6	57057	61946	216730	220724	209139	2.06254	4.86573e-05	9.08019e-05
P97494	Gclc	Glutamate--cysteine ligase catalytic subunit	0	72571.3	156663	170468	179322	678299	767733	670022	2.06233	8.0168e-07	3.81734e-06
Q6ZWV3	Rpl10	60S ribosomal protein L10	0	24603.9	876136	963032	1.05917e+06	4407160	3.78191e+06	3.90177e+06	2.06176	2.82644e-07	1.90858e-06
Q03141	Mark3	MAP/microtubule affinity-regulating kinase 3	0	84389.5	1230712	1.03248e+06	930655	5276999	3.9486e+06	4128427	2.06158	3.84939e-06	1.18981e-05
P16460	Ass1	Argininosuccinate synthase	0	46584.5	76582	89982	96085	376890	407660	312225	2.05963	9.21927e-06	2.30096e-05
Q6ZPF4	Fmnl3	Formin-like protein 3	0	117169	42182.8	29590.3	29060.4	152341	148338	116187	2.05916	8.83982e-05	0.000151473
Q9JK38	Gnpnat1	Glucosamine 6-phosphate N-acetyltransferase	0	20791.2	29900.5	35002.8	27542.8	159297	113253	115395	2.05807	6.97977e-05	0.000123251
P60060	Sec61g	Protein transport protein Sec61 subunit gamma	0	7741.32	27695	25740.8	26403.3	109458	107449	115538	2.05789	2.19444e-05	4.6594e-05
Q9CXK8	Nip7	60S ribosome subunit biogenesis protein NIP7 homolog	0	20451.6	539467	459564	470549	1.93691e+06	2.15209e+06	2.01889e+06	2.05757	2.10041e-07	1.61852e-06
Q9JKX6	Nudt5	ADP-sugar pyrophosphatase	0	23984.3	98136.6	92284.3	78847.9	335399	391557	391757	2.05695	4.89985e-06	1.41991e-05
Q8BML1	Mical2	[F-actin]-monooxygenase MICAL2	0	218042	362376	315082	374654	1.41434e+06	1.43529e+06	1.51454e+06	2.05578	2.76356e-07	1.89585e-06
P83870	Phf5a	PHD finger-like domain-containing protein 5A	0	12405.4	334299	292402	313009	1260417	1.32839e+06	1.31064e+06	2.05478	1.5873e-07	1.39826e-06
Q9JIF7	Copb1	Coatomer subunit beta	0	107066	636938	674626	677807	2.93646e+06	2.71431e+06	2620691	2.05476	5.11859e-08	7.45331e-07
Q61081	Cdc37	Hsp90 co-chaperone Cdc37	0	44593.4	1.07342e+06	1.14154e+06	893772	3.60603e+06	4092488	5.32222e+06	2.05475	7.4384e-06	1.94543e-05
P70388	Rad50	DNA repair protein RAD50	0	153488	214029	254433	143240	947791	774738	761655	2.05462	5.74606e-05	0.000104858
Q91YD3	Dcp1a	mRNA-decapping enzyme 1A	0	65218.7	40131.4	37558.6	47889.8	162458	201853	157819	2.05459	2.77948e-05	5.66174e-05
Q64442	Sord	Sorbitol dehydrogenase	0	38249.4	74536.4	84010.4	94041.2	475465	353040	251508	2.05457	0.0001147	0.000189182
Q9Z1J3	Nfs1	Cysteine desulfurase	0	50570	646111	682305	686553	2.19225e+06	3.20098e+06	3091292	2.05445	4.53199e-06	1.34194e-05
Q8CGP5	Hist1h2af	Histone H2A type 1-F	0	14161.5	12801197	14898986	14991010	71481960	56252848	50792956	2.05285	2.04956e-06	7.50152e-06
Q9QZD8	Slc25a10	Mitochondrial dicarboxylate carrier	0	31714.9	10919805	11302587	12025509	43191936	48370720	50703752	2.05243	3.95196e-08	6.54606e-07
Q3TLH4	Prrc2c	Protein PRRC2C	0	310892	5318701	5.93226e+06	5.56862e+06	25715464	21166998	23031484	2.05229	9.8065e-08	1.08363e-06
Q9Z2I8	Suclg2	Succinate--CoA ligase [GDP-forming] subunit beta, mitochondrial	0	46840	679386	815906	811669	3.40244e+06	3185396	2961493	2.05221	3.36586e-07	2.14927e-06
Q8C2E4	Ptcd1	Pentatricopeptide repeat-containing protein 1, mitochondrial	0	77594.4	219978	282327	329513	1.21566e+06	1.15803e+06	1.03641e+06	2.05191	7.73723e-06	2.00799e-05
Q9Z2Q5	Mrpl40	39S ribosomal protein L40, mitochondrial	0	24301	267319	241372	260738	1.10398e+06	1.02582e+06	1.05885e+06	2.05178	1.87615e-07	1.5206e-06
P08207	S100a10	Protein S100-A10	0	11186	101833	121275	86041	462456	456421	358636	2.05153	1.68753e-05	3.74619e-05
Q9R008	Mvk	Mevalonate kinase	0	41877.4	718869	741889	659219	2.53474e+06	3.02658e+06	3.2609e+06	2.05096	6.36656e-07	3.28586e-06
Q99P88	Nup155	Nuclear pore complex protein Nup155	0	155118	245776	280267	263207	1.11982e+06	1.07491e+06	1.07006e+06	2.0502	2.04034e-07	1.59933e-06
Q9CQC6	Bzw1	eIF5-mimic protein 2	0	48043.2	377909	500917	438974	1.9378e+06	1.92949e+06	1.57861e+06	2.05011	2.57849e-06	8.93141e-06
Q99J99	Mpst	3-mercaptopyruvate sulfurtransferase	0	33097.3	40198.6	25939	27935.2	134792	142206	107857	2.04972	0.000122279	0.000200487
O09110	Map2k3	Dual specificity mitogen-activated protein kinase kinase 3	0	39296.4	62392.5	61846.8	55149.4	291116	201562	257093	2.04914	2.09193e-05	4.48222e-05
Q9D358	Acp1	Low molecular weight phosphotyrosine protein phosphatase	0	18191.7	525007	566317	436890	1.90571e+06	2.57174e+06	1.87719e+06	2.04873	6.44315e-06	1.73911e-05
Q8K370	Acad10	Acyl-CoA dehydrogenase family member 10	0	118979	283837	276416	216500	1.11575e+06	970310	1.11007e+06	2.04823	2.50192e-06	8.70507e-06
Q91VK1	Bzw2	eIF5-mimic protein 1	0	48063.2	225639	170112	160877	962624	711687	637700	2.04821	3.12426e-05	6.25175e-05
Q9DBH5	Lman2	Vesicular integral-membrane protein VIP36	0	40429.8	215527	239640	231276	879499	971622	987137	2.04732	3.42847e-07	2.16782e-06
Q8R0K2	Trim31	E3 ubiquitin-protein ligase TRIM31	0	57127.4	5.62778e+06	5.27322e+06	5.15024e+06	23267578	20473074	22655834	2.04728	2.37144e-08	5.1065e-07
Q64455	Ptprj	Receptor-type tyrosine-protein phosphatase eta	0	136769	403412	396944	386767	1.56453e+06	1.58945e+06	1.75837e+06	2.04721	9.97571e-08	1.09535e-06
P62830	Rpl23	60S ribosomal protein L23	0	14865.4	2.0229e+06	2.08404e+06	2.05296e+06	8426801	8560686	8450119	2.04605	2.98688e-09	2.88476e-07
Q7TT50	Cdc42bpb	Serine/threonine-protein kinase MRCK beta	0	194753	1.63563e+06	1580435	1.7023e+06	6782472	6.95772e+06	6559646	2.04546	9.87933e-09	3.75414e-07
Q9Z1T1	Ap3b1	AP-3 complex subunit beta-1	0	122740	348940	368679	376952	1.35014e+06	1.60759e+06	1.56712e+06	2.04406	3.04714e-07	2.01205e-06
Q62422	Ostf1	Osteoclast-stimulating factor 1	0	23782.7	634945	762659	711038	3075168	2.5057e+06	3131319	2.04361	9.34844e-07	4.26196e-06
Q80VD1	Fam98b	Protein FAM98B	0	45349.1	3.26302e+06	3.74656e+06	3.55798e+06	14473080	14441767	14560020	2.04286	1.59032e-08	4.39378e-07
Q8BHB4	Wdr3	WD repeat-containing protein 3	0	105775	308596	367838	382394	1.51455e+06	1.47307e+06	1.35752e+06	2.04154	6.60629e-07	3.35157e-06
Q8K3G5	Vrk3	Inactive serine/threonine-protein kinase VRK3	0	50829.9	364618	403606	406858	1649759	1.69667e+06	1.49214e+06	2.04142	2.04702e-07	1.59933e-06
P05213	Tuba1b	Tubulin alpha-1B chain	0	50151.6	753226	771536	752074	3.32197e+06	3.09435e+06	2.96232e+06	2.04083	3.51139e-08	6.07262e-07
Q9CRA4	Msmo1	Methylsterol monooxygenase 1	0	34772.3	50954.8	60761.1	44175.4	246546	186337	207358	2.04067	3.15898e-05	6.30495e-05
Q8BU88	Mrpl22	39S ribosomal protein L22, mitochondrial	0	23804.8	737045	715728	610131	2.7017e+06	2.99214e+06	2.7645e+06	2.03919	2.65356e-07	1.84986e-06
Q9CWT6	Ddx28	Probable ATP-dependent RNA helicase DDX28	0	59514.9	220535	256716	233729	871244	1128905	933832	2.03902	1.94242e-06	7.15666e-06
Q5SSH7	Zzef1	Zinc finger ZZ-type and EF-hand domain-containing protein 1	0	328312	3.9218e+06	3571385	4.53995e+06	18888802	17053094	13698455	2.0389	2.86614e-06	9.54395e-06
Q7TMB8	Cyfip1	Cytoplasmic FMR1-interacting protein 1	0	145241	1.98139e+06	1775113	2.04864e+06	8436362	8149054	7269616	2.03868	1.1904e-07	1.17834e-06
Q61382	Traf4	TNF receptor-associated factor 4	0	53503.5	556721	622436	763125	2800203	2.57488e+06	2.54306e+06	2.03853	1.48911e-06	5.92587e-06
Q6P5D8	Smchd1	Structural maintenance of chromosomes flexible hinge domain-containing protein 1	0	225648	902751	846085	822912	3.46671e+06	3.66822e+06	3419511	2.03745	3.17935e-08	5.74805e-07
P59235	Nup43	Nucleoporin Nup43	0	41989.6	103799	133466	117867	471056	462981	516860	2.03639	3.19987e-06	1.03356e-05
Q9ER88	Dap3	28S ribosomal protein S29, mitochondrial	0	44699.3	927078	906751	1.09886e+06	4.1694e+06	3.91837e+06	3.90122e+06	2.03616	1.90588e-07	1.52628e-06
Q91XU0	Wrnip1	ATPase WRNIP1	0	71793.8	54074.9	60641	50575.3	269096	210136	202270	2.03592	1.87545e-05	4.08613e-05
A2AQ25	Skt	Sickle tail protein	0	213037	1.52289e+06	917983	1.19336e+06	6723762	4465684	3831579	2.0359	0.000131435	0.000213156
Q8R2M2	Dnttip2	Deoxynucleotidyltransferase terminal-interacting protein 2	0	84277.1	522728	667319	623274	3.03195e+06	2564965	1.92686e+06	2.03564	1.5571e-05	3.52737e-05
O08691	Arg2	Arginase-2, mitochondrial	0	38878.4	364736	391021	390976	1651798	1.59587e+06	1.45724e+06	2.03541	1.41069e-07	1.29878e-06
Q80XN0	Bdh1	D-beta-hydroxybutyrate dehydrogenase, mitochondrial	0	38299	1.09473e+06	1.13512e+06	1059290	4.73965e+06	4.34867e+06	4395488	2.03495	2.29689e-08	5.02979e-07
A2AB59	Arhgap27	Rho GTPase-activating protein 27	0	97048.6	59196.7	53800.3	55469.2	253262	235432	203372	2.03366	8.55007e-06	2.16885e-05
P47911	Rpl6	60S ribosomal protein L6	0	33509.6	4771497	5216155	5020118	20210926	20949836	20240032	2.03331	4.74278e-09	3.02301e-07
Q8BTW9	Pak4	Serine/threonine-protein kinase PAK 4	0	64622.9	94709.7	64524.8	65381.4	384607	262114	271476	2.03263	8.20598e-05	0.000141866
P14148	Rpl7	60S ribosomal protein L7	0	31419.6	3.94084e+06	4.11029e+06	3.86197e+06	17278190	15992127	15503111	2.03253	1.16524e-08	3.95625e-07
Q05920	Pc	Pyruvate carboxylase, mitochondrial	0	129685	932326	882116	752569	3.98203e+06	3.16721e+06	3.36024e+06	2.03248	1.15341e-06	4.93343e-06
Q64012	Raly	RNA-binding protein Raly	0	33187.9	87157	121039	99952.9	431177	415635	402738	2.03231	6.81457e-06	1.81659e-05
O70152	Dpm1	Dolichol-phosphate mannosyltransferase subunit 1	0	29174.7	124052	106846	128302	484193	516550	465316	2.03222	1.8941e-06	7.04562e-06
Q99N93	Mrpl16	39S ribosomal protein L16, mitochondrial	0	28803.8	53964.7	49336.5	53315.8	236101	221580	185664	2.03214	1.13118e-05	2.72539e-05
Q9EPU4	Cpsf1	Cleavage and polyadenylation specificity factor subunit 1	0	160818	603112	530010	528243	3.01387e+06	2.06092e+06	1855890	2.03105	1.76711e-05	3.89386e-05
Q9D1C9	Rrp7a	Ribosomal RNA-processing protein 7 homolog A	0	32399.2	203928	223008	250751	1029628	887210	850344	2.02998	1.64388e-06	6.35263e-06
P70424	Erbb2	Receptor tyrosine-protein kinase erbB-2	0	138579	99095.6	95008.9	83686.5	430346	350581	355582	2.02977	5.17524e-06	1.47603e-05
Q922P9	Glyr1	Cytokine-like nuclear factor N-PAC	0	59715.5	464747	516639	536923	2.21364e+06	1.94056e+06	2.04335e+06	2.02976	2.1338e-07	1.62807e-06
O88746	Tom1	Target of Myb1 membrane trafficking protein	0	54325.1	124242	125969	109758	506518	502711	459108	2.02953	1.41395e-06	5.71479e-06
Q60597	Ogdh	2-oxoglutarate dehydrogenase complex component E1	0	116449	328716	396480	406486	1.54686e+06	1573787	1.48032e+06	2.02932	5.25441e-07	2.89987e-06
B2RY04	Dock5	Dedicator of cytokinesis protein 5	0	214429	61143.9	75326.1	78854.4	340324	276908	261978	2.02898	1.63936e-05	3.67293e-05
Q9DAA6	Exosc1	Exosome complex component CSL4	0	21423.7	133010	132276	135526	599999	511437	527949	2.02875	1.00945e-06	4.4899e-06
P47713	Pla2g4a	Cytosolic phospholipase A2	0	85222.3	102036	117195	123544	521305	422550	455253	2.02829	3.88925e-06	1.19409e-05
Q61781	Krt14	Keratin, type I cytoskeletal 14	0	52867	194467	209677	211471	859390	820260	830102	2.02817	2.48646e-07	1.76835e-06
Q3UZZ6	Sult1d1	Sulfotransferase 1 family member D1	0	35083.3	282207	291313	316621	1265431	1.20202e+06	1.16118e+06	2.02813	1.96305e-07	1.55599e-06
Q8BHG9	Cggbp1	CGG triplet repeat-binding protein 1	0	18761.3	103230	77751.4	91378.2	382346	363847	356810	2.02687	5.6254e-06	1.56414e-05
Q9CSN1	Snw1	SNW domain-containing protein 1	0	61475.5	150335	199235	161638	787133	691994	601004	2.02644	7.41362e-06	1.94157e-05
O09167	Rpl21	60S ribosomal protein L21	0	18578.9	2.52475e+06	2.73254e+06	2552755	11964779	10379418	9585605	2.02627	1.83574e-07	1.5206e-06
Q6NZF1	Zc3h11a	Zinc finger CCCH domain-containing protein 11A	0	86491.7	105184	74887.5	71267.4	341683	326051	340507	2.02612	1.92512e-05	4.18495e-05
Q9CR67	Tmem33	Transmembrane protein 33	0	28031.2	6892938	8237863	6893089	35447812	28306346	26336134	2.0257	1.66547e-06	6.39762e-06
Q9QYT7	Pigq	Phosphatidylinositol N-acetylglucosaminyltransferase subunit Q	0	66264.3	57077.3	60140.9	56593.3	300860	228918	190392	2.02558	3.78683e-05	7.36836e-05
Q8K013	Gtpbp10	GTP-binding protein 10	0	40141.6	364554	261915	252779	1.25321e+06	1.10715e+06	1.17405e+06	2.02555	6.79215e-06	1.81311e-05
O35737	Hnrnph1	Heterogeneous nuclear ribonucleoprotein H	0	49199.4	311864	310657	295762	1.28323e+06	1.27644e+06	1179521	2.02507	1.25409e-07	1.21826e-06
Q99K43	Prc1	Protein regulator of cytokinesis 1	0	70290.2	503405	333907	406227	1.71859e+06	1.63806e+06	1.63459e+06	2.02482	5.27769e-06	1.49753e-05
P27048;P63163	Snrpb;Snrpn	Small nuclear ribonucleoprotein-associated protein B;Small nuclear ribonucleoprotein-associated protein N	0	23655.94;24614.03	747167	438852	639557	2.51095e+06	2471151	2277444	2.02479	2.29144e-05	4.8165e-05
Q80U72	Scrib	Protein scribble homolog	0	174059	279549	303938	286355	1.12072e+06	1.19748e+06	1.21989e+06	2.02409	1.58496e-07	1.39826e-06
Q8C1N8;Q8C1P2	Defa22;Defa21	Alpha-defensin 22;Alpha-defensin 21	0	10548.04;10506.9	341000	298652	234178	1.14776e+06	1.16999e+06	1.19491e+06	2.02405	4.34079e-06	1.29722e-05
O35654	Pold2	DNA polymerase delta subunit 2	0	51354.6	70328.7	93411.2	67091.3	433028	278969	245442	2.02395	0.000148869	0.000237455
Q8CDM1	Atad2	ATPase family AAA domain-containing protein 2	0	117943	84337	91518.8	100596	405096	399409	322741	2.02384	6.36569e-06	1.723e-05
F8VPU2	Farp1	FERM, ARHGEF and pleckstrin domain-containing protein 1	0	118875	755009	790460	847567	3836590	2.87231e+06	3.0856e+06	2.02362	1.17681e-06	5.01244e-06
Q9CZ57	Nsun4	5-methylcytosine rRNA methyltransferase NSUN4	0	42853.4	168326	205881	191206	822600	736560	733071	2.02224	1.20652e-06	5.08078e-06
Q60520	Sin3a	Paired amphipathic helix protein Sin3a	0	145088	57962.8	79515.3	78247.2	239909	340990	295221	2.02178	4.05525e-05	7.80444e-05
Q61666	Hira	Protein HIRA	0	111767	479037	422961	417460	1.86636e+06	1.77977e+06	1.70495e+06	2.02171	1.77472e-07	1.4954e-06
P55096	Abcd3	ATP-binding cassette sub-family D member 3	0	75474.6	844974	867805	903182	3.37932e+06	3.6656e+06	3.57968e+06	2.0217	2.62432e-08	5.3839e-07
Q8K202	Polr1e	DNA-directed RNA polymerase I subunit RPA49	0	54033.8	1.29564e+06	820973	1.09678e+06	3.63756e+06	5.04118e+06	4257212	2.02143	2.31244e-05	4.85082e-05
Q78IK2	Atp5mk	ATP synthase membrane subunit K, mitochondrial	0	6381.52	110751	102177	111967	401810	461612	456472	2.02074	1.72598e-06	6.56778e-06
Q9WV60	Gsk3b	Glycogen synthase kinase-3 beta	0	46710.3	574836	713460	663161	2.57185e+06	2.66322e+06	2.65291e+06	2.02066	2.62174e-07	1.83759e-06
Q9DA08	Sgf29	SAGA-associated factor 29	0	33298.1	21864.8	21751	21185.4	90163.3	78223.8	95310.6	2.01996	5.07329e-05	9.41315e-05
Q4U2R1	Herc2	E3 ubiquitin-protein ligase HERC2	0	527456	4.14606e+06	3.8049e+06	3534807	16755621	14940355	14849747	2.01962	8.74872e-08	1.01369e-06
P06795	Abcb1b	ATP-dependent translocase ABCB1	0	140994	165024	200249	209120	757730	817890	743214	2.01952	1.68297e-06	6.44012e-06
P62702	Rps4x	40S ribosomal protein S4, X isoform	0	29597.7	5350461	5025109	4.99686e+06	24184570	19109320	19350878	2.0189	3.27742e-07	2.11361e-06
Q9Z2X8	Keap1	Kelch-like ECH-associated protein 1	0	69553	349135	285166	326479	1.30964e+06	1.22723e+06	1.34606e+06	2.01884	5.29686e-07	2.90391e-06
Q9QY06	Myo9b	Unconventional myosin-IXb	0	238834	247873	252939	305261	954857	1.05822e+06	1259959	2.01857	3.61334e-06	1.13403e-05
Q8CFQ3	Aqr	RNA helicase aquarius	0	170294	271570	392758	370934	1.40015e+06	1.44491e+06	1.30082e+06	2.01854	5.64042e-06	1.56544e-05
Q9CS00	Cactin	Splicing factor Cactin	0	90661.4	109464	88850	89491	444055	367961	354261	2.01846	7.89529e-06	2.03607e-05
Q8VCN5	Cth	Cystathionine gamma-lyase	0	43567.2	134701	169535	138376	565551	537177	691294	2.01813	6.27945e-06	1.70442e-05
O55135	Eif6	Eukaryotic translation initiation factor 6	0	26511	168728	195352	147701	764454	708780	596724	2.01778	6.1743e-06	1.67823e-05
Q499X9	Mars2	Methionine--tRNA ligase, mitochondrial	0	65805	178345	230746	206088	904763	709042	875717	2.01654	4.86128e-06	1.41565e-05
Q8BGA5	Krr1	KRR1 small subunit processome component homolog	0	43537.8	59457.2	51740.6	50117.3	216126	205371	229908	2.01614	8.39976e-06	2.13492e-05
Q9CQ73	Pkp2	Plakophilin-2	0	88103.8	490130	455827	431803	1.86635e+06	1.93582e+06	1.76628e+06	2.01588	1.27948e-07	1.22754e-06
P97351	Rps3a	40S ribosomal protein S3a	0	29884.8	2.37973e+06	2328664	2.40918e+06	10490351	9263952	9079130	2.01544	3.46181e-08	6.01702e-07
Q9D8V0	Hm13	Minor histocompatibility antigen H13	0	41747.6	63244	49864.4	75031.6	282276	212420	260615	2.01508	4.84013e-05	9.04548e-05
Q920L1	Fads1	Acyl-CoA (8-3)-desaturase	0	52322.7	98065.2	93538	92986.1	491721	341469	335234	2.01473	1.86887e-05	4.07767e-05
Q9EQC5	Scyl1	N-terminal kinase-like protein	0	89159.8	189596	170035	198813	719832	790228	743395	2.01462	6.84519e-07	3.43643e-06
Q8R3L2	Tcf25	Transcription factor 25	0	76684.7	233306	251665	165845	1.11752e+06	758749	757196	2.01431	6.028e-05	0.000109187
P04627	Araf	Serine/threonine-protein kinase A-Raf	0	67581.5	344459	351870	278766	1.17582e+06	1.18397e+06	1.59945e+06	2.01408	7.75052e-06	2.00943e-05
Q9CQ71	Rpa3	Replication protein A 14 kDa subunit	0	13583.8	44533.7	52212.5	42512.5	182654	194924	182464	2.01272	1.22568e-05	2.91814e-05
P52332	Jak1	Tyrosine-protein kinase JAK1	0	133367	265820	284949	255019	1.13431e+06	1.04681e+06	1068981	2.01269	2.24639e-07	1.6696e-06
Q8VE70	Pdcd10	Programmed cell death protein 10	0	24715.6	286113	317930	363896	989604	1.48922e+06	1475422	2.01252	2.02418e-05	4.3539e-05
O88907	Pias1	E3 SUMO-protein ligase PIAS1	0	71617.8	1236427	805107	1.09151e+06	4274355	3487078	4.78854e+06	2.01252	1.9506e-05	4.22375e-05
Q8CG48	Smc2	Structural maintenance of chromosomes protein 2	0	134239	433255	449018	427098	1.8035e+06	1.73689e+06	1.74118e+06	2.0122	4.51345e-08	7.01324e-07
Q62203	Sf3a2	Splicing factor 3A subunit 2	0	49911.4	197884	128251	199208	608981	720927	755571	2.01197	3.42259e-05	6.74769e-05
Q6NV83	U2surp	U2 snRNP-associated SURP motif-containing protein	0	118261	4019006	3985855	4962318	14364253	18134446	20019822	2.0119	3.77918e-06	1.17091e-05
P84096	Rhog	Rho-related GTP-binding protein RhoG	0	21308.5	82351.3	85727.9	75966.2	393733	349045	255990	2.01185	2.69925e-05	5.53268e-05
Q60766	Irgm1	Immunity-related GTPase family M protein 1	0	46551.8	82150.4	118668	113233	357845	493459	409785	2.01151	3.37082e-05	6.66597e-05
Q4KWH5	Plch1	1-phosphatidylinositol 4,5-bisphosphate phosphodiesterase eta-1	0	187743	143124	102038	113954	402511	558616	485166	2.0115	2.20347e-05	4.67468e-05
Q5SF07	Igf2bp2	Insulin-like growth factor 2 mRNA-binding protein 2	0	65583.9	2454284	2.92711e+06	3.24187e+06	12315750	11188105	11076249	2.01137	6.399e-07	3.28946e-06
P62908	Rps3	40S ribosomal protein S3	0	26674.3	4.2963e+06	4695720	4639893	18872800	18862176	17224578	2.01117	1.68852e-08	4.48374e-07
P49718	Mcm5	DNA replication licensing factor MCM5	0	82406.8	982196	917136	844583	3.81105e+06	3.586e+06	3634240	2.00954	7.27143e-08	9.19166e-07
Q8R081	Hnrnpl	Heterogeneous nuclear ribonucleoprotein L	0	63963.7	2.83563e+06	2776771	2.78676e+06	10695916	11647353	11488482	2.00912	6.95266e-09	3.54431e-07
Q4VA53	Pds5b	Sister chromatid cohesion protein PDS5 homolog B	0	164419	124236	129642	124169	453534	581944	493906	2.0088	2.66082e-06	9.10268e-06
P62911	Rpl32	60S ribosomal protein L32	0	15859.8	1406274	1.5492e+06	1.50798e+06	6.20937e+06	5.9839e+06	5759164	2.00846	2.24938e-08	5.02979e-07
Q9Z2W1	Stk25	Serine/threonine-protein kinase 25	0	48157.8	105199	74674.1	74588.7	376768	342607	295472	2.00813	2.7646e-05	5.63979e-05
C0HKD8;C0HKD9	Mfap1a;Mfap1b	Microfibrillar-associated protein 1A;Microfibrillar-associated protein 1B	0	51954.44;51954.44	49314.3	65255.2	53339.7	185995	273867	218792	2.00691	4.82669e-05	9.02473e-05
O70126	Aurkb	Aurora kinase B	0	39384.3	79339	107639	103737	347784	428352	386105	2.0069	1.30878e-05	3.08192e-05
Q62432	Smad2	Mothers against decapentaplegic homolog 2	0	52266.1	232297	293757	243265	1.06473e+06	1.0489e+06	962758	2.00575	1.2694e-06	5.26787e-06
Q04447	Ckb	Creatine kinase B-type	0	42713.3	968862	983763	817403	3.65224e+06	3768295	3663159	2.0053	1.68011e-07	1.42809e-06
P40201	Chd1	Chromodomain-helicase-DNA-binding protein 1	0	196385	108199	119055	116449	517683	478835	391586	2.0053	4.80623e-06	1.40483e-05
Q921E6	Eed	Polycomb protein EED	0	50197.7	364386	367614	323982	1.40848e+06	1.6108e+06	1.23412e+06	2.00386	1.43183e-06	5.76901e-06
Q6P542	Abcf1	ATP-binding cassette sub-family F member 1	0	94945.4	344621	308166	298413	1.42153e+06	1.26265e+06	1.13717e+06	2.00303	1.01571e-06	4.49931e-06
Q0VBL3	Rbm15	RNA-binding protein 15	0	105722	318100	356251	426824	1.39366e+06	1.80367e+06	1.23926e+06	2.00302	1.32177e-05	3.10636e-05
Q9D379	Ephx1	Epoxide hydrolase 1	0	52576.5	173808	221389	154672	766912	805364	620540	2.00297	1.41693e-05	3.271e-05
Q7TN98	Cpeb4	Cytoplasmic polyadenylation element-binding protein 4	0	80122	58521.8	54199.6	63943.5	252931	208358	247545	2.00239	1.03787e-05	2.53802e-05
Q80UW5	Cdc42bpg	Serine/threonine-protein kinase MRCK gamma	0	172147	299342	194857	312588	1.08703e+06	1.02746e+06	1.04963e+06	2.00222	2.25939e-05	4.76463e-05
B2RX12	Abcc3	ATP-binding cassette sub-family C member 3	0	169223	76847.8	48221.7	79757.2	258273	250714	293412	2.0021	8.34369e-05	0.000144118
P67778	Phb1	Prohibitin 1	0	29820.1	516971	600450	459139	2.29386e+06	1.95486e+06	2.04295e+06	2.00207	1.36887e-06	5.5674e-06
Q9CX86	Hnrnpa0	Heterogeneous nuclear ribonucleoprotein A0	0	30530.4	178643	178281	167890	776908	652151	678013	2.00183	8.86665e-07	4.10245e-06
P20029	Hspa5	Endoplasmic reticulum chaperone BiP	0	72422.1	2.20921e+06	2.30989e+06	2203993	9447033	8537134	8955603	2.00164	1.32214e-08	4.17628e-07
Q61768	Kif5b	Kinesin-1 heavy chain	0	109551	255533	287634	269876	1.16258e+06	1.04904e+06	1.04322e+06	2.00106	3.30655e-07	2.12188e-06
Q9CQ65	Mtap	S-methyl-5'-thioadenosine phosphorylase	0	31061.9	103671	100139	98108.8	427838	413538	368962	2.00069	1.87779e-06	7.01862e-06
Q922S8	Kif2c	Kinesin-like protein KIF2C	0	81085.3	638636	811605	673960	2.45784e+06	2.82343e+06	3.22531e+06	2.00054	2.63026e-06	9.04355e-06
Q8VDM4	Psmd2	26S proteasome non-ATPase regulatory subunit 2	0	100203	128611	130265	132702	529933	522423	514509	2.00052	5.61459e-07	3.00998e-06
O54941	Smarce1	SWI/SNF-related matrix-associated actin-dependent regulator of chromatin subfamily E member 1	0	46638.4	114976	111143	127781	455021	538186	426705	1.99994	3.74524e-06	1.16334e-05
Q68FH0	Pkp4	Plakophilin-4	0	131551	693570	724176	610972	2.41287e+06	2890028	2.81394e+06	1.99957	5.33375e-07	2.91588e-06
Q9CXY6	Ilf2	Interleukin enhancer-binding factor 2	0	43062.1	132824	119049	107976	581521	457644	409293	1.99846	1.30542e-05	3.07588e-05
Q9DC23	Dnajc10	DnaJ homolog subfamily C member 10	0	90583.1	1.14131e+06	1324312	1.67698e+06	5.36419e+06	6.0358e+06	4979466	1.99703	5.33774e-06	1.50795e-05
Q8BM55	Tmem214	Transmembrane protein 214	0	76430	2517463	2539207	2.5715e+06	12117596	9819934	8782384	1.9968	1.01063e-06	4.4899e-06
P62071	Rras2	Ras-related protein R-Ras2	0	23399.6	187392	202746	153278	838495	677543	650619	1.99601	7.73979e-06	2.00799e-05
P60867	Rps20	40S ribosomal protein S20	0	13372.7	1.82957e+06	2.02404e+06	1.98985e+06	10345926	6431373	7.0263e+06	1.99583	1.40148e-05	3.24307e-05
Q3UH60	Dip2b	Disco-interacting protein 2 homolog B	0	171126	319713	312819	257577	1.25177e+06	1.12376e+06	1.16181e+06	1.99578	1.00822e-06	4.4899e-06
P61620	Sec61a1	Protein transport protein Sec61 subunit alpha isoform 1	0	52264.7	148805	235077	184172	706922	772724	748194	1.99576	1.5366e-05	3.49216e-05
Q68FL6	Mars1	Methionine--tRNA ligase, cytoplasmic	0	101431	546936	531946	529999	2.23103e+06	2.13474e+06	2.05237e+06	1.9954	4.38538e-08	6.90965e-07
P43277	H1-3	Histone H1.3	0	22099.5	10285954	10062305	9376304	41765548	38877816	37846360	1.9949	1.26242e-08	4.14674e-07
Q99JF8	Psip1	PC4 and SFRS1-interacting protein	0	59696.9	378745	311377	412433	1.28698e+06	1.70635e+06	1.40197e+06	1.99469	5.68871e-06	1.57721e-05
Q9CZX8	Rps19	40S ribosomal protein S19	0	16085.5	2793283	2.89244e+06	2958268	11200932	11532809	11710040	1.99463	4.60481e-09	3.02301e-07
Q99J95	Cdk9	Cyclin-dependent kinase 9	0	42761.6	35950.4	54464.8	42346.9	144910	208424	173603	1.9942	0.000102242	0.000171257
Q91VM5	Rbmxl1	RNA binding motif protein, X-linked-like-1	0	42161.7	2.14142e+06	2.04268e+06	2.00205e+06	8476260	7.89143e+06	8.27786e+06	1.99415	1.0744e-08	3.8044e-07
Q505F5	Lrrc47	Leucine-rich repeat-containing protein 47	0	63590.2	665226	642325	600611	2.45294e+06	2.54718e+06	2.59204e+06	1.99323	5.11221e-08	7.45331e-07
Q69ZF7	Cnnm4	Metal transporter CNNM4	0	86625.9	287069	279390	310006	1.22923e+06	1.09973e+06	1.15789e+06	1.99207	2.54096e-07	1.79606e-06
Q9DC69	Ndufa9	NADH dehydrogenase [ubiquinone] 1 alpha subcomplex subunit 9, mitochondrial	0	42525.2	424344	337488	341871	1.50967e+06	1.39604e+06	1.46183e+06	1.99187	9.23167e-07	4.24786e-06
P62264	Rps14	40S ribosomal protein S14	0	16272.7	2.12745e+06	2292794	2.26675e+06	9023997	8987849	8574695	1.99166	9.78462e-09	3.75414e-07
Q9QX15	Clca3a1	Calcium-activated chloride channel regulator 3A-1	0	100108	57895.1	48140.3	67920.9	282038	218856	192769	1.99131	6.23011e-05	0.000112106
Q570Y9	Deptor	DEP domain-containing mTOR-interacting protein	0	46119.6	79830.7	55515.4	46481.2	255206	248003	204437	1.99098	0.000106562	0.000177496
Q5XG71	Utp20	Small subunit processome component 20 homolog	0	317744	323827	372132	380728	1.30642e+06	1.44033e+06	1.53069e+06	1.99072	6.00525e-07	3.14554e-06
P25444	Rps2	40S ribosomal protein S2	0	31231.3	3.0069e+06	2.9668e+06	2.91245e+06	11693032	11672098	11939786	1.99029	2.63038e-09	2.7555e-07
Q8K2C9	Hacd3	Very-long-chain (3R)-3-hydroxyacyl-CoA dehydratase 3	0	43131.4	125918	173071	154149	596458	622077	567746	1.99019	4.90047e-06	1.41991e-05
Q9EPK2	Rp2	Protein XRP2	0	39376.9	189160	198299	198064	882000	716652	736737	1.98998	1.14986e-06	4.9332e-06
Q99MS7	Ehbp1l1	EH domain-binding protein 1-like protein 1	0	184834	639852	705604	633810	2.39558e+06	2959848	2.52747e+06	1.98957	4.52288e-07	2.62043e-06
Q80UM3	Naa15	N-alpha-acetyltransferase 15, NatA auxiliary subunit	0	100961	81318.3	128566	103841	440704	416237	370325	1.98915	3.02764e-05	6.09301e-05
A2AI08	Tprn	Taperin	0	80088.9	100523	100931	108506	427898	405551	396926	1.98911	1.37467e-06	5.58167e-06
Q99KK7	Dpp3	Dipeptidyl peptidase 3	0	82897.7	228750	266010	194554	861309	1.00717e+06	853125	1.98869	4.60142e-06	1.35835e-05
P35980	Rpl18	60S ribosomal protein L18	0	21644.5	5569464	5879627	5.99573e+06	24489890	22388832	22383912	1.98867	1.14006e-08	3.94541e-07
Q9D823	Rpl37	60S ribosomal protein L37	0	11077.9	461576	405241	417839	1.30892e+06	1955074	1.90711e+06	1.98816	1.11128e-05	2.6904e-05
P48193	Epb41	Protein 4.1	0	95911.2	185587	273343	248593	899020	939235	931673	1.98768	7.31214e-06	1.92018e-05
P62075	Timm13	Mitochondrial import inner membrane translocase subunit Tim13	0	10457.9	55232.9	46108.8	44983.4	235563	190132	159540	1.9876	4.7921e-05	8.97303e-05
P62267	Rps23	40S ribosomal protein S23	0	15807.5	1.73493e+06	1.88123e+06	2.01513e+06	6.23398e+06	7.47541e+06	8790912	1.98696	2.32054e-06	8.23664e-06
Q80XI3	Eif4g3	Eukaryotic translation initiation factor 4 gamma 3	0	174890	413825	474857	382849	1.71003e+06	1.77613e+06	1.54194e+06	1.98666	7.63401e-07	3.70331e-06
Q99LI8	Hgs	Hepatocyte growth factor-regulated tyrosine kinase substrate	0	86014.9	5935967	4291248	5510179	23853698	18119084	20209132	1.98651	5.07432e-06	1.45474e-05
Q61990	Pcbp2	Poly(rC)-binding protein 2	0	38221.7	214015	208507	227467	868783	907897	799977	1.986	4.30806e-07	2.54543e-06
Q9CY58	Serbp1	Plasminogen activator inhibitor 1 RNA-binding protein	0	44714.1	307891	307606	301662	1.3247e+06	1.19018e+06	1.12647e+06	1.986	2.79737e-07	1.89888e-06
Q09200	B4galnt1	Beta-1,4 N-acetylgalactosaminyltransferase 1	0	59211.9	403628	505274	383968	1.69706e+06	1724585	1.6628e+06	1.98587	1.20813e-06	5.08078e-06
Q8VHE0	Sec63	Translocation protein SEC63 homolog	0	87870	136107	151968	138064	593090	515604	577572	1.98355	1.28277e-06	5.2894e-06
Q91ZJ5	Ugp2	UTP--glucose-1-phosphate uridylyltransferase	0	56979.3	462196	443677	358421	1.71e+06	1.4896e+06	1783731	1.98331	2.07225e-06	7.56313e-06
P62331	Arf6	ADP-ribosylation factor 6	0	20082.2	694362	931315	912164	2890717	3.36952e+06	3741152	1.98299	5.01174e-06	1.44383e-05
Q3UIL6	Plekha7	Pleckstrin homology domain-containing family A member 7	0	126742	35917.2	37830.6	53724.3	191341	143451	164153	1.98255	9.26549e-05	0.000157721
Q91WL0	Eps8l3	Epidermal growth factor receptor kinase substrate 8-like protein 3	0	68215.9	1915962	1.87137e+06	1.93268e+06	7.615e+06	7.61823e+06	7368389	1.98229	5.00761e-09	3.1045e-07
Q9R112	Sqor	Sulfide:quinone oxidoreductase, mitochondrial	0	50282.4	492802	520959	529631	2.16748e+06	2.02038e+06	1.91083e+06	1.98115	1.08713e-07	1.13272e-06
O88735	Map7	Ensconsin	0	82021.6	308443	297338	311982	1.3598e+06	1.20184e+06	1.07699e+06	1.98095	7.45837e-07	3.65957e-06
Q8BHN3	Ganab	Neutral alpha-glucosidase AB	0	106911	122886	130512	120246	453642	503735	518975	1.98079	1.32689e-06	5.42513e-06
P62880	Gnb2	Guanine nucleotide-binding protein G(I)/G(S)/G(T) subunit beta-2	0	37331	229424	228486	236791	825419	988192	935046	1.9804	5.63991e-07	3.01229e-06
Q8CFI0	Nedd4l	E3 ubiquitin-protein ligase NEDD4-like	0	115419	62401.5	82109.8	107707	381397	305378	291075	1.98028	9.66793e-05	0.000163566
O08547	Sec22b	Vesicle-trafficking protein SEC22b	0	24740.6	123272	163816	126412	560368	552294	506629	1.98022	5.54112e-06	1.54736e-05
O70133	Dhx9	ATP-dependent RNA helicase A	0	149475	295638	301666	301932	1.19265e+06	1.1974e+06	1.15619e+06	1.97941	9.21082e-08	1.04615e-06
E9QAT4	Sec16a	Protein transport protein Sec16A	0	254202	653757	640942	582490	2.68985e+06	2.47546e+06	2.24369e+06	1.97857	2.94301e-07	1.95817e-06
Q6P5E4	Uggt1	UDP-glucose:glycoprotein glucosyltransferase 1	0	176434	577552	627133	720528	2.49286e+06	2.50208e+06	2555190	1.97745	3.19065e-07	2.07848e-06
P50518	Atp6v1e1	V-type proton ATPase subunit E 1	0	26157.4	808822	713187	942638	3.02983e+06	3353590	3.26755e+06	1.97738	9.28447e-07	4.25842e-06
Q8CI51	Pdlim5	PDZ and LIM domain protein 5	0	63299.2	324183	270291	236600	1.22709e+06	1.06133e+06	970249	1.97651	6.03162e-06	1.65336e-05
P99027	Rplp2	60S acidic ribosomal protein P2	0	11650.9	4688400	4.71162e+06	4817592	20431802	18091904	17543272	1.97641	3.17904e-08	5.74805e-07
Q9D710	Tmx2	Thioredoxin-related transmembrane protein 2	0	33942.6	146683	124962	133932	481537	499323	621988	1.97626	5.01838e-06	1.44383e-05
P56546	Ctbp2	C-terminal-binding protein 2	0	48956.9	141510	158254	141106	485441	672567	589433	1.97612	6.36207e-06	1.723e-05
Q3U487	Hectd3	E3 ubiquitin-protein ligase HECTD3	0	97347.1	94574.8	70905.3	92748.1	297566	356330	356721	1.97543	1.55369e-05	3.52582e-05
Q99NH0	Ankrd17	Ankyrin repeat domain-containing protein 17	0	274213	164901	175878	197724	620322	749480	748577	1.97446	2.48327e-06	8.6713e-06
Q7TQH0	Atxn2l	Ataxin-2-like protein	0	110649	775168	703659	757551	3.15028e+06	2.72007e+06	2.92612e+06	1.97439	1.2694e-07	1.22486e-06
Q78PY7	Snd1	Staphylococcal nuclease domain-containing protein 1	0	102088	2.45284e+06	2.57581e+06	2.55102e+06	9913274	9823087	10042791	1.97436	4.13039e-09	3.00986e-07
P41105	Rpl28	60S ribosomal protein L28	0	15733.5	8498807	8546000	8453969	33883028	33462712	32851976	1.97425	9.84851e-10	1.82791e-07
P70124	Serpinb5	Serpin B5	0	42111.2	33145.3	30587.3	41985.6	147492	136972	127816	1.97421	4.64518e-05	8.73591e-05
Q64737	Gart	Trifunctional purine biosynthetic protein adenosine-3	0	107503	196749	204638	240287	862529	763558	890471	1.97389	1.64167e-06	6.35039e-06
Q91WQ3	Yars1	Tyrosine--tRNA ligase, cytoplasmic	0	59105.4	969271	1.00667e+06	882908	4.89197e+06	3321428	3.21161e+06	1.97354	1.16733e-05	2.79986e-05
Q9CY66	Gar1	H/ACA ribonucleoprotein complex subunit 1	0	23474	232314	247163	212692	961389	880826	872785	1.9731	5.60719e-07	3.00998e-06
F6ZDS4	Tpr	Nucleoprotein TPR	0	273990	886059	922846	923567	3.24219e+06	3.89217e+06	3.61943e+06	1.97279	1.34556e-07	1.26895e-06
P08752	Gnai2	Guanine nucleotide-binding protein G(i) subunit alpha-2	0	40489	2.32743e+06	2284135	2.28281e+06	8503381	9320164	9260403	1.97276	1.16419e-08	3.95625e-07
Q8K4F6	Nsun5	28S rRNA (cytosine-C(5))-methyltransferase	0	51029.6	602609	599721	580542	2133318	2.41109e+06	2.46423e+06	1.97226	1.17816e-07	1.17834e-06
Q8R1Q8	Dync1li1	Cytoplasmic dynein 1 light intermediate chain 1	0	56614.2	331611	385018	298428	1.39844e+06	1.25746e+06	1.30668e+06	1.9714	1.20148e-06	5.06861e-06
Q8CGC6	Rbm28	RNA-binding protein 28	0	84214.1	279943	242474	263824	1093201	1.08024e+06	913934	1.9711	1.02387e-06	4.51994e-06
O54784	Dapk3	Death-associated protein kinase 3	0	51421.6	107154	148755	130805	453787	587405	471093	1.97077	1.59945e-05	3.60512e-05
Q9CQW5	Lgals2	Galectin-2	0	14879.9	12498218	13035459	12909464	58123300	47282180	46079084	1.97064	2.39007e-07	1.71554e-06
Q810B6	Ankfy1	Rabankyrin-5	0	128653	71246.9	83814.2	65632.8	290187	296809	273875	1.97045	7.65056e-06	1.99658e-05
P00493	Hprt1	Hypoxanthine-guanine phosphoribosyltransferase	0	24570.4	509216	481821	329271	1.80914e+06	1.95026e+06	1.37676e+06	1.96999	4.36808e-05	8.28861e-05
Q9DB96	Ngdn	Neuroguidin	0	35658.7	268526	299104	313748	1.07472e+06	1.26204e+06	1115242	1.96918	7.44183e-07	3.65957e-06
Q920Q4	Vps16	Vacuolar protein sorting-associated protein 16 homolog	0	94928.2	132008	86909.5	82088.5	369806	424456	359914	1.96885	5.31079e-05	9.77893e-05
Q5SSI6	Utp18	U3 small nucleolar RNA-associated protein 18 homolog	0	61218.2	120648	123691	127088	481324	486813	485521	1.96884	7.47629e-07	3.66121e-06
Q9WUQ2	Preb	Prolactin regulatory element-binding protein	0	45437.4	89049.3	92048.2	120346	395353	360383	415253	1.96877	1.08387e-05	2.63225e-05
Q9D8Z1	Ascc1	Activating signal cointegrator 1 complex subunit 1	0	41279.8	424026	509434	604316	1836060	2.07617e+06	2.04871e+06	1.96756	3.74573e-06	1.16334e-05
Q9DBJ1	Pgam1	Phosphoglycerate mutase 1	0	28832	22746	31409.2	28244.5	118852	106315	95544.5	1.96755	8.44593e-05	0.00014556
P54775	Psmc4	26S proteasome regulatory subunit 6B	0	47408.3	301574	312171	297802	1.21107e+06	1.09406e+06	1265171	1.96729	2.68579e-07	1.85564e-06
Q6ZQL4	Wdr43	WD repeat-containing protein 43	0	75381	204588	213892	248148	973046	846536	787777	1.96702	2.25699e-06	8.04793e-06
Q9DCC4	Pycr3	Pyrroline-5-carboxylate reductase 3	0	28721.3	110440	129031	169461	442356	564297	576312	1.96552	3.55123e-05	6.95884e-05
P05977;P09542	Myl1;Myl3	Myosin light chain 1/3, skeletal muscle isoform;Myosin light chain 3	0.000234577	20594.5;22421.55	207895	238065	202211	853437	826902	844578	1.96538	5.90598e-07	3.11027e-06
Q8CAQ8	Immt	MICOS complex subunit Mic60	0	83900.1	918533	914399	960970	3.47938e+06	3.8583e+06	3.57759e+06	1.96497	3.75103e-08	6.25763e-07
Q61410	Prkg2	cGMP-dependent protein kinase 2	0	87084.8	162021	137341	142209	582434	586495	551122	1.96487	1.25164e-06	5.21652e-06
Q8R3N1	Nop14	Nucleolar protein 14	0	98769.4	248585	270927	256103	1.02709e+06	994622	1.00336e+06	1.96434	1.84261e-07	1.5206e-06
Q9QYI3	Dnajc7	DnaJ homolog subfamily C member 7	0	56475.8	515504	541614	485969	2.35284e+06	1.95954e+06	1.74858e+06	1.96425	1.64025e-06	6.35039e-06
P32233	Drg1	Developmentally-regulated GTP-binding protein 1	0	40512.1	9754308	10122916	8880010	39235256	37067972	35778084	1.96368	2.69214e-08	5.3839e-07
Q8R3B1	Plcd1	1-phosphatidylinositol 4,5-bisphosphate phosphodiesterase delta-1	0	85873.1	87974.5	88291	57119.8	272586	333970	289045	1.96337	6.30034e-05	0.000113161
P11499	Hsp90ab1	Heat shock protein HSP 90-beta	0	83281.2	1.14953e+06	1.1791e+06	1.18991e+06	4623629	4617033	4471371	1.96237	1.00801e-08	3.79325e-07
P62717	Rpl18a	60S ribosomal protein L18a	0	20732.3	1.95618e+06	2072812	2.14982e+06	8800081	7.58072e+06	7720632	1.96158	8.39064e-08	9.9057e-07
P28867	Prkcd	Protein kinase C delta type	0	77547.3	117777	109659	108301	465816	405011	437909	1.9614	1.79798e-06	6.76598e-06
Q9ESL4	Map3k20	Mitogen-activated protein kinase kinase kinase 20	0	91719.6	686738	667003	708894	2.5551e+06	2.8858e+06	2.60097e+06	1.96139	8.0672e-08	9.65077e-07
Q5RJG1	Nol10	Nucleolar protein 10	0	80077.2	221098	265013	218856	1059213	861225	830113	1.96129	3.72799e-06	1.16201e-05
P46061	Rangap1	Ran GTPase-activating protein 1	0	63530.9	551867	464921	476783	2.30836e+06	1.80612e+06	1.7311e+06	1.96086	3.06957e-06	1.00292e-05
Q9D7V1	Sh2d4a	SH2 domain-containing protein 4A	0	48460.3	50413	61140.7	56450.4	235135	189774	229827	1.96038	1.66887e-05	3.71542e-05
Q8BYZ7	Elmo3	Engulfment and cell motility protein 3	0	81758.4	107285	76647.3	78145.8	285396	442833	299518	1.96011	9.63803e-05	0.000163202
Q99N87	Mrps5	28S ribosomal protein S5, mitochondrial	0	48206.5	309213	289604	245167	1.15548e+06	1.0405e+06	1.07428e+06	1.95949	1.21203e-06	5.08422e-06
Q9D554	Sf3a3	Splicing factor 3A subunit 3	0	58841.9	2.55508e+06	2.23043e+06	2.04661e+06	10120508	8.08651e+06	8.37433e+06	1.95893	1.20177e-06	5.06861e-06
Q9D0T1	Snu13	NHP2-like protein 1	0	14173.5	225701	237830	228941	980071	910603	809065	1.95888	7.11815e-07	3.51912e-06
Q9JII6	Akr1a1	Aldo-keto reductase family 1 member A1	0	36586.9	142507	140993	138582	561606	567570	512826	1.95847	7.84639e-07	3.7686e-06
Q9DBE8	Alg2	Alpha-1,3/1,6-mannosyltransferase ALG2	0	47404.9	397415	322061	402617	1.40167e+06	1.66249e+06	1.29784e+06	1.95833	3.34808e-06	1.07427e-05
P62751	Rpl23a	60S ribosomal protein L23a	0	17695.1	1.89478e+06	1.9287e+06	1.91276e+06	8.03493e+06	7047105	7241464	1.95809	3.0281e-08	5.69754e-07
Q07076	Anxa7	Annexin A7	0	49925.3	213649	216868	176215	921033	808927	642528	1.95787	1.17408e-05	2.81431e-05
Q4V9W2	Srek1ip1	Protein SREK1IP1	0	18150.8	46737.6	50725	45146.7	151058	232962	178172	1.95743	5.5999e-05	0.000102431
Q91Z92	B3galt6	Beta-1,3-galactosyltransferase 6	0	37021.2	182333	194859	155363	801667	712337	566059	1.95728	1.18371e-05	2.83564e-05
Q8VDT9	Mrpl50	39S ribosomal protein L50, mitochondrial	0	18213	148532	92679.8	104981	388896	392297	554661	1.95723	9.79424e-05	0.000165414
Q02248	Ctnnb1	Catenin beta-1	0	85470.5	1.25467e+06	1.37421e+06	1.36278e+06	5.59189e+06	4.89273e+06	5028574	1.95722	7.90714e-08	9.64071e-07
P67984	Rpl22	60S ribosomal protein L22	0	14758.9	1.35494e+06	1.49315e+06	1.45829e+06	6.22829e+06	5.35257e+06	5.17808e+06	1.95687	1.98676e-07	1.57157e-06
Q8BKJ9	Sirt7	NAD-dependent protein deacetylase sirtuin-7	0	45145.7	731289	649166	516522	2.29222e+06	2.40136e+06	2.6056e+06	1.95671	3.4543e-06	1.09565e-05
Q8CFE2	Hpf1	Histone PARylation factor 1	0	39291.2	45602	36850.7	40161	150054	209291	125636	1.95645	0.000129595	0.000210866
P63276	Rps17	40S ribosomal protein S17	0	15524.1	689261	741441	777969	2.7877e+06	2872866	2.9003e+06	1.95615	5.82162e-08	7.97335e-07
O55029	Copb2	Coatomer subunit beta'	0	102449	1201380	1.20567e+06	1149563	5036443	4.50117e+06	4.29055e+06	1.95608	8.51535e-08	9.97145e-07
Q9D706	Rpap3	RNA polymerase II-associated protein 3	0	74095.6	70626.6	53030	68980.7	332964	224938	201447	1.95594	0.000124547	0.000203461
Q80Y44	Ddx10	Probable ATP-dependent RNA helicase DDX10	0	100739	224916	187001	290386	1.02342e+06	916561	760096	1.95578	3.03179e-05	6.0982e-05
Q9JKV1	Adrm1	Proteasomal ubiquitin receptor ADRM1	0	42060.1	35599.4	38399	42028.4	168909	140512	141136	1.95515	2.62114e-05	5.40402e-05
Q3UMC0	Spata5	Ribosome biogenesis protein SPATA5	0	97255.8	699978	706004	708646	2.70914e+06	2.81056e+06	2.67847e+06	1.95461	2.19771e-08	5.01079e-07
Q60770	Stxbp3	Syntaxin-binding protein 3	0	67942.5	560634	510704	547094	2.17635e+06	2.07701e+06	2.01726e+06	1.95442	7.93444e-08	9.64071e-07
Q8CD15	Riox2	Ribosomal oxygenase 2	0	53517.1	430734	384263	420008	1.92966e+06	1.43858e+06	1.45763e+06	1.95436	3.0634e-06	1.00285e-05
P70279	Surf6	Surfeit locus protein 6	0	41234.5	342521	312051	292072	1.28114e+06	1.25669e+06	1128079	1.95414	5.45764e-07	2.97104e-06
Q8JZN5	Acad9	Complex I assembly factor ACAD9, mitochondrial	0	68722.1	156789	139319	160900	539332	615779	615595	1.95406	1.63138e-06	6.32322e-06
Q9WTJ4	Fiz1	Flt3-interacting zinc finger protein 1	0	52685.3	34401.6	51954.2	52451.4	170868	154734	206240	1.954	0.000118924	0.000195401
Q8BH43	Wasf2	Actin-binding protein WASF2	0	54073.6	245209	304291	297687	1.01674e+06	1.11501e+06	1.13932e+06	1.9539	1.30316e-06	5.33942e-06
Q9CX97	Wdr55	WD repeat-containing protein 55	0	42610.5	180133	108551	94664.5	473526	496396	457802	1.95377	0.000134791	0.000217869
Q8BGS2	Bola2	BolA-like protein 2	0	10214.6	62076.3	49099.2	81632.9	237652	246784	246464	1.95344	6.15293e-05	0.000110929
P36993	Ppm1b	Protein phosphatase 1B	0	42795	590101	801809	652017	2.83017e+06	2.69039e+06	2.35305e+06	1.95329	2.96195e-06	9.74579e-06
Q922D8	Mthfd1	C-1-tetrahydrofolate synthase, cytoplasmic	0	101200	326916	320406	332671	1.33218e+06	1.28878e+06	1.17849e+06	1.9532	1.87597e-07	1.5206e-06
Q80TN4	Dnajc16	DnaJ homolog subfamily C member 16	0	89135.8	248826	265653	258758	1.0321e+06	973452	987945	1.95292	1.87931e-07	1.5206e-06
Q80UU1	Ankzf1	Ankyrin repeat and zinc finger domain-containing protein 1	0	82976.2	177913	197575	194549	697898	768716	739463	1.95274	5.77824e-07	3.06657e-06
P26040	Ezr	Ezrin	0	69406.8	327575	306747	319908	1.26018e+06	1.19305e+06	1.24018e+06	1.95269	1.2238e-07	1.19958e-06
Q00899	Yy1	Transcriptional repressor protein YY1	0	44716.6	116429	154504	147211	552490	518038	535756	1.95186	4.77795e-06	1.3998e-05
Q9R0P5	Dstn	Destrin	0	18521.6	580992	603388	584950	2.32636e+06	2.2164e+06	2.29779e+06	1.9508	3.35818e-08	5.90617e-07
Q8BVE3	Atp6v1h	V-type proton ATPase subunit H	0	55855	25855.9	24972.3	21574.7	103465	82832	93881.5	1.9506	7.16958e-05	0.000125743
P10833	Rras	Ras-related protein R-Ras	0	23763.8	124642	100933	95789.2	473055	362442	405641	1.95027	1.35081e-05	3.15682e-05
