# Supplementary material for: BMP suppresses Wnt signaling via the Bcl11b-regulated NuRD complex to maintain intestinal stem cells
Source: EMBO J. 2024 Oct 21;43(23):6032–51. doi: 10.1038/s44318-024-00276-1 (PMC11612440; doi:10.1038/s44318-024-00276-1)
Supplement: Supplementary file 5 — Dataset EV3 [file 44318_2024_276_MOESM5_ESM.xlsx]

## Sheet: Sheet1
Dataset EV3 (1)	The differential peaks in ATAC-seq in Lgr5+ ISCs between Bcl11b KO group and control group, related to Figures 5C, 5D and Appendix S6A
Dataset EV3 (2)	The gene peaks of cluter 1 in Figure 5C
Dataset EV3 (3)	The gene peaks of cluter 2 in Figure 5C

## Sheet: Dataset EV3 (1)
PeakID (cmd=annotatePeaks.pl ly/bcl11b/diffbeaks-atac.txt mm10)	Chr	Start	End	Strand	Peak Score	Focus Ratio/Region Size	Annotation	Detailed Annotation	Distance to TSS	Nearest PromoterID	Entrez ID	Nearest Unigene	Nearest Refseq	Nearest Ensembl	Gene Name	Gene Alias	Gene Description	Gene Type
Bcl11b-wt-9d_peak_22981	chr6	58545474	58545901	+	0	0	Intergenic	RLTR13A2|LTR|ERVK	-39289	NM_001355477	26357	Mm.333096	NM_011920	ENSMUSG00000029802	Abcg2	ABC15|ABCP|AI428558|BCRP|Bcrp1|MXR|MXR1	ATP binding cassette subfamily G member 2 (Junior blood group)	protein-coding
Bcl11b-wt-9d_peak_11085	chr16	56793829	56794067	+	0	0	intron (NM_172825, intron 1 of 15)	intron (NM_172825, intron 1 of 15)	1910	NM_172825	239853	Mm.258979	NM_172825	ENSMUSG00000022755	Adgrg7	9130020O16Rik|Gpr128	adhesion G protein-coupled receptor G7	protein-coding
Bcl11b-wt-9d_peak_15831	chr2	110201993	110202197	+	0	0	Intergenic	Intergenic	103630	NM_130452	170442	Mm.27335	NM_130452	ENSMUSG00000041660	Bbox1	AI874739	butyrobetaine (gamma), 2-oxoglutarate dioxygenase 1 (gamma-butyrobetaine hydroxylase)	protein-coding
Bcl11b-wt-9d_peak_242	chr1	40709316	40709606	+	0	0	intron (NM_001033289, intron 1 of 11)	intron (NM_001033289, intron 1 of 11)	27749	NM_001033289	226999	Mm.256414	NM_001033289	ENSMUSG00000026062	Slc9a2	2210416H12Rik|4932415O19Rik|AV333884|NHE2	solute carrier family 9 (sodium/hydrogen exchanger), member 2	protein-coding
Bcl11b-wt-9d_peak_26632	chr8	70522563	70522762	+	0	0	intron (NM_029366, intron 1 of 4)	intron (NM_029366, intron 1 of 4)	518	NM_029366	75620	Mm.482129	NM_029366	ENSMUSG00000055553	Kxd1	0610030B01Rik|2810422J05Rik|C78305	KxDL motif containing 1	protein-coding
Bcl11b-wt-9d_peak_2392	chr10	62972075	62972274	+	0	0	intron (NR_152862, intron 20 of 20)	intron (NR_152862, intron 20 of 20)	-8078	NM_027425	70432	Mm.234587	NM_027425	ENSMUSG00000020070	Rufy2	2610111M19Rik|AI844453|Denn|LZ-FYVE|ZFYVE13	RUN and FYVE domain-containing 2	protein-coding
Bcl11b-wt-9d_peak_20422	chr4	155318328	155318527	+	0	0	intron (NM_008860, intron 4 of 17)	G-rich|Low_complexity|Low_complexity	26322	NM_001355178	18762	Mm.28561	NM_008860	ENSMUSG00000029053	Prkcz	AI098070|C80388|Pkcz|R74924|aPKCzeta|nPKC-zeta|zetaPKC	protein kinase C, zeta	protein-coding
Bcl11b-wt-9d_peak_18420	chr3	149305102	149305832	+	0	0	Intergenic	Intergenic	30730	NR_040591	381482	Mm.393866	NR_040591		Gm1653	-	predicted gene 1653	ncRNA
Bcl11b-wt-9d_peak_894	chr1	125496919	125497118	+	0	0	Intergenic	Intergenic	-61291	NM_001205385	74117	Mm.183102	NM_023735	ENSMUSG00000026341	Actr3	1200003A09Rik|Arp3	ARP3 actin-related protein 3	protein-coding
Bcl11b-wt-9d_peak_17131	chr3	30195783	30195982	+	0	0	intron (NM_001361034, intron 2 of 16)	intron (NM_001361034, intron 2 of 16)	-182678	NM_007963	14013	Mm.56965	NM_007963	ENSMUSG00000027684	Mecom	D630039M04Rik|Evi-1|Evi1|Jbo|Mds|Mds1|Mds1-Evi1|Prdm3|Znfpr1b1	MDS1 and EVI1 complex locus	protein-coding
Bcl11b-wt-9d_peak_20371	chr4	152477433	152478209	+	0	0	promoter-TSS (NM_001355739)	promoter-TSS (NM_001355739)	83	NM_001355739	260305	Mm.302496	NM_153424	ENSMUSG00000039577	Nphp4	4930564O18Rik|nmf192	nephronophthisis 4 (juvenile) homolog (human)	protein-coding
Bcl11b-wt-9d_peak_25702	chr7	129664020	129664654	+	0	0	Intergenic	Intergenic	72474	NM_172255	207425	Mm.229323	NM_172255	ENSMUSG00000042055	Wdr11	2900055P10Rik|AW489876|Brwd2|mKIAA1351	WD repeat domain 11	protein-coding
Bcl11b-wt-9d_peak_47	chr1	10247959	10248301	+	0	0	Intergenic	Intergenic	-15460	NM_001102430	211673	Mm.229141	NM_001102430	ENSMUSG00000067851	Arfgef1	ARFGEP1|BIG1|D130059B05Rik|D730028O18Rik|P200	ADP-ribosylation factor guanine nucleotide-exchange factor 1(brefeldin A-inhibited)	protein-coding
Bcl11b-wt-9d_peak_17336	chr3	55817065	55817352	+	0	0	intron (NM_030595, intron 39 of 57)	intron (NM_030595, intron 39 of 57)	-29897	NR_033592	71182	Mm.195603	NR_033592	ENSMUSG00000106572	4933417G07Rik	-	SEC13 homolog pseudogene	pseudo
Bcl11b-wt-9d_peak_2222	chr10	43277691	43277890	+	0	0	intron (NM_001168289, intron 1 of 7)	RMER15|LTR|ERVL	56304	NM_001168289	71365	Mm.490430	NM_027772	ENSMUSG00000038240	Pdss2	5430420P03Rik|Gm60|Plmp|kd|mDLP1	prenyl (solanesyl) diphosphate synthase, subunit 2	protein-coding
Bcl11b-wt-9d_peak_998	chr1	132391613	132391812	+	0	0	promoter-TSS (NM_178874)	promoter-TSS (NM_178874)	-326	NM_178874	68875	Mm.273785	NM_178874	ENSMUSG00000042066	Tmcc2	1110063G11Rik	transmembrane and coiled-coil domains 2	protein-coding
Bcl11b-wt-9d_peak_11147	chr16	76341812	76342011	+	0	0	intron (NM_173440, intron 2 of 3)	RMER15-int|LTR|ERVL	31138	NM_173440	268903	Mm.74711	NM_173440	ENSMUSG00000048490	Nrip1	6030458L20Rik|8430438I05Rik|9630050P12|AA959574|AW456757|RIP140	nuclear receptor interacting protein 1	protein-coding
Bcl11b-wt-9d_peak_28676	chr9	95558972	95559171	+	0	0	promoter-TSS (NM_198414)	promoter-TSS (NM_198414)	-746	NM_198414	75552	Mm.151485	NM_198414	ENSMUSG00000064225	Paqr9	1700020G04Rik	progestin and adipoQ receptor family member IX	protein-coding
Bcl11b-wt-9d_peak_16560	chr2	160332605	160333240	+	0	0	Intergenic	Intergenic	-5428	NM_001033411	329554	Mm.291144	NM_001033411	ENSMUSG00000074623	Gm826	-	predicted gene 826	protein-coding
Bcl11b-wt-9d_peak_27170	chr8	106623220	106623461	+	0	0	intron (NM_009864, intron 2 of 15)	intron (NM_009864, intron 2 of 15)	19990	NM_009864	12550	Mm.35605	NM_009864	ENSMUSG00000000303	Cdh1	AA960649|ARC-1|E-cad|Ecad|L-CAM|UVO|Um	cadherin 1	protein-coding
Bcl11b-wt-9d_peak_3914	chr11	57934613	57934977	+	0	0	Intergenic	Intergenic	-74269	NM_028451	73158	Mm.248843	NM_028451	ENSMUSG00000037331	Larp1	1810024J12Rik|3110040D16Rik|Larp|mKIAA0731	La ribonucleoprotein domain family, member 1	protein-coding
Bcl11b-wt-9d_peak_17004	chr3	9400770	9401095	+	0	0	Intergenic	Intergenic	-2088	NR_160691	320088	Mm.212908	NR_015499	ENSMUSG00000097365	C030034L19Rik	A130044O20Rik	RIKEN cDNA C030034L19 gene	ncRNA
Bcl11b-wt-9d_peak_22622	chr6	29985108	29985641	+	0	0	promoter-TSS (NR_040263)	promoter-TSS (NR_040263)	45	NR_040263	76419	Mm.84522	NR_040263	ENSMUSG00000045709	Smkr-ps	1700023L04Rik	smal lysine rich protein 1, pseudogene	ncRNA
Bcl11b-wt-9d_peak_17395	chr3	63472330	63472529	+	0	0	Intergenic	L1VL2|LINE|L1	11477	NM_001369306	102637511		NM_001369305	ENSMUSG00000103476	Strit1	DWORF|Gm34302	small transmembrane regulator of ion transport 1	protein-coding
Bcl11b-wt-9d_peak_12037	chr17	34218731	34219091	+	0	0	Intergenic	Intergenic	14432	NM_011530	21355	Mm.14814	NM_011530	ENSMUSG00000024339	Tap2	ABC18|AI462429|APT2|Abcb3|Ham-2|Ham2|MTP2|PSF2|RING11|Tap-2|Y1|jas	transporter 2, ATP-binding cassette, sub-family B (MDR/TAP)	protein-coding
Bcl11b-wt-9d_peak_29632	chrX	115543240	115543700	+	0	0	Intergenic	RLTR49|LTR|ERVK	-562085	NM_001370953	664969		NM_001370953		Gm7429	EG664969	predicted pseudogene 7429	protein-coding
Bcl11b-wt-9d_peak_24874	chr7	67259909	67260186	+	0	0	intron (NM_001357324, intron 7 of 11)	intron (NM_001357324, intron 7 of 11)	37431	NM_001191051	75099	Mm.121691	NM_175215	ENSMUSG00000043831	Lysmd4	4930506D23Rik	LysM, putative peptidoglycan-binding, domain containing 4	protein-coding
Bcl11b-wt-9d_peak_10012	chr15	85645980	85646211	+	0	0	Intergenic	CpG	-57678	NR_110483	102800312	Mm.33117	NR_110483		Lncppara	Lincppara|Mirlet7bhg|linc-Ppara	long noncoding RNA near Ppara	ncRNA
Bcl11b-wt-9d_peak_23049	chr6	67438032	67438455	+	0	0	intron (NM_144548, intron 7 of 10)	ORR1C2|LTR|ERVL-MaLR	53612	NM_144548	209590	Mm.221227	NM_144548	ENSMUSG00000049093	Il23r	IL-23R	interleukin 23 receptor	protein-coding
Bcl11b-wt-9d_peak_22237	chr5	140439165	140439364	+	0	0	intron (NM_133916, intron 13 of 18)	intron (NM_133916, intron 13 of 18)	11925	NR_106005	102466792		NR_106005	ENSMUSG00000098319	Mir7038	Gm27955|mmu-mir-7038	microRNA 7038	ncRNA
Bcl11b-wt-9d_peak_9342	chr15	36578392	36578770	+	0	0	Intergenic	Intergenic	-23008	NM_025712	66696	Mm.253627	NM_025712	ENSMUSG00000013611	Snx31	4631426E05Rik	sorting nexin 31	protein-coding
Bcl11b-wt-9d_peak_66	chr1	15892730	15892980	+	0	0	promoter-TSS (NM_001033288)	promoter-TSS (NM_001033288)	-133	NM_001033288	226866	Mm.131665	NM_001033288	ENSMUSG00000032719	Sbspon	Gm106|Rpesp	somatomedin B and thrombospondin, type 1 domain containing	protein-coding
Bcl11b-wt-9d_peak_12454	chr17	65083412	65083637	+	0	0	Intergenic	RLTR10-int|LTR|ERVK	-247453	NM_030031	78057	Mm.109380	NM_030031	ENSMUSG00000024088	4930583I09Rik	-	RIKEN cDNA 4930583I09 gene	protein-coding
Bcl11b-wt-9d_peak_11282	chr16	92494477	92494732	+	0	0	intron (NM_029740, intron 2 of 2)	intron (NM_029740, intron 2 of 2)	-3543	NM_172469	209195	Mm.44747	NM_172469	ENSMUSG00000022949	Clic6	5730466J16Rik|AL022908|AW045520|CLIC1L	chloride intracellular channel 6	protein-coding
Bcl11b-wt-9d_peak_26089	chr8	12097694	12098289	+	0	0	Intergenic	Intergenic	257470	NM_029326	75528	Mm.440342	NM_029326	ENSMUSG00000031512	Tex29	1700018L24Rik	testis expressed 29	protein-coding
Bcl11b-wt-9d_peak_29	chr1	9208794	9209423	+	0	0	intron (NM_001290393, intron 1 of 19)	intron (NM_001290393, intron 1 of 19)	90769	NM_001290392	71096	Mm.336395	NM_027671	ENSMUSG00000025909	Sntg1	4933426D16Rik|G1SYN|SYN4	syntrophin, gamma 1	protein-coding
Bcl11b-wt-9d_peak_24911	chr7	72990795	72991132	+	0	0	Intergenic	Intergenic	111105	NR_046024	625243	Mm.261798	NR_046024	ENSMUSG00000108383	Gm6567	-	predicted gene 6567	ncRNA
Bcl11b-wt-9d_peak_23171	chr6	84233774	84234068	+	0	0	Intergenic	Intergenic	189917	NR_046063	100038556	Mm.387783	NR_046063	ENSMUSG00000107797	Gm10445	-	predicted gene 10445	ncRNA
Bcl11b-wt-9d_peak_26345	chr8	35881957	35882156	+	0	0	intron (NR_046181, intron 1 of 2)	intron (NR_046181, intron 1 of 2)	901	NR_046181	330737	Mm.381743	NR_046181	ENSMUSG00000109761	5430403N17Rik	5430403N17	RIKEN cDNA 5430403N17 gene	ncRNA
Bcl11b-wt-9d_peak_19843	chr4	133101214	133101414	+	0	0	Intergenic	RLTR4_Mm|LTR|ERV1	-29319	NM_153423	242687	Mm.23566	NM_153423	ENSMUSG00000028868	Wasf2	AW742646|D4Ertd13e|WAVE2	WAS protein family, member 2	protein-coding
Bcl11b-wt-9d_peak_20018	chr4	137381009	137381683	+	0	0	Intergenic	Intergenic	-23587	NM_009861	12540	Mm.1022	NM_009861	ENSMUSG00000006699	Cdc42	AI747189|AU018915	cell division cycle 42	protein-coding
Bcl11b-wt-9d_peak_2924	chr10	95337269	95337468	+	0	0	intron (NR_045337, intron 1 of 2)	intron (NR_045337, intron 1 of 2)	1092	NR_045337	69629	Mm.250542	NR_045337	ENSMUSG00000100550	2310039L15Rik	A53T-syn|G2-3|PrPsynA53T|Tg(Prnp-SNCA*A53T)23Mkle	RIKEN cDNA 2310039L15 gene	ncRNA
Bcl11b-wt-9d_peak_16522	chr2	157373269	157373635	+	0	0	intron (NM_026968, intron 1 of 2)	intron (NM_026968, intron 1 of 2)	5858	NM_026968	69161	Mm.228619	NM_026968	ENSMUSG00000063019	Manbal	1810024K12Rik|AI836500	mannosidase, beta A, lysosomal-like	protein-coding
Bcl11b-wt-9d_peak_24034	chr6	148092985	148093388	+	0	0	intron (NM_001347516, intron 1 of 11)	intron (NM_001347516, intron 1 of 11)	45770	NM_001347516	330450	Mm.447274	NM_178797	ENSMUSG00000030303	Far2	A230046P18|AW048109|BC055759|Mlstd1	fatty acyl CoA reductase 2	protein-coding
Bcl11b-wt-9d_peak_3314	chr10	127945604	127945831	+	0	0	Intergenic	Intergenic	47182	NM_027301	70061	Mm.158320	NM_027301	ENSMUSG00000040127	Sdr9c7	1810054F20Rik|Rdh20|Rdhs|SDR-O|Sdro	4short chain dehydrogenase/reductase family 9C, member 7	protein-coding
Bcl11b-wt-9d_peak_26041	chr8	6887017	6887508	+	0	0	Intergenic	RMER15|LTR|ERVL	1773980	NM_001368299	13642	Mm.209813	NM_010111	ENSMUSG00000001300	Efnb2	ELF-2|Epl5|Eplg5|Htk-L|LERK-5|Lerk5|NLERK-1	ephrin B2	protein-coding
Bcl11b-wt-9d_peak_25015	chr7	80688776	80689332	+	0	0	promoter-TSS (NM_173863)	promoter-TSS (NM_173863)	-177	NM_173863	70461	Mm.392175	NM_173863	ENSMUSG00000030527	Crtc3	2610312F20Rik|6332415K15Rik|AI429792|BC011210|TORC3	CREB regulated transcription coactivator 3	protein-coding
Bcl11b-wt-9d_peak_8123	chr14	20228466	20228665	+	0	0	Intergenic	Intergenic	40704	NM_029006	74571	Mm.105571	NM_029006	ENSMUSG00000023387	Kcnk16	4731413G05Rik|TALK-1|TALK1	potassium channel, subfamily K, member 16	protein-coding
Bcl11b-wt-9d_peak_20941	chr5	49990665	49991035	+	0	0	intron (NM_133911, intron 10 of 18)	intron (NM_133911, intron 10 of 18)	68146	NM_133911	70693	Mm.272974	NM_133911	ENSMUSG00000029090	Adgra3	3830613O22Rik|AU044632|Gpr125|Tem5-like	adhesion G protein-coupled receptor A3	protein-coding
Bcl11b-wt-9d_peak_5949	chr12	69516542	69516852	+	0	0	Intergenic	Intergenic	-41147	NR_038060	76062	Mm.380755	NR_038060	ENSMUSG00000113035	5830428M24Rik	100040862|Gm3007	RIKEN cDNA 5830428M24 gene	ncRNA
Bcl11b-wt-9d_peak_6459	chr12	108293025	108293224	+	0	0	Intergenic	Intergenic	-13146	NM_001044380	214305	Mm.36423	NM_001044380	ENSMUSG00000021260	Hhipl1	1600002O04Rik|AK129450|mKIAA1822	hedgehog interacting protein-like 1	protein-coding
Bcl11b-wt-9d_peak_1238	chr1	154205047	154205246	+	0	0	exon (NM_001204908, exon 2 of 2)	exon (NM_001204908, exon 2 of 2)	3959	NM_001204908	100503355	Mm.484410	NM_001204908	ENSMUSG00000066797	Zfp648	Gm10178|Gm203	zinc finger protein 648	protein-coding
Bcl11b-wt-9d_peak_16277	chr2	146057005	146057709	+	0	0	intron (NM_001369121, intron 17 of 26)	intron (NM_001369121, intron 17 of 26)	122573	NM_001369121	78774	Mm.136347	NM_175280	ENSMUSG00000037143	Cfap61	4930529M08Rik|BB178539|BC024760	cilia and flagella associated protein 61	protein-coding
Bcl11b-wt-9d_peak_54	chr1	13293322	13293624	+	0	0	intron (NM_008678, intron 1 of 22)	intron (NM_008678, intron 1 of 22)	78956	NM_001302702	17978	Mm.2537	NM_008678	ENSMUSG00000005886	Ncoa2	D1Ertd433e|GRIP-1|Grip1|KAT13C|NCoA-2|SRC-2|TIF2|bHLHe75	nuclear receptor coactivator 2	protein-coding
Bcl11b-wt-9d_peak_10131	chr15	96345125	96345413	+	0	0	intron (NM_175251, intron 3 of 20)	Lx9|LINE|L1	57747	NM_175251	77044	Mm.17166	NM_175251	ENSMUSG00000033237	Arid2	1700124K17Rik|4432409D24Rik|BAF200|zipzap/p200	AT rich interactive domain 2 (ARID, RFX-like)	protein-coding
Bcl11b-wt-9d_peak_17525	chr3	84645522	84645721	+	0	0	Intergenic	Intergenic	-20571	NM_177260	320782	Mm.107370	NM_177260	ENSMUSG00000056498	Tmem154	9930117H01Rik	transmembrane protein 154	protein-coding
Bcl11b-wt-9d_peak_743	chr1	91436412	91436796	+	0	0	intron (NM_011066, intron 9 of 22)	G-rich|Low_complexity|Low_complexity	-22566	NM_001360900	55927	Mm.280029	NM_019479	ENSMUSG00000067071	Hes6	AI326893|bHLHb41	hairy and enhancer of split 6	protein-coding
Bcl11b-wt-9d_peak_27286	chr8	114793866	114794311	+	0	0	intron (NM_019573, intron 8 of 8)	intron (NM_019573, intron 8 of 8)	354436	NM_019573	80707	Mm.440420	NM_019573	ENSMUSG00000004637	Wwox	5330426P09Rik|9030416C10Rik|WOX1	WW domain-containing oxidoreductase	protein-coding
Bcl11b-wt-9d_peak_26280	chr8	26901678	26901969	+	0	0	Intergenic	Intergenic	-75513	NM_001101502	353310	Mm.212469	NM_001101502	ENSMUSG00000085795	Zfp703	1110032O19Rik|AI430822|AL022941|Csmn1|End2|Zeppo1|Znf703|Zpo1	zinc finger protein 703	protein-coding
Bcl11b-wt-9d_peak_13030	chr18	33849051	33849688	+	0	0	intron (NM_013512, intron 13 of 23)	intron (NM_013512, intron 13 of 23)	54477	NR_038152	69749	Mm.248787	NR_038151	ENSMUSG00000087590	Epb41l4aos	2410004N09Rik|Epb4.1l4aos	erythrocyte membrane protein band 4.1 like 4a, opposite strand	ncRNA
Bcl11b-wt-9d_peak_9912	chr15	81845636	81846068	+	0	0	Intergenic	Intergenic	12474	NM_020507	57259	Mm.323595	NM_020507	ENSMUSG00000048546	Tob2	2900090N22Rik|4930545K18Rik|AV071822|mKIAA1663	transducer of ERBB2, 2	protein-coding
Bcl11b-wt-9d_peak_1888	chr10	12555898	12556097	+	0	0	intron (NM_011682, intron 50 of 73)	intron (NM_011682, intron 50 of 73)	305738	NM_011682	22288	Mm.331784	NM_011682	ENSMUSG00000019820	Utrn	AA589569|DRP|Dmdl	utrophin	protein-coding
Bcl11b-wt-9d_peak_20284	chr4	149705553	149705752	+	0	0	Intergenic	Intergenic	-4023	NM_001029837	18707	Mm.229108	NM_008840	ENSMUSG00000039936	Pik3cd	2410099E07Rik|2610208K16Rik|AW545373|p110delta	phosphatidylinositol-4,5-bisphosphate 3-kinase catalytic subunit delta	protein-coding
Bcl11b-wt-9d_peak_18934	chr4	57186109	57186511	+	0	0	Intergenic	MTE2a|LTR|ERVL-MaLR	14239	NR_040669	329851	Mm.392470	NR_040669	ENSMUSG00000085967	Gm12530	D730003B17	predicted gene 12530	ncRNA
Bcl11b-wt-9d_peak_8304	chr14	32825530	32825779	+	0	0	Intergenic	Intergenic	-8308	NM_001164485	105511	Mm.32231	NM_001164485	ENSMUSG00000078127	Fam170b	4922501K12Rik|AI449756	family with sequence similarity 170, member B	protein-coding
Bcl11b-wt-9d_peak_26344	chr8	35850269	35850638	+	0	0	Intergenic	Intergenic	-23894	NM_027998	71908	Mm.37817	NM_027998	ENSMUSG00000055976	Cldn23	2310014B08Rik	claudin 23	protein-coding
Bcl11b-wt-9d_peak_14989	chr2	26325898	26326259	+	0	0	intron (NM_001355575, intron 7 of 13)	intron (NM_001355575, intron 7 of 13)	6308	NM_001199147	67839	Mm.266611	NM_153410	ENSMUSG00000026930	Gpsm1	1810037C22Rik|AW107933|Ags3	G-protein signalling modulator 1 (AGS3-like, C. elegans)	protein-coding
Bcl11b-wt-9d_peak_20111	chr4	140983432	140983819	+	0	0	Intergenic	Intergenic	-3248	NM_001164366	74772	Mm.205625	NM_029097	ENSMUSG00000036622	Atp13a2	1110012E06Rik|AA589443	ATPase type 13A2	protein-coding
Bcl11b-wt-9d_peak_18285	chr3	136289338	136290224	+	0	0	intron (NM_001033350, intron 1 of 16)	RLTR13A3|LTR|ERVK	36285	NM_001033350	242248	Mm.30832	NM_001033350	ENSMUSG00000037922	Bank1	A530094C12Rik|AI451642|AVIEF|BANK	B cell scaffold protein with ankyrin repeats 1	protein-coding
Bcl11b-wt-9d_peak_2987	chr10	99211506	99211884	+	0	0	Intergenic	Intergenic	-51536	NM_026268	67603	Mm.1791	NM_026268	ENSMUSG00000019960	Dusp6	1300019I03Rik|MKP-3|MKP3|PYST1	dual specificity phosphatase 6	protein-coding
Bcl11b-wt-9d_peak_17462	chr3	79206491	79206942	+	0	0	Intergenic	MTE2a|LTR|ERVL-MaLR	-6203	NR_045502	70924	Mm.444622	NR_045502	ENSMUSG00000104585	4921511C10Rik	-	RIKEN cDNA 4921511C10 gene	ncRNA
Bcl11b-wt-9d_peak_25377	chr7	112309388	112309724	+	0	0	intron (NM_001193305, intron 6 of 25)	intron (NM_001193305, intron 6 of 25)	-58752	NM_027587	100504195	Mm.291129	NM_027587	ENSMUSG00000038244	Micalcl	4921517J23Rik	MICAL C-terminal like	protein-coding
Bcl11b-wt-9d_peak_14325	chr19	37375711	37376752	+	0	0	promoter-TSS (NM_010615)	promoter-TSS (NM_010615)	-151	NM_010615	16551	Mm.42203	NM_010615	ENSMUSG00000012443	Kif11	Eg5|Kif8|Kifl1|Knsl1	kinesin family member 11	protein-coding
Bcl11b-wt-9d_peak_16219	chr2	142739428	142739685	+	0	0	exon (NM_001081133, exon 17 of 26)	exon (NM_001081133, exon 17 of 26)	161908	NM_001081133	16558	Mm.251934	NM_001081133	ENSMUSG00000038844	Kif16b	8430434E15Rik|AA623607|AI789011|C80253|C80902|mKIAA1590	kinesin family member 16B	protein-coding
Bcl11b-wt-9d_peak_11516	chr17	12042524	12043227	+	0	0	intron (NM_016694, intron 10 of 11)	intron (NM_016694, intron 10 of 11)	-76409	NM_026644	68262	Mm.258300	NM_026644	ENSMUSG00000023827	Agpat4	1500003P24Rik	1-acylglycerol-3-phosphate O-acyltransferase 4 (lysophosphatidic acid acyltransferase, delta)	protein-coding
Bcl11b-wt-9d_peak_10835	chr16	31918407	31918733	+	0	0	Intergenic	Intergenic	-15281	NM_172822	239827	Mm.440388	NM_172822	ENSMUSG00000045625	Pigz	F630022B06Rik	phosphatidylinositol glycan anchor biosynthesis, class Z	protein-coding
Bcl11b-wt-9d_peak_2130	chr10	39659462	39659704	+	0	0	intron (NR_038037, intron 2 of 2)	intron (NR_038037, intron 2 of 2)	-45901	NR_152259	100504626	Mm.440236	NR_152259		Gm16364	Gm16365	predicted gene 16364	ncRNA
Bcl11b-wt-9d_peak_180	chr1	37350908	37351208	+	0	0	intron (NM_001290797, intron 1 of 25)	intron (NM_001290797, intron 1 of 25)	-18159	NM_001290799	269180	Mm.5294	NM_030266	ENSMUSG00000026113	Inpp4a	107kDa|9630012D15|D130048C09Rik|R74740	inositol polyphosphate-4-phosphatase, type I	protein-coding
Bcl11b-wt-9d_peak_23982	chr6	144209055	144209298	+	0	0	intron (NM_001113559, intron 1 of 13)	intron (NM_001113559, intron 1 of 13)	392	NM_001113559	20678	Mm.1752	NM_011444	ENSMUSG00000041540	Sox5	A730017D01Rik|AI528773	SRY (sex determining region Y)-box 5	protein-coding
Bcl11b-wt-9d_peak_23708	chr6	125521476	125522196	+	0	0	Intergenic	Intergenic	-27076	NM_007657	12527	Mm.210676	NM_007657	ENSMUSG00000030342	Cd9	Tspan29	CD9 antigen	protein-coding
Bcl11b-wt-9d_peak_26552	chr8	61737546	61737919	+	0	0	intron (NM_001293772, intron 2 of 21)	intron (NM_001293772, intron 2 of 21)	22357	NM_001293773	72333	Mm.29933	NM_001081390	ENSMUSG00000058056	Palld	2410003B16Rik|6030492A02	palladin, cytoskeletal associated protein	protein-coding
Bcl11b-wt-9d_peak_22586	chr6	24704489	24704762	+	0	0	Intergenic	Intergenic	-28620	NM_028920	74409	Mm.87331	NM_028920	ENSMUSG00000029679	Hyal6	4932701A20Rik|Hyal-ps1|Hyalp1	hyaluronoglucosaminidase 6	protein-coding
Bcl11b-wt-9d_peak_14506	chr19	46305489	46305774	+	0	0	promoter-TSS (NM_019408)	promoter-TSS (NM_019408)	-2	NR_152247	100503392	Mm.439920	NR_152247	ENSMUSG00000118087	4833438C02Rik	AI837757	RIKEN cDNA 4833438C02 gene	ncRNA
Bcl11b-wt-9d_peak_8831	chr14	74852814	74853370	+	0	0	intron (NM_001033439, intron 2 of 19)	intron (NM_001033439, intron 2 of 19)	94785	NM_001033439	380916	Mm.288868	NM_001033439	ENSMUSG00000068015	Lrch1	4832412D13Rik|AI552548|AW215503|Chdc1|mKIAA1016	leucine-rich repeats and calponin homology (CH) domain containing 1	protein-coding
Bcl11b-wt-9d_peak_26023	chr8	4360582	4361233	+	0	0	TTS (NM_009138)	TTS (NM_009138)	11319	NM_009138	20300	Mm.7275	NM_009138	ENSMUSG00000023235	Ccl25	A130072A22Rik|AI852536|CKb15|Scya25|TECK	chemokine (C-C motif) ligand 25	protein-coding
Bcl11b-wt-9d_peak_3245	chr10	125933354	125933750	+	0	0	Intergenic	Intergenic	-32667	NM_177152	320398	Mm.275586	NM_177152	ENSMUSG00000020105	Lrig3	9030421L11Rik|9130004I02Rik|9430095K15Rik|mKIAA3016	leucine-rich repeats and immunoglobulin-like domains 3	protein-coding
Bcl11b-wt-9d_peak_3786	chr11	50024898	50025424	+	0	0	promoter-TSS (NM_001290750)	promoter-TSS (NM_001290750)	-170	NM_001290750	59044	Mm.359004	NM_021540	ENSMUSG00000020376	Rnf130	2510042A13Rik|G1RZFP|G1rp|GOLIATH|GP	ring finger protein 130	protein-coding
Bcl11b-wt-9d_peak_4462	chr11	82272755	82273192	+	0	0	Intergenic	Intergenic	-93161	NM_011329	20290	Mm.1283	NM_011329	ENSMUSG00000020702	Ccl1	BF534335|I-309|P500|Scya1|Tca-3|Tca3	chemokine (C-C motif) ligand 1	protein-coding
Bcl11b-wt-9d_peak_8356	chr14	45388429	45389196	+	0	0	promoter-TSS (NM_019425)	promoter-TSS (NM_019425)	-16	NM_019425	54342	Mm.312945	NM_019425	ENSMUSG00000037722	Gnpnat1	AU017428|AU040593|EMeg32|Gpnat1|Gsnpat	glucosamine-phosphate N-acetyltransferase 1	protein-coding
Bcl11b-wt-9d_peak_20971	chr5	52813395	52813652	+	0	0	intron (NM_030185, intron 8 of 11)	intron (NM_030185, intron 8 of 11)	-20612	NM_024213	52206	Mm.272568	NM_024213	ENSMUSG00000029176	Anapc4	2610306D21Rik|APC4|D5Ertd249e	anaphase promoting complex subunit 4	protein-coding
Bcl11b-wt-9d_peak_13140	chr18	37852242	37852560	+	0	0	intron (NM_001305980, intron 26 of 27)	intron (NM_001305980, intron 26 of 27)	2259	NR_105945	102465592		NR_105945	ENSMUSG00000098706	Mir6979	Gm27524|mmu-mir-6979	microRNA 6979	ncRNA
Bcl11b-wt-9d_peak_2936	chr10	95773411	95773834	+	0	0	Intergenic	Intergenic	-167041	NM_001001932	216238	Mm.210035	NM_001001932	ENSMUSG00000036499	Eea1	A430109M19Rik|B230358H09Rik|ZFYVE2	early endosome antigen 1	protein-coding
Bcl11b-wt-9d_peak_752	chr1	91558792	91559065	+	0	0	3' UTR (NM_023046, exon 5 of 5)	3' UTR (NM_023046, exon 5 of 5)	17848	NM_023046	65247	Mm.234152	NM_023046	ENSMUSG00000026311	Asb1	1700029O08Rik|1700054C17Rik|AI426616|AI851378|mKIAA1146	ankyrin repeat and SOCS box-containing 1	protein-coding
Bcl11b-wt-9d_peak_8580	chr14	58631337	58631616	+	0	0	Intergenic	Intergenic	511417	NM_026461	67932	Mm.65550	NM_026461	ENSMUSG00000021977	1700129C05Rik	-	RIKEN cDNA 1700129C05 gene	protein-coding
Bcl11b-wt-9d_peak_10522	chr16	13330129	13330607	+	0	0	intron (NM_001122667, intron 3 of 16)	intron (NM_001122667, intron 3 of 16)	-28053	NM_153588	239719	Mm.270643	NM_153588	ENSMUSG00000009569	Mrtfb	Gt4-1|MRTF-B|Mkl2|mKIAA1243	myocardin related transcription factor B	protein-coding
Bcl11b-wt-9d_peak_9367	chr15	37120434	37120771	+	0	0	Intergenic	Intergenic	-112434	NM_026496	252973	Mm.244612	NM_026496	ENSMUSG00000022286	Grhl2	0610015A08Rik|BOM|Tcfcp2l3|clft3	grainyhead like transcription factor 2	protein-coding
Bcl11b-wt-9d_peak_8084	chr14	17632872	17633409	+	0	0	Intergenic	Intergenic	-27820	NM_001113417	21834	Mm.32563	NM_009380	ENSMUSG00000021779	Thrb	Nr1a2|T3R[b]|T3Rbeta|Thrb1|Thrb2|c-erbAbeta	thyroid hormone receptor beta	protein-coding
Bcl11b-wt-9d_peak_21620	chr5	113181462	113181661	+	0	0	Intergenic	(CTGGGG)n|Simple_repeat|Simple_repeat	-18248	NM_172884	243219	Mm.160131	NM_172884	ENSMUSG00000051339	2900026A02Rik	8430408O14Rik|A530094D01|AW539426|Gm449|Kiaa1671|mKIAA1671	RIKEN cDNA 2900026A02 gene	protein-coding
Bcl11b-wt-9d_peak_11524	chr17	12231091	12231290	+	0	0	intron (NM_001357722, intron 24 of 25)	ORR1E|LTR|ERVL-MaLR	87470	NM_011948	26407	Mm.28587	NM_011948	ENSMUSG00000014426	Map3k4	D17Rp17|D17Rp17e|MAPKKK4|MEKK 4|MTK1|Mek4b|Mekk4|RP17|Rp17a|Tas|mKIAA0213	mitogen-activated protein kinase kinase kinase 4	protein-coding
Bcl11b-wt-9d_peak_975	chr1	131613492	131613714	+	0	0	Intergenic	(GGCTG)n|Simple_repeat|Simple_repeat	14489	NM_011924	26361	Mm.89986	NM_011924	ENSMUSG00000026432	Avpr1b	AVPR3|V3/V1b|VIBR|VPR3	arginine vasopressin receptor 1B	protein-coding
Bcl11b-wt-9d_peak_26553	chr8	61744258	61744591	+	0	0	intron (NM_001293772, intron 2 of 21)	intron (NM_001293772, intron 2 of 21)	15665	NM_001293773	72333	Mm.29933	NM_001081390	ENSMUSG00000058056	Palld	2410003B16Rik|6030492A02	palladin, cytoskeletal associated protein	protein-coding
Bcl11b-wt-9d_peak_5888	chr12	55473662	55474162	+	0	0	Intergenic	Intergenic	18735	NM_010907	18035	Mm.170515	NM_010907	ENSMUSG00000021025	Nfkbia	AI462015|Nfkbi	nuclear factor of kappa light polypeptide gene enhancer in B cells inhibitor, alpha	protein-coding
Bcl11b-wt-9d_peak_18123	chr3	121853909	121854441	+	0	0	Intergenic	Intergenic	-38873	NM_008991	19299	Mm.399042	NM_008991	ENSMUSG00000028127	Abcd3	AI313901|AU018866|AW146054|PMP68|PMP70|Pxmp1	ATP-binding cassette, sub-family D (ALD), member 3	protein-coding
Bcl11b-wt-9d_peak_7724	chr13	98017005	98017263	+	0	0	intron (NM_012026, intron 9 of 35)	intron (NM_012026, intron 9 of 35)	189031	NM_012026	110596	Mm.252718	NM_012026	ENSMUSG00000021662	Arhgef28	9230110L08Rik|AI323540|D13Bwg1089e|RIP2|Rgnef|RhoGEF|Rhoip2|p190RhoGEF	Rho guanine nucleotide exchange factor (GEF) 28	protein-coding
Bcl11b-wt-9d_peak_7012	chr13	37751514	37751871	+	0	0	Intergenic	Intergenic	-74346	NM_026830	68750	Mm.491109	NM_026830	ENSMUSG00000039087	Rreb1	1110037N09Rik|AA414966|B930013M22Rik	ras responsive element binding protein 1	protein-coding
Bcl11b-wt-9d_peak_10633	chr16	18509104	18509391	+	0	0	intron (NR_104347, intron 2 of 8)	intron (NR_104347, intron 2 of 8)	10376	NR_104347	13972	Mm.236139	NM_023120	ENSMUSG00000000884	Gnb1l	ESTM55|Gm16314|Me49f07|Wdr14|Wdvcf	guanine nucleotide binding protein (G protein), beta polypeptide 1-like	protein-coding
Bcl11b-wt-9d_peak_8401	chr14	48370029	48370349	+	0	0	Intergenic	Intergenic	-75934	NM_001310584	218989	Mm.85211	NM_172600	ENSMUSG00000036339	Tmem260	5930435P15|6720456H20Rik	transmembrane protein 260	protein-coding
Bcl11b-wt-9d_peak_1961	chr10	18743038	18743237	+	0	0	promoter-TSS (NR_152783)	promoter-TSS (NR_152783)	-334	NR_152783	102635639	Mm.470414	NR_152783	ENSMUSG00000111474	Gm32926	-	predicted gene, 32926	ncRNA
Bcl11b-wt-9d_peak_20125	chr4	141248608	141248866	+	0	0	intron (NM_172520, intron 7 of 16)	intron (NM_172520, intron 7 of 16)	5853	NM_172520	213649	Mm.134460	NM_172520	ENSMUSG00000028919	Arhgef19	6030432F23|6430573B13Rik|WGEF	Rho guanine nucleotide exchange factor (GEF) 19	protein-coding
Bcl11b-wt-9d_peak_14447	chr19	43930346	43930594	+	0	0	intron (NM_028029, intron 1 of 15)	intron (NM_028029, intron 1 of 15)	9728	NM_028029	71972	Mm.159024	NM_028029	ENSMUSG00000025195	Dnmbp	2410003L07Rik|2410003M15Rik|TUBA	dynamin binding protein	protein-coding
Bcl11b-wt-9d_peak_16344	chr2	151548004	151548363	+	0	0	intron (NM_001355078, intron 3 of 5)	intron (NM_001355078, intron 3 of 5)	5700	NM_001355077	14225	Mm.278458	NM_008019	ENSMUSG00000032966	Fkbp1a	FKBP12|Fkbp|Fkbp1	FK506 binding protein 1a	protein-coding
Bcl11b-wt-9d_peak_29460	chrX	72986903	72987424	+	0	0	promoter-TSS (NM_001109043)	promoter-TSS (NM_001109043)	-176	NM_009549	22673	Mm.1161	NM_009549	ENSMUSG00000031351	Zfp185	P1|Znf185	zinc finger protein 185	protein-coding
Bcl11b-wt-9d_peak_14575	chr19	53305438	53305985	+	0	0	Intergenic	Intergenic	-4795	NM_001008542	17859	Mm.2154	NM_010847	ENSMUSG00000025025	Mxi1	Gm10197|Mad2|bHLHc11	MAX interactor 1, dimerization protein	protein-coding
Bcl11b-wt-9d_peak_29291	chrX	12077131	12077392	+	0	0	intron (NM_001168321, intron 1 of 13)	CpG	3292	NM_175046	71458	Mm.196328	NM_029510	ENSMUSG00000040363	Bcor	2900008C10Rik|5830466J11Rik|8430401K06Rik|BcorR|D930024N20Rik|mKIAA1575	BCL6 interacting corepressor	protein-coding
Bcl11b-wt-9d_peak_21418	chr5	100158937	100159258	+	0	0	intron (NM_182841, intron 1 of 7)	CpG	711	NM_182841	231503	Mm.99790	NM_182841	ENSMUSG00000050640	Tmem150c	-	transmembrane protein 150C	protein-coding
Bcl11b-wt-9d_peak_17315	chr3	53041363	53041562	+	0	0	promoter-TSS (NM_175386)	promoter-TSS (NM_175386)	-85	NM_175386	108927	Mm.118617	NM_175386	ENSMUSG00000048332	Lhfp	2810489O06Rik|AI194968|Lhfpl6	lipoma HMGIC fusion partner	protein-coding
Bcl11b-wt-9d_peak_2616	chr10	79855736	79856114	+	0	0	promoter-TSS (NR_029447)	promoter-TSS (NR_029447)	-954	NR_029447	414101	Mm.401339	NR_029447	ENSMUSG00000091994	E130317F20Rik	-	RIKEN cDNA E130317F20 gene	ncRNA
Bcl11b-wt-9d_peak_9162	chr15	5599515	5599792	+	0	0	Intergenic	RMER5|LTR|ERV1	103335	NR_045274	71432	Mm.291087	NR_045274	ENSMUSG00000110018	5430437J10Rik	-	RIKEN cDNA 5430437J10 gene	ncRNA
Bcl11b-wt-9d_peak_14282	chr19	34138842	34139093	+	0	0	intron (NM_024204, intron 2 of 5)	intron (NM_024204, intron 2 of 5)	27074	NM_024204	52024	Mm.183030	NM_024204	ENSMUSG00000024774	Ankrd22	5430429D21Rik|D19Ertd675e	ankyrin repeat domain 22	protein-coding
Bcl11b-wt-9d_peak_19253	chr4	100894137	100894432	+	0	0	intron (NM_198037, intron 2 of 26)	intron (NM_198037, intron 2 of 26)	117605	NM_198037	320508	Mm.151962	NM_198037	ENSMUSG00000028532	Cachd1	1190007F10Rik|AI852726|B430218L07Rik|Vwcd1|mKIAA1573	cache domain containing 1	protein-coding
Bcl11b-wt-9d_peak_18771	chr4	44084563	44084936	+	0	0	promoter-TSS (NM_015828)	promoter-TSS (NM_015828)	-572	NM_015828	50798	Mm.256718	NM_015828	ENSMUSG00000028479	Gne	2310066H07Rik|DMRV|GLCNE|IBM2|NM|Uae1	glucosamine (UDP-N-acetyl)-2-epimerase/N-acetylmannosamine kinase	protein-coding
Bcl11b-wt-9d_peak_20633	chr5	24963746	24964057	+	0	0	intron (NM_145401, intron 3 of 15)	intron (NM_145401, intron 3 of 15)	31852	NM_001310480	108099	Mm.33649	NM_145401	ENSMUSG00000028944	Prkag2	2410051C13Rik|AAKG|AAKG2|AI854673|H91620p|WPWS	protein kinase, AMP-activated, gamma 2 non-catalytic subunit	protein-coding
Bcl11b-wt-9d_peak_14483	chr19	45076781	45076998	+	0	0	exon (NM_178929, exon 2 of 5)	exon (NM_178929, exon 2 of 5)	802	NM_001362397	107250	Mm.24417	NM_178929	ENSMUSG00000025213	Kazald1	AI842353|Bono1|IGFBP-rP10	Kazal-type serine peptidase inhibitor domain 1	protein-coding
Bcl11b-wt-9d_peak_132	chr1	34472598	34473062	+	0	0	exon (NM_011206, exon 13 of 15)	exon (NM_011206, exon 13 of 15)	13084	NM_011206	19253	Mm.361	NM_011206	ENSMUSG00000026126	Ptpn18	FLP1|HSCF|PTP-HSCF|PTP-K1|Ptpk1	protein tyrosine phosphatase, non-receptor type 18	protein-coding
Bcl11b-wt-9d_peak_4943	chr11	101703948	101704165	+	0	0	Intergenic	Intergenic	-28900	NM_144831	217207	Mm.28186	NM_144831	ENSMUSG00000034931	Dhx8	Ddx8|mDEAH6|mKIAA4096	DEAH (Asp-Glu-Ala-His) box polypeptide 8	protein-coding
Bcl11b-wt-9d_peak_8486	chr14	54925924	54926640	+	0	0	5' UTR (NM_010112, exon 1 of 6)	5' UTR (NM_010112, exon 1 of 6)	506	NM_010112	13644	Mm.236438	NM_010112	ENSMUSG00000022203	Efs	-	embryonal Fyn-associated substrate	protein-coding
Bcl11b-wt-9d_peak_27132	chr8	105811361	105811606	+	0	0	intron (NM_145824, intron 2 of 13)	intron (NM_145824, intron 2 of 13)	15725	NM_145824	74334	Mm.4206	NM_145824	ENSMUSG00000037415	Ranbp10	4432417N03Rik	RAN binding protein 10	protein-coding
Bcl11b-wt-9d_peak_29736	chrX	157491272	157491686	+	0	0	promoter-TSS (NM_001359185)	promoter-TSS (NM_001359185)	-111	NM_001359185	20603	Mm.18652	NM_009214	ENSMUSG00000071708	Sms	AI427066|Gy|SPMSY|SpmST|gyro	spermine synthase	protein-coding
Bcl11b-wt-9d_peak_21230	chr5	81465836	81466131	+	0	0	intron (NM_001359829, intron 5 of 23)	intron (NM_001359829, intron 5 of 23)	444390	NM_198702	319387	Mm.273631	NM_198702	ENSMUSG00000037605	Adgrl3	5430402I23Rik|CIRL-3|D130075K09Rik|Gm1379|LEC3|Lphn3|mKIAA0768	adhesion G protein-coupled receptor L3	protein-coding
Bcl11b-wt-9d_peak_23390	chr6	99968975	99969285	+	0	0	Intergenic	Intergenic	-242738	NM_015768	50501	Mm.87365	NM_015768	ENSMUSG00000030069	Prok2	Bv8|PK2|Prok1	prokineticin 2	protein-coding
Bcl11b-wt-9d_peak_19624	chr4	123322940	123323332	+	0	0	exon (NM_022033, exon 1 of 1)	exon (NM_022033, exon 1 of 1)	543	NM_022033	64059	Mm.270287	NM_022033	ENSMUSG00000076436	Oxct2a	Oxct|Oxct2|Scot|Scot-t1	3-oxoacid CoA transferase 2A	protein-coding
Bcl11b-wt-9d_peak_22519	chr6	8343283	8343608	+	0	0	intron (NM_001302353, intron 2 of 4)	MER91B|DNA|hAT-Tip100	84157	NM_001302353	100036521	Mm.446106	NM_001302353	ENSMUSG00000089862	Umad1	Gm16039	UMAP1-MVP12 associated (UMA) domain containing 1	protein-coding
Bcl11b-wt-9d_peak_26758	chr8	77261241	77261440	+	0	0	intron (NR_156496, intron 20 of 22)	intron (NR_156496, intron 20 of 22)	190749	NM_001363419	78514	Mm.165974	NM_030113	ENSMUSG00000037148	Arhgap10	A930033B01Rik|PS-GAP|PSGAP|PSGAP-m|PSGAP-s	Rho GTPase activating protein 10	protein-coding
Bcl11b-wt-9d_peak_19015	chr4	63480606	63481002	+	0	0	intron (NM_001008791, intron 1 of 12)	intron (NM_001008791, intron 1 of 12)	15187	NM_001008791	73750	Mm.300397	NM_028640	ENSMUSG00000039137	Whrn	1110035G07Rik|AW122018|AW742671|C430046P22Rik|Dfnb31|Ush2d|wi	whirlin	protein-coding
Bcl11b-wt-9d_peak_20238	chr4	148570490	148571258	+	0	0	intron (NM_001355490, intron 14 of 23)	RSINE1|SINE|B4	12161	NM_001355489	50912	Mm.266635	NM_016699	ENSMUSG00000017264	Exosc10	PM-Scl|PM/Scl-100|Pmscl2|RRP6|p2|p3|p4	exosome component 10	protein-coding
Bcl11b-wt-9d_peak_27001	chr8	94362144	94362343	+	0	0	intron (NM_001205311, intron 24 of 24)	intron (NM_001205311, intron 24 of 24)	-24186	NM_001357205	64209	Mm.29151	NM_022331	ENSMUSG00000031770	Herpud1	Herp|Mifl|SUP	homocysteine-inducible, endoplasmic reticulum stress-inducible, ubiquitin-like domain member 1	protein-coding
Bcl11b-wt-9d_peak_22212	chr5	139695169	139695540	+	0	0	Intergenic	Intergenic	40979	NM_174850	231830	Mm.240510	NM_174850	ENSMUSG00000036718	Micall2	A930021H16Rik|JRAB|MICAL-L2|mFLJ00139	MICAL-like 2	protein-coding
Bcl11b-wt-9d_peak_20340	chr4	150964981	150965435	+	0	0	Intergenic	URR1B|DNA|hAT-Charlie	-31889	NM_011910	24111	Mm.89984	NM_011910	ENSMUSG00000028963	Uts2	UII|Ucn2|prepro-UII	urotensin 2	protein-coding
Bcl11b-wt-9d_peak_8691	chr14	65806149	65806414	+	0	0	intron (NM_023209, intron 1 of 7)	intron (NM_023209, intron 1 of 7)	370	NM_023209	52033	Mm.24337	NM_023209	ENSMUSG00000022033	Pbk	2810434B10Rik|AW538537|D14Ertd732e|TOPK	PDZ binding kinase	protein-coding
Bcl11b-wt-9d_peak_16273	chr2	145873403	145873749	+	0	0	intron (NM_028724, intron 9 of 12)	L1ME2|LINE|L1	-29665	NM_001141965	67877	Mm.151168	NM_026425	ENSMUSG00000002728	Naa20	1500004D14Rik|2900026I01Rik|AU041458|D2Ertd186e|Nat5	N(alpha)-acetyltransferase 20, NatB catalytic subunit	protein-coding
Bcl11b-wt-9d_peak_6861	chr13	24859262	24859478	+	0	0	intron (NR_131787, intron 4 of 19)	RLTR22_Mur|LTR|ERVK	14239	NM_001081051	210108	Mm.261514	NM_001081051	ENSMUSG00000006711	D130043K22Rik	4930451E12Rik|Kiaa0319	RIKEN cDNA D130043K22 gene	protein-coding
Bcl11b-wt-9d_peak_14746	chr2	5549115	5549323	+	0	0	intron (NM_001290375, intron 2 of 10)	MLT2B2|LTR|ERVL	126827	NM_001290376	227541	Mm.191949	NM_177343	ENSMUSG00000039145	Camk1d	A630059D12Rik|CKLiK|CaMKIdelta|E030025C11Rik|mCKLiK	calcium/calmodulin-dependent protein kinase ID	protein-coding
Bcl11b-wt-9d_peak_13771	chr19	4305581	4305780	+	0	0	intron (NM_130863, intron 1 of 21)	CpG	542	NM_001290818	110355	Mm.254144	NM_130863	ENSMUSG00000024858	Grk2	Adrbk-1|Adrbk1|Bark-1|beta ARK|betaARK1	G protein-coupled receptor kinase 2	protein-coding
Bcl11b-wt-9d_peak_8874	chr14	76595370	76595569	+	0	0	Intergenic	Intergenic	-38553	NR_027699	72661	Mm.320384	NM_001160326	ENSMUSG00000052584	Serp2	2810032E02Rik	stress-associated endoplasmic reticulum protein family member 2	protein-coding
Bcl11b-wt-9d_peak_8114	chr14	20032373	20032979	+	0	0	Intergenic	Intergenic	50496	NM_026209	67509	Mm.292423	NM_026209	ENSMUSG00000045107	Saysd1	1810063B07Rik|4930488P03Rik	SAYSVFN motif domain containing 1	protein-coding
Bcl11b-wt-9d_peak_23836	chr6	134751165	134751570	+	0	0	intron (NM_001048054, intron 3 of 6)	intron (NM_001048054, intron 3 of 6)	-40993	NR_151454	105242798	Mm.398227	NR_151454		1700055D16Rik	-	RIKEN cDNA 1700055D16 gene	ncRNA
Bcl11b-wt-9d_peak_28673	chr9	95505657	95506127	+	0	0	intron (NM_001357974, intron 1 of 27)	intron (NM_001357974, intron 1 of 27)	6104	NM_001357975	67958	Mm.292742	NM_026476	ENSMUSG00000032407	U2surp	2610101N10Rik|AU023006|Sr140	U2 snRNP-associated SURP domain containing	protein-coding
Bcl11b-wt-9d_peak_3716	chr11	40469300	40469615	+	0	0	Intergenic	Intergenic	223225	NM_134017	108645	Mm.293771	NM_134017	ENSMUSG00000042032	Mat2b	1110064C04Rik|2410018D16Rik|AI182287|AU022853|MAT-II|MATIIbeta|TGR	methionine adenosyltransferase II, beta	protein-coding
Bcl11b-wt-9d_peak_15480	chr2	69885270	69885754	+	0	0	non-coding (NR_110977, exon 1 of 6)	non-coding (NR_110977, exon 1 of 6)	103	NR_110977	75422	Mm.10508	NM_029280	ENSMUSG00000051730	Mettl5	2810410A08Rik	methyltransferase like 5	protein-coding
Bcl11b-wt-9d_peak_14064	chr19	14786035	14786234	+	0	0	Intergenic	Intergenic	-187951	NM_011600	21888	Mm.103638	NM_011600	ENSMUSG00000024642	Tle4	5730411M05Rik|AA792082|Bce-1|Bce1|ESTM13|ESTM14|Grg4|X83332|X83333|grg-4	transducin-like enhancer of split 4	protein-coding
Bcl11b-wt-9d_peak_7759	chr13	100255431	100255659	+	0	0	Intergenic	RLTR13A|LTR|ERVK	-8209	NM_010870	17951	Mm.290476	NM_010870	ENSMUSG00000071203	Naip5	Birc1e|Lgn1|Naip-rs3	NLR family, apoptosis inhibitory protein 5	protein-coding
Bcl11b-wt-9d_peak_18834	chr4	46567017	46567383	+	0	0	promoter-TSS (NM_178893)	promoter-TSS (NM_178893)	-760	NM_178893	107684	Mm.416311	NM_178893	ENSMUSG00000028337	Coro2a	9030208C03Rik|AI563590|IR10	coronin, actin binding protein 2A	protein-coding
Bcl11b-wt-9d_peak_6451	chr12	108143481	108143984	+	0	0	intron (NM_001364267, intron 6 of 12)	Lx8|LINE|L1	35509	NM_001364268	52690	Mm.159185	NM_028262	ENSMUSG00000056770	Setd3	2610102I01Rik|2610305M23Rik|6030490B17Rik|D12Ertd771e	SET domain containing 3	protein-coding
Bcl11b-wt-9d_peak_1370	chr1	165281924	165282216	+	0	0	Intergenic	CpG	-13696	NM_001310429	240888	Mm.329929	NM_001081126	ENSMUSG00000040836	Gpr161	Gm208|Gm208Gpr|vl	G protein-coupled receptor 161	protein-coding
Bcl11b-wt-9d_peak_7383	chr13	59842249	59842448	+	0	0	Intergenic	MLTR14|LTR|ERV1	-19201	NM_153538	214290	Mm.233082	NM_153538	ENSMUSG00000035248	Tut7	6030448M23Rik|AA420405|Tent3b|Zcchc6	terminal uridylyl transferase 7	protein-coding
Bcl11b-wt-9d_peak_16342	chr2	151536511	151537031	+	0	0	Intergenic	Intergenic	-5712	NM_001302078	14225	Mm.278458	NM_008019	ENSMUSG00000032966	Fkbp1a	FKBP12|Fkbp|Fkbp1	FK506 binding protein 1a	protein-coding
Bcl11b-wt-9d_peak_27415	chr8	120768660	120768958	+	0	0	Intergenic	Intergenic	30170	NM_001301811	15900	Mm.334861	NM_008320	ENSMUSG00000041515	Irf8	AI893568|ICSBP|IRF-8|Icsbp1|Myls	interferon regulatory factor 8	protein-coding
Bcl11b-wt-9d_peak_940	chr1	128591562	128591761	+	0	0	intron (NM_001356509, intron 1 of 1)	CpG	638	NM_001356509	12767	Mm.1401	NM_009911	ENSMUSG00000045382	Cxcr4	CD184|CXC-R4|CXCR-4|Cmkar4|LESTR|PB-CKR|PBSF/SDF-1|Sdf1r|b2b220Clo	chemokine (C-X-C motif) receptor 4	protein-coding
Bcl11b-wt-9d_peak_9566	chr15	61939317	61939655	+	0	0	Intergenic	Intergenic	-45855	NM_001177354	17869	Mm.2444	NM_010849	ENSMUSG00000022346	Myc	AU016757|Myc2|Niard|Nird|bHLHe39	myelocytomatosis oncogene	protein-coding
Bcl11b-wt-9d_peak_10745	chr16	24881819	24882407	+	0	0	intron (NM_178665, intron 9 of 12)	intron (NM_178665, intron 9 of 12)	160258	NM_001145954	210126	Mm.209385	NM_178665	ENSMUSG00000033306	Lpp	9430020K16Rik|AA959454|AU024130|B130055L10Rik|C79715|D630048H16	LIM domain containing preferred translocation partner in lipoma	protein-coding
Bcl11b-wt-9d_peak_10440	chr16	5534872	5535075	+	0	0	Intergenic	Intergenic	-279017	NM_027446	70511	Mm.45780	NM_027446	ENSMUSG00000022544	Eef2kmt	5730409G15Rik|Fam86|Fam86a|eEF2-KMT	eukaryotic elongation factor 2 lysine methyltransferase	protein-coding
Bcl11b-wt-9d_peak_10138	chr15	96665950	96666184	+	0	0	Intergenic	Intergenic	-23154	NM_001166458	105727	Mm.103568	NM_134086	ENSMUSG00000023169	Slc38a1	AA408026|AA409865|AL022800|AU015942|NAT2	solute carrier family 38, member 1	protein-coding
Bcl11b-wt-9d_peak_15431	chr2	65116535	65116943	+	0	0	intron (NM_177025, intron 6 of 13)	intron (NM_177025, intron 6 of 13)	-93973	NM_016719	50915	Mm.214554	NM_016719	ENSMUSG00000026888	Grb14	AI505286	growth factor receptor bound protein 14	protein-coding
Bcl11b-wt-9d_peak_27361	chr8	119715151	119715878	+	0	0	intron (NM_026922, intron 1 of 26)	intron (NM_026922, intron 1 of 26)	15505	NM_026922	69047	Mm.46251	NM_026922	ENSMUSG00000034112	Atp2c2	1810010G06Rik|Spca2|mKIAA0703	ATPase, Ca++ transporting, type 2C, member 2	protein-coding
Bcl11b-wt-9d_peak_5217	chr11	115341897	115342160	+	0	0	intron (NM_001347647, intron 5 of 6)	intron (NM_001347647, intron 5 of 6)	7294	NM_027132	69602	Mm.101844	NM_027132	ENSMUSG00000018862	Otop3	2310011E08Rik	otopetrin 3	protein-coding
Bcl11b-wt-9d_peak_17286	chr3	51839377	51839598	+	0	0	intron (NM_001004176, intron 2 of 4)	intron (NM_001004176, intron 2 of 4)	178308	NM_001310482	211666	Mm.24679	NM_174995	ENSMUSG00000074604	Mgst2	GST2|MGST-II	microsomal glutathione S-transferase 2	protein-coding
Bcl11b-wt-9d_peak_3212	chr10	121516195	121516409	+	0	0	Intergenic	Intergenic	-40052	NM_138956	192678	Mm.41265	NM_138956	ENSMUSG00000025795	Rassf3	AW212023|AW322379	Ras association (RalGDS/AF-6) domain family member 3	protein-coding
Bcl11b-wt-9d_peak_8788	chr14	70341048	70341662	+	0	0	intron (NM_144808, intron 1 of 9)	intron (NM_144808, intron 1 of 9)	7078	NM_001135152	213053	Mm.270647	NM_144808	ENSMUSG00000022094	Slc39a14	FAD-123|ZIP-14|Zip14|fad123	solute carrier family 39 (zinc transporter), member 14	protein-coding
Bcl11b-wt-9d_peak_20967	chr5	52720961	52721343	+	0	0	Intergenic	Intergenic	-20422	NM_028744	67073	Mm.248647	NM_025951	ENSMUSG00000029186	Pi4k2b	2610042N09Rik|4933409G22Rik	phosphatidylinositol 4-kinase type 2 beta	protein-coding
Bcl11b-wt-9d_peak_17391	chr3	63183607	63184265	+	0	0	Intergenic	RMER20B|LTR|ERVK	-111275	NM_001357335	17380	Mm.296022	NM_008604	ENSMUSG00000027820	Mme	6030454K05Rik|C85356|CALLA|CD10|NEP|SFE	membrane metallo endopeptidase	protein-coding
Bcl11b-wt-9d_peak_18350	chr3	144185719	144185918	+	0	0	Intergenic	Intergenic	16514	NM_001161770	16911	Mm.29187	NM_010723	ENSMUSG00000028266	Lmo4	A730077C12Rik|Crp3|Etohi4	LIM domain only 4	protein-coding
Bcl11b-wt-9d_peak_21089	chr5	66062219	66062537	+	0	0	intron (NM_178446, intron 2 of 6)	intron (NM_178446, intron 2 of 6)	35801	NM_139065	245945	Mm.36863	NM_139065	ENSMUSG00000070780	Rbm47	9530077J19Rik	RNA binding motif protein 47	protein-coding
Bcl11b-wt-9d_peak_28344	chr9	64638336	64638535	+	0	0	exon (NM_001134399, exon 6 of 25)	exon (NM_001134399, exon 6 of 25)	99321	NM_017382	53869	Mm.1387	NM_017382	ENSMUSG00000004771	Rab11a	-	RAB11A, member RAS oncogene family	protein-coding
Bcl11b-wt-9d_peak_9766	chr15	77800548	77800845	+	0	0	intron (NM_022410, intron 3 of 40)	intron (NM_022410, intron 3 of 40)	41479	NM_022410	17886	Mm.29677	NM_022410	ENSMUSG00000022443	Myh9	Fltn|Myhn-1|Myhn1|NMHCIIA|NMMHC-A|NMMHC-IIA|TU72.6	myosin, heavy polypeptide 9, non-muscle	protein-coding
Bcl11b-wt-9d_peak_20260	chr4	149062275	149063208	+	0	0	intron (NM_019781, intron 2 of 8)	intron (NM_019781, intron 2 of 8)	37102	NM_019781	56273	Mm.184172	NM_019781	ENSMUSG00000028975	Pex14	Pex14p|R75137	peroxisomal biogenesis factor 14	protein-coding
Bcl11b-wt-9d_peak_18482	chr4	3778556	3779090	+	0	0	intron (NM_001111096, intron 10 of 12)	intron (NM_001111096, intron 10 of 12)	56832	NM_026147	67427	Mm.21938	NM_026147	ENSMUSG00000028234	Rps20	4632426K06Rik|Dsk4	ribosomal protein S20	protein-coding
Bcl11b-wt-9d_peak_987	chr1	132075403	132076008	+	0	0	Intergenic	Intergenic	-7643	NM_172510	213006	Mm.208445	NM_172510	ENSMUSG00000059149	Mfsd4a	A230072B04|A930031D07Rik|AI850289|Mfsd4	major facilitator superfamily domain containing 4A	protein-coding
Bcl11b-wt-9d_peak_15427	chr2	63106211	63106416	+	0	0	intron (NM_133207, intron 2 of 15)	intron (NM_133207, intron 2 of 15)	77974	NM_133207	170738	Mm.242532	NM_133207	ENSMUSG00000059742	Kcnh7	9330137I11Rik|Kv11.3|erg3	potassium voltage-gated channel, subfamily H (eag-related), member 7	protein-coding
Bcl11b-wt-9d_peak_6263	chr12	86923323	86924054	+	0	0	Intergenic	Intergenic	-23353	NM_001289429	217732	Mm.22337	NM_173735	ENSMUSG00000034157	Cipc	2310044G17Rik|AI842544|AI853744	CLOCK interacting protein, circadian	protein-coding
Bcl11b-wt-9d_peak_27131	chr8	105794091	105794638	+	0	0	intron (NM_145824, intron 3 of 13)	intron (NM_145824, intron 3 of 13)	32844	NM_145824	74334	Mm.4206	NM_145824	ENSMUSG00000037415	Ranbp10	4432417N03Rik	RAN binding protein 10	protein-coding
Bcl11b-wt-9d_peak_23887	chr6	136996224	136996607	+	0	0	Intergenic	Intergenic	41892	NM_023898	78600	Mm.290622	NM_023898	ENSMUSG00000064330	Pde6h	A930033D18Rik|PDEgamma	phosphodiesterase 6H, cGMP-specific, cone, gamma	protein-coding
Bcl11b-wt-9d_peak_4972	chr11	102309856	102310119	+	0	0	intron (NM_001362551, intron 9 of 19)	intron (NM_001362551, intron 9 of 19)	6718	NM_001362552	21429	Mm.2845	NM_011551	ENSMUSG00000020923	Ubtf	A930005G04Rik|NOR-90|Tcfubf|UBF|UBF-1|UBF1	upstream binding transcription factor, RNA polymerase I	protein-coding
Bcl11b-wt-9d_peak_16472	chr2	155903105	155903349	+	0	0	intron (NM_001355441, intron 5 of 9)	MIRb|SINE|MIR	27083	NM_001355442	56046	Mm.158827	NM_018888	ENSMUSG00000005882	Uqcc1	2310079L17Rik|2410003P15Rik|3110038N19Rik|Bfzb|Bfzp|Cbp3|Uqcc	ubiquinol-cytochrome c reductase complex assembly factor 1	protein-coding
Bcl11b-wt-9d_peak_24986	chr7	79997832	79998031	+	0	0	Intergenic	ORR1D1|LTR|ERVL-MaLR	-26883	NM_001146000	209225	Mm.290925	NM_175433	ENSMUSG00000048897	Zfp710	5430400N05Rik|9830165K13|AI324798|Znf710	zinc finger protein 710	protein-coding
Bcl11b-wt-9d_peak_10713	chr16	22572741	22573294	+	0	0	intron (NM_138650, intron 11 of 24)	intron (NM_138650, intron 11 of 24)	-32309	NR_105781	102465962		NR_105781	ENSMUSG00000098448	Mir6362	Gm27812|mmu-mir-6362	microRNA 6362	ncRNA
Bcl11b-wt-9d_peak_13199	chr18	39558385	39558804	+	0	0	Intergenic	Intergenic	-39173	NM_001361212	14815	Mm.129481	NM_008173	ENSMUSG00000024431	Nr3c1	GR|Grl-1|Grl1	nuclear receptor subfamily 3, group C, member 1	protein-coding
Bcl11b-wt-9d_peak_2344	chr10	60791219	60791456	+	0	0	intron (NM_001359273, intron 1 of 15)	intron (NM_001359273, intron 1 of 15)	-38555	NM_023596	71279	Mm.284462	NM_023596	ENSMUSG00000020100	Slc29a3	4933435C21Rik|AW987637|Ent3	solute carrier family 29 (nucleoside transporters), member 3	protein-coding
Bcl11b-wt-9d_peak_20173	chr4	142113382	142113581	+	0	0	intron (NM_144531, intron 9 of 13)	intron (NM_144531, intron 9 of 13)	-29177	NM_145402	214359	Mm.27587	NM_145402	ENSMUSG00000040616	Tmem51	BC003277	transmembrane protein 51	protein-coding
Bcl11b-wt-9d_peak_5665	chr12	27062155	27062435	+	0	0	Intergenic	Intergenic	52700	NR_045052	100504347	Mm.130500	NR_045052	ENSMUSG00000094002	Gm20187	-	predicted gene, 20187	ncRNA
Bcl11b-wt-9d_peak_29635	chrX	121764549	121764771	+	0	0	Intergenic	RLTR22_Mur|LTR|ERVK	632725	NM_138742	54561	Mm.490573	NM_138742	ENSMUSG00000055733	Nap1l3	MB20	nucleosome assembly protein 1-like 3	protein-coding
Bcl11b-wt-9d_peak_29332	chrX	18402270	18402715	+	0	0	Intergenic	ERVB7_2B-LTR_MM|LTR|ERVK	58905	NR_132634	75905	Mm.159617	NM_175228	ENSMUSG00000037358	Dipk2b	4930578C19Rik	divergent protein kinase domain 2B	protein-coding
Bcl11b-wt-9d_peak_28067	chr9	47703491	47703829	+	0	0	intron (NM_001025600, intron 1 of 8)	intron (NM_001025600, intron 1 of 8)	114548	NR_046048	100038460	Mm.447649	NR_046048		Gm10677	-	predicted gene 10677	ncRNA
Bcl11b-wt-9d_peak_19180	chr4	95303391	95303653	+	0	0	Intergenic	Intergenic	-251300	NM_010591	16476	Mm.275071	NM_010591	ENSMUSG00000052684	Jun	AP-1|Junc|c-jun	jun proto-oncogene	protein-coding
Bcl11b-wt-9d_peak_16919	chr2	180162543	180162874	+	0	0	TTS (NM_144500)	TTS (NM_144500)	-8880	NM_019822	56436	Mm.316654	NM_019822	ENSMUSG00000039041	Adrm1	1110063P18Rik|2510006J17Rik|AA408205|ARM-1|AU043535|Arm1|Gp110|Rpn13	adhesion regulating molecule 1	protein-coding
Bcl11b-wt-9d_peak_8561	chr14	57664411	57664676	+	0	0	intron (NM_001368697, intron 1 of 23)	intron (NM_001368697, intron 1 of 23)	695	NR_160871	57258	Mm.202747	NM_020506	ENSMUSG00000021952	Xpo4	B430309A01Rik|mKIAA1721	exportin 4	protein-coding
Bcl11b-wt-9d_peak_23302	chr6	91574484	91574836	+	0	0	Intergenic	Intergenic	58625	NM_026309	67678	Mm.246693	NM_026309	ENSMUSG00000034192	Lsm3	1010001J12Rik|2610005D18Rik|6030401D18Rik|SMX4|USS2	LSM3 homolog, U6 small nuclear RNA and mRNA degradation associated	protein-coding
Bcl11b-wt-9d_peak_20775	chr5	33630583	33630926	+	0	0	Intergenic	Intergenic	-1119	NM_178390	74504	Mm.294695	NM_178390	ENSMUSG00000037339	Fam53a	2410018C17Rik|5430419M09Rik|Dntnp	family with sequence similarity 53, member A	protein-coding
Bcl11b-wt-9d_peak_19910	chr4	134273641	134273856	+	0	0	Intergenic	Intergenic	13505	NM_001163794	230809	Mm.22778	NM_146156	ENSMUSG00000050890	Pdik1l	BC027088|stk35l2	PDLIM1 interacting kinase 1 like	protein-coding
Bcl11b-wt-9d_peak_27797	chr9	22537980	22538247	+	0	0	intron (NM_001360258, intron 5 of 21)	intron (NM_001360258, intron 5 of 21)	62398	NM_001360259	319845	Mm.176725	NM_178415	ENSMUSG00000035919	Bbs9	E130103I17Rik	Bardet-Biedl syndrome 9 (human)	protein-coding
Bcl11b-wt-9d_peak_23317	chr6	92941257	92941670	+	0	0	intron (NR_015530, intron 1 of 2)	intron (NR_015530, intron 1 of 2)	881	NR_015530	330385	Mm.483472	NR_015530	ENSMUSG00000097462	9530026P05Rik	B430306B02	RIKEN cDNA 9530026P05 gene	ncRNA
Bcl11b-wt-9d_peak_22664	chr6	34292882	34293277	+	0	0	Intergenic	Intergenic	24364	NR_037965	626009	Mm.451	NR_028277		Gm6644	Akr1b3p|EG626009	Akr1b3 pseudogene	pseudo
Bcl11b-wt-9d_peak_17911	chr3	103196380	103196620	+	0	0	Intergenic	Intergenic	24845	NM_001356331	68183	Mm.104919	NM_026602	ENSMUSG00000005687	Bcas2	6430539P16Rik|AI132645|C76366|C80030	breast carcinoma amplified sequence 2	protein-coding
Bcl11b-wt-9d_peak_11236	chr16	90712131	90712580	+	0	0	Intergenic	Intergenic	15016	NM_025642	66578	Mm.180363	NM_025642	ENSMUSG00000022978	Mis18a	2610039C10Rik|2810018N07Rik	MIS18 kinetochore protein A	protein-coding
Bcl11b-wt-9d_peak_17472	chr3	79576180	79576443	+	0	0	Intergenic	RMER17C|LTR|ERVK	8119	NR_152118	75879	Mm.410800	NR_152118		4930589L23Rik	-	RIKEN cDNA 4930589L23 gene	ncRNA
Bcl11b-wt-9d_peak_27487	chr8	123411403	123411602	+	0	0	promoter-TSS (NM_023279)	promoter-TSS (NM_023279)	-51	NM_023279	22152	Mm.40068	NM_023279	ENSMUSG00000062380	Tubb3	3200002H15Rik|M(beta)3|M(beta)6	tubulin, beta 3 class III	protein-coding
Bcl11b-wt-9d_peak_12739	chr17	87019777	87020128	+	0	0	intron (NM_008838, intron 4 of 5)	intron (NM_008838, intron 4 of 5)	5449	NM_008838	18701	Mm.219685	NM_008838	ENSMUSG00000024145	Pigf	-	phosphatidylinositol glycan anchor biosynthesis, class F	protein-coding
Bcl11b-wt-9d_peak_22952	chr6	55016984	55017270	+	0	0	Intergenic	Intergenic	-20874	NM_180678	353172	Mm.250004	NM_180678	ENSMUSG00000029777	Gars	GENA202|Gena201|Nmf249|Sgrp23	glycyl-tRNA synthetase	protein-coding
Bcl11b-wt-9d_peak_17742	chr3	95290974	95291207	+	0	0	intron (NM_133858, intron 3 of 9)	intron (NM_133858, intron 3 of 9)	8155	NM_199475	75007	Mm.279287	NM_133858	ENSMUSG00000038712	Mindy1	1810005H09Rik|4930504E06Rik|AA562754|AA960384|AW561904|Fam63a|cI-40|mKIAA1390|ni	MINDY lysine 48 deubiquitinase 1	protein-coding
Bcl11b-wt-9d_peak_17507	chr3	84305221	84305689	+	0	0	promoter-TSS (NM_001271726)	promoter-TSS (NM_001271726)	-680	NM_001271726	80890	Mm.44876	NM_030706	ENSMUSG00000027993	Trim2	mKIAA0517|narf	tripartite motif-containing 2	protein-coding
Bcl11b-wt-9d_peak_27675	chr9	14173705	14174099	+	0	0	Intergenic	Intergenic	6170	NR_162811	114483371		NR_162811		Mir12204	mmu-mir-12204	microRNA mir-12204	ncRNA
Bcl11b-wt-9d_peak_3532	chr11	18830074	18830434	+	0	0	Intergenic	Intergenic	188715	NM_010789	17268	Mm.356578	NM_010789	ENSMUSG00000020160	Meis1	C530044H18Rik|Evi8	Meis homeobox 1	protein-coding
Bcl11b-wt-9d_peak_24816	chr7	63753551	63753851	+	0	0	intron (NM_130880, intron 11 of 13)	intron (NM_130880, intron 11 of 13)	-163156	NM_001256311	381994	Mm.425466	NM_001256311	ENSMUSG00000095061	E030018B13Rik	Gm1697	RIKEN cDNA E030018B13 gene	protein-coding
Bcl11b-wt-9d_peak_21529	chr5	107447968	107448285	+	0	0	intron (NM_001255991, intron 2 of 8)	RMER6D|LTR|ERVK	10129	NM_001255991	100503185	Mm.366650	NM_001255991	ENSMUSG00000111375	Btbd8	EG627196|Gm16115	BTB (POZ) domain containing 8	protein-coding
Bcl11b-wt-9d_peak_859	chr1	118880909	118881246	+	0	0	intron (NM_001081125, intron 3 of 13)	intron (NM_001081125, intron 3 of 13)	-73143	NR_105764	102465176		NR_105764	ENSMUSG00000098273	Mir6346	Gm27829|mmu-mir-6346	microRNA 6346	ncRNA
Bcl11b-wt-9d_peak_2274	chr10	52690482	52690866	+	0	0	5' UTR (NM_178675, exon 1 of 8)	5' UTR (NM_178675, exon 1 of 8)	173	NM_178675	215085	Mm.338690	NM_178675	ENSMUSG00000038602	Slc35f1	Duf6|E130016L02	solute carrier family 35, member F1	protein-coding
Bcl11b-wt-9d_peak_20237	chr4	148558095	148558748	+	0	0	promoter-TSS (NM_001355489)	promoter-TSS (NM_001355489)	2	NM_001355490	50912	Mm.266635	NM_016699	ENSMUSG00000017264	Exosc10	PM-Scl|PM/Scl-100|Pmscl2|RRP6|p2|p3|p4	exosome component 10	protein-coding
Bcl11b-wt-9d_peak_23301	chr6	91536458	91536876	+	0	0	Intergenic	Intergenic	20632	NM_026309	67678	Mm.246693	NM_026309	ENSMUSG00000034192	Lsm3	1010001J12Rik|2610005D18Rik|6030401D18Rik|SMX4|USS2	LSM3 homolog, U6 small nuclear RNA and mRNA degradation associated	protein-coding
Bcl11b-wt-9d_peak_29757	chrX	161961136	161962068	+	0	0	intron (NM_001081052, intron 1 of 7)	intron (NM_001081052, intron 1 of 7)	197839	NM_001290526	195727	Mm.336313	NM_001081052	ENSMUSG00000059493	Nhs	Gm389|Gm48|Nhs1|Xcat	NHS actin remodeling regulator	protein-coding
Bcl11b-wt-9d_peak_12491	chr17	69062316	69062676	+	0	0	Intergenic	Intergenic	-13181	NM_001355732	13823	Mm.131135	NM_013813	ENSMUSG00000024044	Epb41l3	4.1B|DAL1P|Dal1|Epb4.1l3|NBL3	erythrocyte membrane protein band 4.1 like 3	protein-coding
Bcl11b-wt-9d_peak_25968	chr7	144449643	144449901	+	0	0	intron (NM_001357116, intron 9 of 15)	intron (NM_001357116, intron 9 of 15)	21163	NM_001357116	13043	Mm.205601	NM_007803	ENSMUSG00000031078	Cttn	1110020L01Rik|Ems1	cortactin	protein-coding
Bcl11b-wt-9d_peak_23991	chr6	145175578	145175802	+	0	0	TTS (NM_001281980)	TTS (NM_001281980)	-6585	NR_157240	105242817	Mm.446769	NR_157240	ENSMUSG00000086863	Gm15543	-	predicted gene 15543	ncRNA
Bcl11b-wt-9d_peak_105	chr1	24107496	24107702	+	0	0	Intergenic	Intergenic	-7258	NM_026604	68187	Mm.87130	NM_026604	ENSMUSG00000026153	Fam135a	4921533L14Rik|AI256732|AI835491	family with sequence similarity 135, member A	protein-coding
Bcl11b-wt-9d_peak_26941	chr8	88666440	88667001	+	0	0	intron (NM_145857, intron 4 of 12)	intron (NM_145857, intron 4 of 12)	19373	NM_145857	257632	Mm.222633	NM_145857	ENSMUSG00000055994	Nod2	ACUG|BLAU|CD|Card15|F830032C23Rik|IBD1|Nlrc2	nucleotide-binding oligomerization domain containing 2	protein-coding
Bcl11b-wt-9d_peak_29446	chrX	67623943	67624226	+	0	0	Intergenic	RLTR10-int|LTR|ERVK	69478	NM_001126317	382217	Mm.422933	NM_001126317	ENSMUSG00000079578	Gm1140	-	predicted gene 1140	protein-coding
Bcl11b-wt-9d_peak_21025	chr5	64217904	64218159	+	0	0	intron (NM_019636, intron 2 of 19)	intron (NM_019636, intron 2 of 19)	-12326	NM_001289514	57915	Mm.286353	NM_019636	ENSMUSG00000029174	Tbc1d1	1110062G02Rik|AI385682|AW555803|Nob1|Nobq1|Tbc1|mKIAA1108	TBC1 domain family, member 1	protein-coding
Bcl11b-wt-9d_peak_16933	chr2	180580988	180581213	+	0	0	promoter-TSS (NM_028479)	promoter-TSS (NM_028479)	-122	NR_151481	73247	Mm.426558	NM_028479	ENSMUSG00000027569	Mrgbp	1600027N09Rik|AW060503|C80444	MRG/MORF4L binding protein	protein-coding
Bcl11b-wt-9d_peak_3153	chr10	118370323	118370691	+	0	0	Intergenic	Intergenic	-70539	NM_008337	15978	Mm.240327	NM_008337	ENSMUSG00000055170	Ifng	IFN-g|Ifg	interferon gamma	protein-coding
Bcl11b-wt-9d_peak_10174	chr15	98491320	98491554	+	0	0	Intergenic	Intergenic	-6037	NM_001001807	258502	Mm.377539	NM_001001807	ENSMUSG00000054036	Olfr279	MOR122-1|Olfr234|Olfr234-ps1|Olfr279-ps1	olfactory receptor 279	protein-coding
Bcl11b-wt-9d_peak_27104	chr8	105339866	105340342	+	0	0	intron (NM_177699, intron 1 of 21)	intron (NM_177699, intron 1 of 21)	7866	NM_177699	234686	Mm.87724	NM_177699	ENSMUSG00000014778	Fhod1	BC017144|FHOS|FHOS1	formin homology 2 domain containing 1	protein-coding
Bcl11b-wt-9d_peak_25770	chr7	133029450	133030325	+	0	0	intron (NM_009980, intron 2 of 10)	intron (NM_009980, intron 2 of 10)	-14640	NM_001170744	13017	Mm.246240	NM_009980	ENSMUSG00000030970	Ctbp2	AA407280|D7Ertd45e|Gtrgeo6|Ribeye	C-terminal binding protein 2	protein-coding
Bcl11b-wt-9d_peak_8341	chr14	41105219	41105440	+	0	0	intron (NM_133653, intron 1 of 9)	intron (NM_133653, intron 1 of 9)	296	NM_133653	11720	Mm.14064	NM_133653	ENSMUSG00000037798	Mat1a	AI046368|AdoMet|Ams|MAT|MATA1|SAMS|SAMS1	methionine adenosyltransferase I, alpha	protein-coding
Bcl11b-wt-9d_peak_19794	chr4	131897806	131898005	+	0	0	intron (NM_001369311, intron 7 of 8)	intron (NM_001369311, intron 7 of 8)	22124	NR_102394	545681	Mm.2478	NR_102393	ENSMUSG00000085667	Gm12992	-	predicted gene 12992	ncRNA
Bcl11b-wt-9d_peak_2641	chr10	80141389	80141689	+	0	0	promoter-TSS (NM_025313)	promoter-TSS (NM_025313)	-736	NM_001347092	66043	Mm.278560	NM_025313	ENSMUSG00000003072	Atp5d	0610008F14Rik|1500000I11Rik|AA960090|AI876556|AU020773|Atp5f1d|C85518	ATP synthase, H+ transporting, mitochondrial F1 complex, delta subunit	protein-coding
Bcl11b-wt-9d_peak_25748	chr7	132569263	132569521	+	0	0	intron (NM_016978, intron 2 of 9)	intron (NM_016978, intron 2 of 9)	7006	NM_016978	18242	Mm.13694	NM_016978	ENSMUSG00000030934	Oat	AI194874|rhg	ornithine aminotransferase	protein-coding
Bcl11b-wt-9d_peak_20915	chr5	44710339	44710699	+	0	0	intron (NM_001077398, intron 1 of 8)	intron (NM_001077398, intron 1 of 8)	89227	NM_001286348	16826	Mm.25785	NM_010698	ENSMUSG00000039706	Ldb2	AI035351|AW146358|CLIM1|CLP-36|Ldb3	LIM domain binding 2	protein-coding
Bcl11b-wt-9d_peak_6609	chr13	3086500	3087117	+	0	0	Intergenic	Intergenic	-62667	NR_001581	73266	Mm.335891	NR_001581	ENSMUSG00000091304	Speer6-ps1	1700039A02Rik|Alb-cre|Alb<cre>|AlbCre|SPEER-6|Tg(Alb-cre)21Mgn|albumin-cre|cr<Alb>	spermatogenesis associated glutamate (E)-rich protein 6, pseudogene 1	pseudo
Bcl11b-wt-9d_peak_25464	chr7	117139313	117139512	+	0	0	Intergenic	Intergenic	-241567	NM_175645	233781	Mm.461427	NM_175645	ENSMUSG00000030657	Xylt1	8030490L12	xylosyltransferase 1	protein-coding
Bcl11b-wt-9d_peak_9452	chr15	53184359	53184948	+	0	0	intron (NM_010162, intron 1 of 10)	intron (NM_010162, intron 1 of 10)	161530	NM_010162	14042	Mm.309395	NM_010162	ENSMUSG00000061731	Ext1	AA409028	exostoses (multiple) 1	protein-coding
Bcl11b-wt-9d_peak_22621	chr6	29977400	29977927	+	0	0	Intergenic	RLTR10|LTR|ERVK	-7666	NR_040264	76419	Mm.84522	NR_040263	ENSMUSG00000045709	Smkr-ps	1700023L04Rik	smal lysine rich protein 1, pseudogene	ncRNA
Bcl11b-wt-9d_peak_5969	chr12	70937673	70938367	+	0	0	exon (NM_019785, exon 1 of 13)	exon (NM_019785, exon 1 of 13)	163	NM_019785	56444	Mm.29317	NM_019785	ENSMUSG00000021076	Actr10	Actr11|Arp11	ARP10 actin-related protein 10	protein-coding
Bcl11b-wt-9d_peak_11339	chr16	95776782	95777130	+	0	0	Intergenic	B2_Mm1a|SINE|B2	74549	NM_011809	23872	Mm.290207	NM_011809	ENSMUSG00000022895	Ets2	AU022856|Ets-2	E26 avian leukemia oncogene 2, 3' domain	protein-coding
Bcl11b-wt-9d_peak_2102	chr10	31538349	31538548	+	0	0	intron (NM_001146349, intron 1 of 5)	intron (NM_001146349, intron 1 of 5)	71277	NM_001146349	268291	Mm.295212	NM_001146349	ENSMUSG00000063760	Rnf217	AU016819|Ibrdc1	ring finger protein 217	protein-coding
Bcl11b-wt-9d_peak_23217	chr6	86636664	86636863	+	0	0	Intergenic	Intergenic	8589	NM_026414	67855	Mm.183043	NM_026414	ENSMUSG00000033508	Asprv1	2300003P22Rik|AA986851|SASP|SASPase|Taps	aspartic peptidase, retroviral-like 1	protein-coding
Bcl11b-wt-9d_peak_8675	chr14	64688930	64689151	+	0	0	intron (NM_001081177, intron 2 of 39)	intron (NM_001081177, intron 2 of 39)	36499	NM_001081177	16554	Mm.23611	NM_001081177	ENSMUSG00000060012	Kif13b	5330429L19Rik|6030414C01|AI429803|C130021D12Rik|GAKIN	kinesin family member 13B	protein-coding
Bcl11b-wt-9d_peak_1886	chr10	12494807	12495006	+	0	0	intron (NM_011682, intron 53 of 73)	intron (NM_011682, intron 53 of 73)	366829	NM_011682	22288	Mm.331784	NM_011682	ENSMUSG00000019820	Utrn	AA589569|DRP|Dmdl	utrophin	protein-coding
Bcl11b-wt-9d_peak_8030	chr14	8251379	8251709	+	0	0	exon (NM_053115, exon 8 of 15)	exon (NM_053115, exon 8 of 15)	7295	NM_001161667	93732	Mm.28700	NM_053115	ENSMUSG00000021751	Acox2	THCCox	acyl-Coenzyme A oxidase 2, branched chain	protein-coding
Bcl11b-wt-9d_peak_4533	chr11	86387645	86387844	+	0	0	Intergenic	Intergenic	-30148	NM_001080931	327987	Mm.341886	NM_001080931	ENSMUSG00000034297	Med13	1110067M05Rik|D030023K18|Thrap1|Trap240	mediator complex subunit 13	protein-coding
Bcl11b-wt-9d_peak_4791	chr11	97801870	97802150	+	0	0	intron (NM_010688, intron 1 of 6)	intron (NM_010688, intron 1 of 6)	2445	NM_010688	16796	Mm.271967	NM_010688	ENSMUSG00000038366	Lasp1	AA408629|Def-4|LASP-1|MLN 50|SH3P6|Tg(Col1a1-lacZ)1Ngma	LIM and SH3 protein 1	protein-coding
Bcl11b-wt-9d_peak_29342	chrX	20662746	20663401	+	0	0	5' UTR (NM_001136085, exon 1 of 26)	5' UTR (NM_001136085, exon 1 of 26)	177	NM_001136085	22201	Mm.1104	NM_009457	ENSMUSG00000001924	Uba1	A1S9|Sbx|Ube-1|Ube1x	ubiquitin-like modifier activating enzyme 1	protein-coding
Bcl11b-wt-9d_peak_2108	chr10	34033770	34033969	+	0	0	Intergenic	Intergenic	-3728	NM_001162937	692132	Mm.383415	NM_001162937	ENSMUSG00000071340	Trappc3l	Bet3l	trafficking protein particle complex 3 like	protein-coding
Bcl11b-wt-9d_peak_2361	chr10	61605980	61606179	+	0	0	intron (NM_001177511, intron 1 of 3)	intron (NM_001177511, intron 1 of 3)	10784	NM_001177511	237362	Mm.131297	NM_001177511	ENSMUSG00000020090	Npffr1	Gm236|Gpr147|NPFF1|NPFF1R|OT7T022	neuropeptide FF receptor 1	protein-coding
Bcl11b-wt-9d_peak_7664	chr13	95095709	95095908	+	0	0	intron (NM_172263, intron 5 of 19)	intron (NM_172263, intron 5 of 19)	119464	NM_172590	218460	Mm.33856	NM_172590	ENSMUSG00000042015	Wdr41	B830029I03Rik|MSTP048	WD repeat domain 41	protein-coding
Bcl11b-wt-9d_peak_5480	chr12	3775877	3776730	+	0	0	intron (NR_027869, intron 19 of 20)	intron (NR_027869, intron 19 of 20)	-30677	NM_007872	13435	Mm.5001	NM_007872	ENSMUSG00000020661	Dnmt3a	MmuIIIA	DNA methyltransferase 3A	protein-coding
Bcl11b-wt-9d_peak_6993	chr13	37434038	37434368	+	0	0	Intergenic	Intergenic	88858	NM_010745	17084	Mm.2639	NM_010745	ENSMUSG00000021423	Ly86	MD-1|MD1|ly86_tv2	lymphocyte antigen 86	protein-coding
Bcl11b-wt-9d_peak_23519	chr6	115251593	115251857	+	0	0	exon (NM_080639, exon 1 of 5)	exon (NM_080639, exon 1 of 5)	480	NR_151459	110595	Mm.255607	NM_080639	ENSMUSG00000030317	Timp4	Timp-4	tissue inhibitor of metalloproteinase 4	protein-coding
Bcl11b-wt-9d_peak_5467	chr11	121799674	121800004	+	0	0	Intergenic	Intergenic	-30379	NM_029049	74675	Mm.61213	NM_029049	ENSMUSG00000039198	Ptchd3	4930451E13Rik|4933440L20Rik|RNDEu-3	patched domain containing 3	protein-coding
Bcl11b-wt-9d_peak_6219	chr12	85177280	85177479	+	0	0	promoter-TSS (NM_008827)	promoter-TSS (NM_008827)	-66	NM_008827	18654	Mm.4809	NM_008827	ENSMUSG00000004791	Pgf	AI854365|PIGF|Plgf	placental growth factor	protein-coding
Bcl11b-wt-9d_peak_29457	chrX	72334485	72334756	+	0	0	Intergenic	RLTR40|LTR|ERVK	52238	NM_001085506	236852	Mm.115316	NM_001085506	ENSMUSG00000043453	Magea10	-	melanoma antigen family A, 10	protein-coding
Bcl11b-wt-9d_peak_4860	chr11	99521462	99521661	+	0	0	promoter-TSS (NM_213730)	promoter-TSS (NM_213730)	-223	NM_213730	237934	Mm.484091	NM_213730	ENSMUSG00000064165	Krt39	4732494G06Rik|Ka35	keratin 39	protein-coding
Bcl11b-wt-9d_peak_20268	chr4	149286283	149286981	+	0	0	intron (NM_008441, intron 2 of 20)	RSINE1|SINE|B4	21066	NM_008441	16561	Mm.402393	NM_008441	ENSMUSG00000063077	Kif1b	A530096N05Rik|AI448212|AI506502|D4Mil1e|KIF1Bp130|KIF1Bp204	kinesin family member 1B	protein-coding
Bcl11b-wt-9d_peak_27732	chr9	21149685	21150173	+	0	0	promoter-TSS (NM_016742)	promoter-TSS (NM_016742)	-23	NM_016742	12539	Mm.32331	NM_016742	ENSMUSG00000019471	Cdc37	p50|p50Cdc37	cell division cycle 37	protein-coding
Bcl11b-wt-9d_peak_8392	chr14	47576897	47577232	+	0	0	Intergenic	Intergenic	-8630	NM_172599	100504663	Mm.287279	NM_172599	ENSMUSG00000037526	Atg14	4832427M01|Atg14L|D14Ertd114e|D14Ertd436e	autophagy related 14	protein-coding
Bcl11b-wt-9d_peak_28970	chr9	111461329	111461673	+	0	0	intron (NM_172928, intron 1 of 4)	intron (NM_172928, intron 1 of 4)	22420	NM_172928	245038	Mm.26361	NM_172928	ENSMUSG00000032500	Dclk3	BC056929|C730036H08|Dcamkl3	doublecortin-like kinase 3	protein-coding
Bcl11b-wt-9d_peak_17086	chr3	27190095	27190472	+	0	0	intron (NM_178772, intron 1 of 4)	RLTR17B_Mm|LTR|ERVK	7279	NM_178772	320024	Mm.24576	NM_178772	ENSMUSG00000027698	Nceh1	Aadacl1|B230106I24Rik|CPO-BP|Nceh	neutral cholesterol ester hydrolase 1	protein-coding
Bcl11b-wt-9d_peak_2124	chr10	39171738	39172044	+	0	0	Intergenic	Intergenic	-8097	NM_001127376	327743	Mm.208111	NM_001127376	ENSMUSG00000062074	Ccn6	Gm735|WISP-3|Wisp3	cellular communication network factor 6	protein-coding
Bcl11b-wt-9d_peak_17924	chr3	104142227	104142635	+	0	0	intron (NM_001159354, intron 1 of 20)	intron (NM_001159354, intron 1 of 20)	77975	NM_001159354	99470	Mm.264849	NM_133853	ENSMUSG00000052539	Magi3	4732496O19Rik|6530407C02Rik|AA407180|AI120132|mKIAA1634	membrane associated guanylate kinase, WW and PDZ domain containing 3	protein-coding
Bcl11b-wt-9d_peak_21080	chr5	65711612	65711822	+	0	0	Intergenic	B1_Mur3|SINE|Alu	-13481	NM_001081321	71521	Mm.278974	NM_027818	ENSMUSG00000029202	Pds5a	9030416H16Rik|B230308N11Rik|E230024D05Rik	PDS5 cohesin associated factor A	protein-coding
Bcl11b-wt-9d_peak_15449	chr2	68435600	68435799	+	0	0	intron (NM_016866, intron 1 of 17)	intron (NM_016866, intron 1 of 17)	36282	NM_016866	53416	Mm.198414	NM_016866	ENSMUSG00000027030	Stk39	AW227544|AW556857|DCHT|RF005|Rnl5|SPAK	serine/threonine kinase 39	protein-coding
Bcl11b-wt-9d_peak_19183	chr4	95444571	95445185	+	0	0	Intergenic	Intergenic	-112629	NM_001113412	75578	Mm.276098	NM_029347	ENSMUSG00000028573	Fggy	2310009E04Rik	FGGY carbohydrate kinase domain containing	protein-coding
Bcl11b-wt-9d_peak_17346	chr3	57583766	57584009	+	0	0	Intergenic	Intergenic	-7977	NM_001168281	97064	Mm.405029	NM_133784	ENSMUSG00000027803	Wwtr1	2310058J06Rik|2610021I22Rik|C78399|Taz	WW domain containing transcription regulator 1	protein-coding
Bcl11b-wt-9d_peak_3651	chr11	30268288	30268512	+	0	0	Intergenic	CpG	-48628	NM_175836	20742	Mm.123110	NM_009260	ENSMUSG00000020315	Sptbn1	9930031C03Rik|AL033301|SPTB2|Spnb-2|Spnb2|elf1|elf3|mKIAA4049	spectrin beta, non-erythrocytic 1	protein-coding
Bcl11b-wt-9d_peak_2903	chr10	94116965	94117270	+	0	0	intron (NM_053072, intron 8 of 20)	intron (NM_053072, intron 8 of 20)	-30814	NM_011629	22025	Mm.107483	NM_011629	ENSMUSG00000005897	Nr2c1	4831444H07Rik|80.3|Eenr|TR2|Tr2-11	nuclear receptor subfamily 2, group C, member 1	protein-coding
Bcl11b-wt-9d_peak_8728	chr14	67951543	67952000	+	0	0	Intergenic	ORR1F|LTR|ERVL-MaLR	-18199	NM_177780	68813	Mm.258155	NM_177780	ENSMUSG00000044447	Dock5	1110060D06Rik|AI666732|AI956923|BC016533|E130320D18|lr2|rlc	dedicator of cytokinesis 5	protein-coding
Bcl11b-wt-9d_peak_19388	chr4	109982121	109982453	+	0	0	exon (NM_172296, exon 3 of 3)	exon (NM_172296, exon 3 of 3)	4262	NM_172296	242620	Mm.32825	NM_172296	ENSMUSG00000047143	Dmrta2	Dmrt5	doublesex and mab-3 related transcription factor like family A2	protein-coding
Bcl11b-wt-9d_peak_9260	chr15	26673444	26673909	+	0	0	intron (NM_176959, intron 2 of 3)	intron (NM_176959, intron 2 of 3)	221888	NM_176959	448987	Mm.253378	NM_176959	ENSMUSG00000043556	Fbxl7	AL023057|D230018M15Rik|FBL7|Fbl6	F-box and leucine-rich repeat protein 7	protein-coding
Bcl11b-wt-9d_peak_1307	chr1	160850695	160850894	+	0	0	Intergenic	MLT2B2|LTR|ERVL	-55617	NM_001024952	381305	Mm.329667	NM_001024952	ENSMUSG00000040423	Rc3h1	5730557L09Rik|Gm551|N28103|mKIAA2025	RING CCCH (C3H) domains 1	protein-coding
Bcl11b-wt-9d_peak_24064	chr7	3287188	3287428	+	0	0	Intergenic	ERVL-E-int|LTR|ERVL	-1730	NM_001093764	50918	Mm.29874	NM_016969	ENSMUSG00000068566	Myadm	D7Wsu62e	myeloid-associated differentiation marker	protein-coding
Bcl11b-wt-9d_peak_2467	chr10	70245206	70245558	+	0	0	intron (NM_025807, intron 1 of 5)	CpG	106	NM_025807	66859	Mm.19325	NM_025807	ENSMUSG00000037762	Slc16a9	1200003C15Rik|4930425B13Rik|AI552636	solute carrier family 16 (monocarboxylic acid transporters), member 9	protein-coding
Bcl11b-wt-9d_peak_16189	chr2	136834704	136834984	+	0	0	Intergenic	Intergenic	-56374	NM_028201	74243	Mm.330612	NM_028201	ENSMUSG00000027281	Slx4ip	2210009G21Rik|2410004I22Rik|C85661|Slxip	SLX4 interacting protein	protein-coding
Bcl11b-wt-9d_peak_23247	chr6	87937526	87937725	+	0	0	Intergenic	Intergenic	23649	NM_173737	232210	Mm.246241	NM_173737	ENSMUSG00000030060	Hmces	8430410A17Rik|C85376|Srap1	5-hydroxymethylcytosine (hmC) binding, ES cell specific	protein-coding
Bcl11b-wt-9d_peak_24931	chr7	74353812	74354056	+	0	0	intron (NM_001038643, intron 3 of 10)	intron (NM_001038643, intron 3 of 10)	200846	NM_023908	108116	Mm.425467	NM_023908	ENSMUSG00000025790	Slco3a1	5830414C08Rik|Anr1|MJAM|OATP-D|R75096|Slc21a11	solute carrier organic anion transporter family, member 3a1	protein-coding
Bcl11b-wt-9d_peak_27404	chr8	120544149	120544417	+	0	0	intron (NM_001145896, intron 1 of 15)	intron (NM_001145896, intron 1 of 15)	5587	NR_106159	102466849		NR_106159	ENSMUSG00000098280	Mir7687	Gm27573|mmu-mir-7687	microRNA 7687	ncRNA
Bcl11b-wt-9d_peak_22992	chr6	59161851	59162305	+	0	0	Intergenic	Intergenic	-46792	NM_001081145	68140	Mm.25843	NM_001081145	ENSMUSG00000049232	Tigd2	3632410O17Rik	tigger transposable element derived 2	protein-coding
Bcl11b-wt-9d_peak_8650	chr14	62869020	62869303	+	0	0	intron (NM_175546, intron 1 of 11)	MIR|SINE|MIR	3619	NR_105860	102465311		NR_105860	ENSMUSG00000098858	Mir6541	Gm27311|mmu-mir-6541	microRNA 6541	ncRNA
Bcl11b-wt-9d_peak_8812	chr14	73112185	73112384	+	0	0	Intergenic	L1MC|LINE|L1	-30226	NM_001170694	105670	Mm.280068	NM_134083	ENSMUSG00000022106	Rcbtb2	2610028E02Rik|2810420M18Rik|AI448345|AW240694|Chc1l|RC/BTB2	regulator of chromosome condensation (RCC1) and BTB (POZ) domain containing protein 2	protein-coding
Bcl11b-wt-9d_peak_12108	chr17	35838193	35838472	+	0	0	promoter-TSS (NM_011655)	promoter-TSS (NM_011655)	-31	NM_011655	22154	Mm.273538	NM_011655	ENSMUSG00000001525	Tubb5	AA408537|AI596182|B130022C14Rik|M(beta)5	tubulin, beta 5 class I	protein-coding
Bcl11b-wt-9d_peak_18759	chr4	43631494	43631802	+	0	0	promoter-TSS (NM_001355466)	promoter-TSS (NM_001355466)	-287	NM_001355466	230103	Mm.103477	NM_173788	ENSMUSG00000028469	Npr2	GC-B|GC-B2|GC-B3|cn|mNPR-B|pwe	natriuretic peptide receptor 2	protein-coding
Bcl11b-wt-9d_peak_16593	chr2	163503475	163503889	+	0	0	intron (NR_027970, intron 1 of 3)	intron (NR_027970, intron 1 of 3)	-3175	NM_001312906	15378	Mm.202383	NM_008261	ENSMUSG00000017950	Hnf4a	HNF-4|Hnf4|Hnf4alpha|MODY1|Nr2a1|TCF-14|Tcf14	hepatic nuclear factor 4, alpha	protein-coding
Bcl11b-wt-9d_peak_4051	chr11	62575312	62575603	+	0	0	intron (NM_011706, intron 1 of 15)	intron (NM_011706, intron 1 of 15)	971	NM_011706	22368	Mm.288064	NM_011706	ENSMUSG00000018507	Trpv2	GRC|OTRPC2|VRL-1|Vrl1	transient receptor potential cation channel, subfamily V, member 2	protein-coding
Bcl11b-wt-9d_peak_24227	chr7	18512312	18512742	+	0	0	Intergenic	RLTR9D|LTR|ERVK	19700	NM_054060	114868	Mm.389809	NM_054060	ENSMUSG00000070798	Psg25	cea13	pregnancy-specific glycoprotein 25	protein-coding
Bcl11b-wt-9d_peak_17501	chr3	84086282	84086658	+	0	0	Intergenic	Intergenic	-46309	NM_172681	229473	Mm.28838	NM_172681	ENSMUSG00000033767	Tmem131l	D930015E06Rik|Kiaa0922|mKIAA0922	transmembrane 131 like	protein-coding
Bcl11b-wt-9d_peak_11159	chr16	78208404	78208898	+	0	0	Intergenic	MT2B|LTR|ERVL	46803	NR_045698	100503619	Mm.387531	NR_045698	ENSMUSG00000109841	E330011O21Rik	-	RIKEN cDNA E330011O21 gene	ncRNA
Bcl11b-wt-9d_peak_16093	chr2	129624466	129624946	+	0	0	intron (NM_001355158, intron 7 of 8)	intron (NM_001355158, intron 7 of 8)	29244	NM_001355160	19261	Mm.1682	NM_007547	ENSMUSG00000037902	Sirpa	AI835480|Bit|CD172a|P84|Ptpns1|SHP-1|SHPS-1|SIRP	signal-regulatory protein alpha	protein-coding
Bcl11b-wt-9d_peak_11153	chr16	76499699	76500008	+	0	0	Intergenic	Intergenic	-48942	NR_155449	102632730		NR_155449		Gm30726	-	predicted gene, 30726	ncRNA
Bcl11b-wt-9d_peak_8169	chr14	23157946	23158378	+	0	0	Intergenic	RMER16_Mm|LTR|ERVK	-63591	NR_033550	791307	Mm.364384	NR_033550	ENSMUSG00000068680	Gm10248	-	predicted gene 10248	ncRNA
Bcl11b-wt-9d_peak_22993	chr6	59171242	59171570	+	0	0	Intergenic	Intergenic	-37464	NM_001081145	68140	Mm.25843	NM_001081145	ENSMUSG00000049232	Tigd2	3632410O17Rik	tigger transposable element derived 2	protein-coding
Bcl11b-wt-9d_peak_21913	chr5	124861710	124862122	+	0	0	promoter-TSS (NM_001081750)	promoter-TSS (NM_001081750)	305	NM_144819	215707	Mm.389693	NM_144819	ENSMUSG00000037979	Ccdc92	AW050178|D5Bwg0834e	coiled-coil domain containing 92	protein-coding
Bcl11b-wt-9d_peak_24647	chr7	44405757	44405956	+	0	0	Intergenic	Intergenic	21730	NM_001114116	20981	Mm.4824	NM_016663	ENSMUSG00000030731	Syt3	AI385753|sytIII	synaptotagmin III	protein-coding
Bcl11b-wt-9d_peak_16374	chr2	152359764	152360006	+	0	0	intron (NR_033505, intron 1 of 4)	intron (NR_033505, intron 1 of 4)	14216	NR_033505	791417	Mm.451219	NR_033505	ENSMUSG00000068062	Gm14164	-	predicted gene 14164	ncRNA
Bcl11b-wt-9d_peak_25773	chr7	133053002	133053205	+	0	0	intron (NM_009980, intron 2 of 10)	intron (NM_009980, intron 2 of 10)	28757	NM_001347623	13017	Mm.246240	NM_009980	ENSMUSG00000030970	Ctbp2	AA407280|D7Ertd45e|Gtrgeo6|Ribeye	C-terminal binding protein 2	protein-coding
Bcl11b-wt-9d_peak_2569	chr10	78144055	78144323	+	0	0	Intergenic	Intergenic	25566	NM_138601	28295	Mm.268691	NM_138601	ENSMUSG00000053329	Gatd3a	C21orf33|D10Jhu81e|ES1	glutamine amidotransferase like class 1 domain containing 3A	protein-coding
Bcl11b-wt-9d_peak_26010	chr8	3593379	3593662	+	0	0	intron (NM_001363239, intron 1 of 18)	intron (NM_001363239, intron 1 of 18)	6070	NM_001347112	69697	Mm.390010	NM_027171	ENSMUSG00000044433	Camsap3	2310057J16Rik|Kiaa1543|Nezha	calmodulin regulated spectrin-associated protein family, member 3	protein-coding
Bcl11b-wt-9d_peak_21578	chr5	110363012	110363405	+	0	0	exon (NM_028596, exon 12 of 12)	exon (NM_028596, exon 12 of 12)	18478	NR_132326	381667	Mm.332572	NM_001033459	ENSMUSG00000072754	Lrcol1	Clpsl3|Gm1679	leucine rich colipase-like 1	protein-coding
Bcl11b-wt-9d_peak_866	chr1	119637633	119637868	+	0	0	intron (NM_145506, intron 2 of 24)	MTD|LTR|ERVL-MaLR	11250	NM_145506	226352	Mm.253156	NM_145506	ENSMUSG00000026383	Epb41l5	1700030C16Rik|AL022914|BE37|E230025E14Rik|Epb4.1l5|Lulu1|NBL5	erythrocyte membrane protein band 4.1 like 5	protein-coding
Bcl11b-wt-9d_peak_6024	chr12	75998338	75998664	+	0	0	intron (NM_001005510, intron 60 of 115)	intron (NM_001005510, intron 60 of 115)	89398	NR_039560	100628610		NR_039560	ENSMUSG00000092922	Mir5101	mmu-mir-5101|mu-mir-5101	microRNA 5101	ncRNA
Bcl11b-wt-9d_peak_1352	chr1	164405361	164405735	+	0	0	intron (NM_138314, intron 13 of 13)	intron (NM_138314, intron 13 of 13)	52807	NM_009721	11931	Mm.4550	NM_009721	ENSMUSG00000026576	Atp1b1	Atp4b|Atpb|Atpb-1|NKbeta1	ATPase, Na+/K+ transporting, beta 1 polypeptide	protein-coding
Bcl11b-wt-9d_peak_10591	chr16	17656465	17656798	+	0	0	intron (NM_001285886, intron 8 of 16)	intron (NM_001285886, intron 8 of 16)	10161	NM_001166164	72315	Mm.297777	NM_001166164	ENSMUSG00000041617	Ccdc74a	2310015A05Rik	coiled-coil domain containing 74A	protein-coding
Bcl11b-wt-9d_peak_29565	chrX	100626505	100626795	+	0	0	promoter-TSS (NM_028303)	promoter-TSS (NM_028303)	585	NM_008446	16571	Mm.383091	NM_008446	ENSMUSG00000034311	Kif4	AI323435|D330050K22Rik|Kns4	kinesin family member 4	protein-coding
Bcl11b-wt-9d_peak_14760	chr2	6139891	6140402	+	0	0	non-coding (NR_033471, exon 2 of 2)	non-coding (NR_033471, exon 2 of 2)	7263	NR_033471	100038358	Mm.353975	NR_033470	ENSMUSG00000102887	Gm10857	AU015850	predicted gene 10857	ncRNA
Bcl11b-wt-9d_peak_8271	chr14	30651070	30651286	+	0	0	Intergenic	Intergenic	-3197	NM_177815	328370	Mm.259657	NM_177815	ENSMUSG00000052395	Rft1	D930025H04	RFT1 homolog	protein-coding
Bcl11b-wt-9d_peak_718	chr1	89467428	89468019	+	0	0	intron (NM_001037136, intron 1 of 16)	intron (NM_001037136, intron 1 of 16)	12912	NM_178119	347722	Mm.291135	NM_178119	ENSMUSG00000055013	Agap1	Centg2|Ggap1|R75364|mKIAA1099	ArfGAP with GTPase domain, ankyrin repeat and PH domain 1	protein-coding
Bcl11b-wt-9d_peak_9950	chr15	83056623	83056837	+	0	0	Intergenic	CpG	-23333	NM_001271412	74039	Mm.32584	NM_028728	ENSMUSG00000058099	Nfam1	4921501M20Rik|Cnaip	Nfat activating molecule with ITAM motif 1	protein-coding
Bcl11b-wt-9d_peak_20981	chr5	53084059	53084669	+	0	0	Intergenic	Intergenic	35011	NM_011402	20531	Mm.284891	NM_011402	ENSMUSG00000029188	Slc34a2	AA536683|D5Ertd227e|NaPi-2b|Npt2b	solute carrier family 34 (sodium phosphate), member 2	protein-coding
Bcl11b-wt-9d_peak_26661	chr8	70856818	70857017	+	0	0	promoter-TSS (NM_032397)	promoter-TSS (NM_032397)	91	NM_032397	84036	Mm.32074	NM_032397	ENSMUSG00000002908	Kcnn1	AI854248|KCa2.1|SK1	potassium intermediate/small conductance calcium-activated channel, subfamily N, member 1	protein-coding
Bcl11b-wt-9d_peak_25550	chr7	122203826	122204234	+	0	0	Intergenic	Intergenic	-15466	NM_027363	70261	Mm.96997	NM_027363	ENSMUSG00000030865	Chp2	2010110P09Rik|Cbhp2	calcineurin-like EF hand protein 2	protein-coding
Bcl11b-wt-9d_peak_22581	chr6	24379885	24380239	+	0	0	Intergenic	RMER20B|LTR|ERVK	135005	NM_172535	214704	Mm.61131	NM_172535	ENSMUSG00000046192	Iqub	4932408B21Rik|Trs4	IQ motif and ubiquitin domain containing	protein-coding
Bcl11b-wt-9d_peak_19305	chr4	106255852	106256387	+	0	0	intron (NR_151521, intron 2 of 4)	MIR|SINE|MIR	14906	NR_151521	105244641	Mm.404914	NR_151521		Gm12724	-	predicted gene 12724	ncRNA
Bcl11b-wt-9d_peak_2332	chr10	60028300	60028571	+	0	0	intron (NM_001199187, intron 5 of 10)	intron (NM_001199187, intron 5 of 10)	25108	NM_001199187	69090	Mm.155839	NM_026937	ENSMUSG00000044475	Ascc1	1810015P09Rik|AI550520|ASC1p50|CGI-18	activating signal cointegrator 1 complex subunit 1	protein-coding
Bcl11b-wt-9d_peak_8601	chr14	59776460	59777251	+	0	0	intron (NM_015803, intron 29 of 35)	RLTR10|LTR|ERVK	151574	NM_145463	219134	Mm.275409	NM_145463	ENSMUSG00000044461	Shisa2	9430059P22Rik|MAd2|Tmem46|mShisa|shisa	shisa family member 2	protein-coding
Bcl11b-wt-9d_peak_24509	chr7	30204411	30204700	+	0	0	Intergenic	RLTR9A3|LTR|ERVK	-9402	NM_009795	12336	Mm.439782	NM_009795	ENSMUSG00000001794	Capns1	Capa-4|Capa4|Capn4|Cdps|Css1|D7Ertd146e	calpain, small subunit 1	protein-coding
Bcl11b-wt-9d_peak_12979	chr18	24205311	24205860	+	0	0	promoter-TSS (NM_001160404)	promoter-TSS (NM_001160404)	241	NM_013814	14423	Mm.30249	NM_013814	ENSMUSG00000000420	Galnt1	-	polypeptide N-acetylgalactosaminyltransferase 1	protein-coding
Bcl11b-wt-9d_peak_5982	chr12	71932795	71933278	+	0	0	intron (NM_026102, intron 3 of 25)	intron (NM_026102, intron 3 of 25)	43493	NM_001286452	208846	Mm.87417	NM_026102	ENSMUSG00000034574	Daam1	-	dishevelled associated activator of morphogenesis 1	protein-coding
Bcl11b-wt-9d_peak_14700	chr19	61116241	61116440	+	0	0	non-coding (NR_131954, exon 5 of 5)	non-coding (NR_131954, exon 5 of 5)	24500	NR_131956	414758	Mm.100056	NM_001001737	ENSMUSG00000074733	Zfp950	5830428H23Rik|AU016073|BC055757|Gm34518|Zfp826|mszf84	zinc finger protein 950	protein-coding
Bcl11b-wt-9d_peak_22326	chr5	144761599	144761798	+	0	0	promoter-TSS (NM_177735)	promoter-TSS (NM_177735)	-120	NM_177735	243339	Mm.126793	NM_177735	ENSMUSG00000043388	Tmem130	BC067004|C130036G08	transmembrane protein 130	protein-coding
Bcl11b-wt-9d_peak_12872	chr18	10958603	10958888	+	0	0	Intergenic	Intergenic	-93765	NM_010258	14465	Mm.329287	NM_010258	ENSMUSG00000005836	Gata6	AA410133|GATA-6	GATA binding protein 6	protein-coding
Bcl11b-wt-9d_peak_24794	chr7	51879189	51879444	+	0	0	5' UTR (NM_008087, exon 1 of 8)	5' UTR (NM_008087, exon 1 of 8)	349	NM_008087	14453	Mm.207360	NM_008087	ENSMUSG00000030498	Gas2	Gas-2	growth arrest specific 2	protein-coding
Bcl11b-wt-9d_peak_20079	chr4	139212168	139212546	+	0	0	intron (NM_001271405, intron 1 of 8)	MIRb|SINE|MIR	18246	NM_001271405	12345	Mm.2945	NM_009798	ENSMUSG00000028745	Capzb	1700120C01Rik|AI325129|CPB1|CPB2|CPbeat2|CPbeta1|CPbeta2|Cappb1	capping protein (actin filament) muscle Z-line, beta	protein-coding
Bcl11b-wt-9d_peak_19201	chr4	96568067	96568304	+	0	0	TTS (NM_028979)	TTS (NM_028979)	-14534	NM_010008	13110	Mm.98200	NM_010008	ENSMUSG00000052914	Cyp2j6	-	cytochrome P450, family 2, subfamily j, polypeptide 6	protein-coding
Bcl11b-wt-9d_peak_13363	chr18	60990918	60991152	+	0	0	Intergenic	Intergenic	23164	NM_201353	240332	Mm.39846	NM_201353	ENSMUSG00000052026	Slc6a7	AW455934|PROT	solute carrier family 6 (neurotransmitter transporter, L-proline), member 7	protein-coding
Bcl11b-wt-9d_peak_22543	chr6	17503773	17503972	+	0	0	intron (NM_008591, intron 3 of 21)	intron (NM_008591, intron 3 of 21)	39915	NM_008591	17295	Mm.86844	NM_008591	ENSMUSG00000009376	Met	AI838057|HGF|HGFR|Par4|c-Met	met proto-oncogene	protein-coding
Bcl11b-wt-9d_peak_9159	chr15	5507019	5507225	+	0	0	intron (NR_045274, intron 1 of 4)	intron (NR_045274, intron 1 of 4)	10804	NR_045274	71432	Mm.291087	NR_045274	ENSMUSG00000110018	5430437J10Rik	-	RIKEN cDNA 5430437J10 gene	ncRNA
Bcl11b-wt-9d_peak_6020	chr12	75833484	75834568	+	0	0	intron (NM_001005510, intron 1 of 115)	(TC)n|Simple_repeat|Simple_repeat	15708	NM_001005510	319565	Mm.26652	NM_001005510	ENSMUSG00000063450	Syne2	6820443O06Rik|AW546258|Cpfl8|D12Ertd777e|KASH2|NUA|Nesp2g|dice|mKIAA1011	spectrin repeat containing, nuclear envelope 2	protein-coding
Bcl11b-wt-9d_peak_17903	chr3	102203961	102204665	+	0	0	intron (NM_177545, intron 1 of 7)	CpG	380	NM_177545	229658	Mm.118004	NM_177545	ENSMUSG00000027860	Vangl1	Kitenin|Lpp2|Stb2|Stbm	VANGL planar cell polarity 1	protein-coding
Bcl11b-wt-9d_peak_5535	chr12	8782111	8782401	+	0	0	intron (NM_011519, intron 1 of 4)	intron (NM_011519, intron 1 of 4)	10860	NM_011519	20969	Mm.2580	NM_011519	ENSMUSG00000020592	Sdc1	AA408134|AA409076|CD138|Sstn|Synd|Synd1|syn-1	syndecan 1	protein-coding
Bcl11b-wt-9d_peak_14803	chr2	11735830	11736063	+	0	0	Intergenic	ORR1D1-int|LTR|ERVL-MaLR	30234	NM_001271499	16169	Mm.200196	NM_008358	ENSMUSG00000023206	Il15ra	AA690181|IL-15RA	interleukin 15 receptor, alpha chain	protein-coding
Bcl11b-wt-9d_peak_21009	chr5	63755984	63756183	+	0	0	intron (NM_177006, intron 3 of 6)	intron (NM_177006, intron 3 of 6)	-56412	NM_029554	76261	Mm.38143	NM_029554	ENSMUSG00000060512	0610040J01Rik	AI662686	RIKEN cDNA 0610040J01 gene	protein-coding
Bcl11b-wt-9d_peak_28058	chr9	46602152	46602380	+	0	0	Intergenic	Intergenic	-282280	NM_183104	74361	Mm.159169	NM_183104	ENSMUSG00000056617	4931429L15Rik	-	RIKEN cDNA 4931429L15 gene	protein-coding
Bcl11b-wt-9d_peak_21015	chr5	63913434	63913685	+	0	0	intron (NM_145923, intron 6 of 6)	intron (NM_145923, intron 6 of 6)	55338	NM_145923	100532	Mm.243632	NM_145923	ENSMUSG00000047881	Rell1	AA536743	RELT-like 1	protein-coding
Bcl11b-wt-9d_peak_11309	chr16	94023591	94023790	+	0	0	Intergenic	Intergenic	-14853	NM_019500	56173	Mm.328716	NM_019500	ENSMUSG00000047109	Cldn14	AI851731	claudin 14	protein-coding
Bcl11b-wt-9d_peak_5978	chr12	71718534	71719139	+	0	0	Intergenic	ERVB7_1-LTR_MM|LTR|ERVK	-112232	NM_026102	208846	Mm.87417	NM_026102	ENSMUSG00000034574	Daam1	-	dishevelled associated activator of morphogenesis 1	protein-coding
Bcl11b-wt-9d_peak_1254	chr1	155937413	155937903	+	0	0	intron (NM_001039184, intron 8 of 37)	intron (NM_001039184, intron 8 of 37)	35597	NM_001039184	74081	Mm.260247	NM_001039184	ENSMUSG00000033671	Cep350	4933409L06Rik|6430546F08Rik	centrosomal protein 350	protein-coding
Bcl11b-wt-9d_peak_7961	chr13	115196050	115196450	+	0	0	Intergenic	Intergenic	-94286	NM_001033228	109700	Mm.317280	NM_001033228	ENSMUSG00000042284	Itga1	CD49A|E130012M19Rik|Vla1	integrin alpha 1	protein-coding
Bcl11b-wt-9d_peak_3188	chr10	120398802	120399013	+	0	0	intron (NM_010441, intron 3 of 4)	intron (NM_010441, intron 3 of 4)	9384	NR_040626	320626	Mm.446091	NR_040626	ENSMUSG00000090191	9230105E05Rik	-	RIKEN cDNA 9230105E05 gene	ncRNA
Bcl11b-wt-9d_peak_7916	chr13	111957156	111957383	+	0	0	Intergenic	Intergenic	89333	NR_130345	102636620	Mm.402328	NR_130345	ENSMUSG00000086111	Gm15326	-	predicted gene 15326	ncRNA
Bcl11b-wt-9d_peak_19067	chr4	82404338	82404579	+	0	0	intron (NM_001113209, intron 2 of 11)	intron (NM_001113209, intron 2 of 11)	101321	NM_008687	18028	Mm.317947	NM_008687	ENSMUSG00000008575	Nfib	6720429L07Rik|CTF|E030026I10Rik|NF-I/B|NF1-B|NFI-B	nuclear factor I/B	protein-coding
Bcl11b-wt-9d_peak_14829	chr2	14295231	14295893	+	0	0	intron (NM_008625, intron 15 of 29)	intron (NM_008625, intron 15 of 29)	34559	NR_030609	100124488		NR_030609	ENSMUSG00000077897	Mir511	Mirn511|mir-511|mmu-mir-511	microRNA 511	ncRNA
Bcl11b-wt-9d_peak_15066	chr2	29771729	29772117	+	0	0	Intergenic	Intergenic	10395	NM_001177392	433416	Mm.330112	NM_001034887	ENSMUSG00000075425	Gm13547	-	predicted gene 13547	protein-coding
Bcl11b-wt-9d_peak_6943	chr13	34046488	34046694	+	0	0	intron (NM_026512, intron 2 of 6)	intron (NM_026512, intron 2 of 6)	8950	NM_026512	68021	Mm.140243	NM_026512	ENSMUSG00000038286	Bphl	2010012D11Rik|5730533B08Rik|AI115341	biphenyl hydrolase-like (serine hydrolase, breast epithelial mucin-associated antigen)	protein-coding
Bcl11b-wt-9d_peak_22658	chr6	32888972	32889455	+	0	0	intron (NM_025336, intron 5 of 7)	intron (NM_025336, intron 5 of 7)	171047	NM_001355667	66075	Mm.21501	NM_025336	ENSMUSG00000053768	Chchd3	0610041L09Rik|1700039J09Rik|AW558177|Micos19	coiled-coil-helix-coiled-coil-helix domain containing 3	protein-coding
Bcl11b-wt-9d_peak_21956	chr5	129847485	129847684	+	0	0	intron (NM_026445, intron 1 of 8)	B3|SINE|B2	594	NM_026445	67902	Mm.103546	NM_026445	ENSMUSG00000025538	Sumf2	2610040F05Rik	sulfatase modifying factor 2	protein-coding
Bcl11b-wt-9d_peak_12492	chr17	69067976	69068185	+	0	0	Intergenic	Intergenic	-7597	NM_001355732	13823	Mm.131135	NM_013813	ENSMUSG00000024044	Epb41l3	4.1B|DAL1P|Dal1|Epb4.1l3|NBL3	erythrocyte membrane protein band 4.1 like 3	protein-coding
Bcl11b-wt-9d_peak_24027	chr6	147817727	147818075	+	0	0	Intergenic	Intergenic	127660	NR_033636	100039727	Mm.396220	NR_033636	ENSMUSG00000085077	1700049E15Rik	Gm15761	RIKEN cDNA 1700049E15 gene	ncRNA
Bcl11b-wt-9d_peak_16544	chr2	158166675	158167268	+	0	0	Intergenic	Intergenic	-20579	NM_009373	21817	Mm.330731	NM_009373	ENSMUSG00000037820	Tgm2	G[a]h|TG2|TGase2|tTG|tTGas	transglutaminase 2, C polypeptide	protein-coding
Bcl11b-wt-9d_peak_13616	chr18	76128136	76128385	+	0	0	intron (NM_001357506, intron 1 of 2)	intron (NM_001357506, intron 1 of 2)	-29789	NR_045365	73009	Mm.443541	NR_045365	ENSMUSG00000117797	2900057B20Rik	-	RIKEN cDNA 2900057B20 gene	ncRNA
Bcl11b-wt-9d_peak_7684	chr13	96454435	96454843	+	0	0	exon (NM_001042714, exon 4 of 14)	exon (NM_001042714, exon 4 of 14)	16521	NM_001042714	271144	Mm.470057	NM_001042714	ENSMUSG00000047117	Ankdd1b	9330128J19Rik	ankyrin repeat and death domain containing 1B	protein-coding
Bcl11b-wt-9d_peak_11434	chr17	5324346	5324738	+	0	0	intron (NM_001085355, intron 13 of 19)	intron (NM_001085355, intron 13 of 19)	94225	NM_175349	106557	Mm.432764	NM_175349	ENSMUSG00000101959	Ldhal6b	4933402O15Rik|AI326310|LDHL|Ldhal	lactate dehydrogenase A-like 6B	protein-coding
Bcl11b-wt-9d_peak_2016	chr10	21460128	21460423	+	0	0	Intergenic	Intergenic	82975	NM_178713	237320	Mm.90181	NM_178713	ENSMUSG00000037542	Aldh8a1	Raldh4	aldehyde dehydrogenase 8 family, member A1	protein-coding
Bcl11b-wt-9d_peak_7137	chr13	45903791	45904192	+	0	0	intron (NM_001199304, intron 2 of 6)	intron (NM_001199304, intron 2 of 6)	61000	NM_001199304	20238	Mm.342683	NM_009124	ENSMUSG00000046876	Atxn1	2900016G23Rik|Atx1|C85907|Gm10786|Sca1	ataxin 1	protein-coding
Bcl11b-wt-9d_peak_2895	chr10	93759387	93759676	+	0	0	Intergenic	Intergenic	-72024	NM_001206851	327799	Mm.491598	NM_183199	ENSMUSG00000020020	Usp44	E430004F17Rik	ubiquitin specific peptidase 44	protein-coding
Bcl11b-wt-9d_peak_15633	chr2	84743637	84743883	+	0	0	Intergenic	Intergenic	-2582	NR_029544	387149		NR_029544	ENSMUSG00000065484	Mir130a	Mirn130|Mirn130a|mir-130a	microRNA 130a	ncRNA
Bcl11b-wt-9d_peak_9104	chr14	121660777	121661338	+	0	0	intron (NM_001081039, intron 4 of 53)	intron (NM_001081039, intron 4 of 53)	37360	NM_001081039	105445	Mm.378591	NM_134074	ENSMUSG00000025558	Dock9	AA959601|AW538057|B230309H04Rik|D14Wsu89e|Zizimin1|mKIAA1058	dedicator of cytokinesis 9	protein-coding
Bcl11b-wt-9d_peak_26044	chr8	8225295	8226148	+	0	0	Intergenic	Intergenic	435521	NM_001368299	13642	Mm.209813	NM_010111	ENSMUSG00000001300	Efnb2	ELF-2|Epl5|Eplg5|Htk-L|LERK-5|Lerk5|NLERK-1	ephrin B2	protein-coding
Bcl11b-wt-9d_peak_3666	chr11	31779431	31779640	+	0	0	Intergenic	Intergenic	45012	NR_102312	414116	Mm.150222	NR_102310	ENSMUSG00000085772	D630024D03Rik	-	RIKEN cDNA D630024D03 gene	ncRNA
Bcl11b-wt-9d_peak_29307	chrX	13230623	13231038	+	0	0	Intergenic	LTR72_RN|LTR|ERV1	5453	NR_045430	72122	Mm.75434	NR_045429	ENSMUSG00000100714	2010308F09Rik	-	RIKEN cDNA 2010308F09 gene	ncRNA
Bcl11b-wt-9d_peak_27826	chr9	31117163	31117479	+	0	0	intron (NM_011176, intron 1 of 18)	intron (NM_011176, intron 1 of 18)	14478	NM_011176	19143	Mm.243926	NM_011176	ENSMUSG00000031995	St14	Epithin|MT-SP1|Prss14|Tmprss14|mCAP3|matriptase	suppression of tumorigenicity 14 (colon carcinoma)	protein-coding
Bcl11b-wt-9d_peak_26113	chr8	13326539	13326988	+	0	0	Intergenic	RSINE1|SINE|B4	-11988	NM_001291768	21781	Mm.925	NM_009361	ENSMUSG00000038482	Tfdp1	Dp1|Drtf1	transcription factor Dp 1	protein-coding
Bcl11b-wt-9d_peak_2495	chr10	75317474	75317699	+	0	0	promoter-TSS (NM_001331095)	promoter-TSS (NM_001331095)	-14	NM_001331095	11540	Mm.333734	NM_009630	ENSMUSG00000020178	Adora2a	A2AAR|A2aR|AA2AR|ARA2A	adenosine A2a receptor	protein-coding
Bcl11b-wt-9d_peak_25924	chr7	142659317	142659599	+	0	0	promoter-TSS (NM_010514)	promoter-TSS (NM_010514)	-222	NR_002855	111975	Mm.440180	NR_002855	ENSMUSG00000086266	Igf2os	Igf2as|Peg8	insulin-like growth factor 2, opposite strand	ncRNA
Bcl11b-wt-9d_peak_14573	chr19	53259108	53259345	+	0	0	Intergenic	Intergenic	-4021	NR_036590	69319	Mm.57452	NR_036590	ENSMUSG00000118314	1700001K23Rik	-	RIKEN cDNA 1700001K23 gene	ncRNA
Bcl11b-wt-9d_peak_924	chr1	127244453	127244750	+	0	0	intron (NM_145128, intron 1 of 17)	intron (NM_145128, intron 1 of 17)	39615	NM_145128	107895	Mm.214682	NM_145128	ENSMUSG00000036155	Mgat5	4930471A21Rik|5330407H02Rik|AI480971|GlcNAc-TV	mannoside acetylglucosaminyltransferase 5	protein-coding
Bcl11b-wt-9d_peak_21607	chr5	112921885	112922183	+	0	0	intron (NM_177078, intron 17 of 20)	intron (NM_177078, intron 17 of 20)	-25672	NM_028901	74376	Mm.441903	NM_028901	ENSMUSG00000072720	Myo18b	4932408L24Rik|4933411E19Rik|Gm448	myosin XVIIIb	protein-coding
Bcl11b-wt-9d_peak_7417	chr13	63231043	63231288	+	0	0	intron (NM_001289926, intron 11 of 15)	intron (NM_001289926, intron 11 of 15)	-8864	NR_110520	72061	Mm.188105	NM_028079	ENSMUSG00000021458	Aopep	2010111I01Rik|2300006M17Rik|AP-O|AW742919|ApO|mir-23b|mir-24-1|mir-27b	aminopeptidase O	protein-coding
Bcl11b-wt-9d_peak_18332	chr3	142530206	142530475	+	0	0	promoter-TSS (NM_145545)	promoter-TSS (NM_145545)	4	NM_145545	229900	Mm.45740	NM_145545	ENSMUSG00000040253	Gbp7	9830147J24Rik	guanylate binding protein 7	protein-coding
Bcl11b-wt-9d_peak_12219	chr17	45866649	45867050	+	0	0	Intergenic	Intergenic	14603	NR_152136	75154	Mm.399341	NR_152136		4930542M03Rik	-	RIKEN cDNA 4930542M03 gene	ncRNA
Bcl11b-wt-9d_peak_8243	chr14	27286206	27286482	+	0	0	intron (NM_027871, intron 2 of 10)	intron (NM_027871, intron 2 of 10)	48334	NM_027871	71704	Mm.248606	NM_027871	ENSMUSG00000021895	Arhgef3	1200004I24Rik|9830169H03Rik|C76747|Xpln	Rho guanine nucleotide exchange factor (GEF) 3	protein-coding
Bcl11b-wt-9d_peak_29825	chrY	34898051	34898254	+	0	0	Intergenic	RLTR22_Mus|LTR|ERVK	233693	NM_001037748	380994	Mm.391354	NM_001037748	ENSMUSG00000093993	Gm20736	-	predicted gene, 20736	protein-coding
Bcl11b-wt-9d_peak_16614	chr2	164389673	164389872	+	0	0	intron (NM_001252563, intron 10 of 10)	CpG	-13422	NM_009036	19668	Mm.473794	NM_009036	ENSMUSG00000017007	Rbpjl	RBP-L|Rbpsuhl	recombination signal binding protein for immunoglobulin kappa J region-like	protein-coding
Bcl11b-wt-9d_peak_19062	chr4	81995450	81995655	+	0	0	Intergenic	Intergenic	-69828	NR_040659	545641	Mm.216028	NR_040659	ENSMUSG00000085022	Gm5860	EG545641	predicted gene 5860	ncRNA
Bcl11b-wt-9d_peak_23330	chr6	94550452	94550653	+	0	0	intron (NM_026255, intron 5 of 9)	intron (NM_026255, intron 5 of 9)	50238	NM_026255	67582	Mm.280725	NM_026255	ENSMUSG00000045100	Slc25a26	4930433D19Rik|4933433F13Rik|AW557176|D6Bwg0781e|Slc25a6	solute carrier family 25 (mitochondrial carrier, phosphate carrier), member 26	protein-coding
Bcl11b-wt-9d_peak_21353	chr5	93221393	93221592	+	0	0	Intergenic	B2_Mm1a|SINE|B2	14974	NM_029363	75610	Mm.175502	NM_029363	ENSMUSG00000029384	2010109A12Rik	-	RIKEN cDNA 2010109A12 gene	protein-coding
Bcl11b-wt-9d_peak_6710	chr13	13784037	13784951	+	0	0	5' UTR (NM_010317, exon 1 of 4)	5' UTR (NM_010317, exon 1 of 4)	187	NM_010317	14706	Mm.215394	NM_010317	ENSMUSG00000021303	Gng4	-	guanine nucleotide binding protein (G protein), gamma 4	protein-coding
Bcl11b-wt-9d_peak_17452	chr3	73717762	73717961	+	0	0	Intergenic	Intergenic	-9446	NM_009738	12038	Mm.250719	NM_009738	ENSMUSG00000027792	Bche	C730038G20Rik	butyrylcholinesterase	protein-coding
Bcl11b-wt-9d_peak_8726	chr14	67877514	67878318	+	0	0	intron (NM_177780, intron 2 of 51)	intron (NM_177780, intron 2 of 51)	-18171	NR_105857	102465310		NR_105857	ENSMUSG00000098866	Mir6539	Gm27464|mir-6539|mmu-mir-6539	microRNA 6539	ncRNA
Bcl11b-wt-9d_peak_7762	chr13	100317202	100317840	+	0	0	promoter-TSS (NM_010871)	promoter-TSS (NM_010871)	167	NM_021545	53880	Mm.218759	NM_021545		Naip7	Birc1g|Naip-rs4B	NLR family, apoptosis inhibitory protein 7	protein-coding
Bcl11b-wt-9d_peak_21830	chr5	122303049	122303549	+	0	0	intron (NM_177242, intron 1 of 5)	AT_rich|Low_complexity|Low_complexity	18901	NM_177242	320717	Mm.489670	NM_177242	ENSMUSG00000038582	Pptc7	9130017A15Rik|AA672638|AI848390|TA-PP2C	PTC7 protein phosphatase homolog	protein-coding
Bcl11b-wt-9d_peak_502	chr1	74125153	74125454	+	0	0	promoter-TSS (NM_001170641)	promoter-TSS (NM_001170641)	-238	NM_001170641	435626	Mm.240447	NM_001034060	ENSMUSG00000061815	Rufy4	F930048N03Rik	RUN and FYVE domain containing 4	protein-coding
Bcl11b-wt-9d_peak_24969	chr7	79302090	79302488	+	0	0	intron (NM_018811, intron 3 of 10)	intron (NM_018811, intron 3 of 10)	29023	NM_018811	54608	Mm.365490	NM_018811	ENSMUSG00000039202	Abhd2	2210009N18Rik|LABH2|Labh-2	abhydrolase domain containing 2	protein-coding
Bcl11b-wt-9d_peak_17438	chr3	69282514	69282713	+	0	0	Intergenic	Intergenic	-34305	NM_178726	242083	Mm.40577	NM_178726	ENSMUSG00000027784	Ppm1l	3222401G13|5930404J21Rik|AI481720|AW045850|PP2C|PP2Cepsilon|Pp2ce|Ppp2ce|mKIAA4175	protein phosphatase 1 (formerly 2C)-like	protein-coding
Bcl11b-wt-9d_peak_9012	chr14	105684354	105684605	+	0	0	Intergenic	Intergenic	-60709	NR_105814	102465207		NR_105814	ENSMUSG00000098780	Mir6390	Gm27562|mmu-mir-6390	microRNA 6390	ncRNA
Bcl11b-wt-9d_peak_14237	chr19	29942379	29942731	+	0	0	intron (NM_001360725, intron 2 of 8)	intron (NM_001360725, intron 2 of 8)	-3235	NM_001164724	77125	Mm.182359	NM_133775	ENSMUSG00000024810	Il33	9230117N10Rik|Il-33|Il1f11|NF-HEV	interleukin 33	protein-coding
Bcl11b-wt-9d_peak_17819	chr3	97211188	97211669	+	0	0	intron (NM_029933, intron 7 of 9)	intron (NM_029933, intron 7 of 9)	15936	NM_029933	77578	Mm.226175	NM_029933	ENSMUSG00000038256	Bcl9	2610202E01Rik|8030475K17Rik|A330041G23Rik|Gm130	B cell CLL/lymphoma 9	protein-coding
Bcl11b-wt-9d_peak_10040	chr15	86343957	86344194	+	0	0	intron (NM_001358062, intron 5 of 9)	intron (NM_001358062, intron 5 of 9)	66400	NM_001358062	223754	Mm.28904	NM_145476	ENSMUSG00000051864	Tbc1d22a	BC023106|D15Ertd781e	TBC1 domain family, member 22a	protein-coding
Bcl11b-wt-9d_peak_3219	chr10	121796059	121796928	+	0	0	intron (NM_001081037, intron 18 of 21)	ORR1E|LTR|ERVL-MaLR	56563	NM_001359720	270802	Mm.209172	NM_173022	ENSMUSG00000053684	BC048403	E030027L10	cDNA sequence BC048403	protein-coding
Bcl11b-wt-9d_peak_28144	chr9	54559880	54560520	+	0	0	promoter-TSS (NM_019686)	promoter-TSS (NM_019686)	-10	NM_019686	56506	Mm.42192	NM_019686	ENSMUSG00000037493	Cib2	2810434I23Rik|AI449053|KIP 2|KIP2	calcium and integrin binding family member 2	protein-coding
Bcl11b-wt-9d_peak_16210	chr2	140861230	140861612	+	0	0	intron (NM_001013802, intron 4 of 18)	intron (NM_001013802, intron 4 of 18)	-189945	NM_001172160	71436	Mm.426781	NM_178382	ENSMUSG00000051379	Flrt3	5530600M07Rik|C430047I10Rik|mKIAA1469	fibronectin leucine rich transmembrane protein 3	protein-coding
Bcl11b-wt-9d_peak_5719	chr12	32111960	32112159	+	0	0	Intergenic	Intergenic	-50782	NM_001364407	19088	Mm.25594	NM_011158	ENSMUSG00000002997	Prkar2b	AI451071|AW061005|PKARIIbeta|Pkarb2|RII(beta)	protein kinase, cAMP dependent regulatory, type II beta	protein-coding
Bcl11b-wt-9d_peak_20170	chr4	142070923	142071536	+	0	0	intron (NM_145402, intron 1 of 2)	intron (NM_145402, intron 1 of 2)	-13069	NR_027137	100038693	Mm.402714	NR_027137	ENSMUSG00000073728	Tmem51os1	Gm10565|Tmem51as1	Tmem51 opposite strand 1	ncRNA
Bcl11b-wt-9d_peak_14326	chr19	37544702	37544901	+	0	0	Intergenic	Intergenic	-5617	NM_175353	107371	Mm.24865	NM_175353	ENSMUSG00000053799	Exoc6	4833405E05Rik|AW413330|C430002C19|Sec15|Sec15l1|hbd|msec15	exocyst complex component 6	protein-coding
Bcl11b-wt-9d_peak_14122	chr19	21493986	21494215	+	0	0	Intergenic	Intergenic	-21439	NM_010266	14544	Mm.45054	NM_010266	ENSMUSG00000058624	Gda	AU015411|AW047581|GAH	guanine deaminase	protein-coding
Bcl11b-wt-9d_peak_19451	chr4	116536113	116536693	+	0	0	intron (NM_008389, intron 8 of 8)	L1_Mus3|LINE|L1	19540	NM_177670	230657	Mm.291484	NM_177670	ENSMUSG00000055900	Tmem69	A630048M13Rik	transmembrane protein 69	protein-coding
Bcl11b-wt-9d_peak_28003	chr9	44515305	44515734	+	0	0	intron (NM_007551, intron 1 of 1)	intron (NM_007551, intron 1 of 1)	10925	NM_007551	12145	Mm.6246	NM_007551	ENSMUSG00000047880	Cxcr5	Blr1|CXC-R5|CXCR-5|Gpcr6|MDR15	chemokine (C-X-C motif) receptor 5	protein-coding
Bcl11b-wt-9d_peak_28425	chr9	69289472	69290161	+	0	0	promoter-TSS (NM_001289916)	promoter-TSS (NM_001289916)	-25	NM_001289916	19883	Mm.378450	NM_013646	ENSMUSG00000032238	Rora	9530021D13Rik|Nr1f1|ROR1|ROR2|ROR3|nmf267|sg|staggerer|tmgc26	RAR-related orphan receptor alpha	protein-coding
Bcl11b-wt-9d_peak_9284	chr15	31211997	31212249	+	0	0	Intergenic	MER58A|DNA|hAT-Charlie	-12262	NM_146057	223453	Mm.222867	NM_146057	ENSMUSG00000039168	Dap	4921531N22Rik|AI789753|AU040360	death-associated protein	protein-coding
Bcl11b-wt-9d_peak_26154	chr8	19066157	19066356	+	0	0	Intergenic	RLTR22_Mus|LTR|ERVK	-1335	NM_183038	360214	Mm.271559	NM_183038	ENSMUSG00000061847	Defb39	BD-39	defensin beta 39	protein-coding
Bcl11b-wt-9d_peak_16459	chr2	155641568	155641826	+	0	0	intron (NM_001163452, intron 11 of 18)	intron (NM_001163452, intron 11 of 18)	18817	NR_030757	735275		NR_030757	ENSMUSG00000076312	Mir499	Mirn499|mir-499|mmu-mir-499	microRNA 499	ncRNA
Bcl11b-wt-9d_peak_21829	chr5	122295292	122295914	+	0	0	intron (NM_177242, intron 1 of 5)	intron (NM_177242, intron 1 of 5)	11205	NM_177242	320717	Mm.489670	NM_177242	ENSMUSG00000038582	Pptc7	9130017A15Rik|AA672638|AI848390|TA-PP2C	PTC7 protein phosphatase homolog	protein-coding
Bcl11b-wt-9d_peak_6683	chr13	9319609	9320181	+	0	0	intron (NM_001081426, intron 1 of 36)	intron (NM_001081426, intron 1 of 36)	43370	NM_001081426	208440	Mm.217326	NM_172459	ENSMUSG00000048264	Dip2c	2900024P20Rik|9630044M06|mKIAA0934	disco interacting protein 2 homolog C	protein-coding
Bcl11b-wt-9d_peak_2029	chr10	22001647	22002008	+	0	0	Intergenic	Intergenic	7161	NM_011361	20393	Mm.28405	NM_011361	ENSMUSG00000019970	Sgk1	Sgk	serum/glucocorticoid regulated kinase 1	protein-coding
Bcl11b-wt-9d_peak_6360	chr12	101246094	101246483	+	0	0	Intergenic	RMER16B2|LTR|ERVK	100679	NR_033653	74947	Mm.488905	NR_033653	ENSMUSG00000092054	Kif4-ps	4930463M05Rik|Kif4b	kinesin family member 4, pseudogene	pseudo
Bcl11b-wt-9d_peak_16551	chr2	158410360	158410559	+	0	0	intron (NM_001363006, intron 1 of 30)	CpG	357	NM_001363006	228850	Mm.398185	NM_177227	ENSMUSG00000027652	Ralgapb	AI507211|B230339M05Rik|p170	Ral GTPase activating protein, beta subunit (non-catalytic)	protein-coding
Bcl11b-wt-9d_peak_22768	chr6	40818479	40818868	+	0	0	Intergenic	Intergenic	68821	NM_139296	194357	Mm.207087	NM_139296	ENSMUSG00000029885	Moxd2	Dbhl1	monooxygenase, DBH-like 2	protein-coding
Bcl11b-wt-9d_peak_21959	chr5	129895271	129896061	+	0	0	promoter-TSS (NM_001359408)	promoter-TSS (NM_001359408)	-57	NM_001359408	71970	Mm.422716	NM_183088	ENSMUSG00000034173	Zbed5	2410018M08Rik|Scand3	zinc finger, BED type containing 5	protein-coding
Bcl11b-wt-9d_peak_11576	chr17	14249694	14249893	+	0	0	Intergenic	Intergenic	-29713	NM_022315	64074	Mm.30162	NM_022315	ENSMUSG00000023886	Smoc2	1700056C05Rik|5430426J21Rik|Smoc2l	SPARC related modular calcium binding 2	protein-coding
Bcl11b-wt-9d_peak_26194	chr8	22390772	22390996	+	0	0	intron (NM_181325, intron 2 of 6)	intron (NM_181325, intron 2 of 6)	7393	NM_001358971	18408	Mm.200907	NM_181325	ENSMUSG00000031482	Slc25a15	D630044L02Rik|Ornt1	solute carrier family 25 (mitochondrial carrier ornithine transporter), member 15	protein-coding
Bcl11b-wt-9d_peak_20743	chr5	32178658	32178944	+	0	0	Intergenic	RLTR10|LTR|ERVK	42329	NM_008037	14284	Mm.24684	NM_008037	ENSMUSG00000029135	Fosl2	Fra-2	fos-like antigen 2	protein-coding
Bcl11b-wt-9d_peak_29705	chrX	151046533	151047093	+	0	0	promoter-TSS (NM_008001)	promoter-TSS (NM_008001)	-357	NM_008001	14163	Mm.8142	NM_008001	ENSMUSG00000025265	Fgd1	ZFYVE3	FYVE, RhoGEF and PH domain containing 1	protein-coding
Bcl11b-wt-9d_peak_21330	chr5	92773882	92774129	+	0	0	intron (NM_015756, intron 1 of 10)	intron (NM_015756, intron 1 of 10)	14557	NR_035487	100316841		NR_035487	ENSMUSG00000089268	Mir1961	mmu-mir-1961	microRNA 1961	ncRNA
Bcl11b-wt-9d_peak_1782	chr1	192415980	192416179	+	0	0	intron (NM_001038607, intron 8 of 10)	intron (NM_001038607, intron 8 of 10)	225302	NM_010600	16510	Mm.4489	NM_010600	ENSMUSG00000058248	Kcnh1	EAG1|Kv10.1|M-eag	potassium voltage-gated channel, subfamily H (eag-related), member 1	protein-coding
Bcl11b-wt-9d_peak_534	chr1	74792093	74792313	+	0	0	exon (NM_009518, exon 1 of 4)	exon (NM_009518, exon 1 of 4)	184	NM_009518	22409	Mm.5130	NM_009518	ENSMUSG00000026167	Wnt10a	-	wingless-type MMTV integration site family, member 10A	protein-coding
Bcl11b-wt-9d_peak_7485	chr13	69482098	69482394	+	0	0	Intergenic	Intergenic	51618	NM_001169131	210106	Mm.315959	NM_198600	ENSMUSG00000034575	Tent4a	LAK-1|POLK|Papd7|Pols|TRF4|TRF4-1	terminal nucleotidyltransferase 4A	protein-coding
Bcl11b-wt-9d_peak_8156	chr14	21751054	21751281	+	0	0	promoter-TSS (NM_001359953)	promoter-TSS (NM_001359953)	-385	NM_001359953	67630	Mm.102765	NM_026283	ENSMUSG00000021770	Samd8	1110053F04Rik|1700010P07Rik|SMSr	sterile alpha motif domain containing 8	protein-coding
Bcl11b-wt-9d_peak_7595	chr13	84223095	84223425	+	0	0	intron (NM_001361909, intron 1 of 10)	MER92B|LTR|ERV1	964	NR_155262	72745	Mm.295063	NM_175187	ENSMUSG00000035762	Tmem161b	2810446P07Rik|AI843389	transmembrane protein 161B	protein-coding
Bcl11b-wt-9d_peak_22665	chr6	34304583	34305210	+	0	0	intron (NR_037965, intron 9 of 9)	ID_B1|SINE|B4	12547	NR_037965	626009	Mm.451	NR_028277		Gm6644	Akr1b3p|EG626009	Akr1b3 pseudogene	pseudo
Bcl11b-wt-9d_peak_18634	chr4	32101092	32101508	+	0	0	Intergenic	L1MB3|LINE|L1	137193	NM_172688	26409	Mm.258589	NM_009316	ENSMUSG00000028284	Map3k7	B430101B05|C87327|Tak1	mitogen-activated protein kinase kinase kinase 7	protein-coding
Bcl11b-wt-9d_peak_6584	chr12	116621167	116621537	+	0	0	intron (NM_011215, intron 2 of 22)	intron (NM_011215, intron 2 of 22)	135632	NM_011215	19276	Mm.206054	NM_011215	ENSMUSG00000056553	Ptprn2	4930425H11Rik|IA2beta|PTP-NP|Phol|mKIAA0387|phogrin	protein tyrosine phosphatase, receptor type, N polypeptide 2	protein-coding
Bcl11b-wt-9d_peak_14504	chr19	46198210	46198597	+	0	0	intron (NM_178930, intron 3 of 39)	ID_B1|SINE|B4	45845	NM_178930	107338	Mm.271620	NM_178930	ENSMUSG00000025224	Gbf1	1700083E03Rik|AI035702|AW049900|mKIAA0248	golgi-specific brefeldin A-resistance factor 1	protein-coding
Bcl11b-wt-9d_peak_19838	chr4	133079710	133079981	+	0	0	Intergenic	Intergenic	-50788	NM_153423	242687	Mm.23566	NM_153423	ENSMUSG00000028868	Wasf2	AW742646|D4Ertd13e|WAVE2	WAS protein family, member 2	protein-coding
Bcl11b-wt-9d_peak_11262	chr16	91618875	91619184	+	0	0	promoter-TSS (NM_138664)	promoter-TSS (NM_138664)	-30	NM_001099738	246738	Mm.101927	NM_138664	ENSMUSG00000039763	Dnajc28	BC020175|ORF28	DnaJ heat shock protein family (Hsp40) member C28	protein-coding
Bcl11b-wt-9d_peak_10648	chr16	19786575	19787092	+	0	0	Intergenic	Intergenic	26599	NM_054052	108105	Mm.33935	NM_054052	ENSMUSG00000022686	B3gnt5	beta3GnT5	UDP-GlcNAc:betaGal beta-1,3-N-acetylglucosaminyltransferase 5	protein-coding
Bcl11b-wt-9d_peak_320	chr1	53798018	53798248	+	0	0	Intergenic	Intergenic	-12918	NM_133810	98267	Mm.25559	NM_133810	ENSMUSG00000026094	Stk17b	3110009A03Rik|AI120141|Drak2	serine/threonine kinase 17b (apoptosis-inducing)	protein-coding
Bcl11b-wt-9d_peak_4578	chr11	87680760	87681396	+	0	0	intron (NM_172448, intron 2 of 9)	intron (NM_172448, intron 2 of 9)	17991	NM_172448	207742	Mm.440230	NM_172448	ENSMUSG00000034177	Rnf43	4732452J19Rik	ring finger protein 43	protein-coding
Bcl11b-wt-9d_peak_23815	chr6	134243347	134243933	+	0	0	intron (NM_007961, intron 4 of 7)	intron (NM_007961, intron 4 of 7)	-152689	NM_025778	66813	Mm.474472	NM_025778	ENSMUSG00000030200	Bcl2l14	4930452K23Rik|4933405K19Rik|9030625M01Rik|AI429211|Bclg	BCL2-like 14 (apoptosis facilitator)	protein-coding
Bcl11b-wt-9d_peak_20180	chr4	143141000	143141898	+	0	0	intron (NM_001081355, intron 7 of 9)	intron (NM_001081355, intron 7 of 9)	-5287	NR_105988	102465618		NR_105988	ENSMUSG00000106597	Mir7021	mmu-mir-7021	microRNA 7021	ncRNA
Bcl11b-wt-9d_peak_17533	chr3	85172024	85172268	+	0	0	Intergenic	Intergenic	-145373	NR_040542	73283	Mm.489084	NR_040542	ENSMUSG00000099995	1700036G14Rik	-	RIKEN cDNA 1700036G14 gene	ncRNA
Bcl11b-wt-9d_peak_10957	chr16	38282337	38283009	+	0	0	intron (NM_001098404, intron 1 of 8)	intron (NM_001098404, intron 1 of 8)	12151	NM_001098404	18171	Mm.8509	NM_010936	ENSMUSG00000022809	Nr1i2	PXR|PXR.1|PXR.2|PXR1|SXR|mPXR	nuclear receptor subfamily 1, group I, member 2	protein-coding
Bcl11b-wt-9d_peak_16846	chr2	174731986	174732331	+	0	0	Intergenic	MTEa|LTR|ERVL-MaLR	-28461	NM_007903	13616	Mm.9478	NM_007903	ENSMUSG00000027524	Edn3	ET-3|PPET3|ls|tmgc48	endothelin 3	protein-coding
Bcl11b-wt-9d_peak_16461	chr2	155728115	155728539	+	0	0	intron (NM_145537, intron 2 of 10)	intron (NM_145537, intron 2 of 10)	1148	NM_145537	108687	Mm.273706	NM_145537	ENSMUSG00000038312	Edem2	9530090G24Rik|AI327354	ER degradation enhancer, mannosidase alpha-like 2	protein-coding
Bcl11b-wt-9d_peak_12640	chr17	80553732	80554254	+	0	0	intron (NM_001360143, intron 3 of 9)	intron (NM_001360143, intron 3 of 9)	9841	NM_001033443	381113	Mm.329216	NM_001033443	ENSMUSG00000033966	Cdkl4	AU067824|Gm942	cyclin-dependent kinase-like 4	protein-coding
Bcl11b-wt-9d_peak_13295	chr18	55058902	55059184	+	0	0	Intergenic	Intergenic	-66452	NM_001360787	269023	Mm.192984	NM_175751	ENSMUSG00000052713	Zfp608	4932417D18Rik|D430007A19Rik|Znf608	zinc finger protein 608	protein-coding
Bcl11b-wt-9d_peak_19061	chr4	81442675	81442999	+	0	0	promoter-TSS (NM_001305284)	promoter-TSS (NM_001305284)	-22	NM_001305286	17475	Mm.153039	NM_010820	ENSMUSG00000028402	Mpdz	AI225843|B930003D11Rik|MUPP1	multiple PDZ domain protein	protein-coding
Bcl11b-wt-9d_peak_3256	chr10	126950582	126950889	+	0	0	Intergenic	Intergenic	-7288	NR_155763	102632477	Mm.406773	NR_155763		Gm30539	-	predicted gene, 30539	ncRNA
Bcl11b-wt-9d_peak_8665	chr14	63348033	63348415	+	0	0	Intergenic	Intergenic	68963	NM_007549	12143	Mm.3962	NM_007549	ENSMUSG00000014453	Blk	-	B lymphoid kinase	protein-coding
Bcl11b-wt-9d_peak_22623	chr6	30026992	30027206	+	0	0	Intergenic	ID_B1|SINE|B4	-20889	NM_001164226	18181	Mm.259258	NM_010938	ENSMUSG00000058440	Nrf1	C87038|D6Ertd415e	nuclear respiratory factor 1	protein-coding
Bcl11b-wt-9d_peak_14430	chr19	43493979	43494273	+	0	0	intron (NM_031396, intron 10 of 10)	MER58B|DNA|hAT-Charlie	30479	NM_010324	14718	Mm.19039	NM_010324	ENSMUSG00000025190	Got1	AI789014|Got-1|cAspAT|cCAT	glutamic-oxaloacetic transaminase 1, soluble	protein-coding
Bcl11b-wt-9d_peak_3606	chr11	24049330	24049753	+	0	0	Intergenic	Intergenic	-28515	NM_001159289	14025	Mm.53687	NM_016707	ENSMUSG00000000861	Bcl11a	2810047E18Rik|BCL-11A|Ctip1|D930021L15Rik|Evi9|Evi9a|Evi9b|Evi9c|mKIAA1809	B cell CLL/lymphoma 11A (zinc finger protein)	protein-coding
Bcl11b-wt-9d_peak_1990	chr10	20161010	20161213	+	0	0	intron (NM_008635, intron 1 of 17)	intron (NM_008635, intron 1 of 17)	-9911	NM_001358787	17761	Mm.20928	NM_008635	ENSMUSG00000019996	Map7	E-MAP-115|MAP-7|Mtap7|R75000|mshi|mste|ste	microtubule-associated protein 7	protein-coding
Bcl11b-wt-9d_peak_824	chr1	105784300	105784612	+	0	0	intron (NM_009399, intron 1 of 9)	intron (NM_009399, intron 1 of 9)	3733	NM_009399	21934	Mm.6251	NM_009399	ENSMUSG00000026321	Tnfrsf11a	Ly109|ODFR|OFE|Rank|TRANCE-R|mRANK	tumor necrosis factor receptor superfamily, member 11a, NFKB activator	protein-coding
Bcl11b-wt-9d_peak_775	chr1	93128899	93129407	+	0	0	Intergenic	Intergenic	-6087	NM_016702	11611	Mm.7457	NM_016702	ENSMUSG00000026272	Agxt	AGT|Agt1|Agxt1|SPT	alanine-glyoxylate aminotransferase	protein-coding
Bcl11b-wt-9d_peak_8963	chr14	99912039	99912716	+	0	0	intron (NM_010636, intron 5 of 6)	intron (NM_010636, intron 5 of 6)	237419	NM_010636	16597	Mm.396499	NM_010636	ENSMUSG00000072294	Klf12	2700063E05Rik|AI225908|AI315654|AP-2rep|B130052C06Rik|D530033K05Rik	Kruppel-like factor 12	protein-coding
Bcl11b-wt-9d_peak_25838	chr7	139990788	139991181	+	0	0	intron (NM_001291066, intron 2 of 23)	intron (NM_001291066, intron 2 of 23)	1578	NM_007403	11501	Mm.15969	NM_007403	ENSMUSG00000025473	Adam8	ADAM 8|CD156|CD156a|E430039A18Rik|MS2	a disintegrin and metallopeptidase domain 8	protein-coding
Bcl11b-wt-9d_peak_5182	chr11	113508136	113508387	+	0	0	intron (NM_001362937, intron 5 of 10)	MTD|LTR|ERVL-MaLR	57554	NM_001362940	69806	Mm.341021	NM_027216	ENSMUSG00000041654	Slc39a11	1810074D23Rik|ZIP-11	solute carrier family 39 (metal ion transporter), member 11	protein-coding
Bcl11b-wt-9d_peak_14627	chr19	55343411	55343832	+	0	0	intron (NM_001360431, intron 3 of 8)	intron (NM_001360431, intron 3 of 8)	27564	NM_001360431	53611	Mm.258637	NM_016862	ENSMUSG00000024983	Vti1a	1110014F16Rik|1110018K19Rik|4921537J05Rik|MVti1|MVti1a|Vti1|Vti1-rp2	vesicle transport through interaction with t-SNAREs 1A	protein-coding
Bcl11b-wt-9d_peak_24814	chr7	60004033	60004444	+	0	0	intron (NM_001082962, intron 2 of 10)	intron (NM_001082962, intron 2 of 10)	961	NM_001349694	20646	Mm.274995	NM_013670	ENSMUSG00000102252	Snrpn	2410045I01Rik|HCERN3|Peg4|SMN|sm-D|snRNP-N	small nuclear ribonucleoprotein N	protein-coding
Bcl11b-wt-9d_peak_8602	chr14	59807827	59808060	+	0	0	intron (NM_015803, intron 26 of 35)	intron (NM_015803, intron 26 of 35)	182662	NM_145463	219134	Mm.275409	NM_145463	ENSMUSG00000044461	Shisa2	9430059P22Rik|MAd2|Tmem46|mShisa|shisa	shisa family member 2	protein-coding
Bcl11b-wt-9d_peak_3780	chr11	49259500	49259699	+	0	0	intron (NM_001110148, intron 3 of 3)	intron (NM_001110148, intron 3 of 3)	9047	NM_001110150	17308	Mm.196933	NM_010794	ENSMUSG00000020346	Mgat1	Mgat-1	mannoside acetylglucosaminyltransferase 1	protein-coding
Bcl11b-wt-9d_peak_9634	chr15	73724942	73725315	+	0	0	5' UTR (NM_001166388, exon 1 of 6)	5' UTR (NM_001166388, exon 1 of 6)	198	NM_001166388	19245	Mm.390807	NM_008975	ENSMUSG00000059895	Ptp4a3	AV088979|Prl-3|pPtp4a3	protein tyrosine phosphatase 4a3	protein-coding
Bcl11b-wt-9d_peak_4487	chr11	83850654	83850854	+	0	0	promoter-TSS (NM_001291268)	promoter-TSS (NM_001291268)	-115	NM_001291268	21410	Mm.7226	NM_009330	ENSMUSG00000020679	Hnf1b	HNF-1-beta|HNF-1B|HNF-1Beta|Hnf1beta|LFB3|Tcf-2|Tcf2|vHNF1	HNF1 homeobox B	protein-coding
Bcl11b-wt-9d_peak_5470	chr11	121982276	121982635	+	0	0	Intergenic	(TTAGGG)n|Simple_repeat|Simple_repeat	152237	NM_029049	74675	Mm.61213	NM_029049	ENSMUSG00000039198	Ptchd3	4930451E13Rik|4933440L20Rik|RNDEu-3	patched domain containing 3	protein-coding
Bcl11b-wt-9d_peak_7955	chr13	114852319	114853092	+	0	0	intron (NM_008396, intron 23 of 29)	intron (NM_008396, intron 23 of 29)	34468	NM_013826	17434	Mm.19027	NM_013826	ENSMUSG00000015536	Mocs2	AI415403	molybdenum cofactor synthesis 2	protein-coding
Bcl11b-wt-9d_peak_12271	chr17	47039507	47039750	+	0	0	Intergenic	Intergenic	-29096	NM_146078	224826	Mm.28234	NM_146078	ENSMUSG00000023977	Ubr2	9930021A08Rik|AI462103|AW540746|E130209G04Rik|mKIAA0349	ubiquitin protein ligase E3 component n-recognin 2	protein-coding
Bcl11b-wt-9d_peak_1907	chr10	13388645	13388894	+	0	0	5' UTR (NM_001195066, exon 1 of 13)	5' UTR (NM_001195066, exon 1 of 13)	201	NM_001195066	215789	Mm.283359	NM_001033257	ENSMUSG00000062866	Phactr2	AV158170|BC012871	phosphatase and actin regulator 2	protein-coding
Bcl11b-wt-9d_peak_21836	chr5	122420647	122420995	+	0	0	Intergenic	RLTR10A|LTR|ERVK	-1623	NM_019805	56317	Mm.37341	NM_019805	ENSMUSG00000029466	Anapc7	APC7|AW545589	anaphase promoting complex subunit 7	protein-coding
Bcl11b-wt-9d_peak_2191	chr10	42230216	42230889	+	0	0	intron (NM_019740, intron 2 of 3)	MIRb|SINE|MIR	46190	NM_019740	56484	Mm.338613	NM_019740	ENSMUSG00000048756	Foxo3	1110048B16Rik|2010203A17Rik|C76856|FKHRL1|Fkhr2|Foxo3a	forkhead box O3	protein-coding
Bcl11b-wt-9d_peak_1951	chr10	18394348	18394712	+	0	0	Intergenic	Intergenic	-13145	NM_173390	215819	Mm.297971	NM_173390	ENSMUSG00000039835	Nhsl1	5730409E15Rik|A630035H13Rik|A730096F01|BC013565|D10Bwg0940e|mKIAA1357	NHS-like 1	protein-coding
Bcl11b-wt-9d_peak_20911	chr5	44157571	44158481	+	0	0	Intergenic	L1MB8|LINE|L1	-56290	NM_001163577	19126	Mm.6250	NM_008935	ENSMUSG00000029086	Prom1	4932416E19Rik|AC133|CD133|Prom|Prom-1|Proml1	prominin 1	protein-coding
Bcl11b-wt-9d_peak_26696	chr8	71741780	71742094	+	0	0	Intergenic	Intergenic	-16256	NR_131256	74015	Mm.22025	NM_028715	ENSMUSG00000070000	Fcho1	3322402E17Rik|N28152	FCH domain only 1	protein-coding
Bcl11b-wt-9d_peak_19076	chr4	83304198	83304468	+	0	0	intron (NM_027238, intron 1 of 19)	B1_Mus1|SINE|Alu	19856	NM_027238	69863	Mm.5540	NM_025782	ENSMUSG00000038172	Ttc39b	1810054D07Rik|9130422G05Rik|AI450603|AV103077|AW215585	tetratricopeptide repeat domain 39B	protein-coding
Bcl11b-wt-9d_peak_27833	chr9	31254553	31254825	+	0	0	Intergenic	Tigger7|DNA|TcMar-Tigger	-16712	NM_001101597	638580	Mm.373655	NM_001101597		Gm7244	EG638580	predicted gene 7244	protein-coding
Bcl11b-wt-9d_peak_16468	chr2	155834655	155834981	+	0	0	promoter-TSS (NM_027788)	promoter-TSS (NM_027788)	34	NM_027788	71405	Mm.260918	NM_027788	ENSMUSG00000074647	Fam83c	5530400B04Rik	family with sequence similarity 83, member C	protein-coding
Bcl11b-wt-9d_peak_11807	chr17	27000089	27000301	+	0	0	Intergenic	Intergenic	-17840	NM_001251881	70772	Mm.440437	NM_027544	ENSMUSG00000048731	Ggnbp1	0610031G08Rik|mdf	gametogenetin binding protein 1	protein-coding
Bcl11b-wt-9d_peak_12438	chr17	57795497	57795770	+	0	0	intron (NM_001081653, intron 1 of 23)	RLTR26D_MM|LTR|ERVK	26422	NM_001081653	620292	Mm.391030	NM_001081653	ENSMUSG00000038048	Cntnap5c	Caspr5-3|EG620292|Gm325	contactin associated protein-like 5C	protein-coding
Bcl11b-wt-9d_peak_8039	chr14	10397135	10397403	+	0	0	intron (NM_001308286, intron 2 of 6)	intron (NM_001308286, intron 2 of 6)	56189	NM_001308286	14198	Mm.397619	NM_010210	ENSMUSG00000060579	Fhit	AW045638|Fra14A2	fragile histidine triad gene	protein-coding
Bcl11b-wt-9d_peak_17484	chr3	82357690	82358497	+	0	0	promoter-TSS (NM_001081230)	promoter-TSS (NM_001081230)	21	NM_001081230	213582	Mm.271269	NM_001081230	ENSMUSG00000033900	Map9	5033421J10Rik|5330427D05Rik|ASAP|Mtap9	microtubule-associated protein 9	protein-coding
Bcl11b-wt-9d_peak_27223	chr8	109979367	109979748	+	0	0	Intergenic	Intergenic	-10879	NM_146214	234724	Mm.28110	NM_146214	ENSMUSG00000001670	Tat	-	tyrosine aminotransferase	protein-coding
Bcl11b-wt-9d_peak_475	chr1	67103490	67104138	+	0	0	Intergenic	Intergenic	-19213	NM_001080809	227231	Mm.343942	NM_001080809	ENSMUSG00000025991	Cps1	4732433M03Rik|CPS|D1Ucla3	carbamoyl-phosphate synthetase 1	protein-coding
Bcl11b-wt-9d_peak_5834	chr12	52475574	52475773	+	0	0	TTS (NR_136881)	TTS (NR_136881)	4936	NR_136881	102638611	Mm.363799	NR_136881	ENSMUSG00000111982	Gm35135	-	predicted gene, 35135	ncRNA
Bcl11b-wt-9d_peak_26802	chr8	80847976	80848260	+	0	0	intron (NM_021356, intron 1 of 9)	intron (NM_021356, intron 1 of 9)	32361	NM_021356	14388	Mm.277409	NM_021356	ENSMUSG00000031714	Gab1	AA408973|AW107238	growth factor receptor bound protein 2-associated protein 1	protein-coding
Bcl11b-wt-9d_peak_13208	chr18	42042318	42042528	+	0	0	Intergenic	Intergenic	-11287	NM_001146299	269016	Mm.45472	NM_172966	ENSMUSG00000057719	Sh3rf2	2310046K19|9130023G24Rik|AI452083|Ppp1r39|RNF158	SH3 domain containing ring finger 2	protein-coding
Bcl11b-wt-9d_peak_2333	chr10	60042701	60042913	+	0	0	intron (NM_001199187, intron 6 of 10)	intron (NM_001199187, intron 6 of 10)	39480	NM_001199187	69090	Mm.155839	NM_026937	ENSMUSG00000044475	Ascc1	1810015P09Rik|AI550520|ASC1p50|CGI-18	activating signal cointegrator 1 complex subunit 1	protein-coding
Bcl11b-wt-9d_peak_11375	chr16	97504797	97505361	+	0	0	promoter-TSS (NM_020622)	promoter-TSS (NM_020622)	-143	NM_020622	52793	Mm.327932	NM_020622	ENSMUSG00000022938	Fam3b	2-21|9030624C24Rik|D16Jhu19e|ORF9|Pander	family with sequence similarity 3, member B	protein-coding
Bcl11b-wt-9d_peak_19116	chr4	87838128	87838473	+	0	0	intron (NM_027326, intron 5 of 10)	intron (NM_027326, intron 5 of 10)	-31977	NM_029931	70122	Mm.288898	NM_027326	ENSMUSG00000028496	Mllt3	2210011H10Rik|2610012I03Rik|3830408D16Rik|Af9|D4Ertd321e	myeloid/lymphoid or mixed-lineage leukemia; translocated to, 3	protein-coding
Bcl11b-wt-9d_peak_17850	chr3	98279702	98279958	+	0	0	promoter-TSS (NM_008256)	promoter-TSS (NM_008256)	-601	NM_008256	15360	Mm.289131	NM_008256	ENSMUSG00000027875	Hmgcs2	1300002P16|mHS	3-hydroxy-3-methylglutaryl-Coenzyme A synthase 2	protein-coding
Bcl11b-wt-9d_peak_7907	chr13	111771292	111771602	+	0	0	intron (NM_011945, intron 3 of 19)	B3|SINE|B2	37546	NM_011945	26401	Mm.15918	NM_011945	ENSMUSG00000021754	Map3k1	MAPKKK1|MEKK1|Mekk	mitogen-activated protein kinase kinase kinase 1	protein-coding
Bcl11b-wt-9d_peak_15754	chr2	101814030	101814247	+	0	0	intron (NM_001355625, intron 1 of 8)	intron (NM_001355625, intron 1 of 8)	-16431	NM_175181	72446	Mm.24138	NM_175181	ENSMUSG00000032841	Prr5l	2600010E01Rik|4833411O04Rik|Protor-2|Protor2	proline rich 5 like	protein-coding
Bcl11b-wt-9d_peak_15822	chr2	109991735	109992124	+	0	0	intron (NM_172671, intron 4 of 17)	intron (NM_172671, intron 4 of 17)	-25888	NR_149736	68201	Mm.181767	NM_026613	ENSMUSG00000027160	Ccdc34	2810027O19Rik|4930522P10Rik|AI596202	coiled-coil domain containing 34	protein-coding
Bcl11b-wt-9d_peak_16573	chr2	161511765	161512155	+	0	0	Intergenic	IAPLTR2_Mm|LTR|ERVK	-402874	NR_126509	71389	Mm.122738	NM_173368	ENSMUSG00000057133	Chd6	5430439G14Rik|6330406J24Rik|CHD-6	chromodomain helicase DNA binding protein 6	protein-coding
Bcl11b-wt-9d_peak_22599	chr6	29179444	29179778	+	0	0	promoter-TSS (NM_001101443)	promoter-TSS (NM_001101443)	-27	NM_001101443	101359	Mm.22818	NM_001101443	ENSMUSG00000079654	Prrt4	AW455481|D330027H18Rik	proline-rich transmembrane protein 4	protein-coding
Bcl11b-wt-9d_peak_1629	chr1	182341086	182341723	+	0	0	exon (NM_175127, exon 1 of 5)	exon (NM_175127, exon 1 of 5)	202	NM_175127	67948	Mm.30737	NM_175127	ENSMUSG00000047539	Fbxo28	4833428J17Rik|5730505P19Rik|D1Ertd578e|Fbx28|mKIAA0483	F-box protein 28	protein-coding
Bcl11b-wt-9d_peak_15898	chr2	118759872	118760216	+	0	0	intron (NM_001001982, intron 5 of 10)	intron (NM_001001982, intron 5 of 10)	2617	NM_001001982	214239	Mm.379342	NM_001001982	ENSMUSG00000045838	Ccdc9b	A430105I19Rik|Gm353	coiled-coil domain containing 9B	protein-coding
Bcl11b-wt-9d_peak_17848	chr3	98261539	98261798	+	0	0	Intergenic	Intergenic	-18763	NM_008256	15360	Mm.289131	NM_008256	ENSMUSG00000027875	Hmgcs2	1300002P16|mHS	3-hydroxy-3-methylglutaryl-Coenzyme A synthase 2	protein-coding
Bcl11b-wt-9d_peak_11558	chr17	13700383	13700597	+	0	0	Intergenic	Intergenic	-60051	NR_151731	17356	Mm.59167	NM_010806	ENSMUSG00000068036	Afdn	5033403D15Rik|AF6|Af-6|Afadin|Gm314|I-afadin|Mllt4|S-afadin	afadin, adherens junction formation factor	protein-coding
Bcl11b-wt-9d_peak_22467	chr6	3341002	3341581	+	0	0	Intergenic	RLTR46B|LTR|ERVK	52772	NR_036696	667335	Mm.380219	NR_036696	ENSMUSG00000106779	Gm8579	EG667335	spermatogenesis associated glutamate (E)-rich protein 4a pseudogene	pseudo
Bcl11b-wt-9d_peak_11865	chr17	28628876	28629358	+	0	0	Intergenic	Intergenic	-6596	NM_016795	20815	Mm.15252	NM_016795	ENSMUSG00000004865	Srpk1	AU017960	serine/arginine-rich protein specific kinase 1	protein-coding
Bcl11b-wt-9d_peak_5238	chr11	115639204	115639403	+	0	0	Intergenic	Intergenic	-11008	NM_001252395	67283	Mm.383426	NM_026071	ENSMUSG00000020744	Slc25a19	2900089E13Rik|DNC|MUP1|TPC	solute carrier family 25 (mitochondrial thiamine pyrophosphate carrier), member 19	protein-coding
Bcl11b-wt-9d_peak_23961	chr6	142800046	142800245	+	0	0	intron (NM_001145390, intron 2 of 5)	intron (NM_001145390, intron 2 of 5)	4321	NM_001145390	330440	Mm.484618	NM_001033417	ENSMUSG00000048473	Sult6b2	Gm766	sulfotransferase family 6B, member 2	protein-coding
Bcl11b-wt-9d_peak_1234	chr1	153924377	153924650	+	0	0	Intergenic	URR1A|DNA|hAT-Charlie	24584	NM_008131	14645	Mm.210745	NM_008131	ENSMUSG00000026473	Glul	GS|Glns	glutamate-ammonia ligase (glutamine synthetase)	protein-coding
Bcl11b-wt-9d_peak_19487	chr4	117417087	117417319	+	0	0	intron (NM_025739, intron 2 of 14)	L2a|LINE|L2	-41742	NM_001310729	66743	Mm.318331	NM_025739	ENSMUSG00000028677	Rnf220	4732477A13|4931406I20Rik|5730503K05Rik|AV302541	ring finger protein 220	protein-coding
Bcl11b-wt-9d_peak_26399	chr8	41473153	41473634	+	0	0	Intergenic	Intergenic	-56275	NM_013522	14300	Mm.217312	NM_013522	ENSMUSG00000031590	Frg1	-	FSHD region gene 1	protein-coding
Bcl11b-wt-9d_peak_26169	chr8	20416492	20417288	+	0	0	intron (NR_028428, intron 1 of 5)	RLTR13A2|LTR|ERVK	7924	NR_028428	381598	Mm.359054	NM_001024708	ENSMUSG00000071793	2610005L07Rik	2810038F24Rik|6720476A01Rik	cadherin 11 pseudogene	pseudo
Bcl11b-wt-9d_peak_5651	chr12	25169629	25169972	+	0	0	Intergenic	Intergenic	40626	NR_045844	432641	Mm.112955	NR_045844		Gm17746	-	predicted gene, 17746	ncRNA
Bcl11b-wt-9d_peak_20165	chr4	141992746	141993071	+	0	0	intron (NM_177868, intron 2 of 31)	intron (NM_177868, intron 2 of 31)	9916	NR_040672	545691	Mm.332015	NR_040672	ENSMUSG00000085424	Fhad1os1	Gm13037	forkhead-associated (FHA) phosphopeptide binding domain 1, opposite strand 1	ncRNA
Bcl11b-wt-9d_peak_18956	chr4	58986339	58986832	+	0	0	intron (NM_025968, intron 1 of 9)	intron (NM_025968, intron 1 of 9)	493	NM_025968	67103	Mm.34497	NM_025968	ENSMUSG00000028378	Ptgr1	2510002C21Rik|Ltb4dh|Zadh3	prostaglandin reductase 1	protein-coding
Bcl11b-wt-9d_peak_18938	chr4	57300709	57300908	+	0	0	intron (NM_011207, intron 1 of 25)	intron (NM_011207, intron 1 of 25)	1029	NM_011207	545622	Mm.246552	NM_011207	ENSMUSG00000038764	Ptpn3	9530011I20Rik|PTP-H1|PTPCL	protein tyrosine phosphatase, non-receptor type 3	protein-coding
Bcl11b-wt-9d_peak_11251	chr16	91452371	91452928	+	0	0	Intergenic	Intergenic	-12455	NR_077219	100503120	Mm.387130	NR_077219	ENSMUSG00000084866	A930006K02Rik	-	RIKEN cDNA A930006K02 gene	ncRNA
Bcl11b-wt-9d_peak_10024	chr15	85879613	85879932	+	0	0	intron (NM_028063, intron 1 of 10)	intron (NM_028063, intron 1 of 10)	445	NM_028063	72026	Mm.158211	NM_028063	ENSMUSG00000022386	Trmu	1110005N20Rik|1600025P05Rik|AI314320|Trmt1	tRNA 5-methylaminomethyl-2-thiouridylate methyltransferase	protein-coding
Bcl11b-wt-9d_peak_25421	chr7	114181068	114181456	+	0	0	Intergenic	AT_rich|Low_complexity|Low_complexity	-63481	NM_025846	66922	Mm.276572	NM_025846	ENSMUSG00000055723	Rras2	2610016H24Rik|C86394|TC21	related RAS viral (r-ras) oncogene 2	protein-coding
Bcl11b-wt-9d_peak_21359	chr5	93290158	93290747	+	0	0	Intergenic	Intergenic	22879	NM_007635	12452	Mm.3527	NM_007635	ENSMUSG00000029385	Ccng2	-	cyclin G2	protein-coding
Bcl11b-wt-9d_peak_11407	chr17	3102419	3102840	+	0	0	Intergenic	Intergenic	-12343	NM_134123	106583	Mm.124373	NM_134123	ENSMUSG00000046201	Scaf8	A630086M08Rik|A930036P18Rik|AA408306|AI447644|AI448652|AU015035|Rbm16|mKIAA1116	SR-related CTD-associated factor 8	protein-coding
Bcl11b-wt-9d_peak_13465	chr18	66345110	66345451	+	0	0	Intergenic	Intergenic	-53442	NM_178793	320924	Mm.442049	NM_178793	ENSMUSG00000046318	Ccbe1	4933426F18Rik|9430093N24Rik|mKIAA1983	collagen and calcium binding EGF domains 1	protein-coding
Bcl11b-wt-9d_peak_20913	chr5	44226532	44226746	+	0	0	promoter-TSS (NM_173764)	promoter-TSS (NM_173764)	-33	NM_173764	231225	Mm.30688	NM_173764	ENSMUSG00000046985	Tapt1	4932414K18Rik	transmembrane anterior posterior transformation 1	protein-coding
Bcl11b-wt-9d_peak_3631	chr11	26802314	26802936	+	0	0	Intergenic	Intergenic	17517	NR_002890	654472	Mm.347777	NR_002890		Gm12070	-	glyceraldehyde-3-phosphate dehydrogenase pseudogene	pseudo
Bcl11b-wt-9d_peak_20544	chr5	13628889	13629266	+	0	0	Intergenic	Intergenic	-162542	NM_027650	71026	Mm.158536	NM_027650	ENSMUSG00000067855	Speer3	4933405P08Rik|SPEER-3	spermatogenesis associated glutamate (E)-rich protein 3	protein-coding
Bcl11b-wt-9d_peak_17492	chr3	83763922	83764345	+	0	0	Intergenic	Intergenic	-2188	NM_009144	20319	Mm.19155	NM_009144	ENSMUSG00000027996	Sfrp2	AI851596|Sdf5	secreted frizzled-related protein 2	protein-coding
Bcl11b-wt-9d_peak_29494	chrX	74359234	74359433	+	0	0	Intergenic	RLTR34C_MM|LTR|ERVK	-5715	NM_025410	66192	Mm.21705	NM_025410	ENSMUSG00000015289	Lage3	1110049G11Rik|Eso3|Itba2	L antigen family, member 3	protein-coding
Bcl11b-wt-9d_peak_20168	chr4	142042540	142043293	+	0	0	intron (NM_145402, intron 1 of 2)	intron (NM_145402, intron 1 of 2)	25018	NR_131014	78917	Mm.139995	NR_131014	ENSMUSG00000085761	4930455G09Rik	-	RIKEN cDNA 4930455G09 gene	ncRNA
Bcl11b-wt-9d_peak_10730	chr16	23994025	23994286	+	0	0	Intergenic	Intergenic	-5303	NM_009744	12053	Mm.347398	NM_009744	ENSMUSG00000022508	Bcl6	Bcl5	B cell leukemia/lymphoma 6	protein-coding
Bcl11b-wt-9d_peak_6130	chr12	80747962	80748291	+	0	0	Intergenic	Intergenic	12589	NM_001008423	380768	Mm.29367	NM_001008423	ENSMUSG00000062961	Ccdc177	Gm1568	coiled-coil domain containing 177	protein-coding
Bcl11b-wt-9d_peak_6964	chr13	34659510	34659709	+	0	0	intron (NR_105041, intron 2 of 3)	intron (NR_105041, intron 2 of 3)	6686	NR_105041	101056149	Mm.421309	NR_105041	ENSMUSG00000086786	Gm15908	-	predicted gene 15908	ncRNA
Bcl11b-wt-9d_peak_12193	chr17	44188421	44188922	+	0	0	promoter-TSS (NM_172621)	promoter-TSS (NM_172621)	99	NM_172621	224796	Mm.37666	NM_172621	ENSMUSG00000023959	Clic5	5730531E12Rik|B330005L24|Gm322|jbg|nmf318	chloride intracellular channel 5	protein-coding
Bcl11b-wt-9d_peak_23832	chr6	134689602	134690200	+	0	0	intron (NM_001170479, intron 3 of 3)	RLTR10-int|LTR|ERVK	48961	NM_026371	67774	Mm.41892	NM_026371	ENSMUSG00000042992	Borcs5	5830457J20Rik|AW124643|Loh12cr1	BLOC-1 related complex subunit 5	protein-coding
Bcl11b-wt-9d_peak_21427	chr5	100568224	100568543	+	0	0	intron (NM_139198, intron 1 of 4)	intron (NM_139198, intron 1 of 4)	3822	NM_139198	231507	Mm.34609	NM_139198	ENSMUSG00000029322	Plac8	C15|D5Wsu111e	placenta-specific 8	protein-coding
Bcl11b-wt-9d_peak_20244	chr4	148681280	148681479	+	0	0	Intergenic	Intergenic	38062	NM_001085505	230909	Mm.332067	NM_001085505	ENSMUSG00000070577	Gm572	b2b1167Clo	predicted gene 572	protein-coding
Bcl11b-wt-9d_peak_25842	chr7	140062403	140062620	+	0	0	Intergenic	Intergenic	-13423	NM_001347609	17703	Mm.4816	NM_010836	ENSMUSG00000025469	Msx3	AI323377	msh homeobox 3	protein-coding
Bcl11b-wt-9d_peak_23774	chr6	128856358	128856561	+	0	0	intron (NM_001254946, intron 2 of 2)	RMER17C-int|LTR|ERVK	-30144	NM_030599	80782	Mm.6180	NM_030599	ENSMUSG00000079298	Klrb1b	Klrb1d|Ly55b|Ly55d|NKR-P1B|NKR-P1D|Nkrp1-b|Nkrp1b|Nkrp1d|ly-55b|ly-55d	killer cell lectin-like receptor subfamily B member 1B	protein-coding
Bcl11b-wt-9d_peak_20494	chr5	4020133	4020332	+	0	0	intron (NM_194462, intron 21 of 47)	Lx8|LINE|L1	84465	NM_020010	13121	Mm.140158	NM_020010	ENSMUSG00000001467	Cyp51	AI426508|CYPLI|Cyp51a1|Ldm|P450-14DM|P450LI	cytochrome P450, family 51	protein-coding
Bcl11b-wt-9d_peak_28165	chr9	55411185	55411621	+	0	0	intron (NM_172923, intron 5 of 10)	intron (NM_172923, intron 5 of 10)	84490	NM_172923	244886	Mm.24361	NM_172923	ENSMUSG00000032313	Tmem266	9630029F15|AI118078|HVRP1	transmembrane protein 266	protein-coding
Bcl11b-wt-9d_peak_4384	chr11	78044740	78044956	+	0	0	intron (NM_001284228, intron 2 of 12)	intron (NM_001284228, intron 2 of 12)	6917	NM_008028	14252	Mm.130227	NM_008028	ENSMUSG00000061981	Flot2	AI573412|Esa|reggie-2	flotillin 2	protein-coding
Bcl11b-wt-9d_peak_4343	chr11	76494464	76494663	+	0	0	promoter-TSS (NM_001346670)	promoter-TSS (NM_001346670)	-68	NM_001346670	109934	Mm.258939	NM_198018	ENSMUSG00000017631	Abr	-	active BCR-related gene	protein-coding
Bcl11b-wt-9d_peak_17488	chr3	82946516	82947138	+	0	0	Intergenic	Intergenic	42350	NR_040381	78212	Mm.399202	NR_040381	ENSMUSG00000086273	Rbm46os	4930444E23Rik|4930564K09Rik|Lratos	RNA binding motif protein 46, opposite strand	ncRNA
Bcl11b-wt-9d_peak_19533	chr4	118621179	118621398	+	0	0	promoter-TSS (NM_026789)	promoter-TSS (NM_026789)	489	NM_026932	69072	Mm.29906	NM_026932	ENSMUSG00000028729	Ebna1bp2	1810014B19Rik|AA537058|B830003A16Rik|C81321|Ebp2|Nobp|p40	EBNA1 binding protein 2	protein-coding
Bcl11b-wt-9d_peak_18527	chr4	8748582	8749056	+	0	0	intron (NM_001277149, intron 1 of 37)	intron (NM_001277149, intron 1 of 37)	-2505	NM_001355382	320790	Mm.138792	NM_001033395	ENSMUSG00000041235	Chd7	A730019I05Rik|Cycn|Cyn|Dz|Edy|Flo|GENA 47|GENA 60|Gena 52|Lda|Mt|Obt|Todo|WBE1|Whi|metis	chromodomain helicase DNA binding protein 7	protein-coding
Bcl11b-wt-9d_peak_26222	chr8	23731432	23731980	+	0	0	intron (NM_177086, intron 1 of 6)	intron (NM_177086, intron 1 of 6)	62045	NM_177086	320158	Mm.121274	NM_177086	ENSMUSG00000037492	Zmat4	9630048M01Rik	zinc finger, matrin type 4	protein-coding
Bcl11b-wt-9d_peak_29050	chr9	118590263	118590740	+	0	0	Intergenic	Intergenic	-16208	NM_133721	104099	Mm.335520	NM_133721	ENSMUSG00000039115	Itga9	(alpha)9|2610002H11Rik|6720458D17Rik|AI461869|D130073C02|D9Ertd428e	integrin alpha 9	protein-coding
Bcl11b-wt-9d_peak_4473	chr11	83064950	83065386	+	0	0	promoter-TSS (NM_011408)	promoter-TSS (NM_011408)	56	NM_011408	20556	Mm.278689	NM_011408	ENSMUSG00000072620	Slfn2	Shlf2	schlafen 2	protein-coding
Bcl11b-wt-9d_peak_23872	chr6	136531988	136532210	+	0	0	intron (NM_019426, intron 1 of 14)	intron (NM_019426, intron 1 of 14)	13248	NM_019426	54343	Mm.173271	NM_019426	ENSMUSG00000030213	Atf7ip	2610204M12Rik|AM|Mcaf1	activating transcription factor 7 interacting protein	protein-coding
Bcl11b-wt-9d_peak_16586	chr2	163213047	163213499	+	0	0	intron (NM_001363063, intron 1 of 8)	intron (NM_001363063, intron 1 of 8)	9087	NM_001363063	269389	Mm.207709	NM_001098799	ENSMUSG00000074607	Tox2	AI851523|AV026525|BI987407|Gcx1|RxHMG1	TOX high mobility group box family member 2	protein-coding
Bcl11b-wt-9d_peak_16284	chr2	146555090	146555625	+	0	0	Intergenic	Intergenic	12426	NR_040502	74065	Mm.399508	NR_040502	ENSMUSG00000085796	4933406D12Rik	-	RIKEN cDNA 4933406D12 gene	ncRNA
Bcl11b-wt-9d_peak_25902	chr7	141544738	141545148	+	0	0	Intergenic	ORR1D1-int|LTR|ERVL-MaLR	-5115	NM_001369350	68038	Mm.245355	NM_026522	ENSMUSG00000025512	Chid1	3110023E09Rik|AI841869	chitinase domain containing 1	protein-coding
Bcl11b-wt-9d_peak_10116	chr15	95838210	95838433	+	0	0	intron (NM_001253813, intron 2 of 20)	intron (NM_001253813, intron 2 of 20)	-8249	NR_155276	102634389	Mm.440563	NR_155276	ENSMUSG00000078648	LOC102634389	-	uncharacterized LOC102634389	ncRNA
Bcl11b-wt-9d_peak_4379	chr11	77914711	77914910	+	0	0	non-coding (NR_033549, exon 3 of 3)	non-coding (NR_033549, exon 3 of 3)	14478	NR_033549	791423	Mm.483498	NR_033549	ENSMUSG00000055045	Gm11190	-	predicted gene 11190	ncRNA
Bcl11b-wt-9d_peak_23553	chr6	116650474	116650751	+	0	0	promoter-TSS (NM_001166580)	promoter-TSS (NM_001166580)	-72	NM_001166580	213393	Mm.38231	NM_145980	ENSMUSG00000048489	Depp1	8430408G22Rik|Depp|Fseg	DEPP1 autophagy regulator	protein-coding
Bcl11b-wt-9d_peak_29787	chrX	166566091	166566323	+	0	0	intron (NM_019397, intron 2 of 11)	intron (NM_019397, intron 2 of 11)	19509	NM_019397	54156	Mm.37707	NM_019397	ENSMUSG00000000402	Egfl6	Maeg	EGF-like-domain, multiple 6	protein-coding
Bcl11b-wt-9d_peak_18144	chr3	122474116	122474483	+	0	0	intron (NM_013867, intron 3 of 11)	intron (NM_013867, intron 3 of 11)	-9270	NM_001355264	29815	Mm.45815	NM_013867	ENSMUSG00000028121	Bcar3	AI131758|AND-34	breast cancer anti-estrogen resistance 3	protein-coding
Bcl11b-wt-9d_peak_28045	chr9	46098060	46098296	+	0	0	intron (NM_027498, intron 1 of 24)	intron (NM_027498, intron 1 of 24)	85358	NM_027498	70661	Mm.219459	NM_027498	ENSMUSG00000034135	Sik3	5730525O22Rik|9030204A07Rik|AI447252|AI846254|AI849445|Qsk|SIK-3|mKIAA0999	SIK family kinase 3	protein-coding
Bcl11b-wt-9d_peak_22021	chr5	134638432	134638736	+	0	0	intron (NM_001312867, intron 1 of 5)	CpG	825	NM_001312867	22384	Mm.27955	NM_033561	ENSMUSG00000040731	Eif4h	AU018978|D5Ertd355e|E430026L18Rik|Ef4h|Wbscr1|Wscr1|eIF-4H	eukaryotic translation initiation factor 4H	protein-coding
Bcl11b-wt-9d_peak_7585	chr13	81331830	81332078	+	0	0	intron (NM_054053, intron 83 of 89)	intron (NM_054053, intron 83 of 89)	301190	NM_054053	110789	Mm.288694	NM_054053	ENSMUSG00000069170	Adgrv1	Frings|Gpr98|Mass1|Mgr1|VLGR1	adhesion G protein-coupled receptor V1	protein-coding
Bcl11b-wt-9d_peak_13931	chr19	7423349	7423892	+	0	0	TTS (NR_105957)	TTS (NR_105957)	1047	NR_105957	102466781		NR_105957	ENSMUSG00000098293	Mir6991	Gm27966|mmu-mir-6991	microRNA 6991	ncRNA
Bcl11b-wt-9d_peak_16529	chr2	157552615	157552890	+	0	0	Intergenic	Intergenic	-7326	NM_001291130	18111	Mm.34330	NM_010923	ENSMUSG00000067786	Nnat	5730414I02Rik|AW107673|Peg5	neuronatin	protein-coding
Bcl11b-wt-9d_peak_11376	chr16	97510734	97511249	+	0	0	Intergenic	ORR1E|LTR|ERVL-MaLR	-6055	NM_020622	52793	Mm.327932	NM_020622	ENSMUSG00000022938	Fam3b	2-21|9030624C24Rik|D16Jhu19e|ORF9|Pander	family with sequence similarity 3, member B	protein-coding
Bcl11b-wt-9d_peak_14951	chr2	25311221	25311436	+	0	0	intron (NM_001177657, intron 3 of 18)	CpG	7859	NM_001177656	14810	Mm.278672	NM_008169	ENSMUSG00000026959	Grin1	GluN1|GluRdelta1|GluRzeta1|M100174|NMD-R1|NMDAR1|NR1|Nmdar|Rgsc174	glutamate receptor, ionotropic, NMDA1 (zeta 1)	protein-coding
Bcl11b-wt-9d_peak_18506	chr4	6731349	6731563	+	0	0	intron (NM_145711, intron 4 of 8)	intron (NM_145711, intron 4 of 8)	259267	NM_145711	252838	Mm.435828	NM_145711	ENSMUSG00000041272	Tox	1700007F02Rik	thymocyte selection-associated high mobility group box	protein-coding
Bcl11b-wt-9d_peak_7857	chr13	108205604	108206123	+	0	0	Intergenic	Intergenic	-8541	NM_029001	74559	Mm.286127	NM_029001	ENSMUSG00000021696	Elovl7	9130013K24Rik|AI840082	ELOVL family member 7, elongation of long chain fatty acids (yeast)	protein-coding
Bcl11b-wt-9d_peak_24143	chr7	6728671	6728916	+	0	0	intron (NM_008817, intron 1 of 8)	intron (NM_008817, intron 1 of 8)	1626	NM_008817	18616	Mm.389800	NM_008817	ENSMUSG00000002265	Peg3	AL022617|ASF-1|End4|Gcap4|Pw1|Zfp102|mKIAA0287	paternally expressed 3	protein-coding
Bcl11b-wt-9d_peak_3973	chr11	59913092	59913498	+	0	0	Intergenic	Intergenic	-8204	NR_130986	69854	Mm.57859	NR_130986	ENSMUSG00000085551	1810063I02Rik	-	RIKEN cDNA 1810063I02 gene	ncRNA
Bcl11b-wt-9d_peak_15868	chr2	115763852	115764051	+	0	0	intron (NM_207264, intron 10 of 10)	intron (NM_207264, intron 10 of 10)	125226	NR_035476	100316703		NR_035476	ENSMUSG00000088606	Mir1951	mir-1951|mmu-mir-1951	microRNA 1951	ncRNA
Bcl11b-wt-9d_peak_8309	chr14	33446534	33446754	+	0	0	intron (NM_001310453, intron 1 of 11)	CpG	514	NM_016700	26419	Mm.21495	NM_016700	ENSMUSG00000021936	Mapk8	AI849689|JNK|JNK1|Prkm8|SAPK1	mitogen-activated protein kinase 8	protein-coding
Bcl11b-wt-9d_peak_1874	chr10	9699036	9699641	+	0	0	Intergenic	ORR1E|LTR|ERVL-MaLR	14616	NR_038036	620417	Mm.378085	NR_038036	ENSMUSG00000111901	Gm6150	-	predicted gene 6150	ncRNA
Bcl11b-wt-9d_peak_2475	chr10	71338553	71338752	+	0	0	intron (NM_134007, intron 1 of 2)	intron (NM_134007, intron 1 of 2)	6197	NM_134007	52637	Mm.254114	NM_134007	ENSMUSG00000037710	Cisd1	AU043990|AW743335|D10Ertd214e|Zcd1|mitoNEET	CDGSH iron sulfur domain 1	protein-coding
Bcl11b-wt-9d_peak_25727	chr7	130800726	130800925	+	0	0	intron (NM_001081038, intron 9 of 15)	intron (NM_001081038, intron 9 of 15)	26756	NM_001081038	330660	Mm.271550	NM_001081038	ENSMUSG00000040298	Btbd16	E330040A16Rik	BTB (POZ) domain containing 16	protein-coding
Bcl11b-wt-9d_peak_12998	chr18	32017833	32018184	+	0	0	intron (NM_032394, intron 2 of 46)	intron (NM_032394, intron 2 of 46)	18923	NM_032394	17922	Mm.440013	NM_032394	ENSMUSG00000024388	Myo7b	-	myosin VIIB	protein-coding
Bcl11b-wt-9d_peak_7126	chr13	44990129	44990692	+	0	0	intron (NM_025772, intron 3 of 9)	intron (NM_025772, intron 3 of 9)	11686	NM_025772	94245	Mm.352311	NM_025772	ENSMUSG00000057531	Dtnbp1	5430437B18Rik|AW048963|Bloc1s8|dysbindin|sdy	dystrobrevin binding protein 1	protein-coding
Bcl11b-wt-9d_peak_2046	chr10	24168875	24169074	+	0	0	intron (NM_001358563, intron 2 of 9)	intron (NM_001358563, intron 2 of 9)	19657	NM_016797	53331	Mm.248042	NM_016797	ENSMUSG00000019998	Stx7	AI315064|AI317144|AW107239|Syn7	syntaxin 7	protein-coding
Bcl11b-wt-9d_peak_1150	chr1	138541965	138542253	+	0	0	intron (NM_001311148, intron 3 of 7)	intron (NM_001311148, intron 3 of 7)	77648	NM_001311148	59125	Mm.143817	NM_021605	ENSMUSG00000026393	Nek7	2810460C19Rik|AU020186	NIMA (never in mitosis gene a)-related expressed kinase 7	protein-coding
Bcl11b-wt-9d_peak_12332	chr17	49422811	49423280	+	0	0	Intergenic	Intergenic	-5319	NM_020042	56738	Mm.22256	NM_020042	ENSMUSG00000064120	Mocs1	3110045D15Rik|AI043170|AW536397	molybdenum cofactor synthesis 1	protein-coding
Bcl11b-wt-9d_peak_6749	chr13	20900802	20901164	+	0	0	intron (NM_012054, intron 5 of 20)	intron (NM_012054, intron 5 of 20)	106870	NM_001281854	27052	Mm.314046	NM_012054	ENSMUSG00000021322	Aoah	4930433E13Rik	acyloxyacyl hydrolase	protein-coding
Bcl11b-wt-9d_peak_15368	chr2	59175912	59176591	+	0	0	intron (NM_001362996, intron 1 of 22)	intron (NM_001362996, intron 1 of 22)	14382	NM_001362996	227937	Mm.260938	NM_026361	ENSMUSG00000026991	Pkp4	5031422I09Rik|9430019K17Rik|Armrp|p0071	plakophilin 4	protein-coding
Bcl11b-wt-9d_peak_9748	chr15	77236137	77236498	+	0	0	intron (NM_175387, intron 1 of 12)	intron (NM_175387, intron 1 of 12)	9291	NM_001358770	93686	Mm.202774	NM_053104	ENSMUSG00000033565	Rbfox2	Fbm2|Fxh|Hrnbp2|Rbm9	RNA binding protein, fox-1 homolog (C. elegans) 2	protein-coding
Bcl11b-wt-9d_peak_12786	chr17	88542898	88543437	+	0	0	intron (NM_028658, intron 2 of 21)	intron (NM_028658, intron 2 of 21)	13043	NM_028658	73825	Mm.271817	NM_028658	ENSMUSG00000034709	Ppp1r21	1110018J12Rik|AI426045|AW550781|Ccdc128|Klraq1	protein phosphatase 1, regulatory subunit 21	protein-coding
Bcl11b-wt-9d_peak_26033	chr8	4839043	4839453	+	0	0	Intergenic	Intergenic	-59681	NM_011369	20419	Mm.37801	NM_011369	ENSMUSG00000022322	Shcbp1	mPAL	Shc SH2-domain binding protein 1	protein-coding
Bcl11b-wt-9d_peak_7026	chr13	38080001	38080418	+	0	0	Intergenic	Intergenic	43220	NM_024242	71340	Mm.297130	NM_024242	ENSMUSG00000021428	Riok1	3110046C13Rik|5430416A05Rik|Ad034	RIO kinase 1	protein-coding
Bcl11b-wt-9d_peak_24828	chr7	63986394	63987676	+	0	0	Intergenic	Intergenic	-48120	NM_021366	50794	Mm.240473	NM_021366	ENSMUSG00000052040	Klf13	0610043C13Rik|9430029L20Rik|Bteb3|FKLF-2|FKLF2|NSLP1|RFLAT-1|RFLAT1	Kruppel-like factor 13	protein-coding
Bcl11b-wt-9d_peak_18912	chr4	55463972	55464188	+	0	0	Intergenic	Intergenic	-45238	NR_040674	100415914	Mm.261765	NR_040674	ENSMUSG00000087070	Gm12505	-	predicted gene 12505	ncRNA
Bcl11b-wt-9d_peak_22411	chr5	149245915	149246280	+	0	0	Intergenic	Intergenic	-18907	NM_001308462	11690	Mm.19844	NM_009663	ENSMUSG00000060063	Alox5ap	Flap	arachidonate 5-lipoxygenase activating protein	protein-coding
Bcl11b-wt-9d_peak_24006	chr6	146409876	146410162	+	0	0	intron (NM_019923, intron 9 of 56)	B3|SINE|B2	92204	NM_019923	16439	Mm.7800	NM_010586	ENSMUSG00000030287	Itpr2	AI649341|InsP3R-2|InsP3R-5|Ip3r2|Itpr5|insP3R2	inositol 1,4,5-triphosphate receptor 2	protein-coding
Bcl11b-wt-9d_peak_12383	chr17	56218637	56219016	+	0	0	promoter-TSS (NM_172624)	promoter-TSS (NM_172624)	63	NM_172624	224897	Mm.205535	NM_172624	ENSMUSG00000001229	Dpp9	6430584G11Rik|A330078I11|DPP IX|DPRP2	dipeptidylpeptidase 9	protein-coding
Bcl11b-wt-9d_peak_25816	chr7	138923848	138924056	+	0	0	Intergenic	Intergenic	-14446	NM_009760	12176	Mm.378890	NM_009760	ENSMUSG00000078566	Bnip3	Nip3	BCL2/adenovirus E1B interacting protein 3	protein-coding
Bcl11b-wt-9d_peak_18605	chr4	19883022	19883394	+	0	0	intron (NM_175406, intron 5 of 7)	intron (NM_175406, intron 5 of 7)	39358	NM_175406	242341	Mm.19298	NM_175406	ENSMUSG00000028238	Atp6v0d2	1620401A02Rik|AI324824|V-ATPase	ATPase, H+ transporting, lysosomal V0 subunit D2	protein-coding
Bcl11b-wt-9d_peak_9249	chr15	25685233	25685465	+	0	0	intron (NM_019472, intron 2 of 40)	intron (NM_019472, intron 2 of 40)	62799	NM_019472	17909	Mm.60590	NM_019472	ENSMUSG00000022272	Myo10	AW048724|D15Ertd600e|mKIAA0799|myosin-X	myosin X	protein-coding
Bcl11b-wt-9d_peak_127	chr1	34140348	34140898	+	0	0	intron (NM_001276764, intron 9 of 102)	intron (NM_001276764, intron 9 of 102)	-19637	NM_010081	13518	Mm.336625	NM_010081	ENSMUSG00000026131	Dst	2310001O04Rik|A830042E19Rik|AW554249|BP230|BPAG1-n|Bpag|Bpag1|Macf2|ah|athetoid|dt|mKIAA0728|nmf203|nmf339	dystonin	protein-coding
Bcl11b-wt-9d_peak_29040	chr9	117378109	117378546	+	0	0	intron (NM_001172121, intron 1 of 14)	intron (NM_001172121, intron 1 of 14)	-125844	NM_001172126	207181	Mm.326411	NM_178660	ENSMUSG00000039607	Rbms3	6720477E09Rik|8430436O14Rik	RNA binding motif, single stranded interacting protein	protein-coding
Bcl11b-wt-9d_peak_7496	chr13	70825226	70825592	+	0	0	intron (NR_137640, intron 3 of 22)	intron (NR_137640, intron 3 of 22)	16402	NM_172053	271127	Mm.115970	NM_172053	ENSMUSG00000049538	Adamts16	-	a disintegrin-like and metallopeptidase (reprolysin type) with thrombospondin type 1 motif, 16	protein-coding
Bcl11b-wt-9d_peak_19757	chr4	129785309	129785521	+	0	0	Intergenic	Intergenic	-35064	NM_008974	19244	Mm.193688	NM_008974	ENSMUSG00000028788	Ptp4a2	Prl-2	protein tyrosine phosphatase 4a2	protein-coding
Bcl11b-wt-9d_peak_7612	chr13	91370854	91371507	+	0	0	non-coding (NR_045161, exon 3 of 3)	non-coding (NR_045161, exon 3 of 3)	16905	NR_045161	320297	Mm.375866	NR_045161	ENSMUSG00000097182	A830009L08Rik	-	RIKEN cDNA A830009L08 gene	ncRNA
Bcl11b-wt-9d_peak_19005	chr4	63052231	63052610	+	0	0	intron (NM_001369116, intron 2 of 15)	intron (NM_001369116, intron 2 of 15)	86853	NM_001369115	72701	Mm.26479	NM_028326	ENSMUSG00000028358	Zfp618	2810031P15Rik|2810040O04Rik|AI415580|AI505139|D430033D05Rik|Nedd10|Znf618|bM257P7.1	zinc finger protein 618	protein-coding
Bcl11b-wt-9d_peak_8040	chr14	10452402	10452614	+	0	0	intron (NM_001308285, intron 4 of 9)	intron (NM_001308285, intron 4 of 9)	950	NM_001308286	14198	Mm.397619	NM_010210	ENSMUSG00000060579	Fhit	AW045638|Fra14A2	fragile histidine triad gene	protein-coding
Bcl11b-wt-9d_peak_14571	chr19	53185560	53185763	+	0	0	intron (NM_013758, intron 1 of 15)	intron (NM_013758, intron 1 of 15)	41664	NM_013758	27360	Mm.426080	NM_013758	ENSMUSG00000025026	Add3	AI463285|R75380	adducin 3 (gamma)	protein-coding
Bcl11b-wt-9d_peak_13272	chr18	53256158	53256509	+	0	0	intron (NM_029394, intron 1 of 6)	L1MC5|LINE|L1	10708	NM_029394	69226	Mm.32414	NM_029394	ENSMUSG00000024535	Snx24	2810011K15Rik|5730433I16Rik|AI451341	sorting nexing 24	protein-coding
Bcl11b-wt-9d_peak_7332	chr13	56449956	56450336	+	0	0	intron (NM_177809, intron 3 of 7)	intron (NM_177809, intron 3 of 7)	11791	NM_177809	328258	Mm.482177	NM_177809	ENSMUSG00000021509	Slc25a48	AU042651|E230025K15	solute carrier family 25, member 48	protein-coding
Bcl11b-wt-9d_peak_21511	chr5	105887414	105887613	+	0	0	intron (NM_018759, intron 4 of 11)	intron (NM_018759, intron 4 of 11)	10945	NM_018759	54367	Mm.248876	NM_018759	ENSMUSG00000029290	Zfp326	5730470H14Rik|ZAN75|Znf326	zinc finger protein 326	protein-coding
Bcl11b-wt-9d_peak_16443	chr2	155051782	155051981	+	0	0	TTS (NM_015770)	TTS (NM_015770)	22616	NM_016661	269378	Mm.330692	NM_016661	ENSMUSG00000027597	Ahcy	AA987153|AL024110|CuBP|SAHH	S-adenosylhomocysteine hydrolase	protein-coding
Bcl11b-wt-9d_peak_12327	chr17	48767231	48767708	+	0	0	Intergenic	Intergenic	-165113	NM_027452	70530	Mm.133607	NM_027452	ENSMUSG00000040490	Lrfn2	5730420O05Rik|SALM1|mKIAA1246	leucine rich repeat and fibronectin type III domain containing 2	protein-coding
Bcl11b-wt-9d_peak_8090	chr14	17786375	17786617	+	0	0	intron (NM_001113417, intron 1 of 9)	intron (NM_001113417, intron 1 of 9)	125536	NM_001113417	21834	Mm.32563	NM_009380	ENSMUSG00000021779	Thrb	Nr1a2|T3R[b]|T3Rbeta|Thrb1|Thrb2|c-erbAbeta	thyroid hormone receptor beta	protein-coding
Bcl11b-wt-9d_peak_7690	chr13	96990672	96990878	+	0	0	Intergenic	Intergenic	43587	NM_025585	66479	Mm.390629	NM_025585	ENSMUSG00000052075	1700029F12Rik	-	RIKEN cDNA 1700029F12 gene	protein-coding
Bcl11b-wt-9d_peak_6414	chr12	104467407	104467767	+	0	0	Intergenic	Intergenic	5649	NM_010351	14836	Mm.129	NM_010351	ENSMUSG00000021095	Gsc	-	goosecoid homeobox	protein-coding
Bcl11b-wt-9d_peak_21989	chr5	132395084	132395639	+	0	0	intron (NM_001363480, intron 1 of 19)	intron (NM_001363480, intron 1 of 19)	147859	NM_001363480	319974	Mm.409595	NM_177047	ENSMUSG00000029673	Auts2	2700063G02Rik|A730011F23Rik|D830032G16Rik	autism susceptibility candidate 2	protein-coding
Bcl11b-wt-9d_peak_17018	chr3	10084116	10084387	+	0	0	Intergenic	Intergenic	-4026	NR_045710	100041480	Mm.455632	NR_045710	ENSMUSG00000049230	Gm9833	MEF-2|Mef2|MyEF-2|Myef2	myelin basic protein expression factor 2, repressor pseudogene	pseudo
Bcl11b-wt-9d_peak_27702	chr9	15500034	15500256	+	0	0	intron (NM_001359604, intron 1 of 2)	intron (NM_001359604, intron 1 of 2)	-5350	NM_133214	170748	Mm.86572	NM_133214	ENSMUSG00000058173	Smco4	Fn5	single-pass membrane protein with coiled-coil domains 4	protein-coding
Bcl11b-wt-9d_peak_24772	chr7	48137309	48138661	+	0	0	Intergenic	Intergenic	31000	NM_207538	404239	Mm.377927	NM_207538	ENSMUSG00000070551	Mrgprb5	Mgrg11|MrgB5	MAS-related GPR, member B5	protein-coding
Bcl11b-wt-9d_peak_27723	chr9	20898477	20898715	+	0	0	promoter-TSS (NM_016876)	promoter-TSS (NM_016876)	-6	NM_016876	53356	Mm.427309	NM_016876	ENSMUSG00000070319	Eif3g	44kDa|D0Jmb4|Eif3s4|TU-189B2|eIF3-p44|p44	eukaryotic translation initiation factor 3, subunit G	protein-coding
Bcl11b-wt-9d_peak_23863	chr6	135369561	135369775	+	0	0	intron (NM_001288627, intron 1 of 4)	intron (NM_001288627, intron 1 of 4)	2175	NM_001288627	13730	Mm.182785	NM_010128	ENSMUSG00000030208	Emp1	I-8-09|TMP	epithelial membrane protein 1	protein-coding
Bcl11b-wt-9d_peak_7304	chr13	55399661	55400286	+	0	0	intron (NM_011392, intron 1 of 12)	intron (NM_011392, intron 1 of 12)	325	NM_011392	20505	Mm.276355	NM_011392	ENSMUSG00000021490	Slc34a1	NaPi-IIa|Npt2|Npt2a|Slc17a2	solute carrier family 34 (sodium phosphate), member 1	protein-coding
Bcl11b-wt-9d_peak_9751	chr15	77338274	77338605	+	0	0	Intergenic	Intergenic	-31386	NM_001110827	93686	Mm.202774	NM_053104	ENSMUSG00000033565	Rbfox2	Fbm2|Fxh|Hrnbp2|Rbm9	RNA binding protein, fox-1 homolog (C. elegans) 2	protein-coding
Bcl11b-wt-9d_peak_14865	chr2	20559650	20559849	+	0	0	intron (NM_001081006, intron 3 of 21)	intron (NM_001081006, intron 3 of 21)	40236	NM_001369134	208618	Mm.237935	NM_029895	ENSMUSG00000036617	Etl4	6620402G01Rik|9430077C05Rik|BC026657|E330027G05Rik|Etl-4|Skt	enhancer trap locus 4	protein-coding
Bcl11b-wt-9d_peak_3155	chr10	118675896	118676499	+	0	0	Intergenic	Intergenic	39529	NR_155867	102636202	Mm.407006	NR_155867		Gm33337	-	predicted gene, 33337	ncRNA
Bcl11b-wt-9d_peak_26323	chr8	34146313	34146907	+	0	0	intron (NM_026609, intron 1 of 3)	CpG	129	NM_026609	68192	Mm.34212	NM_026609	ENSMUSG00000031513	Leprotl1	1110067H13Rik|1520402O14Rik|AI854296	leptin receptor overlapping transcript-like 1	protein-coding
Bcl11b-wt-9d_peak_24740	chr7	46013304	46013676	+	0	0	intron (NM_018795, intron 9 of 30)	intron (NM_018795, intron 9 of 30)	16796	NM_018795	27421	Mm.63514	NM_018795	ENSMUSG00000030834	Abcc6	Abcc1b|DCC|Dyscalc1|Mrp6|dyscalc	ATP-binding cassette, sub-family C (CFTR/MRP), member 6	protein-coding
Bcl11b-wt-9d_peak_3180	chr10	119453527	119453994	+	0	0	promoter-TSS (NM_001277292)	promoter-TSS (NM_001277292)	-274	NM_001277292	74053	Mm.196692	NM_028736	ENSMUSG00000034813	Grip1	4931400F03Rik|GRIP|eb	glutamate receptor interacting protein 1	protein-coding
Bcl11b-wt-9d_peak_20241	chr4	148651018	148651417	+	0	0	exon (NM_001085505, exon 2 of 11)	exon (NM_001085505, exon 2 of 11)	7900	NM_001085505	230909	Mm.332067	NM_001085505	ENSMUSG00000070577	Gm572	b2b1167Clo	predicted gene 572	protein-coding
Bcl11b-wt-9d_peak_3095	chr10	114995623	114995866	+	0	0	Intergenic	MTC|LTR|ERVL-MaLR	189278	NM_173391	216343	Mm.31597	NM_173391	ENSMUSG00000006764	Tph2	AU043594|Ntph	tryptophan hydroxylase 2	protein-coding
Bcl11b-wt-9d_peak_16498	chr2	156730625	156730833	+	0	0	intron (NM_001042487, intron 1 of 6)	intron (NM_001042487, intron 1 of 6)	9450	NM_001042487	228836	Mm.22094	NM_146128	ENSMUSG00000061689	Dlgap4	AI225853|BC024558|DAP-4|DAP4|SAPAP-4|Sapap4|WBP16	DLG associated protein 4	protein-coding
Bcl11b-wt-9d_peak_24070	chr7	3595278	3595492	+	0	0	Intergenic	Intergenic	20772	NM_001290377	232790	Mm.358882	NM_175632	ENSMUSG00000054594	Oscar	mOSCAR|mOSCAR-M1|mOSCAR-M2|mOSCAR-M3	osteoclast associated receptor	protein-coding
Bcl11b-wt-9d_peak_21018	chr5	64030705	64031142	+	0	0	Intergenic	IAPLTR2_Mm|LTR|ERVK	-14050	NR_045384	74757	Mm.159329	NR_045384	ENSMUSG00000106219	5830416I19Rik	-	RIKEN cDNA 5830416I19 gene	ncRNA
Bcl11b-wt-9d_peak_10055	chr15	88916393	88916723	+	0	0	intron (NM_001357736, intron 10 of 11)	intron (NM_001357736, intron 10 of 11)	37860	NM_172818	239591	Mm.86807	NM_172818	ENSMUSG00000022388	Ttll8	1700019P01Rik|4933401B17	tubulin tyrosine ligase-like family, member 8	protein-coding
Bcl11b-wt-9d_peak_23362	chr6	97353962	97354302	+	0	0	intron (NM_001346639, intron 5 of 22)	intron (NM_001346639, intron 5 of 22)	-101375	NM_001081157	320502	Mm.68163	NM_001081157	ENSMUSG00000044086	Lmod3	5430424A14Rik	leiomodin 3 (fetal)	protein-coding
Bcl11b-wt-9d_peak_21763	chr5	118708226	118708425	+	0	0	intron (NM_172424, intron 4 of 30)	intron (NM_172424, intron 4 of 30)	147606	NM_172424	76199	Mm.206238	NM_172424	ENSMUSG00000018076	Med13l	2210413I17Rik|6330591G05Rik|9030618F05Rik|Thrap2|Trap240L|mKIAA1025	mediator complex subunit 13-like	protein-coding
Bcl11b-wt-9d_peak_14676	chr19	58850719	58850982	+	0	0	intron (NM_001327998, intron 2 of 12)	intron (NM_001327998, intron 2 of 12)	10134	NM_175199	73442	Mm.39739	NM_175199	ENSMUSG00000025092	Hspa12a	1700063D12Rik|AI118035|AI840429|AW048913|AW556406|D5Mgi40|Gm19925|mKIAA0417	heat shock protein 12A	protein-coding
Bcl11b-wt-9d_peak_2635	chr10	80098730	80098993	+	0	0	intron (NM_183426, intron 1 of 31)	intron (NM_183426, intron 1 of 31)	2326	NM_001359635	216161	Mm.262102	NM_183426	ENSMUSG00000035673	Sbno2	BC019206|F730040C21|Sno|Stno	strawberry notch 2	protein-coding
Bcl11b-wt-9d_peak_3886	chr11	54854247	54854834	+	0	0	intron (NR_156460, intron 1 of 7)	RLTR10-int|LTR|ERVK	6057	NM_001363191	75530	Mm.83578	NM_029327	ENSMUSG00000020268	Lyrm7	1700024C24Rik|9330147L21Rik	LYR motif containing 7	protein-coding
Bcl11b-wt-9d_peak_21202	chr5	76177641	76178179	+	0	0	Intergenic	Intergenic	-5970	NM_011626	21982	Mm.790	NM_011626	ENSMUSG00000029234	Tmem165	AV026557|Tpardl|Tparl|pFT27	transmembrane protein 165	protein-coding
Bcl11b-wt-9d_peak_27626	chr9	3199784	3199983	+	0	0	promoter-TSS (NR_027988)	promoter-TSS (NR_027988)	-70	NR_027988	114673	Mm.422774	NM_053265	ENSMUSG00000042360	4930433N12Rik	-	RIKEN cDNA 4930433N12 gene	ncRNA
Bcl11b-wt-9d_peak_21885	chr5	123986962	123987558	+	0	0	intron (NM_145070, intron 1 of 31)	intron (NM_145070, intron 1 of 31)	-9592	NR_105999	102465625		NR_105999	ENSMUSG00000098454	Mir7032	Gm27309|mmu-mir-7032	microRNA 7032	ncRNA
Bcl11b-wt-9d_peak_11631	chr17	17656857	17657083	+	0	0	Intergenic	RLTR22_Mur|LTR|ERVK	-32481	NM_172827	240028	Mm.328807	NM_172827	ENSMUSG00000023845	Lnpep	2010309L07Rik|4732490P18Rik|CAP|IRAP|PLAP|gp160|vp165	leucyl/cystinyl aminopeptidase	protein-coding
Bcl11b-wt-9d_peak_23612	chr6	121017442	121017649	+	0	0	intron (NM_153396, intron 16 of 17)	intron (NM_153396, intron 16 of 17)	-46919	NR_138098	100043793	Mm.448053	NR_138098		Gm4651	-	predicted gene 4651	ncRNA
Bcl11b-wt-9d_peak_19083	chr4	83337960	83338311	+	0	0	Intergenic	Intergenic	-13946	NM_027238	69863	Mm.5540	NM_025782	ENSMUSG00000038172	Ttc39b	1810054D07Rik|9130422G05Rik|AI450603|AV103077|AW215585	tetratricopeptide repeat domain 39B	protein-coding
Bcl11b-wt-9d_peak_10378	chr16	3965605	3965937	+	0	0	intron (NM_001081280, intron 1 of 17)	MIRc|SINE|MIR	10861	NM_001081280	268857	Mm.215994	NM_175547	ENSMUSG00000049871	Nlrc3	CLR16.2|D230007K08Rik|mFLJ00348	NLR family, CARD domain containing 3	protein-coding
Bcl11b-wt-9d_peak_6277	chr12	88408426	88408709	+	0	0	intron (NM_001361601, intron 3 of 8)	intron (NM_001361601, intron 3 of 8)	-31244	NR_045888	71818	Mm.490789	NR_045888	ENSMUSG00000113434	3200001D21Rik	-	RIKEN cDNA 3200001D21 gene	ncRNA
Bcl11b-wt-9d_peak_8636	chr14	61572120	61572484	+	0	0	Intergenic	MIR|SINE|MIR	-15416	NM_025697	66674	Mm.282706	NM_025697	ENSMUSG00000021930	Spryd7	6330409N04Rik|Clld6	SPRY domain containing 7	protein-coding
Bcl11b-wt-9d_peak_24087	chr7	4397821	4398202	+	0	0	promoter-TSS (NM_001163014)	promoter-TSS (NM_001163014)	-267	NM_001163014	243816	Mm.248662	NM_001163014	ENSMUSG00000078810	Gp6	9830166G18Rik|Gm469|Gpvi	glycoprotein 6 (platelet)	protein-coding
Bcl11b-wt-9d_peak_16276	chr2	146043658	146044079	+	0	0	intron (NM_001369121, intron 16 of 26)	intron (NM_001369121, intron 16 of 26)	109084	NM_001369121	78774	Mm.136347	NM_175280	ENSMUSG00000037143	Cfap61	4930529M08Rik|BB178539|BC024760	cilia and flagella associated protein 61	protein-coding
Bcl11b-wt-9d_peak_11565	chr17	13970016	13970297	+	0	0	Intergenic	Intergenic	21783	NM_001122977	635895	Mm.388844	NM_001122977	ENSMUSG00000067941	Gm7168	EG635895	predicted gene 7168	protein-coding
Bcl11b-wt-9d_peak_14928	chr2	24918791	24920089	+	0	0	intron (NM_001012518, intron 1 of 26)	CpG	169	NM_001109687	77683	Mm.24176	NM_172545	ENSMUSG00000036893	Ehmt1	9230102N17Rik|D330003E03|Eu-HMTase1|GLP|GLP1|KMT1D|mKIAA1876	euchromatic histone methyltransferase 1	protein-coding
Bcl11b-wt-9d_peak_13977	chr19	9924274	9924473	+	0	0	Intergenic	B1_Mur2|SINE|Alu	-24884	NM_001369356	16319	Mm.29755	NM_016692	ENSMUSG00000024660	Incenp	2700067E22Rik|AU019509|C130081E20|C77457	inner centromere protein	protein-coding
Bcl11b-wt-9d_peak_3470	chr11	6305806	6306148	+	0	0	intron (NM_001361905, intron 2 of 22)	intron (NM_001361905, intron 2 of 22)	13398	NM_001361902	18293	Mm.276348	NM_010956	ENSMUSG00000020456	Ogdh	2210403E04Rik|2210412K19Rik|AA409584|d1401|mKIAA4192	oxoglutarate (alpha-ketoglutarate) dehydrogenase (lipoamide)	protein-coding
Bcl11b-wt-9d_peak_19006	chr4	63071796	63072011	+	0	0	intron (NM_028327, intron 2 of 14)	intron (NM_028327, intron 2 of 14)	82269	NM_007443	11699	Mm.2197	NM_007443	ENSMUSG00000028356	Ambp	AI194774|ASPI|HI-30|Intin4|Itil|UTI	alpha 1 microglobulin/bikunin precursor	protein-coding
Bcl11b-wt-9d_peak_10185	chr15	98699566	98699765	+	0	0	Intergenic	Intergenic	-8529	NM_153518	105833	Mm.26205	NM_153518	ENSMUSG00000003354	Ccdc65	4933417K04Rik|AI428139|AU020178|NYD-SP28	coiled-coil domain containing 65	protein-coding
Bcl11b-wt-9d_peak_27217	chr8	109905399	109905598	+	0	0	intron (NM_001122594, intron 4 of 18)	intron (NM_001122594, intron 4 of 18)	36895	NM_001122594	244650	Mm.23494	NM_001122594	ENSMUSG00000031732	Phlpp2	AI481772|C130044A18Rik|Phlppl	PH domain and leucine rich repeat protein phosphatase 2	protein-coding
Bcl11b-wt-9d_peak_13367	chr18	61096513	61096793	+	0	0	Intergenic	Intergenic	-8919	NM_001037859	12978	Mm.22574	NM_007779	ENSMUSG00000024621	Csf1r	AI323359|CD115|CSF-1R|Csfmr|Fim-2|Fim2|Fms|M-CSF-R|M-CSFR	colony stimulating factor 1 receptor	protein-coding
Bcl11b-wt-9d_peak_25812	chr7	138538061	138538516	+	0	0	Intergenic	Intergenic	-15954	NR_131022	75187	Mm.410810	NR_131022	ENSMUSG00000110037	4930543N07Rik	Gm45685	RIKEN cDNA 4930543N07 gene	ncRNA
Bcl11b-wt-9d_peak_5860	chr12	54713892	54714540	+	0	0	Intergenic	Intergenic	-18322	NM_025456	66266	Mm.156440	NM_025456	ENSMUSG00000054302	Eapp	1810011O16Rik	E2F-associated phosphoprotein	protein-coding
Bcl11b-wt-9d_peak_8710	chr14	66977186	66977475	+	0	0	Intergenic	Intergenic	31547	NM_009761	12177	Mm.29820	NM_009761	ENSMUSG00000022051	Bnip3l	C86132|D14Ertd719e|Nip3L|Nix	BCL2/adenovirus E1B interacting protein 3-like	protein-coding
Bcl11b-wt-9d_peak_20965	chr5	52678656	52678855	+	0	0	Intergenic	B4A|SINE|B4	-9054	NM_001363463	211006	Mm.244719	NM_172490	ENSMUSG00000029173	Sepsecs	AA986712|D5Ertd135e|SLA|SecS	Sep (O-phosphoserine) tRNA:Sec (selenocysteine) tRNA synthase	protein-coding
Bcl11b-wt-9d_peak_28613	chr9	86269919	86270264	+	0	0	Intergenic	B3A|SINE|B2	194825	NM_027394	70348	Mm.53469	NM_027394	ENSMUSG00000032415	Ube2cbp	2610018I03Rik|Ube3d	ubiquitin-conjugating enzyme E2C binding protein	protein-coding
Bcl11b-wt-9d_peak_1491	chr1	172440491	172440858	+	0	0	Intergenic	MTD|LTR|ERVL-MaLR	-34686	NM_029612	98365	Mm.150050	NM_029612	ENSMUSG00000026548	Slamf9	2310026I04Rik|AI462096|CD2F-10|CD84-H1|Cd2f10|SF2001	SLAM family member 9	protein-coding
Bcl11b-wt-9d_peak_7415	chr13	63151022	63151721	+	0	0	intron (NM_001289926, intron 5 of 15)	intron (NM_001289926, intron 5 of 15)	-88658	NR_110520	72061	Mm.188105	NM_028079	ENSMUSG00000021458	Aopep	2010111I01Rik|2300006M17Rik|AP-O|AW742919|ApO|mir-23b|mir-24-1|mir-27b	aminopeptidase O	protein-coding
Bcl11b-wt-9d_peak_10086	chr15	91672970	91673640	+	0	0	promoter-TSS (NM_025730)	promoter-TSS (NM_025730)	81	NM_025730	66725	Mm.37558	NM_025730	ENSMUSG00000036273	Lrrk2	4921513O20Rik|9330188B09Rik|AW561911|D630001M17Rik|Gm927|cI-46	leucine-rich repeat kinase 2	protein-coding
Bcl11b-wt-9d_peak_8634	chr14	61530536	61530833	+	0	0	Intergenic	MTEa|LTR|ERVL-MaLR	26202	NM_001310603	66674	Mm.282706	NM_025697	ENSMUSG00000021930	Spryd7	6330409N04Rik|Clld6	SPRY domain containing 7	protein-coding
Bcl11b-wt-9d_peak_29524	chrX	93862573	93862848	+	0	0	Intergenic	Intergenic	-30560	NM_145630	236900	Mm.12775	NM_145630	ENSMUSG00000035232	Pdk3	2610001M10Rik|AI035637	pyruvate dehydrogenase kinase, isoenzyme 3	protein-coding
Bcl11b-wt-9d_peak_9040	chr14	118282725	118283359	+	0	0	Intergenic	Intergenic	15884	NM_001101609	668814	Mm.425909	NM_001101609	ENSMUSG00000092109	Gm9376	EG668814	predicted gene 9376	protein-coding
Bcl11b-wt-9d_peak_9257	chr15	25966108	25966735	+	0	0	intron (NM_001034851, intron 4 of 8)	intron (NM_001034851, intron 4 of 8)	-17945	NM_144523	52521	Mm.29145	NM_144523	ENSMUSG00000052253	Zfp622	1110033B05Rik|D15Ertd806e|ZPR9|Znf622	zinc finger protein 622	protein-coding
Bcl11b-wt-9d_peak_14927	chr2	24763076	24763275	+	0	0	promoter-TSS (NM_007579)	promoter-TSS (NM_007579)	-23	NM_001042528	12287	Mm.4424	NM_007579	ENSMUSG00000004113	Cacna1b	AW050276|AW060892|AW822256|BIII|Cav2.2|Cchn1a|alpha(1B)	calcium channel, voltage-dependent, N type, alpha 1B subunit	protein-coding
Bcl11b-wt-9d_peak_22472	chr6	3963452	3963824	+	0	0	intron (NR_138566, intron 4 of 4)	intron (NR_138566, intron 4 of 4)	4737	NM_009364	21789	Mm.25612	NM_009364	ENSMUSG00000029664	Tfpi2	AV000670|PP5/TFPI-2	tissue factor pathway inhibitor 2	protein-coding
Bcl11b-wt-9d_peak_3387	chr11	3417732	3418036	+	0	0	non-coding (NR_110959, exon 6 of 6)	non-coding (NR_110959, exon 6 of 6)	-8646	NM_010718	16886	Mm.124176	NM_010718	ENSMUSG00000020451	Limk2	Limk-2|whe	LIM motif-containing protein kinase 2	protein-coding
Bcl11b-wt-9d_peak_25558	chr7	123108161	123108894	+	0	0	Intergenic	MIR|SINE|MIR	-15358	NM_144925	233833	Mm.102305	NM_144925	ENSMUSG00000052707	Tnrc6a	2010321I05Rik|3110054G10Rik|AW557223|CAGH26|D130023A07Rik|GW182|Tnrc6	trinucleotide repeat containing 6a	protein-coding
Bcl11b-wt-9d_peak_19414	chr4	115056996	115057226	+	0	0	promoter-TSS (NM_001287388)	promoter-TSS (NM_001287388)	685	NM_011527	21349	Mm.239869	NM_011527	ENSMUSG00000028717	Tal1	Hpt|SCL/tal-1|Scl|bHLHa17|tal-1	T cell acute lymphocytic leukemia 1	protein-coding
Bcl11b-wt-9d_peak_16642	chr2	165112230	165112452	+	0	0	exon (NM_174988, exon 12 of 12)	exon (NM_174988, exon 12 of 12)	-21591	NR_033448	72211	Mm.482899	NR_033448	ENSMUSG00000078935	1700025C18Rik	-	RIKEN cDNA 1700025C18 gene	ncRNA
Bcl11b-wt-9d_peak_17192	chr3	37158310	37158738	+	0	0	Intergenic	Intergenic	-24361	NR_153188	102639848	Mm.424479	NR_153188		Gm12532	-	predicted gene 12532	ncRNA
Bcl11b-wt-9d_peak_17884	chr3	101494844	101495043	+	0	0	Intergenic	MTC|LTR|ERVL-MaLR	109764	NM_144900	11928	Mm.193670	NM_144900	ENSMUSG00000033161	Atp1a1	Atpa-1|BC010319	ATPase, Na+/K+ transporting, alpha 1 polypeptide	protein-coding
Bcl11b-wt-9d_peak_3923	chr11	58168445	58168683	+	0	0	promoter-TSS (NM_001166671)	promoter-TSS (NM_001166671)	-25	NM_001166670	216766	Mm.275349	NM_172558	ENSMUSG00000037275	Gemin5	AA407055|AA407208|AI451603|BB194447|C330013N08	gem nuclear organelle associated protein 5	protein-coding
Bcl11b-wt-9d_peak_18180	chr3	126692890	126693213	+	0	0	intron (NM_001025438, intron 3 of 18)	intron (NM_001025438, intron 3 of 18)	96100	NM_001025438	108058	Mm.255822	NM_023813	ENSMUSG00000053819	Camk2d	2810011D23Rik|8030469K03Rik|CaMK II|[d]-CaMKII	calcium/calmodulin-dependent protein kinase II, delta	protein-coding
Bcl11b-wt-9d_peak_22775	chr6	42309665	42309900	+	0	0	intron (NM_013491, intron 16 of 22)	intron (NM_013491, intron 16 of 22)	14858	NM_029528	76156	Mm.234314	NM_029528	ENSMUSG00000029861	Fam131b	6330503C03Rik|6530406I18Rik|AV277466	family with sequence similarity 131, member B	protein-coding
Bcl11b-wt-9d_peak_21290	chr5	91162772	91163288	+	0	0	Intergenic	Intergenic	23431	NM_009704	11839	Mm.8039	NM_009704	ENSMUSG00000029378	Areg	AR|Mcub|Sdgf	amphiregulin	protein-coding
Bcl11b-wt-9d_peak_18103	chr3	121307756	121308064	+	0	0	intron (NM_024178, intron 2 of 3)	intron (NM_024178, intron 2 of 3)	16170	NM_024178	66789	Mm.269881	NM_024178	ENSMUSG00000039887	Alg14	5430428G01Rik|AI854024	asparagine-linked glycosylation 14	protein-coding
Bcl11b-wt-9d_peak_29120	chr9	121385173	121385372	+	0	0	intron (NM_001357970, intron 1 of 15)	intron (NM_001357970, intron 1 of 15)	2478	NM_001357970	67095	Mm.491112	NM_175114	ENSMUSG00000032536	Trak1	2310001H13Rik|AI413908|AI467545|hyrt|mKIAA1042	trafficking protein, kinesin binding 1	protein-coding
Bcl11b-wt-9d_peak_26483	chr8	47706909	47707134	+	0	0	Intergenic	Intergenic	6910	NM_172407	70925	Mm.393807	NM_172407	ENSMUSG00000038069	Cdkn2aip	4921511I16Rik|AW208986|CARF	CDKN2A interacting protein	protein-coding
Bcl11b-wt-9d_peak_24001	chr6	145746123	145746348	+	0	0	promoter-TSS (NM_027760)	promoter-TSS (NM_027760)	-552	NM_027760	71323	Mm.158669	NM_027760	ENSMUSG00000030259	Rassf8	5133400D11Rik|AA815821|AW123240|Hoj1|mHoj-1	Ras association (RalGDS/AF-6) domain family (N-terminal) member 8	protein-coding
Bcl11b-wt-9d_peak_18757	chr4	43575179	43575445	+	0	0	intron (NM_172692, intron 1 of 16)	MIRc|SINE|MIR	-3423	NM_172866	242406	Mm.259311	NM_172866	ENSMUSG00000028468	Rgp1	1110029E03Rik|AI527196|F730001J03|mKIAA0258	RAB6A GEF compex partner 1	protein-coding
Bcl11b-wt-9d_peak_18632	chr4	32055245	32055444	+	0	0	Intergenic	Intergenic	91237	NM_172688	26409	Mm.258589	NM_009316	ENSMUSG00000028284	Map3k7	B430101B05|C87327|Tak1	mitogen-activated protein kinase kinase kinase 7	protein-coding
Bcl11b-wt-9d_peak_28909	chr9	108608694	108609149	+	0	0	intron (NM_001357285, intron 11 of 15)	intron (NM_001357285, intron 11 of 15)	-11309	NR_151688	74443	Mm.226534	NM_028944	ENSMUSG00000006675	P4htm	4933406E20Rik|AI853847|BB128974|HIF-PH4|HPH-4|P4H-TM|Ph-4	prolyl 4-hydroxylase, transmembrane (endoplasmic reticulum)	protein-coding
Bcl11b-wt-9d_peak_12649	chr17	80977377	80977584	+	0	0	intron (NM_026516, intron 1 of 3)	L1MA9|LINE|L1	32848	NM_026516	68027	Mm.357108	NM_026516	ENSMUSG00000024245	Tmem178	2810417M05Rik|Tmem178a	transmembrane protein 178	protein-coding
Bcl11b-wt-9d_peak_28601	chr9	85348459	85348658	+	0	0	Intergenic	RMER15-int|LTR|ERVL	-21408	NM_001160379	212943	Mm.74610	NM_001160378	ENSMUSG00000032265	Tent5a	BAP014|D930050G01Rik|Fam46a	terminal nucleotidyltransferase 5A	protein-coding
Bcl11b-wt-9d_peak_17311	chr3	52502237	52502646	+	0	0	Intergenic	Intergenic	-14523	NR_153344	102631981	Mm.394225	NR_153344		Gm30173	-	predicted gene, 30173	ncRNA
Bcl11b-wt-9d_peak_25853	chr7	140828142	140828557	+	0	0	Intergenic	MLT1E1A|LTR|ERVL-MaLR	-6171	NM_001001180	407812	Mm.359154	NM_001001180	ENSMUSG00000060314	Zfp941	-	zinc finger protein 941	protein-coding
Bcl11b-wt-9d_peak_11585	chr17	14447128	14447511	+	0	0	Intergenic	Intergenic	-48377	NR_027986	74917	Mm.32228	NM_183107	ENSMUSG00000117328	4930474M22Rik	-	RIKEN cDNA 4930474M22 gene	ncRNA
Bcl11b-wt-9d_peak_26958	chr8	90886338	90886666	+	0	0	intron (NM_177224, intron 2 of 39)	RLTR4_Mm|LTR|ERV1	-45747	NM_001310530	109151	Mm.100615	NM_177224	ENSMUSG00000056608	Chd9	1810014J18Rik|9030205D12Rik|A330063D19Rik|AD013|PRIC320|mKIAA0308	chromodomain helicase DNA binding protein 9	protein-coding
Bcl11b-wt-9d_peak_16696	chr2	167463789	167464080	+	0	0	intron (NM_148929, intron 10 of 16)	intron (NM_148929, intron 10 of 16)	-28711	NM_030743	81018	Mm.22225	NM_030743	ENSMUSG00000006418	Rnf114	1110008J21Rik|AI225886|AW549494|Zfp228|Zfp313|Znf228	ring finger protein 114	protein-coding
Bcl11b-wt-9d_peak_6081	chr12	79040277	79040477	+	0	0	intron (NM_181073, intron 1 of 28)	intron (NM_181073, intron 1 of 28)	11214	NM_181073	211945	Mm.478321	NM_181073	ENSMUSG00000060716	Plekhh1	AV308913|C77772|D630024D12Rik|mKIAA1200	pleckstrin homology domain containing, family H (with MyTH4 domain) member 1	protein-coding
Bcl11b-wt-9d_peak_26297	chr8	30823436	30823881	+	0	0	Intergenic	Intergenic	255263	NR_045856	71314	Mm.158666	NR_045856	ENSMUSG00000097044	4933433F19Rik	-	RIKEN cDNA 4933433F19 gene	ncRNA
Bcl11b-wt-9d_peak_29123	chr9	121420868	121421104	+	0	0	intron (NM_001357968, intron 1 of 14)	intron (NM_001357968, intron 1 of 14)	17540	NM_001357968	67095	Mm.491112	NM_175114	ENSMUSG00000032536	Trak1	2310001H13Rik|AI413908|AI467545|hyrt|mKIAA1042	trafficking protein, kinesin binding 1	protein-coding
Bcl11b-wt-9d_peak_4498	chr11	84164275	84164656	+	0	0	exon (NM_001037932, exon 3 of 7)	exon (NM_001037932, exon 3 of 7)	3011	NM_001037932	628813	Mm.390389	NM_001037932	ENSMUSG00000051452	Gm11437	AI463690	predicted gene 11437	protein-coding
Bcl11b-wt-9d_peak_27078	chr8	104710763	104710962	+	0	0	Intergenic	RLTR13D3A1|LTR|ERVK	-23141	NM_001190330	102022	Mm.212983	NM_133960	ENSMUSG00000055730	Ces2a	9130231C15Rik|AI266984|Ces6	carboxylesterase 2A	protein-coding
Bcl11b-wt-9d_peak_1545	chr1	179256167	179256795	+	0	0	intron (NM_027188, intron 5 of 11)	intron (NM_027188, intron 5 of 11)	261560	NM_027188	69726	Mm.222338	NM_027188	ENSMUSG00000055067	Smyd3	2410008A19Rik|Zmynd1	SET and MYND domain containing 3	protein-coding
Bcl11b-wt-9d_peak_11180	chr16	85092306	85092526	+	0	0	intron (NM_007471, intron 3 of 15)	intron (NM_007471, intron 3 of 15)	81291	NM_001198823	11820	Mm.277585	NM_007471	ENSMUSG00000022892	App	Abeta|Abpp|Adap|Ag|Cvap|E030013M08Rik|betaApp	amyloid beta (A4) precursor protein	protein-coding
Bcl11b-wt-9d_peak_17722	chr3	94932712	94933597	+	0	0	promoter-TSS (NM_009150)	promoter-TSS (NM_009150)	71	NM_009150	20341	Mm.196558	NM_009150	ENSMUSG00000068874	Selenbp1	Lp56|Lpsb|MTO|SBP56	selenium binding protein 1	protein-coding
Bcl11b-wt-9d_peak_7327	chr13	56051630	56051834	+	0	0	Intergenic	Intergenic	83818	NM_001159513	26914	Mm.283802	NM_012015	ENSMUSG00000015937	H2afy	H2AF12M|mH2a1|macroH2A1	H2A histone family, member Y	protein-coding
Bcl11b-wt-9d_peak_4427	chr11	79324354	79324553	+	0	0	Intergenic	Intergenic	-15439	NM_010897	18015	Mm.255596	NM_010897	ENSMUSG00000020716	Nf1	AW494271|Dsk9|E030030H24Rik|Mhdadsk9|Nf-1	neurofibromin 1	protein-coding
Bcl11b-wt-9d_peak_804	chr1	94006057	94006563	+	0	0	intron (NM_001039219, intron 5 of 7)	RLTR20C2_MM|LTR|ERVK	-14183	NM_173772	241159	Mm.214565	NM_173772	ENSMUSG00000034000	Neu4	9330166I04	sialidase 4	protein-coding
Bcl11b-wt-9d_peak_1987	chr10	20133081	20133343	+	0	0	intron (NM_008580, intron 26 of 29)	intron (NM_008580, intron 26 of 29)	-15708	NM_008635	17761	Mm.20928	NM_008635	ENSMUSG00000019996	Map7	E-MAP-115|MAP-7|Mtap7|R75000|mshi|mste|ste	microtubule-associated protein 7	protein-coding
Bcl11b-wt-9d_peak_9874	chr15	80674810	80675053	+	0	0	intron (NM_145986, intron 1 of 4)	intron (NM_145986, intron 1 of 4)	3084	NM_145986	213956	Mm.132439	NM_145986	ENSMUSG00000022408	Fam83f	AW544981	family with sequence similarity 83, member F	protein-coding
Bcl11b-wt-9d_peak_24748	chr7	46169025	46169346	+	0	0	intron (NM_011510, intron 4 of 38)	ORR1A3|LTR|ERVL-MaLR	10848	NM_001357538	20927	Mm.259076	NM_011510	ENSMUSG00000040136	Abcc8	D930031B21Rik|SUR1|Sur	ATP-binding cassette, sub-family C (CFTR/MRP), member 8	protein-coding
Bcl11b-wt-9d_peak_1933	chr10	17622079	17622278	+	0	0	Intergenic	Intergenic	-101050	NM_010828	17684	Mm.272321	NM_010828	ENSMUSG00000039910	Cited2	AI835299|ER154-like|Mrg1|Msg2|p35srj	Cbp/p300-interacting transactivator, with Glu/Asp-rich carboxy-terminal domain, 2	protein-coding
Bcl11b-wt-9d_peak_21939	chr5	129077847	129078078	+	0	0	Intergenic	L1MD|LINE|L1	-18788	NM_001081342	243277	Mm.440501	NM_177734	ENSMUSG00000044017	Adgrd1	E230012M21Rik|Gpr133	adhesion G protein-coupled receptor D1	protein-coding
Bcl11b-wt-9d_peak_14497	chr19	46039551	46039931	+	0	0	promoter-TSS (NM_010697)	promoter-TSS (NM_010697)	-120	NM_010697	16825	Mm.327442	NM_010697	ENSMUSG00000025223	Ldb1	CLIM2|NLI	LIM domain binding 1	protein-coding
Bcl11b-wt-9d_peak_3476	chr11	6465258	6465489	+	0	0	Intergenic	Intergenic	10703	NM_011221	19291	Mm.296150	NM_011221	ENSMUSG00000094483	Purb	2310015K15Rik|AA114818|Cager-2|D11Bwg0414e	purine rich element binding protein B	protein-coding
Bcl11b-wt-9d_peak_10887	chr16	33537531	33538153	+	0	0	intron (NM_001083902, intron 2 of 11)	intron (NM_001083902, intron 2 of 11)	19307	NM_001083902	171286	Mm.35253	NM_134251	ENSMUSG00000035506	Slc12a8	CCC9|E330020C02Rik	solute carrier family 12 (potassium/chloride transporters), member 8	protein-coding
Bcl11b-wt-9d_peak_14364	chr19	40487408	40487890	+	0	0	intron (NM_178362, intron 1 of 28)	intron (NM_178362, intron 1 of 28)	26087	NM_178362	20411	Mm.210815	NM_009166	ENSMUSG00000025006	Sorbs1	2310065E01Rik|9530001P15Rik|CAP|SH3P12|Sh3d5|mKIAA1296	sorbin and SH3 domain containing 1	protein-coding
Bcl11b-wt-9d_peak_14192	chr19	26672787	26672986	+	0	0	intron (NM_011416, intron 14 of 32)	intron (NM_011416, intron 14 of 32)	67726	NM_011416	67155	Mm.491146	NM_011416	ENSMUSG00000024921	Smarca2	2610209L14Rik|SNF2alpha|Snf2l2|brahma|brm	SWI/SNF related, matrix associated, actin dependent regulator of chromatin, subfamily a, member 2	protein-coding
Bcl11b-wt-9d_peak_8703	chr14	66271406	66271910	+	0	0	intron (NM_172498, intron 1 of 29)	Charlie4z|DNA|hAT-Charlie	9394	NM_172498	19229	Mm.21613	NM_172498	ENSMUSG00000059456	Ptk2b	CADTK|CAKB|CAKbeta|E430023O05Rik|FADK2|FAK2|PYK2|Raftk	PTK2 protein tyrosine kinase 2 beta	protein-coding
Bcl11b-wt-9d_peak_6922	chr13	32033712	32033949	+	0	0	intron (NM_146041, intron 7 of 10)	intron (NM_146041, intron 7 of 10)	227184	NM_008592	17300	Mm.12949	NM_008592	ENSMUSG00000050295	Foxc1	FREAC3|Fkh1|Mf1|Mf4|ch|fkh-1|frkhda	forkhead box C1	protein-coding
Bcl11b-wt-9d_peak_7247	chr13	52850411	52850632	+	0	0	intron (NM_016709, intron 6 of 9)	intron (NM_016709, intron 6 of 9)	79156	NM_016709	11992	Mm.252034	NM_016709	ENSMUSG00000021460	Auh	C77140|W91705	AU RNA binding protein/enoyl-coenzyme A hydratase	protein-coding
Bcl11b-wt-9d_peak_20222	chr4	147809241	147809933	+	0	0	intron (NM_001127189, intron 1 of 5)	intron (NM_001127189, intron 1 of 5)	201	NM_001127189	100041677	Mm.327194	NM_001127189	ENSMUSG00000078495	Zfp984	Gm13157	zinc finger protein 984	protein-coding
Bcl11b-wt-9d_peak_1038	chr1	133618363	133618650	+	0	0	Intergenic	RSINE1|SINE|B4	-8226	NM_009227	20643	Mm.249110	NM_009227	ENSMUSG00000090553	Snrpe	AL022645|C76690|SME	small nuclear ribonucleoprotein E	protein-coding
Bcl11b-wt-9d_peak_27293	chr8	115186617	115186871	+	0	0	intron (NM_019573, intron 8 of 8)	intron (NM_019573, intron 8 of 8)	520150	NM_001025577	17132	Mm.275549	NM_001025577	ENSMUSG00000055435	Maf	2810401A20Rik|A230108G15Rik|AW047063|c-maf	avian musculoaponeurotic fibrosarcoma oncogene homolog	protein-coding
Bcl11b-wt-9d_peak_10504	chr16	11456303	11456502	+	0	0	intron (NM_028964, intron 13 of 20)	intron (NM_028964, intron 13 of 20)	50754	NM_001290148	74478	Mm.325831	NM_028964	ENSMUSG00000071669	Snx29	4933437K13Rik|Gm11170|Gm1737|Gm930|Rundc2a	sorting nexin 29	protein-coding
Bcl11b-wt-9d_peak_5715	chr12	31973531	31974085	+	0	0	intron (NM_001364408, intron 5 of 10)	intron (NM_001364408, intron 5 of 10)	-23563	NM_177993	73389	Mm.390461	NM_153198	ENSMUSG00000002996	Hbp1	1700058O05Rik|BE629963|C330012F01Rik|C86454	high mobility group box transcription factor 1	protein-coding
Bcl11b-wt-9d_peak_6680	chr13	9152434	9152653	+	0	0	intron (NM_001311117, intron 11 of 16)	B3|SINE|B2	58662	NM_172585	217980	Mm.234944	NM_172585	ENSMUSG00000033499	Larp4b	A630096F19|AI256361|D13Wsu64e|Larp5	La ribonucleoprotein domain family, member 4B	protein-coding
Bcl11b-wt-9d_peak_27775	chr9	21962470	21962694	+	0	0	intron (NM_010149, intron 1 of 7)	CpG	994	NM_010149	13857	Mm.2653	NM_010149	ENSMUSG00000006235	Epor	-	erythropoietin receptor	protein-coding
Bcl11b-wt-9d_peak_6583	chr12	116585196	116585440	+	0	0	intron (NM_011215, intron 2 of 22)	intron (NM_011215, intron 2 of 22)	99598	NM_011215	19276	Mm.206054	NM_011215	ENSMUSG00000056553	Ptprn2	4930425H11Rik|IA2beta|PTP-NP|Phol|mKIAA0387|phogrin	protein tyrosine phosphatase, receptor type, N polypeptide 2	protein-coding
Bcl11b-wt-9d_peak_4614	chr11	88897567	88897920	+	0	0	Intergenic	Intergenic	-8185	NR_045955	73921	Mm.439148	NR_045955	ENSMUSG00000087338	Scpep1os	4930405P13Rik	serine carboxypeptidase 1, opposite strand	ncRNA
Bcl11b-wt-9d_peak_17121	chr3	28721814	28722077	+	0	0	intron (NM_031197, intron 8 of 10)	intron (NM_031197, intron 8 of 10)	24042	NM_031197	20526	Mm.18443	NM_031197	ENSMUSG00000027690	Slc2a2	AI266973|Glut-2|Glut2	solute carrier family 2 (facilitated glucose transporter), member 2	protein-coding
Bcl11b-wt-9d_peak_27602	chr8	128263340	128263738	+	0	0	Intergenic	Intergenic	14686	NR_105822	102465212		NR_105822	ENSMUSG00000099326	Mir21c	Gm28013|mmu-mir-21c	microRNA 21c	ncRNA
Bcl11b-wt-9d_peak_14298	chr19	34627580	34627779	+	0	0	intron (NM_053217, intron 2 of 2)	RLTR22_Mur|LTR|ERVK	2132	NM_001362130	112419	Mm.440727	NM_053217	ENSMUSG00000067297	Ifit1bl2	2010002M12Rik|AW412491|Ifit1b	interferon induced protein with tetratricopeptide repeats 1B like 2	protein-coding
Bcl11b-wt-9d_peak_17692	chr3	93547225	93547447	+	0	0	Intergenic	Intergenic	-7781	NM_009112	20194	Mm.1	NM_009112	ENSMUSG00000041959	S100a10	42C|AA409961|AL024248|CAL12|CLP11|Cal1l|p10|p11	S100 calcium binding protein A10 (calpactin)	protein-coding
Bcl11b-wt-9d_peak_15897	chr2	118745316	118745720	+	0	0	promoter-TSS (NM_001301269)	promoter-TSS (NM_001301269)	-240	NM_001301269	100043272	Mm.398072	NM_001301269	ENSMUSG00000074918	Inafm2	5430417L22Rik	InaF motif containing 2	protein-coding
Bcl11b-wt-9d_peak_29754	chrX	161162618	161163095	+	0	0	5' UTR (NM_001290652, exon 1 of 24)	5' UTR (NM_001290652, exon 1 of 24)	106	NM_001290651	107815	Mm.159173	NM_133194	ENSMUSG00000000037	Scml2	4932420G07Rik	Scm polycomb group protein like 2	protein-coding
Bcl11b-wt-9d_peak_24014	chr6	146733605	146734024	+	0	0	intron (NM_001346666, intron 1 of 11)	intron (NM_001346666, intron 1 of 11)	8884	NM_001346666	232533	Mm.322121	NM_172734	ENSMUSG00000001630	Stk38l	4930473A22Rik|Ndr2|Ndr54	serine/threonine kinase 38 like	protein-coding
Bcl11b-wt-9d_peak_16335	chr2	150858740	150859004	+	0	0	intron (NM_024465, intron 1 of 12)	intron (NM_024465, intron 1 of 12)	-16302	NM_001356550	76192	Mm.112632	NM_024465	ENSMUSG00000032046	Abhd12	1500011G07Rik|6330583M11Rik|AI431047|AW547313	abhydrolase domain containing 12	protein-coding
Bcl11b-wt-9d_peak_12705	chr17	84752343	84752542	+	0	0	intron (NM_028233, intron 19 of 37)	intron (NM_028233, intron 19 of 37)	38344	NM_028233	72416	Mm.217027	NM_028233	ENSMUSG00000024120	Lrpprc	3110001K13Rik|C76645|Gp130|Lrp130|Lsfc	leucine-rich PPR-motif containing	protein-coding
Bcl11b-wt-9d_peak_1390	chr1	166160678	166161059	+	0	0	intron (NM_001360925, intron 3 of 5)	intron (NM_001360925, intron 3 of 5)	30647	NM_001360926	59290	Mm.46357	NM_021610	ENSMUSG00000000544	Gpa33	2010310L10Rik|2210401D16Rik|BB116197|mA33	glycoprotein A33 (transmembrane)	protein-coding
Bcl11b-wt-9d_peak_12793	chr17	93484625	93484828	+	0	0	Intergenic	Intergenic	285558	NM_001315504	11516	Mm.3407	NM_009625	ENSMUSG00000024256	Adcyap1	PACAP	adenylate cyclase activating polypeptide 1	protein-coding
Bcl11b-wt-9d_peak_18037	chr3	108466496	108466695	+	0	0	intron (NM_001033304, intron 13 of 20)	intron (NM_001033304, intron 13 of 20)	-21336	NM_011319	20226	Mm.28688	NM_011319	ENSMUSG00000068739	Sars	Sars1|Strs|serRS	seryl-aminoacyl-tRNA synthetase	protein-coding
Bcl11b-wt-9d_peak_2321	chr10	59880897	59881198	+	0	0	intron (NM_019965, intron 1 of 8)	intron (NM_019965, intron 1 of 8)	1456	NM_019965	56709	Mm.103610	NM_019965	ENSMUSG00000020109	Dnajb12	Dj10|mDj10	DnaJ heat shock protein family (Hsp40) member B12	protein-coding
Bcl11b-wt-9d_peak_21005	chr5	62723379	62723578	+	0	0	intron (NM_178407, intron 6 of 32)	intron (NM_178407, intron 6 of 32)	42699	NM_178407	212285	Mm.244403	NM_178407	ENSMUSG00000037999	Arap2	Centd1|Gm148|mKIAA0580	ArfGAP with RhoGAP domain, ankyrin repeat and PH domain 2	protein-coding
Bcl11b-wt-9d_peak_14085	chr19	17744522	17744821	+	0	0	intron (NM_001190483, intron 3 of 37)	MER68|LTR|ERVL	92961	NM_001163144	18552	Mm.3401	NM_001163144	ENSMUSG00000024713	Pcsk5	PC5|PC6|SPC6|b2b1549Clo|b2b585Clo	proprotein convertase subtilisin/kexin type 5	protein-coding
Bcl11b-wt-9d_peak_24103	chr7	4630194	4630661	+	0	0	promoter-TSS (NM_023440)	promoter-TSS (NM_023440)	55	NM_023440	68255	Mm.389784	NM_023440	ENSMUSG00000045282	Tmem86b	C330014O21Rik	transmembrane protein 86B	protein-coding
Bcl11b-wt-9d_peak_15684	chr2	91449637	91449933	+	0	0	Intergenic	L2a|LINE|L2	-5071	NM_175123	228356	Mm.386861	NM_175123	ENSMUSG00000040591	1110051M20Rik	AI586322	RIKEN cDNA 1110051M20 gene	protein-coding
Bcl11b-wt-9d_peak_9052	chr14	118749286	118749504	+	0	0	Intergenic	B1F|SINE|Alu	-38476	NM_023878	58187	Mm.390755	NM_021386	ENSMUSG00000022132	Cldn10	6720456I16Rik|Cldn10a|Cldn10b|D14Ertd728e	claudin 10	protein-coding
Bcl11b-wt-9d_peak_3050	chr10	108504938	108505137	+	0	0	intron (NM_001252342, intron 9 of 10)	MER63D|DNA|hAT-Blackjack	87786	NR_155870	102640148	Mm.336104	NR_155870	ENSMUSG00000112532	Gm36283	-	predicted gene, 36283	ncRNA
Bcl11b-wt-9d_peak_7878	chr13	109672691	109673162	+	0	0	intron (NM_011056, intron 3 of 16)	RLTR10|LTR|ERVK	-230883	NR_035442	100316683		NR_035442	ENSMUSG00000084651	Mir1904	Mirn1904|mmu-mir-1904	microRNA 1904	ncRNA
Bcl11b-wt-9d_peak_20242	chr4	148662633	148663273	+	0	0	intron (NM_001368835, intron 5 of 11)	intron (NM_001368835, intron 5 of 11)	19636	NM_001085505	230909	Mm.332067	NM_001085505	ENSMUSG00000070577	Gm572	b2b1167Clo	predicted gene 572	protein-coding
Bcl11b-wt-9d_peak_9500	chr15	57793038	57793246	+	0	0	intron (NM_199449, intron 2 of 3)	intron (NM_199449, intron 2 of 3)	98475	NM_199449	387609	Mm.36557	NM_199449	ENSMUSG00000071757	Zhx2	Afr-1|Afr1|Raf|mKIAA0854	zinc fingers and homeoboxes 2	protein-coding
Bcl11b-wt-9d_peak_22345	chr5	146030737	146031621	+	0	0	Intergenic	Lx7|LINE|L1	-21561	NR_030782	56388	Mm.301900	NM_019792	ENSMUSG00000029630	Cyp3a25	AI327008	cytochrome P450, family 3, subfamily a, polypeptide 25	protein-coding
Bcl11b-wt-9d_peak_18910	chr4	55398908	55399122	+	0	0	Intergenic	Intergenic	19827	NR_040674	100415914	Mm.261765	NR_040674	ENSMUSG00000087070	Gm12505	-	predicted gene 12505	ncRNA
Bcl11b-wt-9d_peak_2013	chr10	21304929	21305257	+	0	0	intron (NM_001042593, intron 3 of 17)	intron (NM_001042593, intron 3 of 17)	9114	NM_001042593	56422	Mm.25527	NM_019702	ENSMUSG00000019977	Hbs1l	2810035F15Rik|AI326327|eRFS	Hbs1-like (S. cerevisiae)	protein-coding
Bcl11b-wt-9d_peak_29829	chrY	90765369	90765761	+	0	0	Intergenic	Intergenic	-10515	NR_137283	654820	Mm.34441	NM_001039559	ENSMUSG00000072844	G530011O06Rik	-	RIKEN cDNA G530011O06 gene	ncRNA
Bcl11b-wt-9d_peak_2865	chr10	90357236	90357776	+	0	0	intron (NM_001359241, intron 11 of 25)	intron (NM_001359241, intron 11 of 25)	-218221	NM_001177397	77531	Mm.440605	NM_181398	ENSMUSG00000058589	Anks1b	AIDA-1|AIDA-1b|C030032C09Rik|E530015N03Rik|EB-1|Gm10937|Gm1555	ankyrin repeat and sterile alpha motif domain containing 1B	protein-coding
Bcl11b-wt-9d_peak_8857	chr14	76217220	76217434	+	0	0	Intergenic	Intergenic	-34135	NR_152108	72893	Mm.233565	NR_152108		2900040C04Rik	-	RIKEN cDNA 2900040C04 gene	ncRNA
Bcl11b-wt-9d_peak_1135	chr1	136839059	136839376	+	0	0	Intergenic	Intergenic	114413	NM_001159769	26424	Mm.16794	NM_030676	ENSMUSG00000026398	Nr5a2	AU020803|D1Ertd308e|Ftf|LRH-1|UF2-H3B	nuclear receptor subfamily 5, group A, member 2	protein-coding
Bcl11b-wt-9d_peak_11151	chr16	76396599	76396926	+	0	0	Intergenic	Intergenic	6949	NM_007990	14109	Mm.329631	NM_007990	ENSMUSG00000038274	Fau	MNSFbeta	Finkel-Biskis-Reilly murine sarcoma virus (FBR-MuSV) ubiquitously expressed (fox derived)	protein-coding
Bcl11b-wt-9d_peak_11208	chr16	87741086	87741564	+	0	0	Intergenic	Intergenic	42371	NM_007520	12013	Mm.26147	NM_007520	ENSMUSG00000025612	Bach1	6230421P05Rik|AI323795	BTB and CNC homology 1, basic leucine zipper transcription factor 1	protein-coding
Bcl11b-wt-9d_peak_5642	chr12	24866638	24866921	+	0	0	intron (NM_026037, intron 1 of 12)	intron (NM_026037, intron 1 of 12)	35180	NM_001083341	67216	Mm.167671	NM_026037	ENSMUSG00000020646	Mboat2	2810049G06Rik|AU022889|AW547221|LPCAT4|Moact2|Oact2	membrane bound O-acyltransferase domain containing 2	protein-coding
Bcl11b-wt-9d_peak_22053	chr5	135563591	135563937	+	0	0	promoter-TSS (NM_001013412)	promoter-TSS (NM_001013412)	-195	NM_001013412	541307	Mm.376459	NM_001013412	ENSMUSG00000070464	Ccl26	Ccl26l	chemokine (C-C motif) ligand 26	protein-coding
Bcl11b-wt-9d_peak_18012	chr3	108131261	108131481	+	0	0	intron (NM_010306, intron 1 of 8)	RSINE1|SINE|B4	14781	NM_010306	14679	Mm.271703	NM_010306	ENSMUSG00000000001	Gnai3	AI158965|AW537698|Galphai3|Gnai-3	guanine nucleotide binding protein (G protein), alpha inhibiting 3	protein-coding
Bcl11b-wt-9d_peak_12272	chr17	47275608	47276034	+	0	0	intron (NM_172622, intron 1 of 16)	intron (NM_172622, intron 1 of 16)	45591	NM_172622	224829	Mm.260989	NM_172622		Trerf1	9430096I18Rik|AI429294|B830015H24|RAPA|Trep-132|Trep132	transcriptional regulating factor 1	protein-coding
Bcl11b-wt-9d_peak_20986	chr5	53241866	53242296	+	0	0	Intergenic	Intergenic	-25025	NM_001145433	66278	Mm.27900	NM_001145433	ENSMUSG00000061461	Smim20	1110067B18Rik|1810013D10Rik|N28078	small integral membrane protein 20	protein-coding
Bcl11b-wt-9d_peak_3092	chr10	112270372	112270732	+	0	0	promoter-TSS (NM_001359752)	promoter-TSS (NM_001359752)	-569	NM_001359752	268345	Mm.336242	NM_001025581	ENSMUSG00000035681	Kcnc2	AW047325|B230117I07|KShIIIA|Kv3.2	potassium voltage gated channel, Shaw-related subfamily, member 2	protein-coding
Bcl11b-wt-9d_peak_3602	chr11	23801603	23802135	+	0	0	Intergenic	MLTR11A|LTR|ERVK	-30900	NM_009044	19696	Mm.4869	NM_009044	ENSMUSG00000020275	Rel	c-Rel	reticuloendotheliosis oncogene	protein-coding
Bcl11b-wt-9d_peak_3070	chr10	111507470	111507780	+	0	0	3' UTR (NM_009344, exon 1 of 2)	3' UTR (NM_009344, exon 1 of 2)	1339	NM_009344	21664	Mm.3117	NM_009344	ENSMUSG00000020205	Phlda1	DT1P1B11|TDAG51|Tdag	pleckstrin homology like domain, family A, member 1	protein-coding
Bcl11b-wt-9d_peak_29703	chrX	150812713	150813302	+	0	0	promoter-TSS (NM_001358568)	promoter-TSS (NM_001358568)	-5	NM_001358566	80884	Mm.22575	NM_030700	ENSMUSG00000025268	Maged2	4833439A22Rik|Mage-d2|ORF1	melanoma antigen, family D, 2	protein-coding
Bcl11b-wt-9d_peak_24928	chr7	73729986	73730185	+	0	0	Intergenic	MTEa|LTR|ERVL-MaLR	-10222	NM_001162532	100038347	Mm.425464	NM_001162532	ENSMUSG00000078670	Fam174b	-	family with sequence similarity 174, member B	protein-coding
Bcl11b-wt-9d_peak_27453	chr8	122566930	122567259	+	0	0	promoter-TSS (NM_026014)	promoter-TSS (NM_026014)	-921	NM_026014	67177	Mm.21873	NM_026014	ENSMUSG00000006585	Cdt1	2610318F11Rik|AW545653|C76791|DUP|Ris2	chromatin licensing and DNA replication factor 1	protein-coding
Bcl11b-wt-9d_peak_575	chr1	77460713	77461006	+	0	0	intron (NM_007936, intron 3 of 17)	intron (NM_007936, intron 3 of 17)	35909	NR_105770	102465180		NR_105770	ENSMUSG00000099141	Mir6352	Gm27481|mmu-mir-6352	microRNA 6352	ncRNA
Bcl11b-wt-9d_peak_7350	chr13	58176156	58176397	+	0	0	3' UTR (NM_026842, exon 11 of 11)	3' UTR (NM_026842, exon 11 of 11)	18627	NM_198004	75731	Mm.293919	NM_198004	ENSMUSG00000050002	Idnk	5133401N09Rik	idnK gluconokinase homolog (E. coli)	protein-coding
Bcl11b-wt-9d_peak_12321	chr17	48547760	48548110	+	0	0	Intergenic	Intergenic	93034	NM_152823	76589	Mm.311629	NM_152823	ENSMUSG00000043592	Unc5cl	2510009H09Rik|BB155270|Zud	unc-5 family C-terminal like	protein-coding
Bcl11b-wt-9d_peak_5707	chr12	31634043	31634290	+	0	0	intron (NM_007530, intron 1 of 6)	intron (NM_007530, intron 1 of 6)	431	NM_007530	12033	Mm.242379	NM_007530	ENSMUSG00000020650	Bcap29	AW208404|Bap29	B cell receptor associated protein 29	protein-coding
Bcl11b-wt-9d_peak_27385	chr8	120307197	120307704	+	0	0	Intergenic	Intergenic	-79220	NR_110496	434353	Mm.411793	NR_110496	ENSMUSG00000097960	A330074K22Rik	-	RIKEN cDNA A330074K22 gene	ncRNA
Bcl11b-wt-9d_peak_12540	chr17	72399373	72399620	+	0	0	intron (NM_007439, intron 1 of 28)	MIRb|SINE|MIR	204811	NM_007439	11682	Mm.311854	NM_007439	ENSMUSG00000055471	Alk	CD246|Tcrz	anaplastic lymphoma kinase	protein-coding
Bcl11b-wt-9d_peak_22390	chr5	148598357	148598593	+	0	0	Intergenic	Intergenic	-45687	NM_011908	24109	Mm.21846	NM_011908	ENSMUSG00000001687	Ubl3	AW108023|HCG|MUB|mmMUB	ubiquitin-like 3	protein-coding
Bcl11b-wt-9d_peak_7686	chr13	96570496	96570886	+	0	0	intron (NM_023420, intron 2 of 17)	Lx5b|LINE|L1	27956	NM_001164222	68018	Mm.24125	NM_023420	ENSMUSG00000021669	Col4a3bp	2810404O15Rik|9230101K08Rik|AU016711|CERT|GPBP	collagen, type IV, alpha 3 (Goodpasture antigen) binding protein	protein-coding
Bcl11b-wt-9d_peak_20977	chr5	53043796	53044077	+	0	0	Intergenic	ORR1G|LTR|ERVL-MaLR	-5417	NM_011402	20531	Mm.284891	NM_011402	ENSMUSG00000029188	Slc34a2	AA536683|D5Ertd227e|NaPi-2b|Npt2b	solute carrier family 34 (sodium phosphate), member 2	protein-coding
Bcl11b-wt-9d_peak_442	chr1	64275092	64275628	+	0	0	Intergenic	Intergenic	-153971	NM_033563	93691	Mm.29466	NM_033563	ENSMUSG00000025959	Klf7	9830124P08Rik	Kruppel-like factor 7 (ubiquitous)	protein-coding
Bcl11b-wt-9d_peak_13784	chr19	4671410	4671648	+	0	0	intron (NM_001033447, intron 4 of 14)	RSINE1|SINE|B4	27139	NM_001033447	381196	Mm.297789	NM_001033447	ENSMUSG00000071691	Gm960	TOPOVIBL|Top6bl	predicted gene 960	protein-coding
Bcl11b-wt-9d_peak_19008	chr4	63166488	63166725	+	0	0	intron (NM_001317352, intron 16 of 18)	intron (NM_001317352, intron 16 of 18)	5525	NM_010616	16552	Mm.216057	NM_010616	ENSMUSG00000028357	Kif12	-	kinesin family member 12	protein-coding
Bcl11b-wt-9d_peak_24004	chr6	145863035	145863234	+	0	0	exon (NM_024469, exon 5 of 5)	exon (NM_024469, exon 5 of 5)	2286	NM_024469	79362	Mm.154529	NM_024469	ENSMUSG00000030256	Bhlhe41	6430520M22Rik|Bhlhb2l|Bhlhb3|DEC2|Sharp1	basic helix-loop-helix family, member e41	protein-coding
Bcl11b-wt-9d_peak_21739	chr5	117434721	117435129	+	0	0	intron (NM_001312914, intron 1 of 19)	RSINE1|SINE|B4	20923	NM_001312914	333050	Mm.437947	NM_001034873	ENSMUSG00000061578	Ksr2	-	kinase suppressor of ras 2	protein-coding
Bcl11b-wt-9d_peak_28690	chr9	96173416	96173795	+	0	0	intron (NM_001368879, intron 12 of 15)	intron (NM_001368879, intron 12 of 15)	-22670	NM_001184708	211586	Mm.17977	NM_178667	ENSMUSG00000032411	Tfdp2	1110029I05Rik|A330080J22Rik|DP-3|DP3	transcription factor Dp 2	protein-coding
Bcl11b-wt-9d_peak_6882	chr13	29034422	29034897	+	0	0	intron (NR_045073, intron 5 of 5)	intron (NR_045073, intron 5 of 5)	18404	NR_045073	77920	Mm.197051	NR_045073	ENSMUSG00000086363	A330102I10Rik	-	RIKEN cDNA A330102I10 gene	ncRNA
Bcl11b-wt-9d_peak_28387	chr9	66251632	66251840	+	0	0	intron (NM_010019, intron 7 of 11)	intron (NM_010019, intron 7 of 11)	93510	NM_010019	13143	Mm.304472	NM_010019	ENSMUSG00000032380	Dapk2	-	death-associated protein kinase 2	protein-coding
Bcl11b-wt-9d_peak_12635	chr17	80391778	80392197	+	0	0	Intergenic	URR1B|DNA|hAT-Charlie	-18445	NR_028385	791338	Mm.204722	NR_028385		Gm10190	-	predicted gene 10190	ncRNA
Bcl11b-wt-9d_peak_3079	chr10	111600751	111601068	+	0	0	Intergenic	Intergenic	-6636	NR_045344	71321	Mm.410785	NR_045344	ENSMUSG00000097082	4933440J02Rik	-	RIKEN cDNA 4933440J02 gene	ncRNA
Bcl11b-wt-9d_peak_6659	chr13	6000969	6001210	+	0	0	Intergenic	Intergenic	139600	NM_011803	23849	Mm.275036	NM_011803	ENSMUSG00000000078	Klf6	AI448727|BCD1|C86813|CPBP|Copeb|FM2|FM6|Ierepo1|Ierepo3|R75280|Zf9	Kruppel-like factor 6	protein-coding
Bcl11b-wt-9d_peak_23316	chr6	92269095	92269386	+	0	0	Intergenic	Intergenic	-24590	NM_009426	22044	Mm.1363	NM_009426	ENSMUSG00000005892	Trh	Pro-TRH|Trf	thyrotropin releasing hormone	protein-coding
Bcl11b-wt-9d_peak_13337	chr18	57769149	57769387	+	0	0	Intergenic	Lx8|LINE|L1	10727	NR_152224	100503033	Mm.381112	NR_152224	ENSMUSG00000118391	Gm19519	-	predicted gene, 19519	ncRNA
Bcl11b-wt-9d_peak_5345	chr11	118010277	118010550	+	0	0	intron (NR_151726, intron 7 of 9)	intron (NR_151726, intron 7 of 9)	8143	NR_105898	102466768		NR_105898	ENSMUSG00000098958	Mir6933	Gm27856|mmu-mir-6933	microRNA 6933	ncRNA
Bcl11b-wt-9d_peak_29262	chrX	9272004	9272266	+	0	0	promoter-TSS (NM_023500)	promoter-TSS (NM_023500)	-649	NM_023500	22439	Mm.56468	NM_023500	ENSMUSG00000015342	Xk	1810038K19Rik|XRG1|Xkh	X-linked Kx blood group	protein-coding
Bcl11b-wt-9d_peak_22493	chr6	5633176	5633664	+	0	0	Intergenic	Intergenic	-92219	NM_001191026	13426	Mm.20893	NM_010063	ENSMUSG00000029757	Dync1i1	DH IC-1|DHIC-1|DIC|Dncic1|IC74	dynein cytoplasmic 1 intermediate chain 1	protein-coding
Bcl11b-wt-9d_peak_9314	chr15	34373107	34373578	+	0	0	intron (NM_001358780, intron 4 of 18)	intron (NM_001358780, intron 4 of 18)	-15470	NM_001256161	77358	Mm.402759	NM_001256161	ENSMUSG00000094447	9430069I07Rik	-	RIKEN cDNA 9430069I07 gene	protein-coding
Bcl11b-wt-9d_peak_13675	chr18	82618298	82618616	+	0	0	intron (NM_177832, intron 23 of 29)	RLTR9D|LTR|ERVK	63949	NM_001025254	17196	Mm.252063	NM_010777	ENSMUSG00000041607	Mbp	C76307|Hmbpr|R75289|golli-mbp|jve|mld|shi	myelin basic protein	protein-coding
Bcl11b-wt-9d_peak_27608	chr8	128617308	128618084	+	0	0	Intergenic	Intergenic	-67958	NM_010578	16412	Mm.263396	NM_010578	ENSMUSG00000025809	Itgb1	4633401G24Rik|AA409975|AA960159|CD29|Fnrb|Gm9863|gpIIa	integrin beta 1 (fibronectin receptor beta)	protein-coding
Bcl11b-wt-9d_peak_7693	chr13	97186472	97186723	+	0	0	intron (NM_010422, intron 5 of 13)	MER21B|LTR|ERVL	11760	NM_010422	15212	Mm.27816	NM_010422	ENSMUSG00000021665	Hexb	-	hexosaminidase B	protein-coding
Bcl11b-wt-9d_peak_12567	chr17	74159412	74159849	+	0	0	Intergenic	Intergenic	-111770	NM_053188	94224	Mm.38933	NM_053188	ENSMUSG00000038541	Srd5a2	5ART2|S5AR 2	steroid 5 alpha-reductase 2	protein-coding
Bcl11b-wt-9d_peak_7560	chr13	75835495	75835901	+	0	0	Intergenic	ORR1A2-int|LTR|ERVL-MaLR	-4187	NM_001360151	93692	Mm.25844	NM_053108	ENSMUSG00000021591	Glrx	C86710|D13Wsu156e|Glrx1|Grx1|TTase	glutaredoxin	protein-coding
Bcl11b-wt-9d_peak_16876	chr2	177133075	177133489	+	0	0	Intergenic	Intergenic	132326	NM_001362250	628147	Mm.374080	NM_001362250		Gm2004	100039000	predicted gene 2004	protein-coding
Bcl11b-wt-9d_peak_24507	chr7	30187022	30187493	+	0	0	3' UTR (NM_009795, exon 11 of 11)	3' UTR (NM_009795, exon 11 of 11)	3086	NM_009944	12865	Mm.423030	NM_009944	ENSMUSG00000074218	Cox7a1	COX7A|COX7AH|COX7AM	cytochrome c oxidase subunit 7A1	protein-coding
Bcl11b-wt-9d_peak_13231	chr18	46153884	46154358	+	0	0	Intergenic	Intergenic	44697	NM_001170855	28105	Mm.277382	NM_178872	ENSMUSG00000033949	Trim36	D18Wsu100e|haprin	tripartite motif-containing 36	protein-coding
Bcl11b-wt-9d_peak_18320	chr3	138874384	138874748	+	0	0	intron (NR_121195, intron 2 of 7)	intron (NR_121195, intron 2 of 7)	132358	NR_121195	56224	Mm.31927	NM_019571	ENSMUSG00000028152	Tspan5	2810455A09Rik|4930505M03Rik|NET-4|Tm4sf9	tetraspanin 5	protein-coding
Bcl11b-wt-9d_peak_15122	chr2	30920220	30920474	+	0	0	Intergenic	Intergenic	-17050	NM_022415	64292	Mm.28768	NM_022415	ENSMUSG00000050737	Ptges	2410099E23Rik|D2Ertd369e|Pges|mPGES|mPGES-1	prostaglandin E synthase	protein-coding
Bcl11b-wt-9d_peak_7384	chr13	59842942	59843174	+	0	0	Intergenic	Intergenic	-19911	NM_153538	214290	Mm.233082	NM_153538	ENSMUSG00000035248	Tut7	6030448M23Rik|AA420405|Tent3b|Zcchc6	terminal uridylyl transferase 7	protein-coding
Bcl11b-wt-9d_peak_12594	chr17	78201334	78201601	+	0	0	intron (NM_015800, intron 1 of 16)	CpG	1219	NM_015800	50766	Mm.311912	NM_015800	ENSMUSG00000024074	Crim1	AU015004	cysteine rich transmembrane BMP regulator 1 (chordin like)	protein-coding
Bcl11b-wt-9d_peak_2399	chr10	63338711	63339286	+	0	0	promoter-TSS (NM_019812)	promoter-TSS (NM_019812)	37	NM_001159589	93759	Mm.351459	NM_019812	ENSMUSG00000020063	Sirt1	AA673258|SIR2L1|Sir2|Sir2a|Sir2alpha	sirtuin 1	protein-coding
Bcl11b-wt-9d_peak_19036	chr4	72022262	72022540	+	0	0	Intergenic	Intergenic	178492	NM_001285531	21885	Mm.278444	NM_011599	ENSMUSG00000008305	Tle1	C230057C06Rik|Estm14|Grg-1|Grg1|Tle4l	transducin-like enhancer of split 1	protein-coding
Bcl11b-wt-9d_peak_23965	chr6	143133309	143133553	+	0	0	non-coding (NR_153819, exon 7 of 9)	non-coding (NR_153819, exon 7 of 9)	20500	NR_153819	102633311	Mm.333484	NR_153819		Gm31108	Gm31169	predicted gene, 31108	ncRNA
Bcl11b-wt-9d_peak_23114	chr6	72989101	72989300	+	0	0	Intergenic	Intergenic	-30452	NM_001190327	19240	Mm.3532	NM_025284	ENSMUSG00000079523	Tmsb10	Ptmb10|Tb10	thymosin, beta 10	protein-coding
Bcl11b-wt-9d_peak_19829	chr4	132874086	132875050	+	0	0	intron (NM_133887, intron 1 of 8)	L2|LINE|L2	9890	NM_133887	100226	Mm.28237	NM_133887	ENSMUSG00000028879	Stx12	AI850350|AU041521|Stx13	syntaxin 12	protein-coding
Bcl11b-wt-9d_peak_23033	chr6	66903736	66904103	+	0	0	intron (NM_001177558, intron 1 of 4)	intron (NM_001177558, intron 1 of 4)	7028	NM_001177558	14701	Mm.234342	NM_025278	ENSMUSG00000036402	Gng12	2010305F15Rik|AA536815|AI115529|AI314170|AI842738	guanine nucleotide binding protein (G protein), gamma 12	protein-coding
Bcl11b-wt-9d_peak_6200	chr12	84304222	84304579	+	0	0	intron (NM_029880, intron 5 of 9)	MTE2b|LTR|ERVL-MaLR	-12459	NR_157102	52708	Mm.255150	NM_144833	ENSMUSG00000042472	Zfp410	Apa1|D12Ertd748e|Znf410	zinc finger protein 410	protein-coding
Bcl11b-wt-9d_peak_24370	chr7	25687825	25688107	+	0	0	exon (NM_011577, exon 1 of 7)	exon (NM_011577, exon 1 of 7)	964	NM_011577	21803	Mm.248380	NM_011577	ENSMUSG00000002603	Tgfb1	TGF-beta1|TGFbeta1|Tgfb|Tgfb-1	transforming growth factor, beta 1	protein-coding
Bcl11b-wt-9d_peak_29165	chr9	123123595	123123889	+	0	0	intron (NM_001081188, intron 3 of 7)	intron (NM_001081188, intron 3 of 7)	10511	NM_001081188	66446	Mm.41562	NM_001081188	ENSMUSG00000025785	Exosc7	2610002K22Rik|AV212732|mKIAA0116	exosome component 7	protein-coding
Bcl11b-wt-9d_peak_26090	chr8	12100101	12100532	+	0	0	Intergenic	Intergenic	259795	NM_029326	75528	Mm.440342	NM_029326	ENSMUSG00000031512	Tex29	1700018L24Rik	testis expressed 29	protein-coding
Bcl11b-wt-9d_peak_14186	chr19	25334458	25334657	+	0	0	intron (NM_181404, intron 3 of 13)	B3A|SINE|B2	97582	NM_001348180	107351	Mm.260722	NM_181404	ENSMUSG00000032702	Kank1	A930031B09Rik|AU015049|AW121052|Ankrd15|D330024H06Rik|mKIAA0172	KN motif and ankyrin repeat domains 1	protein-coding
Bcl11b-wt-9d_peak_9415	chr15	38635165	38635671	+	0	0	Intergenic	Intergenic	-26486	NM_025494	66335	Mm.276618	NM_025494	ENSMUSG00000022295	Atp6v1c1	1700025B18Rik|U13839	ATPase, H+ transporting, lysosomal V1 subunit C1	protein-coding
Bcl11b-wt-9d_peak_26790	chr8	79414980	79415188	+	0	0	Intergenic	Intergenic	-15656	NM_008539	17125	Mm.223717	NM_008539	ENSMUSG00000031681	Smad1	AI528653|Mad1|Madh1|Madr1|Mlp1|MusMLP|dwf-A|mMad1	SMAD family member 1	protein-coding
Bcl11b-wt-9d_peak_27821	chr9	30426910	30427560	+	0	0	promoter-TSS (NM_028874)	promoter-TSS (NM_028874)	-94	NM_028874	102607	Mm.35084	NM_028874	ENSMUSG00000031993	Snx19	3526401K03Rik|AI195321|AI848208|mKIAA0254	sorting nexin 19	protein-coding
Bcl11b-wt-9d_peak_10618	chr16	18144303	18144645	+	0	0	intron (NM_022982, intron 1 of 1)	MER58A|DNA|hAT-Charlie	16832	NM_022982	65079	Mm.40149	NM_022982	ENSMUSG00000043811	Rtn4r	NOGOR|NgR|NgR1	reticulon 4 receptor	protein-coding
Bcl11b-wt-9d_peak_13819	chr19	5433297	5433669	+	0	0	Intergenic	Intergenic	8339	NM_001256515	107242	Mm.329658	NM_134149	ENSMUSG00000047423	AI837181	Bles03|N28173	expressed sequence AI837181	protein-coding
Bcl11b-wt-9d_peak_16218	chr2	142694190	142694409	+	0	0	intron (NM_001355123, intron 23 of 26)	Lx5c|LINE|L1	207165	NM_001081133	16558	Mm.251934	NM_001081133	ENSMUSG00000038844	Kif16b	8430434E15Rik|AA623607|AI789011|C80253|C80902|mKIAA1590	kinesin family member 16B	protein-coding
Bcl11b-wt-9d_peak_27907	chr9	37432781	37432987	+	0	0	exon (NM_001164767, exon 1 of 28)	exon (NM_001164767, exon 1 of 28)	291	NM_001164767	19649	Mm.212826	NM_011248	ENSMUSG00000032128	Robo3	Rbig1|Rig-1|Rig1|Robo3a|Robo3b	roundabout guidance receptor 3	protein-coding
Bcl11b-wt-9d_peak_18728	chr4	41713500	41714041	+	0	0	promoter-TSS (NM_027278)	promoter-TSS (NM_027278)	-253	NM_027278	69961	Mm.425182	NM_027278	ENSMUSG00000036114	Rpp25l	2810432D09Rik|AW987258|Rppl25	ribonuclease P/MRP 25 subunit-like	protein-coding
Bcl11b-wt-9d_peak_1656	chr1	183420222	183420470	+	0	0	intron (NM_001308052, intron 1 of 8)	intron (NM_001308052, intron 1 of 8)	1098	NM_001308052	78772	Mm.29003	NM_030175	ENSMUSG00000053461	Hhipl2	4930507C10Rik|AW208802|Hhip3	hedgehog interacting protein-like 2	protein-coding
Bcl11b-wt-9d_peak_11597	chr17	15304135	15304349	+	0	0	Intergenic	RLTR10-int|LTR|ERVK	50219	NR_033511	100038481	Mm.387544	NR_033511		Gm10510	-	predicted gene 10510	ncRNA
Bcl11b-wt-9d_peak_26409	chr8	44779194	44779550	+	0	0	Intergenic	MIR|SINE|MIR	-170836	NM_001081286	14107	Mm.27365	NM_001081286	ENSMUSG00000070047	Fat1	2310038E12Rik|AU023433|Fath|mFat1	FAT atypical cadherin 1	protein-coding
Bcl11b-wt-9d_peak_656	chr1	86447573	86448127	+	0	0	Intergenic	Intergenic	21521	NM_027966	71863	Mm.179627	NM_027966	ENSMUSG00000036574	Tex44	1700019O17Rik	testis expressed 44	protein-coding
Bcl11b-wt-9d_peak_4677	chr11	94498305	94498517	+	0	0	intron (NM_027984, intron 1 of 9)	intron (NM_027984, intron 1 of 9)	1563	NM_001361558	71889	Mm.248620	NM_027984	ENSMUSG00000010080	Epn3	2310022G12Rik	epsin 3	protein-coding
Bcl11b-wt-9d_peak_10303	chr15	101522670	101523109	+	0	0	Intergenic	L1MEf|LINE|L1	9931	NM_008474	16680	Mm.25292	NM_008474	ENSMUSG00000044294	Krt84	AV235125|HRb-1|Krt2-16|Krt2-3	keratin 84	protein-coding
Bcl11b-wt-9d_peak_25289	chr7	105373593	105373833	+	0	0	3' UTR (NM_001242365, exon 12 of 12)	3' UTR (NM_001242365, exon 12 of 12)	-1325	NM_001329995	100503879	Mm.380109	NM_001195727	ENSMUSG00000078611	Gm5901	EG545989	predicted gene 5901	protein-coding
Bcl11b-wt-9d_peak_23489	chr6	114023438	114024060	+	0	0	intron (NM_009723, intron 1 of 21)	ORR1F|LTR|ERVL-MaLR	18331	NM_009723	11941	Mm.321755	NM_009723	ENSMUSG00000030302	Atp2b2	D6Abb2e|Gena300|PMCA2|Tmy|dfw|jog|wms|wri	ATPase, Ca++ transporting, plasma membrane 2	protein-coding
Bcl11b-wt-9d_peak_17702	chr3	94342182	94342418	+	0	0	exon (NM_025416, exon 1 of 6)	exon (NM_025416, exon 1 of 6)	201	NM_025416	66198	Mm.180200	NM_025416	ENSMUSG00000028148	Them5	1110007B02Rik|1110038F21Rik	thioesterase superfamily member 5	protein-coding
Bcl11b-wt-9d_peak_6559	chr12	112877582	112877999	+	0	0	Intergenic	CpG	-16874	NM_019925	56696	Mm.20455	NM_019925	ENSMUSG00000021298	Gpr132	G2a	G protein-coupled receptor 132	protein-coding
Bcl11b-wt-9d_peak_25071	chr7	84040149	84040483	+	0	0	intron (NM_030728, intron 1 of 28)	intron (NM_030728, intron 1 of 28)	46189	NM_030728	80982	Mm.160389	NM_030728	ENSMUSG00000052353	Cemip	12H19.01.T7|6330404C01Rik|9930013L23Rik|AY007814|Kiaa1199	cell migration inducing protein, hyaluronan binding	protein-coding
Bcl11b-wt-9d_peak_6068	chr12	77989192	77989708	+	0	0	Intergenic	RLTR17D_Mm|LTR|ERVK	-237205	NM_172952	268566	Mm.341742	NM_145965	ENSMUSG00000047454	Gphn	5730552E08Rik|AI662856|BC027112|C230040D23|GPH|GPHRYN|geph	gephyrin	protein-coding
Bcl11b-wt-9d_peak_25755	chr7	132656741	132656940	+	0	0	intron (NM_029609, intron 6 of 6)	intron (NM_029609, intron 6 of 6)	46197	NM_029609	76429	Mm.276721	NM_029609	ENSMUSG00000030946	Lhpp	2310007H09Rik	phospholysine phosphohistidine inorganic pyrophosphate phosphatase	protein-coding
Bcl11b-wt-9d_peak_7533	chr13	74166754	74167100	+	0	0	3' UTR (NM_001081060, exon 16 of 16)	3' UTR (NM_001081060, exon 16 of 16)	41773	NM_177333	211446	Mm.261859	NM_177333	ENSMUSG00000034152	Exoc3	2810050O03Rik|E430013E20Rik|Sec6|Sec6l1	exocyst complex component 3	protein-coding
Bcl11b-wt-9d_peak_24026	chr6	147810730	147811061	+	0	0	Intergenic	Intergenic	120654	NR_033636	100039727	Mm.396220	NR_033636	ENSMUSG00000085077	1700049E15Rik	Gm15761	RIKEN cDNA 1700049E15 gene	ncRNA
Bcl11b-wt-9d_peak_21801	chr5	121385426	121386099	+	0	0	promoter-TSS (NM_172275)	promoter-TSS (NM_172275)	-147	NM_001163470	231712	Mm.20488	NM_172275	ENSMUSG00000042726	Trafd1	1110008K06Rik|Fln29	TRAF type zinc finger domain containing 1	protein-coding
Bcl11b-wt-9d_peak_26377	chr8	40803503	40804060	+	0	0	Intergenic	Intergenic	10508	NM_001009548	384806	Mm.444736	NM_001009548	ENSMUSG00000046282	Adam20	4930529F22Rik|Adam38	a disintegrin and metallopeptidase domain 20	protein-coding
Bcl11b-wt-9d_peak_3728	chr11	43385571	43385880	+	0	0	Intergenic	Intergenic	-11264	NR_029558	387164		NR_029558	ENSMUSG00000065601	Mir146	Mirn146|miR-146a|mmu-mir-146	microRNA 146	ncRNA
Bcl11b-wt-9d_peak_7984	chr13	119487908	119489010	+	0	0	promoter-TSS (NR_027974)	promoter-TSS (NR_027974)	-14	NM_001370626	633640	Mm.46679	NM_001039244	ENSMUSG00000074634	Tmem267	EG633640|Gm7120	transmembrane protein 267	protein-coding
Bcl11b-wt-9d_peak_19507	chr4	118083439	118083842	+	0	0	intron (NM_001285520, intron 2 of 11)	intron (NM_001285520, intron 2 of 11)	51306	NM_009176	20441	Mm.251002	NM_009176	ENSMUSG00000028538	St3gal3	ST3GalIII|ST3N|Siat3|Siat6	ST3 beta-galactoside alpha-2,3-sialyltransferase 3	protein-coding
Bcl11b-wt-9d_peak_8702	chr14	66244359	66244584	+	0	0	intron (NM_172498, intron 1 of 29)	intron (NM_172498, intron 1 of 29)	-30647	NM_001360233	19229	Mm.21613	NM_172498	ENSMUSG00000059456	Ptk2b	CADTK|CAKB|CAKbeta|E430023O05Rik|FADK2|FAK2|PYK2|Raftk	PTK2 protein tyrosine kinase 2 beta	protein-coding
Bcl11b-wt-9d_peak_17902	chr3	102152510	102152830	+	0	0	Intergenic	Intergenic	52023	NM_177545	229658	Mm.118004	NM_177545	ENSMUSG00000027860	Vangl1	Kitenin|Lpp2|Stb2|Stbm	VANGL planar cell polarity 1	protein-coding
Bcl11b-wt-9d_peak_21022	chr5	64095670	64096222	+	0	0	intron (NM_001356964, intron 2 of 14)	intron (NM_001356964, intron 2 of 14)	3007	NM_001356964	66681	Mm.2325	NM_025700	ENSMUSG00000029171	Pgm1	3230402E02Rik|Pgm-1|Pgm2	phosphoglucomutase 1	protein-coding
Bcl11b-wt-9d_peak_1156	chr1	138905232	138905594	+	0	0	Intergenic	MIR|SINE|MIR	-28463	NR_138576	75546	Mm.71176	NR_138576	ENSMUSG00000099808	1700019P21Rik	-	RIKEN cDNA 1700019P21 gene	ncRNA
Bcl11b-wt-9d_peak_19427	chr4	115779991	115780368	+	0	0	exon (NM_029196, exon 2 of 2)	exon (NM_029196, exon 2 of 2)	855	NM_029196	75173	Mm.331798	NM_029196	ENSMUSG00000044556	Tex38	4930544O15Rik|Theg4	testis expressed 38	protein-coding
Bcl11b-wt-9d_peak_26819	chr8	83182983	83183339	+	0	0	intron (NM_027758, intron 1 of 17)	intron (NM_027758, intron 1 of 17)	17809	NM_001111304	71310	Mm.24031	NM_027758	ENSMUSG00000031709	Tbc1d9	4933431N12Rik|AI847101|AW490653|C76116	TBC1 domain family, member 9	protein-coding
Bcl11b-wt-9d_peak_16795	chr2	172901038	172901657	+	0	0	intron (NM_007557, intron 2 of 6)	intron (NM_007557, intron 2 of 6)	38974	NM_007557	12162	Mm.595	NM_007557	ENSMUSG00000008999	Bmp7	OP1	bone morphogenetic protein 7	protein-coding
Bcl11b-wt-9d_peak_3699	chr11	35760125	35760903	+	0	0	Intergenic	Intergenic	-8981	NM_145962	211347	Mm.255044	NM_145962	ENSMUSG00000018846	Pank3	-	pantothenate kinase 3	protein-coding
Bcl11b-wt-9d_peak_6741	chr13	20131515	20132131	+	0	0	intron (NM_080288, intron 1 of 21)	ORR1F|LTR|ERVL-MaLR	41316	NM_080288	140580	Mm.342392	NM_080288	ENSMUSG00000041112	Elmo1	6330578D22Rik|C230095H21Rik|CED-12	engulfment and cell motility 1	protein-coding
Bcl11b-wt-9d_peak_3392	chr11	3496783	3497050	+	0	0	intron (NM_172439, intron 9 of 12)	intron (NM_172439, intron 9 of 12)	7905	NM_172439	170835	Mm.24313	NM_172439	ENSMUSG00000034570	Inpp5j	Pib5pa|Pipp	inositol polyphosphate 5-phosphatase J	protein-coding
Bcl11b-wt-9d_peak_13305	chr18	56383614	56383832	+	0	0	Intergenic	ORR1A4|LTR|ERVL-MaLR	-16617	NM_001360917	107022	Mm.24356	NM_026240	ENSMUSG00000001700	Gramd3	9030613F08Rik|9130427A09Rik|AW061306|Gramd2b|NS3TP2	GRAM domain containing 3	protein-coding
Bcl11b-wt-9d_peak_14789	chr2	10166322	10166690	+	0	0	intron (NM_172471, intron 2 of 13)	intron (NM_172471, intron 2 of 13)	12963	NM_172471	209378	Mm.313876	NM_172471	ENSMUSG00000025780	Itih5	4631408O11Rik|5430408M01Rik|E130106B02	inter-alpha (globulin) inhibitor H5	protein-coding
Bcl11b-wt-9d_peak_11700	chr17	24205565	24205770	+	0	0	promoter-TSS (NM_001163848)	promoter-TSS (NM_001163848)	-105	NM_173186	224617	Mm.301585	NM_173186	ENSMUSG00000036473	Tbc1d24	9630033P11|C530046L02Rik|mKIAA1171	TBC1 domain family, member 24	protein-coding
Bcl11b-wt-9d_peak_28760	chr9	101074293	101074548	+	0	0	promoter-TSS (NM_001100451)	promoter-TSS (NM_001100451)	-342	NM_001100451	77853	Mm.326206	NM_001100451	ENSMUSG00000066415	Msl2	E130103E02Rik|Msl2l1|Rnf184	MSL complex subunit 2	protein-coding
Bcl11b-wt-9d_peak_10981	chr16	43277789	43278194	+	0	0	intron (NM_181058, intron 1 of 6)	intron (NM_181058, intron 1 of 6)	30707	NM_019778	56490	Mm.136238	NM_019778	ENSMUSG00000022708	Zbtb20	1300017A20Rik|7330412A13Rik|A930017C21Rik|D16Wsu73e|DPZF|HOF|J20|ODA-8S|Oda8|Tg(PDGFB-APPSwInd)20Lms|Zfp288	zinc finger and BTB domain containing 20	protein-coding
Bcl11b-wt-9d_peak_5569	chr12	16569322	16569549	+	0	0	intron (NM_172950, intron 5 of 19)	intron (NM_172950, intron 5 of 19)	20335	NM_001130412	14245	Mm.153625	NM_015763	ENSMUSG00000020593	Lpin1	Lipin1|fld	lipin 1	protein-coding
Bcl11b-wt-9d_peak_16121	chr2	131245474	131245904	+	0	0	intron (NM_144888, intron 6 of 6)	intron (NM_144888, intron 6 of 6)	11626	NM_001206382	228607	Mm.287226	NM_144888	ENSMUSG00000037523	Mavs	D430028G21Rik|IPS-1|Visa|cardif	mitochondrial antiviral signaling protein	protein-coding
Bcl11b-wt-9d_peak_13047	chr18	34692131	34692509	+	0	0	intron (NM_010280, intron 4 of 7)	MTE2a|LTR|ERVL-MaLR	28067	NM_010280	14587	Mm.16520	NM_010280	ENSMUSG00000024366	Gfra3	GFRalpha3|Y15110	glial cell line derived neurotrophic factor family receptor alpha 3	protein-coding
Bcl11b-wt-9d_peak_18464	chr3	157931600	157932478	+	0	0	Intergenic	RLTR9B|LTR|ERVK	-6976	NM_145953	107869	Mm.28301	NM_145953	ENSMUSG00000028179	Cth	0610010I13Rik|AI314617|BC019483|CSE|Cys3	cystathionase (cystathionine gamma-lyase)	protein-coding
Bcl11b-wt-9d_peak_10557	chr16	16500490	16501272	+	0	0	intron (NM_139232, intron 2 of 16)	Lx8|LINE|L1	26530	NM_001301818	224014	Mm.256131	NM_139232	ENSMUSG00000022788	Fgd4	9030023J02Rik|9330209B17Rik|Frabp|ZFYVE6	FYVE, RhoGEF and PH domain containing 4	protein-coding
Bcl11b-wt-9d_peak_13967	chr19	8997621	8998118	+	0	0	intron (NM_001039959, intron 1 of 5)	intron (NM_001039959, intron 1 of 5)	8585	NM_001039959	66395	Mm.203866	NM_009643	ENSMUSG00000069833	Ahnak	DY6	AHNAK nucleoprotein (desmoyokin)	protein-coding
Bcl11b-wt-9d_peak_15396	chr2	60210472	60211286	+	0	0	intron (NM_020575, intron 1 of 9)	intron (NM_020575, intron 1 of 9)	943	NM_020575	57438	Mm.260635	NM_020575	ENSMUSG00000026977	2023-03-07	Axo|Axot|Gtrgeo17	membrane-associated ring finger (C3HC4) 7	protein-coding
Bcl11b-wt-9d_peak_13671	chr18	82511969	82512494	+	0	0	intron (NM_001025245, intron 2 of 3)	intron (NM_001025245, intron 2 of 3)	37108	NM_010777	17196	Mm.252063	NM_010777	ENSMUSG00000041607	Mbp	C76307|Hmbpr|R75289|golli-mbp|jve|mld|shi	myelin basic protein	protein-coding
Bcl11b-wt-9d_peak_26519	chr8	57615183	57615639	+	0	0	intron (NM_001167981, intron 1 of 11)	intron (NM_001167981, intron 1 of 11)	-36342	NR_040698	100502619	Mm.393851	NR_040698		AW046200	-	expressed sequence AW046200	ncRNA
Bcl11b-wt-9d_peak_6088	chr12	79149632	79149990	+	0	0	intron (NM_009705, intron 3 of 7)	intron (NM_009705, intron 3 of 7)	19023	NM_009705	11847	Mm.3506	NM_009705	ENSMUSG00000021125	Arg2	AII|AU022422	arginase type II	protein-coding
Bcl11b-wt-9d_peak_26038	chr8	5859667	5859979	+	0	0	Intergenic	RLTR9D|LTR|ERVK	-754536	NM_011388	20494	Mm.3500	NM_011388	ENSMUSG00000023073	Slc10a2	9130221J18Rik|AI605518|ASBT|IBAT|ISBT	solute carrier family 10, member 2	protein-coding
Bcl11b-wt-9d_peak_12143	chr17	36861704	36862040	+	0	0	intron (NM_001024134, intron 6 of 6)	B1F1|SINE|Alu	5315	NM_001024134	69097	Mm.307027	NM_001024134	ENSMUSG00000050747	Trim15	1810012B10Rik	tripartite motif-containing 15	protein-coding
Bcl11b-wt-9d_peak_16439	chr2	154899200	154899521	+	0	0	Intergenic	RLTR13B2|LTR|ERVK	-6454	NM_026030	67204	Mm.377134	NM_026030	ENSMUSG00000074656	Eif2s2	2810026E11Rik|38kDa|AA408636|AA571381|AA986487|AW822225|D2Ertd303e|EIF2|EIF2B	eukaryotic translation initiation factor 2, subunit 2 (beta)	protein-coding
Bcl11b-wt-9d_peak_25434	chr7	114991090	114991665	+	0	0	Intergenic	Intergenic	40103	NR_040319	101786	Mm.395157	NR_040317	ENSMUSG00000108379	A730082K24Rik	AU044236	RIKEN cDNA A730082K24 gene	ncRNA
Bcl11b-wt-9d_peak_4522	chr11	85704254	85704597	+	0	0	intron (NR_045875, intron 5 of 5)	intron (NR_045875, intron 5 of 5)	15319	NR_045875	71489	Mm.442482	NR_045875	ENSMUSG00000086199	Bcas3os1	8430403D17Rik	breast carcinoma amplified sequence 3, opposite strand 1	ncRNA
Bcl11b-wt-9d_peak_24379	chr7	26783179	26783655	+	0	0	Intergenic	Intergenic	-25510	NM_013809	13108	Mm.102312	NM_013809	ENSMUSG00000049685	Cyp2g1	-	cytochrome P450, family 2, subfamily g, polypeptide 1	protein-coding
Bcl11b-wt-9d_peak_27069	chr8	104509277	104509699	+	0	0	intron (NM_180958, intron 1 of 19)	CpG-14407	399	NM_180958	320022	Mm.249775	NM_180958	ENSMUSG00000052616	Terb1	4930532D21Rik|BB085179|Ccdc79	telomere repeat binding bouquet formation protein 1	protein-coding
Bcl11b-wt-9d_peak_5968	chr12	70911091	70911323	+	0	0	Intergenic	MIR|SINE|MIR	-26650	NM_019785	56444	Mm.29317	NM_019785	ENSMUSG00000021076	Actr10	Actr11|Arp11	ARP10 actin-related protein 10	protein-coding
Bcl11b-wt-9d_peak_3110	chr10	115826373	115826572	+	0	0	intron (NM_001168679, intron 2 of 8)	intron (NM_001168679, intron 2 of 8)	9188	NM_001168679	216350	Mm.22270	NM_146010	ENSMUSG00000034127	Tspan8	C76990|E330007O21Rik|Tm4sf3	tetraspanin 8	protein-coding
Bcl11b-wt-9d_peak_15263	chr2	38449170	38449369	+	0	0	Intergenic	ORR1F|LTR|ERVL-MaLR	-62428	NM_021606	59126	Mm.143818	NM_021606	ENSMUSG00000026749	Nek6	1300007C09Rik	NIMA (never in mitosis gene a)-related expressed kinase 6	protein-coding
Bcl11b-wt-9d_peak_29770	chrX	162967510	162967822	+	0	0	intron (NM_001358398, intron 13 of 18)	intron (NM_001358398, intron 13 of 18)	-3067	NM_009789	12309	Mm.6891	NM_009789	ENSMUSG00000040808	S100g	AU042539|CABP1|CaBP-D9K|Cabp9k|Calb3	S100 calcium binding protein G	protein-coding
Bcl11b-wt-9d_peak_6453	chr12	108234383	108234582	+	0	0	intron (NM_001159910, intron 1 of 5)	intron (NM_001159910, intron 1 of 5)	40911	NM_001159910	668158		NM_001159910	ENSMUSG00000084883	Ccdc85c	EG668158|Gm265|Gm9010|hhy	coiled-coil domain containing 85C	protein-coding
Bcl11b-wt-9d_peak_26516	chr8	57594217	57594537	+	0	0	intron (NM_001167981, intron 1 of 11)	intron (NM_001167981, intron 1 of 11)	-57376	NR_040698	100502619	Mm.393851	NR_040698		AW046200	-	expressed sequence AW046200	ncRNA
Bcl11b-wt-9d_peak_2081	chr10	28098930	28099643	+	0	0	intron (NM_001359355, intron 1 of 33)	intron (NM_001359355, intron 1 of 33)	24466	NM_001359355	19272	Mm.332303	NM_008983	ENSMUSG00000019889	Ptprk	AI853699|PTPk|RPTPkappa	protein tyrosine phosphatase, receptor type, K	protein-coding
Bcl11b-wt-9d_peak_29320	chrX	13469281	13469689	+	0	0	intron (NM_173415, intron 3 of 3)	intron (NM_173415, intron 3 of 3)	8395	NM_173415	236690	Mm.90233	NM_173415	ENSMUSG00000051228	Nyx	CLNP|CSNB1|CSNB4|nob	nyctalopin	protein-coding
Bcl11b-wt-9d_peak_21875	chr5	123670642	123670841	+	0	0	intron (NM_001359220, intron 1 of 23)	intron (NM_001359220, intron 1 of 23)	13620	NM_001359224	56430	Mm.241109	NM_019765	ENSMUSG00000049550	Clip1	1110007I12Rik|4631429H07Rik|AV017631|C81039|CLIP-170|CLIP170|CYLN1|Clip50|Rsn|mKIAA4046|restin	CAP-GLY domain containing linker protein 1	protein-coding
Bcl11b-wt-9d_peak_7963	chr13	115563020	115563219	+	0	0	Intergenic	RLTR33|LTR|ERVK	-461155	NM_001033228	109700	Mm.317280	NM_001033228	ENSMUSG00000042284	Itga1	CD49A|E130012M19Rik|Vla1	integrin alpha 1	protein-coding
Bcl11b-wt-9d_peak_19678	chr4	126467929	126468236	+	0	0	intron (NM_001317173, intron 1 of 18)	intron (NM_001317173, intron 1 of 18)	501	NM_001317174	236511	Mm.30800	NM_153403	ENSMUSG00000041530	Ago1	Eif2c1	argonaute RISC catalytic subunit 1	protein-coding
Bcl11b-wt-9d_peak_29047	chr9	118496765	118497471	+	0	0	Intergenic	Intergenic	-9200	NM_018748	54214	Mm.10409	NM_018748	ENSMUSG00000038708	Golga4	AI225887|AU019508|Olp-1	golgi autoantigen, golgin subfamily a, 4	protein-coding
Bcl11b-wt-9d_peak_3670	chr11	31838297	31838887	+	0	0	Intergenic	Intergenic	-14045	NR_102311	414116	Mm.150222	NR_102310	ENSMUSG00000085772	D630024D03Rik	-	RIKEN cDNA D630024D03 gene	ncRNA
Bcl11b-wt-9d_peak_20190	chr4	144644248	144644738	+	0	0	Intergenic	RLTR21|LTR|ERVK	30786	NM_001081248	435815	Mm.439623	NM_001081248	ENSMUSG00000070609	Aadacl4	Gm13177	arylacetamide deacetylase like 4	protein-coding
Bcl11b-wt-9d_peak_1261	chr1	156462356	156462555	+	0	0	intron (NM_009230, intron 2 of 15)	B1_Mur3|SINE|Alu	11873	NM_009230	20652	Mm.28099	NM_009230	ENSMUSG00000026600	Soat1	8430426K15Rik|ACAT-1|AW550831|Acact|ald|hid	sterol O-acyltransferase 1	protein-coding
Bcl11b-wt-9d_peak_27355	chr8	119585824	119586198	+	0	0	intron (NM_026648, intron 5 of 11)	RLTR1B-int|LTR|ERV1	10776	NM_026648	68270	Mm.41977	NM_026648	ENSMUSG00000031831	Dnaaf1	4930457P18Rik|Lrrc50|m4Bei	dynein, axonemal assembly factor 1	protein-coding
Bcl11b-wt-9d_peak_16168	chr2	133564400	133564839	+	0	0	promoter-TSS (NR_037273)	promoter-TSS (NR_037273)	-89	NR_037273	100526500		NR_037273	ENSMUSG00000093338	Mir3090	mmu-mir-3090	microRNA 3090	ncRNA
Bcl11b-wt-9d_peak_183	chr1	37510337	37510693	+	0	0	intron (NM_173870, intron 2 of 15)	intron (NM_173870, intron 2 of 15)	-21910	NR_024017	77633	Mm.483177	NR_024017	ENSMUSG00000103948	4930594C11Rik	-	G1 to S phase transition pseudogene	pseudo
Bcl11b-wt-9d_peak_16989	chr3	8891245	8891607	+	0	0	intron (NM_025434, intron 2 of 2)	intron (NM_025434, intron 2 of 2)	32431	NM_025434	66230	Mm.38460	NM_025434	ENSMUSG00000040269	Mrps28	1500012D08Rik|AW061224	mitochondrial ribosomal protein S28	protein-coding
Bcl11b-wt-9d_peak_20473	chr5	3216111	3216497	+	0	0	Intergenic	Intergenic	-127589	NM_009873	12571	Mm.31672	NM_009873	ENSMUSG00000040274	Cdk6	AI504062|Crk2	cyclin-dependent kinase 6	protein-coding
Bcl11b-wt-9d_peak_29536	chrX	95026318	95026976	+	0	0	promoter-TSS (NM_178753)	promoter-TSS (NM_178753)	35	NM_178753	270624	Mm.115205	NM_178753	ENSMUSG00000071722	Spin4	9630042H07Rik	spindlin family, member 4	protein-coding
Bcl11b-wt-9d_peak_7777	chr13	100592703	100593199	+	0	0	Intergenic	IAPEz-int|LTR|ERVK	23993	NM_178410	218518	Mm.25300	NM_178410	ENSMUSG00000021636	Marveld2	BC003296|MARVD2|Mrvldc2|Tric|Trica|Tricb|Tricc	MARVEL (membrane-associating) domain containing 2	protein-coding
Bcl11b-wt-9d_peak_18756	chr4	43563159	43563414	+	0	0	promoter-TSS (NM_011602)	promoter-TSS (NM_011602)	628	NM_013497	12913	Mm.12407	NM_013497	ENSMUSG00000028466	Creb3	AU044960|AW538053|C80076|LZIP|LZIP-1|LZIP-2|Luman	cAMP responsive element binding protein 3	protein-coding
Bcl11b-wt-9d_peak_3030	chr10	107746837	107747095	+	0	0	Intergenic	Intergenic	-27025	NM_001081432	237523	Mm.391418	NM_001081432	ENSMUSG00000035916	Ptprq	R-PTP-Q	protein tyrosine phosphatase, receptor type, Q	protein-coding
Bcl11b-wt-9d_peak_16561	chr2	160353506	160353858	+	0	0	Intergenic	Intergenic	13383	NM_010658	16658	Mm.330745	NM_010658	ENSMUSG00000074622	Mafb	Kreisler|Krml|Krml1|kr	v-maf musculoaponeurotic fibrosarcoma oncogene family, protein B (avian)	protein-coding
Bcl11b-wt-9d_peak_16864	chr2	175964931	175965671	+	0	0	intron (NM_001177480, intron 4 of 4).2	intron (NM_001177480, intron 4 of 4).2	-34201	NM_001177405	667962	Mm.422667	NM_001177405	ENSMUSG00000089756	Zfp966	Gm8898	zinc finger protein 966	protein-coding
Bcl11b-wt-9d_peak_15135	chr2	31469940	31470924	+	0	0	intron (NR_002687, intron 1 of 15)	intron (NR_002687, intron 1 of 15)	124	NR_002687	432466	Mm.333323	NR_002687	ENSMUSG00000046687	Gm5424	EG432466	argininosuccinate synthase pseudogene	pseudo
Bcl11b-wt-9d_peak_8996	chr14	104467868	104468105	+	0	0	promoter-TSS (NM_011143)	promoter-TSS (NM_011143)	13	NM_011143	18996	Mm.246550	NM_011143	ENSMUSG00000048349	Pou4f1	Brn-3|Brn-3.0|Brn3|Brn3.0|Brn3a|E130119J07Rik	POU domain, class 4, transcription factor 1	protein-coding
Bcl11b-wt-9d_peak_2921	chr10	95152829	95153092	+	0	0	Intergenic	Intergenic	-7135	NR_131146	628062		NR_131146	ENSMUSG00000112481	Gm29684	-	predicted gene, 29684	ncRNA
Bcl11b-wt-9d_peak_5957	chr12	69778142	69778341	+	0	0	intron (NM_183294, intron 2 of 9)	intron (NM_183294, intron 2 of 9)	-12103	NR_033573	74724	Mm.399254	NR_033573		4930512B01Rik	4930472D12Rik	RIKEN cDNA 4930512B01 gene	ncRNA
Bcl11b-wt-9d_peak_9420	chr15	39174094	39174481	+	0	0	Intergenic	IAPEz-int|LTR|ERVK	-23999	NM_001256383	116838	Mm.309296	NM_053271	ENSMUSG00000037386	Rims2	2810036I15Rik|AW048769|RIM2|Rab3ip2|Rim2(+40A)|Rim2(+44A)|Rim2(+4A)|Serg2|Syt3-rs|mKIAA0751	regulating synaptic membrane exocytosis 2	protein-coding
Bcl11b-wt-9d_peak_10945	chr16	37796847	37797324	+	0	0	intron (NM_008047, intron 2 of 10)	RLTR10-int|LTR|ERVK	20030	NM_008047	14314	Mm.182434	NM_008047	ENSMUSG00000022816	Fstl1	AI316791|AW107808|Fstl|TSC-36	follistatin-like 1	protein-coding
Bcl11b-wt-9d_peak_3157	chr10	118787193	118787435	+	0	0	Intergenic	Intergenic	-71588	NR_155867	102636202	Mm.407006	NR_155867		Gm33337	-	predicted gene, 33337	ncRNA
Bcl11b-wt-9d_peak_23421	chr6	108442369	108442743	+	0	0	intron (NM_010585, intron 44 of 61)	intron (NM_010585, intron 44 of 61)	-47187	NR_106121	102465766		NR_106121	ENSMUSG00000105697	Mir7661	mmu-mir-7661	microRNA 7661	ncRNA
Bcl11b-wt-9d_peak_3754	chr11	45944021	45944315	+	0	0	intron (NM_028185, intron 1 of 3)	intron (NM_028185, intron 1 of 3)	767	NM_028185	72290	Mm.249827	NM_028185	ENSMUSG00000044847	Lsm11	2210404M20Rik|AV079530	U7 snRNP-specific Sm-like protein LSM11	protein-coding
Bcl11b-wt-9d_peak_26397	chr8	41394362	41395050	+	0	0	Intergenic	B1_Mus2|SINE|Alu	-20009	NM_019734	11886	Mm.22547	NM_019734	ENSMUSG00000031591	Asah1	2310081N20Rik|AC|Asah	N-acylsphingosine amidohydrolase 1	protein-coding
Bcl11b-wt-9d_peak_445	chr1	64313863	64314270	+	0	0	Intergenic	RLTR10-int|LTR|ERVK	-192677	NM_033563	93691	Mm.29466	NM_033563	ENSMUSG00000025959	Klf7	9830124P08Rik	Kruppel-like factor 7 (ubiquitous)	protein-coding
Bcl11b-wt-9d_peak_14334	chr19	38191442	38191700	+	0	0	intron (NM_001081075, intron 12 of 13)	intron (NM_001081075, intron 12 of 13)	32581	NM_001081075	70567	Mm.30607	NM_027466	ENSMUSG00000054237	Fra10ac1	5730455O13Rik|AI448293	FRA10AC1 homolog (human)	protein-coding
Bcl11b-wt-9d_peak_24698	chr7	45323833	45324041	+	0	0	intron (NM_175130, intron 6 of 24)	ORR1C1|LTR|ERVL-MaLR	-1021	NR_110499	100040970	Mm.289810	NR_110499	ENSMUSG00000046721	Rpl14-ps1	Gm9811	ribosomal protein L14, pseudogene 1	pseudo
Bcl11b-wt-9d_peak_19788	chr4	130715209	130715409	+	0	0	intron (NM_001356566, intron 3 of 17)	intron (NM_001356566, intron 3 of 17)	-34329	NR_028565	100217460		NR_028565	ENSMUSG00000065196	Snord85	MBII-251|Z50	small nucleolar RNA, C/D box 85	snoRNA
Bcl11b-wt-9d_peak_18848	chr4	47437415	47437826	+	0	0	Intergenic	Intergenic	36747	NM_019998	56737	Mm.22218	NM_019998	ENSMUSG00000039740	Alg2	1110018A23Rik|1300013N08Rik|ALPG2|CDGIi|MNCb-5081	asparagine-linked glycosylation 2 (alpha-1,3-mannosyltransferase)	protein-coding
Bcl11b-wt-9d_peak_26095	chr8	12502415	12502620	+	0	0	Intergenic	Intergenic	-70519	NM_024279	78634	Mm.116871	NM_024279	ENSMUSG00000010435	Spaca7	1700094C09Rik	sperm acrosome associated 7	protein-coding
Bcl11b-wt-9d_peak_8769	chr14	69791762	69791988	+	0	0	intron (NM_153514, intron 7 of 9)	intron (NM_153514, intron 7 of 9)	13670	NM_153514	246710	Mm.102367	NM_153514	ENSMUSG00000022075	Rhobtb2	Dbc2|E130206H14Rik|mKIAA0717	Rho-related BTB domain containing 2	protein-coding
Bcl11b-wt-9d_peak_1277	chr1	156838277	156838608	+	0	0	promoter-TSS (NM_028333)	promoter-TSS (NM_028333)	-581	NM_028333	72713	Mm.389206	NM_028333	ENSMUSG00000033544	Angptl1	2810039D03Rik|ANG3|ANGPT3|ANGY|ARP1	angiopoietin-like 1	protein-coding
Bcl11b-wt-9d_peak_17396	chr3	63609565	63610119	+	0	0	Intergenic	ERVB7_2B-LTR_MM|LTR|ERVK	-125936	NM_001369305	102637511		NM_001369305	ENSMUSG00000103476	Strit1	DWORF|Gm34302	small transmembrane regulator of ion transport 1	protein-coding
Bcl11b-wt-9d_peak_27897	chr9	36832401	36832890	+	0	0	promoter-TSS (NM_001357614)	promoter-TSS (NM_001357614)	-95	NM_001357613	235180	Mm.5264	NM_183171	ENSMUSG00000032118	Fez1	UNC-76|UNC76	fasciculation and elongation protein zeta 1 (zygin I)	protein-coding
Bcl11b-wt-9d_peak_24751	chr7	46459429	46460349	+	0	0	intron (NM_013789, intron 10 of 10)	intron (NM_013789, intron 10 of 10)	63421	NM_008421	16502	Mm.249386	NM_008421	ENSMUSG00000058975	Kcnc1	C230009H10Rik|KShIIIB|KV4|Kcr2-1|Kv3.1|NGK2|Shaw	potassium voltage gated channel, Shaw-related subfamily, member 1	protein-coding
Bcl11b-wt-9d_peak_26585	chr8	68827801	68828126	+	0	0	3' UTR (NM_001293792, exon 18 of 18)	3' UTR (NM_001293792, exon 18 of 18)	34034	NM_001293791	70885	Mm.252421	NM_027590	ENSMUSG00000031864	Ints10	4921521J11Rik|AI462004	integrator complex subunit 10	protein-coding
Bcl11b-wt-9d_peak_10355	chr15	103220845	103221205	+	0	0	intron (NM_001358950, intron 1 of 4)	intron (NM_001358950, intron 1 of 4)	-5673	NM_001110216	12419	Mm.262059	NM_007626	ENSMUSG00000009575	Cbx5	2610029O15Rik|C75991|HP1|Hp1a|Hp1alpha	chromobox 5	protein-coding
Bcl11b-wt-9d_peak_19400	chr4	114545883	114546092	+	0	0	intron (NM_001085549, intron 2 of 6)	MLT1A0|LTR|ERVL-MaLR	139263	NM_001085549	666048	Mm.331779	NM_001085549	ENSMUSG00000070867	Trabd2b	Gm12824|Hkat	TraB domain containing 2B	protein-coding
Bcl11b-wt-9d_peak_6706	chr13	13220227	13220426	+	0	0	Intergenic	RLTR9D|LTR|ERVK	37610	NM_001311129	107849	Mm.392548	NM_181852	ENSMUSG00000055360	Prl2c5	Ghd3|MRP-4|Mrpplf4|PLF-4	prolactin family 2, subfamily c, member 5	protein-coding
Bcl11b-wt-9d_peak_14834	chr2	15526068	15526679	+	0	0	promoter-TSS (NM_001310455)	promoter-TSS (NM_001310455)	-106	NM_001310455	102635496		NM_001310455	ENSMUSG00000075520	Malrd1	Diet1|Gm13318|Gm13364	MAM and LDL receptor class A domain containing 1	protein-coding
Bcl11b-wt-9d_peak_17866	chr3	100439046	100439382	+	0	0	Intergenic	Intergenic	12809	NR_040543	73806	Mm.396549	NR_040543	ENSMUSG00000086923	4930406D18Rik	-	RIKEN cDNA 4930406D18 gene	ncRNA
Bcl11b-wt-9d_peak_2212	chr10	42902161	42902496	+	0	0	intron (NM_001359265, intron 1 of 6)	ORR1A0|LTR|ERVL-MaLR	41816	NM_001359265	268297	Mm.98731	NM_172938	ENSMUSG00000044770	Scml4	9330161D17|mFLJ00197	Scm polycomb group protein like 4	protein-coding
Bcl11b-wt-9d_peak_14464	chr19	44519078	44519332	+	0	0	exon (NM_001033343, exon 21 of 26)	exon (NM_001033343, exon 21 of 26)	25733	NM_011720	22423	Mm.88365	NM_011720	ENSMUSG00000036961	Wnt8b	-	wingless-type MMTV integration site family, member 8B	protein-coding
Bcl11b-wt-9d_peak_28800	chr9	103983535	103983818	+	0	0	Intergenic	ORR1E|LTR|ERVL-MaLR	-18868	NM_172460	74025	Mm.479273	NM_028721	ENSMUSG00000032558	Nphp3	3632410F03Rik|AI550417|C230078J01|D330020E01Rik|pcy	nephronophthisis 3 (adolescent)	protein-coding
Bcl11b-wt-9d_peak_5397	chr11	120310814	120311215	+	0	0	Intergenic	CpG	36399	NR_105900	102465564		NR_105900	ENSMUSG00000098955	Mir6935	Gm27344|mmu-mir-6935	microRNA 6935	ncRNA
Bcl11b-wt-9d_peak_14944	chr2	25246304	25246598	+	0	0	exon (NM_001252542, exon 13 of 14)	exon (NM_001252542, exon 13 of 14)	3522	NM_176834	68846	Mm.24777	NM_176834	ENSMUSG00000044628	Rnf208	1110061N23Rik	ring finger protein 208	protein-coding
Bcl11b-wt-9d_peak_25206	chr7	100005895	100006228	+	0	0	promoter-TSS (NM_133709)	promoter-TSS (NM_133709)	-343	NM_133709	69121	Mm.285295	NM_133709	ENSMUSG00000030732	Chrdl2	1810022C01Rik|Chl2	chordin-like 2	protein-coding
Bcl11b-wt-9d_peak_24759	chr7	46833888	46834143	+	0	0	Intergenic	Intergenic	-11789	NR_102727	16828	Mm.29324	NM_010699	ENSMUSG00000063229	Ldha	Ldh1|Ldhm|l7R2	lactate dehydrogenase A	protein-coding
Bcl11b-wt-9d_peak_15946	chr2	119787177	119787904	+	0	0	promoter-TSS (NM_001163701)	promoter-TSS (NM_001163701)	-3	NM_177294	68925	Mm.30496	NM_177294	ENSMUSG00000034032	Rpap1	1190005L06Rik|A730023M06Rik|AU041788|AW107702|mKIAA1403	RNA polymerase II associated protein 1	protein-coding
Bcl11b-wt-9d_peak_8782	chr14	70168015	70168282	+	0	0	intron (NM_145978, intron 6 of 9)	intron (NM_145978, intron 6 of 9)	-8646	NM_001112735	268759	Mm.12148	NM_001004155	ENSMUSG00000044551	9930012K11Rik	-	RIKEN cDNA 9930012K11 gene	protein-coding
Bcl11b-wt-9d_peak_8393	chr14	47613179	47613730	+	0	0	Intergenic	L1ME3Cz|LINE|L1	-35857	NM_001293636	16709	Mm.3110	NM_008477	ENSMUSG00000021843	Ktn1	-	kinectin 1	protein-coding
Bcl11b-wt-9d_peak_23624	chr6	121255872	121256198	+	0	0	intron (NM_011909, intron 4 of 10)	MTD|LTR|ERVL-MaLR	10129	NM_011909	24110	Mm.326911	NM_011909	ENSMUSG00000030107	Usp18	1110058H21Rik|AW047653|UBP43|Ubp15	ubiquitin specific peptidase 18	protein-coding
Bcl11b-wt-9d_peak_22618	chr6	29864751	29865151	+	0	0	intron (NM_001347084, intron 3 of 17)	MTC|LTR|ERVL-MaLR	5355	NM_001171001	74340	Mm.210899	NM_021414	ENSMUSG00000029772	Ahcyl2	4631427C17Rik|AI227036|Adohcyase3|mKIAA0828	S-adenosylhomocysteine hydrolase-like 2	protein-coding
Bcl11b-wt-9d_peak_28002	chr9	44510260	44510580	+	0	0	3' UTR (NM_030256, exon 9 of 9)	3' UTR (NM_030256, exon 9 of 9)	11284	NM_030256	80288	Mm.370270	NM_030256	ENSMUSG00000063382	Bcl9l	B9L|BC003321|BCL9-2|DLNB11	B cell CLL/lymphoma 9-like	protein-coding
Bcl11b-wt-9d_peak_1029	chr1	133353578	133353904	+	0	0	intron (NM_031192, intron 1 of 8)	intron (NM_031192, intron 1 of 8)	3067	NM_031192	19701	Mm.220955	NM_031192	ENSMUSG00000070645	Ren1	D19352|Ren|Ren-1|Ren-A|Ren1c|Ren1d|Rn-1|Rnr	renin 1 structural	protein-coding
Bcl11b-wt-9d_peak_21350	chr5	93127826	93128374	+	0	0	intron (NM_001009818, intron 1 of 9)	intron (NM_001009818, intron 1 of 9)	34684	NM_001310669	52398	Mm.394184	NM_001009818	ENSMUSG00000058013	2023-09-11	6230410I01Rik|AW548875|D5Ertd606e	septin 11	protein-coding
Bcl11b-wt-9d_peak_16587	chr2	163285410	163285979	+	0	0	intron (NM_001363064, intron 3 of 8)	intron (NM_001363064, intron 3 of 8)	60240	NM_001363064	269389	Mm.207709	NM_001098799	ENSMUSG00000074607	Tox2	AI851523|AV026525|BI987407|Gcx1|RxHMG1	TOX high mobility group box family member 2	protein-coding
Bcl11b-wt-9d_peak_29569	chrX	101254238	101254493	+	0	0	promoter-TSS (NM_018789)	promoter-TSS (NM_018789)	-163	NM_018789	54601	Mm.240299	NM_018789	ENSMUSG00000042903	Foxo4	Afxh|Mllt7|afx	forkhead box O4	protein-coding
Bcl11b-wt-9d_peak_10430	chr16	5226703	5227062	+	0	0	Intergenic	ERVB4_1B-I_MM-int|LTR|ERVK	-4583	NM_001033220	239691	Mm.325639	NM_001033220	ENSMUSG00000051669	AU021092	-	expressed sequence AU021092	protein-coding
Bcl11b-wt-9d_peak_16844	chr2	174659996	174661014	+	0	0	intron (NM_001099328, intron 3 of 4)	intron (NM_001099328, intron 3 of 4)	16971	NM_001099328	100043757	Mm.48711	NM_001099328	ENSMUSG00000050600	Zfp831	-	zinc finger protein 831	protein-coding
Bcl11b-wt-9d_peak_29656	chrX	136269911	136270464	+	0	0	promoter-TSS (NM_001110234)	promoter-TSS (NM_001110234)	-66	NM_001110234	12070	Mm.90787	NM_009750	ENSMUSG00000046432	Bex3	AL033356|DXWsu67e|Gcap27|Nade|Ngfrap1	brain expressed X-linked 3	protein-coding
Bcl11b-wt-9d_peak_28799	chr9	103983002	103983212	+	0	0	Intergenic	(TCC)n|Simple_repeat|Simple_repeat	-19437	NM_172460	74025	Mm.479273	NM_028721	ENSMUSG00000032558	Nphp3	3632410F03Rik|AI550417|C230078J01|D330020E01Rik|pcy	nephronophthisis 3 (adolescent)	protein-coding
Bcl11b-wt-9d_peak_13576	chr18	74733188	74733800	+	0	0	intron (NM_201600, intron 30 of 38)	intron (NM_201600, intron 30 of 38)	44961	NR_028560	100217466		NR_028560		Scarna17	MBII-119	small Cajal body-specific RNA 17	ncRNA
Bcl11b-wt-9d_peak_24524	chr7	30559497	30560013	+	0	0	promoter-TSS (NM_001290569)	promoter-TSS (NM_001290569)	-109	NM_029377	75660	Mm.379242	NM_029377	ENSMUSG00000036845	Lin37	1810054G18Rik	lin-37 homolog (C. elegans)	protein-coding
Bcl11b-wt-9d_peak_29400	chrX	48234556	48234793	+	0	0	Intergenic	Intergenic	-22260	NM_028276	72554	Mm.336045	NM_028276	ENSMUSG00000063785	Utp14a	2700066J21Rik|JsdX|NY-CO-16|SDCCAG16|T25628|mKIAA0266	UTP14A small subunit processome component	protein-coding
Bcl11b-wt-9d_peak_25278	chr7	103909715	103910021	+	0	0	Intergenic	Intergenic	3526	NM_013616	18365	Mm.377106	NM_013616	ENSMUSG00000110259	Olfr65	5'[b]3|5'beta3|MOR1-1|MOR1-2|ORL670|Olfr64	olfactory receptor 65	protein-coding
Bcl11b-wt-9d_peak_9228	chr15	12577016	12577300	+	0	0	intron (NM_001081064, intron 3 of 25)	intron (NM_001081064, intron 3 of 25)	162734	NM_001081064	68070	Mm.423205	NM_001081064	ENSMUSG00000022197	Pdzd2	4930537L06Rik|A930022H17Rik|Gm21706|Gm82|Pdzk3	PDZ domain containing 2	protein-coding
Bcl11b-wt-9d_peak_7752	chr13	100016084	100016284	+	0	0	promoter-TSS (NM_030026)	promoter-TSS (NM_030026)	-545	NM_030026	78038	Mm.137327	NM_030026	ENSMUSG00000021646	Mccc2	4930552N12Rik|MCCB	methylcrotonoyl-Coenzyme A carboxylase 2 (beta)	protein-coding
Bcl11b-wt-9d_peak_2892	chr10	93641041	93641240	+	0	0	promoter-TSS (NM_021320)	promoter-TSS (NM_021320)	91	NM_021320	57764	Mm.483868	NM_021320	ENSMUSG00000020019	Ntn4	-	netrin 4	protein-coding
Bcl11b-wt-9d_peak_15040	chr2	27704069	27704383	+	0	0	intron (NM_011305, intron 1 of 9)	intron (NM_011305, intron 1 of 9)	-5066	NM_001290481	20181	Mm.24624	NM_011305	ENSMUSG00000015846	Rxra	9530071D11Rik|Nr2b1|RXRalpha1	retinoid X receptor alpha	protein-coding
Bcl11b-wt-9d_peak_24948	chr7	75609535	75610723	+	0	0	exon (NM_029332, exon 7 of 37)	exon (NM_029332, exon 7 of 37)	154595	NM_029332	75547	Mm.216107	NM_029332	ENSMUSG00000066406	Akap13	1700026G02Rik|5730522G15Rik|5830460E08Rik|AKAP-13|AKAP-Lbc|BRX|Ht31|LBC|PROTO-LB|PROTO-LBC	A kinase (PRKA) anchor protein 13	protein-coding
Bcl11b-wt-9d_peak_9374	chr15	37242398	37242796	+	0	0	intron (NM_026496, intron 1 of 15)	intron (NM_026496, intron 1 of 15)	-9438	NR_155441	105245924	Mm.391911	NR_155441	ENSMUSG00000089804	Gm16136	-	predicted gene 16136	ncRNA
Bcl11b-wt-9d_peak_15297	chr2	48787059	48787258	+	0	0	Intergenic	RLTR10|LTR|ERVK	-26951	NM_007396	11480	Mm.314338	NM_007396	ENSMUSG00000052155	Acvr2a	ActrIIa|Acvr2|TactrII	activin receptor IIA	protein-coding
Bcl11b-wt-9d_peak_24344	chr7	25179810	25180032	+	0	0	Intergenic	CpG	24852	NR_045848	434147	Mm.59171	NM_001033781	ENSMUSG00000074274	D930028M14Rik	EG434147	RIKEN cDNA D930028M14 gene	ncRNA
Bcl11b-wt-9d_peak_244	chr1	40720747	40720998	+	0	0	intron (NM_001033289, intron 2 of 11)	intron (NM_001033289, intron 2 of 11)	39160	NM_001033289	226999	Mm.256414	NM_001033289	ENSMUSG00000026062	Slc9a2	2210416H12Rik|4932415O19Rik|AV333884|NHE2	solute carrier family 9 (sodium/hydrogen exchanger), member 2	protein-coding
Bcl11b-wt-9d_peak_6874	chr13	28116034	28116437	+	0	0	Intergenic	RLTR13B3|LTR|ERVK	-26249	NM_023746	28078	Mm.155058	NM_023746	ENSMUSG00000017064	Prl5a1	1600013P04Rik|D13Wsu14e|Ghd24|PLP-L|Prlpl	prolactin family 5, subfamily a, member 1	protein-coding
Bcl11b-wt-9d_peak_14468	chr19	44582677	44582907	+	0	0	Intergenic	Intergenic	19938	NM_176958	319594	Mm.145278	NM_176958	ENSMUSG00000036450	Hif1an	2310046M24Rik|A830014H24Rik|FIH|FIH1	hypoxia-inducible factor 1, alpha subunit inhibitor	protein-coding
Bcl11b-wt-9d_peak_29159	chr9	122886655	122887164	+	0	0	promoter-TSS (NM_001177505)	promoter-TSS (NM_001177505)	91	NM_001177505	382118	Mm.86999	NM_001177505	ENSMUSG00000063488	Zkscan7	BC042569|Zfp167	zinc finger with KRAB and SCAN domains 7	protein-coding
Bcl11b-wt-9d_peak_10454	chr16	9672577	9672796	+	0	0	intron (NM_008170, intron 5 of 13)	intron (NM_008170, intron 5 of 13)	323127	NM_008170	14811	Mm.2953	NM_008170	ENSMUSG00000059003	Grin2a	GluN2A|GluRepsilon1|NMDAR2A|NR2A	glutamate receptor, ionotropic, NMDA2A (epsilon 1)	protein-coding
Bcl11b-wt-9d_peak_12654	chr17	83122833	83123482	+	0	0	Intergenic	Intergenic	-44932	NR_045094	100503434	Mm.187281	NR_045094	ENSMUSG00000117399	Gm19689	-	predicted gene, 19689	ncRNA
Bcl11b-wt-9d_peak_28985	chr9	114324619	114324959	+	0	0	Intergenic	RLTR17D_Mm|LTR|ERVK	-5346	NM_007535	12046	Mm.378887	NM_007535	ENSMUSG00000053820	Bcl2a1c	A1-c	B cell leukemia/lymphoma 2 related protein A1c	protein-coding
Bcl11b-wt-9d_peak_1524	chr1	177479180	177479624	+	0	0	Intergenic	Intergenic	33581	NM_013915	30928	Mm.330700	NM_013915	ENSMUSG00000063659	Zbtb18	RP58|Zfp238|Znf238.|zfp-238	zinc finger and BTB domain containing 18	protein-coding
Bcl11b-wt-9d_peak_9603	chr15	68286975	68287620	+	0	0	Intergenic	Intergenic	-28441	NR_152182	380993	Mm.309526	NM_198644	ENSMUSG00000022335	Zfat	Gm922|Zfat1|Zfp406	zinc finger and AT hook domain containing	protein-coding
Bcl11b-wt-9d_peak_7116	chr13	44408779	44409160	+	0	0	Intergenic	Intergenic	-30758	NR_045489	69491	Mm.392410	NR_045489	ENSMUSG00000098144	1700029N11Rik	-	RIKEN cDNA 1700029N11 gene	ncRNA
Bcl11b-wt-9d_peak_21496	chr5	105405116	105405315	+	0	0	Intergenic	Intergenic	-10560	NM_001033550	433926	Mm.439781	NM_001033550	ENSMUSG00000070639	Lrrc8b	2210408K08Rik|R75581|Ta-lrrp|mKIAA0231	leucine rich repeat containing 8 family, member B	protein-coding
Bcl11b-wt-9d_peak_24571	chr7	34943830	34944029	+	0	0	intron (NM_008820, intron 5 of 14)	intron (NM_008820, intron 5 of 14)	31522	NM_008820	18624	Mm.69751	NM_008820	ENSMUSG00000063931	Pepd	Pep-4|Pep4|dal	peptidase D	protein-coding
Bcl11b-wt-9d_peak_20462	chr4	156100500	156100738	+	0	0	Intergenic	Intergenic	-9379	NM_145557	230996	Mm.318925	NM_145557	ENSMUSG00000059939	9430015G10Rik	-	RIKEN cDNA 9430015G10 gene	protein-coding
Bcl11b-wt-9d_peak_21282	chr5	91015158	91015787	+	0	0	intron (NM_026788, intron 7 of 7)	intron (NM_026788, intron 7 of 7)	-12045	NM_053087	71920	Mm.197319	NM_053087	ENSMUSG00000035020	Epgn	2310069M11Rik|epigen	epithelial mitogen	protein-coding
Bcl11b-wt-9d_peak_27599	chr8	127377834	127378251	+	0	0	intron (NM_001013580, intron 8 of 13)	intron (NM_001013580, intron 8 of 13)	78430	NM_001013581	93742	Mm.299254	NM_033620	ENSMUSG00000025812	Pard3	AA960621|AI256638|Asip|D8Ertd580e|Par-3|Par3|Pard-3|Pard3a|Phip	par-3 family cell polarity regulator	protein-coding
Bcl11b-wt-9d_peak_1039	chr1	133660876	133661107	+	0	0	promoter-TSS (NM_001166552)	promoter-TSS (NM_001166552)	-106	NM_001166552	667118	Mm.245357	NM_001166552	ENSMUSG00000102049	Zbed6	Gm8466|MGR	zinc finger, BED type containing 6	protein-coding
Bcl11b-wt-9d_peak_5778	chr12	38778713	38779094	+	0	0	Intergenic	CpG	-1179	NM_007960	14009	Mm.4866	NM_007960	ENSMUSG00000004151	Etv1	ER81|Etsrp81	ets variant 1	protein-coding
Bcl11b-wt-9d_peak_23282	chr6	90544438	90544832	+	0	0	Intergenic	Intergenic	-6158	NM_027406	107747	Mm.30035	NM_027406	ENSMUSG00000030088	Aldh1l1	1810048F20Rik|FDH|Fthfd|Neut2	aldehyde dehydrogenase 1 family, member L1	protein-coding
Bcl11b-wt-9d_peak_3251	chr10	126019355	126020104	+	0	0	Intergenic	Intergenic	53510	NM_177152	320398	Mm.275586	NM_177152	ENSMUSG00000020105	Lrig3	9030421L11Rik|9130004I02Rik|9430095K15Rik|mKIAA3016	leucine-rich repeats and immunoglobulin-like domains 3	protein-coding
Bcl11b-wt-9d_peak_1509	chr1	174415528	174415960	+	0	0	Intergenic	RMER13B|LTR|ERVK	-14686	NM_146761	258756	Mm.223188	NM_146761	ENSMUSG00000051509	Olfr414	MOR103-10	olfactory receptor 414	protein-coding
Bcl11b-wt-9d_peak_9518	chr15	58507688	58507913	+	0	0	Intergenic	Intergenic	-2248	NM_001370912	631797		NM_001370912	ENSMUSG00000037106	Fer1l6	EG631797	fer-1-like 6 (C. elegans)	protein-coding
Bcl11b-wt-9d_peak_14429	chr19	43463680	43464280	+	0	0	intron (NM_031396, intron 1 of 10)	intron (NM_031396, intron 1 of 10)	23544	NM_031396	83674	Mm.329864	NM_031396	ENSMUSG00000025189	Cnnm1	AI846314|Acdp1|CLP-1	cyclin M1	protein-coding
Bcl11b-wt-9d_peak_20747	chr5	32338444	32338643	+	0	0	intron (NM_001081407, intron 45 of 58)	intron (NM_001081407, intron 45 of 58)	-15037	NM_172147	665270	Mm.160067	NM_030072	ENSMUSG00000029134	Plb1	4632413E21Rik|4930433E17Rik|4930539A06Rik|BC033606	phospholipase B1	protein-coding
Bcl11b-wt-9d_peak_20806	chr5	34998812	34999067	+	0	0	promoter-TSS (NM_001163512)	promoter-TSS (NM_001163512)	-139	NM_001163512	71729	Mm.196208	NM_173402	ENSMUSG00000029101	Rgs12	1200016K18Rik|4632412M04Rik|AI481290|E130309H11	regulator of G-protein signaling 12	protein-coding
Bcl11b-wt-9d_peak_25715	chr7	130435015	130435509	+	0	0	intron (NM_001029895, intron 10 of 11)	RLTR13B2|LTR|ERVK	84318	NM_001136054	11907	Mm.216321	NM_013799	ENSMUSG00000030850	Ate1	AI225793|AW547406	arginyltransferase 1	protein-coding
Bcl11b-wt-9d_peak_12890	chr18	12102208	12102501	+	0	0	intron (NM_178801, intron 4 of 14)	intron (NM_178801, intron 4 of 14)	19183	NM_178801	338363	Mm.271567	NM_178801	ENSMUSG00000049411	Tmem241	6030446N20Rik	transmembrane protein 241	protein-coding
Bcl11b-wt-9d_peak_12956	chr18	21084125	21084434	+	0	0	intron (NM_008586, intron 6 of 14)	intron (NM_008586, intron 6 of 14)	11935	NM_008586	17288	Mm.2682	NM_008586	ENSMUSG00000024313	Mep1b	Mep-1b	meprin 1 beta	protein-coding
Bcl11b-wt-9d_peak_6928	chr13	32383312	32383546	+	0	0	Intergenic	Intergenic	-44885	NM_146041	218138	Mm.247143	NM_146041	ENSMUSG00000038372	Gmds	BC031788|C87208	GDP-mannose 4, 6-dehydratase	protein-coding
Bcl11b-wt-9d_peak_26922	chr8	86920022	86920523	+	0	0	Intergenic	Intergenic	-35014	NM_030563	80750	Mm.25117	NM_030563	ENSMUSG00000031652	N4bp1	AI481586|C81621	NEDD4 binding protein 1	protein-coding
Bcl11b-wt-9d_peak_9983	chr15	84557710	84557909	+	0	0	promoter-TSS (NM_177630)	promoter-TSS (NM_177630)	14	NM_177630	223732	Mm.6471	NM_177630	ENSMUSG00000055745	Rtl6	BC058638|Ldoc1l|Mar6|Mart6	retrotransposon Gag like 6	protein-coding
Bcl11b-wt-9d_peak_17093	chr3	27345604	27345809	+	0	0	Intergenic	Intergenic	-25645	NM_177330	208188	Mm.194721	NM_177330	ENSMUSG00000051136	Ghsr	C530020I22Rik|GHRP|GHS-R|Ghsr1a	growth hormone secretagogue receptor	protein-coding
Bcl11b-wt-9d_peak_24407	chr7	27689006	27689771	+	0	0	promoter-TSS (NM_001112731)	promoter-TSS (NM_001112731)	48	NM_001112731	112415	Mm.145362	NM_198417	ENSMUSG00000057093	Zfp607b	C030039L03Rik	zinc finger protein 607B	protein-coding
Bcl11b-wt-9d_peak_28968	chr9	111371598	111371797	+	0	0	intron (NM_001164659, intron 11 of 21)	intron (NM_001164659, intron 11 of 21)	59958	NM_001164659	320429	Mm.270754	NM_001164659	ENSMUSG00000062296	Trank1	A230061D21Rik|C030048J01Rik|Gm187|Lba1	tetratricopeptide repeat and ankyrin repeat containing 1	protein-coding
Bcl11b-wt-9d_peak_26617	chr8	70158378	70158817	+	0	0	intron (NM_001045484, intron 1 of 8)	CpG	5836	NM_001045484	17259	Mm.432505	NM_008578	ENSMUSG00000079033	Mef2b	AI451606	myocyte enhancer factor 2B	protein-coding
Bcl11b-wt-9d_peak_21477	chr5	103863875	103864243	+	0	0	intron (NM_178741, intron 9 of 9)	intron (NM_178741, intron 9 of 9)	47200	NM_001359987	246293	Mm.179871	NM_178741	ENSMUSG00000029312	Klhl8	2310001P09Rik|D5Ertd431e	kelch-like 8	protein-coding
Bcl11b-wt-9d_peak_8302	chr14	32561043	32561242	+	0	0	intron (NM_001081221, intron 11 of 20)	intron (NM_001081221, intron 11 of 20)	-38266	NM_001347590	107751	Mm.119274	NM_001001796	ENSMUSG00000041730	Prrxl1	Drg11|Drgx	paired related homeobox protein-like 1	protein-coding
Bcl11b-wt-9d_peak_17445	chr3	69892328	69892902	+	0	0	Intergenic	Intergenic	-32721	NM_001286959	66183	Mm.45481	NM_133675	ENSMUSG00000043461	Sptssb	1110032A04Rik|ADMP|Sssptb	serine palmitoyltransferase, small subunit B	protein-coding
Bcl11b-wt-9d_peak_6771	chr13	21717575	21717991	+	0	0	TTS (NM_178182)	TTS (NM_178182)	155	NM_178206	319152	Mm.377874	NM_178206	ENSMUSG00000101355	Hist1h3h	H3-291	histone cluster 1, H3h	protein-coding
Bcl11b-wt-9d_peak_7936	chr13	113168030	113168489	+	0	0	Intergenic	Intergenic	12706	NM_008196	14945	Mm.56993	NM_008196	ENSMUSG00000042385	Gzmk	-	granzyme K	protein-coding
Bcl11b-wt-9d_peak_9947	chr15	83009081	83009362	+	0	0	intron (NM_001271411, intron 4 of 5)	intron (NM_001271411, intron 4 of 5)	13917	NM_028728	74039	Mm.32584	NM_028728	ENSMUSG00000058099	Nfam1	4921501M20Rik|Cnaip	Nfat activating molecule with ITAM motif 1	protein-coding
Bcl11b-wt-9d_peak_14033	chr19	11271711	11271910	+	0	0	intron (NR_045317, intron 1 of 2)	intron (NR_045317, intron 1 of 2)	-5661	NM_007641	12482	Mm.4046	NM_007641	ENSMUSG00000024673	Ms4a1	AA960661|Cd20|Ly-44|Ms4a2	membrane-spanning 4-domains, subfamily A, member 1	protein-coding
Bcl11b-wt-9d_peak_21517	chr5	106891718	106892126	+	0	0	intron (NM_177873, intron 19 of 39)	intron (NM_177873, intron 19 of 39)	33968	NM_001252516	330149	Mm.121664	NM_177873	ENSMUSG00000043410	Hfm1	A330009G12Rik|Gm1046|Mer3|Sec63d1	HFM1, ATP-dependent DNA helicase homolog	protein-coding
Bcl11b-wt-9d_peak_12259	chr17	46712168	46712375	+	0	0	non-coding (NR_157369, exon 1 of 16)	non-coding (NR_157369, exon 1 of 16)	795	NR_157369	224824	Mm.299399	NM_145488	ENSMUSG00000002763	Pex6	AI132582|D130055I09Rik|PAF-2	peroxisomal biogenesis factor 6	protein-coding
Bcl11b-wt-9d_peak_28080	chr9	50444196	50444490	+	0	0	Intergenic	Intergenic	-50182	NM_029639	76509	Mm.29959	NM_029639	ENSMUSG00000032068	Plet1	0610037B23Rik|1600029D21Rik|AA407923|AU043048	placenta expressed transcript 1	protein-coding
Bcl11b-wt-9d_peak_7556	chr13	75726667	75727156	+	0	0	intron (NM_138953, intron 2 of 11)	intron (NM_138953, intron 2 of 11)	19427	NM_138953	192657	Mm.21288	NM_138953	ENSMUSG00000001542	Ell2	-	elongation factor RNA polymerase II 2	protein-coding
Bcl11b-wt-9d_peak_2266	chr10	52133515	52133714	+	0	0	intron (NM_011282, intron 17 of 43)	B4A|SINE|B4	61630	NM_011282	19886	Mm.236163	NM_011282	ENSMUSG00000019893	Ros1	Ros-1|c-ros	Ros1 proto-oncogene	protein-coding
Bcl11b-wt-9d_peak_9169	chr15	6625593	6626013	+	0	0	intron (NR_155272, intron 3 of 6)	intron (NR_155272, intron 3 of 6)	28500	NR_155272	102632231	Mm.444780	NR_155272		LOC102632231	-	uncharacterized LOC102632231	ncRNA
Bcl11b-wt-9d_peak_24318	chr7	24369940	24370324	+	0	0	promoter-TSS (NM_001163510)	promoter-TSS (NM_001163510)	-131	NM_008433	16534	Mm.9911	NM_008433	ENSMUSG00000054342	Kcnn4	IK1|IKCA1|KCA4|KCa3.1|SK4|SKCas|mIKCa1	potassium intermediate/small conductance calcium-activated channel, subfamily N, member 4	protein-coding
Bcl11b-wt-9d_peak_8774	chr14	69961742	69961995	+	0	0	intron (NM_028560, intron 3 of 6)	L2a|LINE|L2	-115449	NM_001289925	13655	Mm.103737	NM_018781	ENSMUSG00000033730	Egr3	Pilot	early growth response 3	protein-coding
Bcl11b-wt-9d_peak_12036	chr17	34204422	34204647	+	0	0	promoter-TSS (NM_011530)	promoter-TSS (NM_011530)	55	NM_011530	21355	Mm.14814	NM_011530	ENSMUSG00000024339	Tap2	ABC18|AI462429|APT2|Abcb3|Ham-2|Ham2|MTP2|PSF2|RING11|Tap-2|Y1|jas	transporter 2, ATP-binding cassette, sub-family B (MDR/TAP)	protein-coding
Bcl11b-wt-9d_peak_29578	chrX	101629945	101630144	+	0	0	Intergenic	Intergenic	-10007	NM_139144	108155	Mm.487332	NM_139144	ENSMUSG00000034160	Ogt	1110038P24Rik|4831420N21Rik|AI115525|Ogtl	O-linked N-acetylglucosamine (GlcNAc) transferase (UDP-N-acetylglucosamine:polypeptide-N-acetylglucosaminyl transferase)	protein-coding
Bcl11b-wt-9d_peak_11235	chr16	90422066	90422446	+	0	0	intron (NM_015755, intron 1 of 10)	MLT1B|LTR|ERVL-MaLR	35859	NM_015755	26559	Mm.125874	NM_015755	ENSMUSG00000053414	Hunk	Bstk1|Mak-v	hormonally upregulated Neu-associated kinase	protein-coding
Bcl11b-wt-9d_peak_22176	chr5	138890792	138891059	+	0	0	Intergenic	Intergenic	70845	NM_001195128	384244	Mm.485002	NM_001195128	ENSMUSG00000094504	Gm5294	EG384244	predicted gene 5294	protein-coding
Bcl11b-wt-9d_peak_28557	chr9	78289610	78290096	+	0	0	promoter-TSS (NM_001122660)	promoter-TSS (NM_001122660)	-75	NM_001122660	100042314	Mm.482247	NM_001122660	ENSMUSG00000074179	Gm10639	-	predicted gene 10639	protein-coding
Bcl11b-wt-9d_peak_20520	chr5	8648748	8649073	+	0	0	intron (NM_011076, intron 2 of 29)	intron (NM_011076, intron 2 of 29)	-25958	NM_001359961	242819	Mm.332192	NM_198620	ENSMUSG00000040570	Rundc3b	Gm440	RUN domain containing 3B	protein-coding
Bcl11b-wt-9d_peak_8529	chr14	55822530	55822729	+	0	0	Intergenic	Intergenic	-2166	NM_023699	73181	Mm.27908	NM_023699	ENSMUSG00000023411	Nfatc4	3110041H08Rik|AW107667|AW546455|Nfat3	nuclear factor of activated T cells, cytoplasmic, calcineurin dependent 4	protein-coding
Bcl11b-wt-9d_peak_26869	chr8	84731367	84731922	+	0	0	intron (NM_010906, intron 2 of 8)	intron (NM_010906, intron 2 of 8)	30187	NM_008535	17095	Mm.4925	NM_008535	ENSMUSG00000034041	Lyl1	Lyl-1|bHLHa18	lymphoblastomic leukemia 1	protein-coding
Bcl11b-wt-9d_peak_9173	chr15	7075354	7075607	+	0	0	Intergenic	Intergenic	-54092	NM_001358593	16880	Mm.149720	NM_013584	ENSMUSG00000054263	Lifr	A230075M04Rik|AW061234|LIF	LIF receptor alpha	protein-coding
Bcl11b-wt-9d_peak_23050	chr6	68453601	68453897	+	0	0	Intergenic	RLTR13A|LTR|ERVK	873425	NR_004434	19783		NR_004434	ENSMUSG00000106222	Rprl1	Rmrp2|Rpr|Rprh2	ribonuclease P RNA-like 1	ncRNA
Bcl11b-wt-9d_peak_19586	chr4	120698226	120698522	+	0	0	intron (NM_001081142, intron 13 of 13)	intron (NM_001081142, intron 13 of 13)	31811	NM_019563	56222	Mm.272646	NM_019563	ENSMUSG00000070803	Cited4	MRG-2|Mrg2	Cbp/p300-interacting transactivator, with Glu/Asp-rich carboxy-terminal domain, 4	protein-coding
Bcl11b-wt-9d_peak_20392	chr4	154526250	154526541	+	0	0	intron (NM_001177995, intron 2 of 15)	intron (NM_001177995, intron 2 of 15)	-23887	NR_151634	102634405		NR_151634		Gm13133	-	predicted gene 13133	ncRNA
Bcl11b-wt-9d_peak_16786	chr2	171633093	171633745	+	0	0	Intergenic	Intergenic	329380	NR_040509	75655	Mm.396203	NR_040509	ENSMUSG00000086823	1700028P15Rik	-	RIKEN cDNA 1700028P15 gene	ncRNA
Bcl11b-wt-9d_peak_22838	chr6	49021156	49021428	+	0	0	Intergenic	Intergenic	-15226	NM_053110	93695	Mm.302602	NM_053110	ENSMUSG00000029816	Gpnmb	DC-HIL|Dchil|ipd	glycoprotein (transmembrane) nmb	protein-coding
Bcl11b-wt-9d_peak_9982	chr15	84393863	84394062	+	0	0	intron (NM_001163145, intron 4 of 4)	intron (NM_001163145, intron 4 of 4)	52648	NM_001347543	72301	Mm.275387	NM_001163145	ENSMUSG00000062760	Shisal1	1810041L15Rik|Kiaa1644	shisa like 1	protein-coding
Bcl11b-wt-9d_peak_25468	chr7	117451250	117451504	+	0	0	intron (NM_175645, intron 1 of 11)	intron (NM_175645, intron 1 of 11)	70398	NM_175645	233781	Mm.461427	NM_175645	ENSMUSG00000030657	Xylt1	8030490L12	xylosyltransferase 1	protein-coding
Bcl11b-wt-9d_peak_18343	chr3	143477838	143478530	+	0	0	Intergenic	Intergenic	233959	NR_040405	621809	Mm.360134	NR_040405	ENSMUSG00000105279	Gm6260	EG621809	predicted gene 6260	ncRNA
Bcl11b-wt-9d_peak_600	chr1	79982810	79983465	+	0	0	Intergenic	RLTRETN_Mm|LTR|ERVK	-124472	NM_009255	20720	Mm.3093	NM_009255	ENSMUSG00000026249	Serpine2	B230326M24Rik|PAI-1|PI-7|PI7|PN-1|Spi4	serine (or cysteine) peptidase inhibitor, clade E, member 2	protein-coding
Bcl11b-wt-9d_peak_21012	chr5	63837236	63837492	+	0	0	intron (NM_029554, intron 1 of 3)	MLT1B|LTR|ERVL-MaLR	24869	NM_029554	76261	Mm.38143	NM_029554	ENSMUSG00000060512	0610040J01Rik	AI662686	RIKEN cDNA 0610040J01 gene	protein-coding
Bcl11b-wt-9d_peak_24554	chr7	34034682	34034969	+	0	0	Intergenic	RLTR6C_Mm|LTR|ERV1	13344	NM_009596	11354	Mm.8025	NM_009596	ENSMUSG00000066583	Scgb1b27	Abp|Abpa|Abpa27|Sal-1|Tcp	secretoglobin, family 1B, member 27	protein-coding
Bcl11b-wt-9d_peak_21313	chr5	92223725	92224268	+	0	0	Intergenic	MTC|LTR|ERVL-MaLR	-8588	NR_033483	57425	Mm.2548	NM_020562	ENSMUSG00000029409	U90926	-	cDNA sequence U90926	ncRNA
Bcl11b-wt-9d_peak_28744	chr9	100520491	100520832	+	0	0	intron (NM_010878, intron 1 of 3)	intron (NM_010878, intron 1 of 3)	-13805	NM_001324530	17973	Mm.181485	NM_010878	ENSMUSG00000032475	Nck1	6330586M15Rik|D230010O13Rik|Nck|Nck-1	non-catalytic region of tyrosine kinase adaptor protein 1	protein-coding
Bcl11b-wt-9d_peak_1899	chr10	12884694	12884893	+	0	0	Intergenic	ID_B1|SINE|B4	-23058	NM_011682	22288	Mm.331784	NM_011682	ENSMUSG00000019820	Utrn	AA589569|DRP|Dmdl	utrophin	protein-coding
Bcl11b-wt-9d_peak_9006	chr14	105387323	105387546	+	0	0	Intergenic	Intergenic	-40125	NR_045859	71362	Mm.410781	NR_045859	ENSMUSG00000115548	5430440P10Rik	-	RIKEN cDNA 5430440P10 gene	ncRNA
Bcl11b-wt-9d_peak_9746	chr15	77072830	77073088	+	0	0	Intergenic	Intergenic	-11439	NR_108037	74303	Mm.444304	NR_108037	ENSMUSG00000097267	1700109K24Rik	4933425G21Rik	RIKEN cDNA 1700109K24 gene	ncRNA
Bcl11b-wt-9d_peak_27125	chr8	105715184	105715402	+	0	0	3' UTR (NM_001368385, exon 4 of 4)	3' UTR (NM_001368385, exon 4 of 4)	7004	NM_027655	71046	Mm.280888	NM_027655	ENSMUSG00000013158	4933405L10Rik	-	RIKEN cDNA 4933405L10 gene	protein-coding
Bcl11b-wt-9d_peak_397	chr1	59697862	59698091	+	0	0	intron (NM_018868, intron 4 of 14)	RLTR9D|LTR|ERVK	6018	NR_028554	100217459		NR_028554		Snord70	MBII-234|snoRNA234	small nucleolar RNA, C/D box 70	snoRNA
Bcl11b-wt-9d_peak_20856	chr5	37163234	37163494	+	0	0	exon (NM_001370827, exon 4 of 14)	exon (NM_001370827, exon 4 of 14)	10235	NM_001370827	381634	Mm.332338	NM_001370827	ENSMUSG00000117286	Gm1043	-	predicted gene 1043	protein-coding
Bcl11b-wt-9d_peak_20081	chr4	139250890	139251270	+	0	0	intron (NM_001037761, intron 2 of 9)	intron (NM_001037761, intron 2 of 9)	56969	NM_001271405	12345	Mm.2945	NM_009798	ENSMUSG00000028745	Capzb	1700120C01Rik|AI325129|CPB1|CPB2|CPbeat2|CPbeta1|CPbeta2|Cappb1	capping protein (actin filament) muscle Z-line, beta	protein-coding
Bcl11b-wt-9d_peak_7658	chr13	94838109	94838452	+	0	0	intron (NM_009321, intron 3 of 3)	intron (NM_009321, intron 3 of 3)	-37356	NM_011021	18420	Mm.42051	NM_011021	ENSMUSG00000021685	Otp	-	orthopedia homeobox	protein-coding
Bcl11b-wt-9d_peak_13817	chr19	5406492	5407474	+	0	0	non-coding (NR_027938, exon 1 of 4)	non-coding (NR_027938, exon 1 of 4)	168	NR_027938	74931	Mm.388511	NR_015545	ENSMUSG00000086938	4930481A15Rik	-	RIKEN cDNA 4930481A15 gene	ncRNA
Bcl11b-wt-9d_peak_18213	chr3	129614157	129614651	+	0	0	intron (NM_130450, intron 3 of 4)	intron (NM_130450, intron 3 of 4)	-82016	NR_153368	102639747	Mm.393257	NR_153368		Gm35986	-	predicted gene, 35986	ncRNA
Bcl11b-wt-9d_peak_13197	chr18	39537142	39537399	+	0	0	Intergenic	MTD|LTR|ERVL-MaLR	-17849	NM_001361212	14815	Mm.129481	NM_008173	ENSMUSG00000024431	Nr3c1	GR|Grl-1|Grl1	nuclear receptor subfamily 3, group C, member 1	protein-coding
Bcl11b-wt-9d_peak_15879	chr2	117210600	117211149	+	0	0	Intergenic	Lx8|LINE|L1	25747	NR_030440	732489		NR_030440	ENSMUSG00000076376	Mir674	Mirn674|mir-674|mmu-mir-674	microRNA 674	ncRNA
Bcl11b-wt-9d_peak_8786	chr14	70208187	70208563	+	0	0	promoter-TSS (NM_011366)	promoter-TSS (NM_011366)	-704	NM_011366	20410	Mm.5068	NM_011366	ENSMUSG00000022091	Sorbs3	SCAM-1|SH3P3|Sh3d4|vinexin-g	sorbin and SH3 domain containing 3	protein-coding
Bcl11b-wt-9d_peak_12273	chr17	47296677	47297065	+	0	0	intron (NM_172622, intron 2 of 16)	intron (NM_172622, intron 2 of 16)	66641	NM_172622	224829	Mm.260989	NM_172622		Trerf1	9430096I18Rik|AI429294|B830015H24|RAPA|Trep-132|Trep132	transcriptional regulating factor 1	protein-coding
Bcl11b-wt-9d_peak_1580	chr1	180390399	180390598	+	0	0	intron (NM_001081175, intron 2 of 7)	intron (NM_001081175, intron 2 of 7)	-59949	NR_003623	277333	Mm.389223	NM_199472		Gm5069	EG277333	glyceraldehyde-3-phosphate dehydrogenase pseudogene	pseudo
Bcl11b-wt-9d_peak_9395	chr15	38310319	38310610	+	0	0	Intergenic	RSINE1|SINE|B4	-9753	NM_001289471	21847	Mm.4292	NM_013692	ENSMUSG00000037465	Klf10	AI115143|EGR[a]|Egral|Gdnfif|TIEG-1|Tieg|Tieg1|mGIF	Kruppel-like factor 10	protein-coding
Bcl11b-wt-9d_peak_4690	chr11	94732860	94733059	+	0	0	Intergenic	Intergenic	28223	NM_001105561	217122	Mm.24063	NM_183153		Gm11545	A430060F13Rik|C86086	predicted gene 11545	protein-coding
Bcl11b-wt-9d_peak_27042	chr8	95342008	95342207	+	0	0	intron (NM_133954, intron 3 of 6)	intron (NM_133954, intron 3 of 6)	9823	NM_133954	101985	Mm.29069	NM_133954	ENSMUSG00000031792	Usb1	AA960436	U6 snRNA biogenesis 1	protein-coding
Bcl11b-wt-9d_peak_11343	chr16	95820129	95820591	+	0	0	Intergenic	ORR1A4|LTR|ERVL-MaLR	78353	NR_040485	69776	Mm.120470	NR_040484	ENSMUSG00000117232	1600002D24Rik	-	RIKEN cDNA 1600002D24 gene	ncRNA
Bcl11b-wt-9d_peak_9463	chr15	53480461	53480750	+	0	0	intron (NM_177225, intron 4 of 4)	Kanga1c|DNA|TcMar-Tc2	133674	NR_039538	100628567		NR_039538	ENSMUSG00000104794	Mir28c	mmu-mir-28c	microRNA 28c	ncRNA
Bcl11b-wt-9d_peak_28706	chr9	96833499	96833971	+	0	0	intron (NM_001289645, intron 5 of 6)	intron (NM_001289645, intron 5 of 6)	55739	NM_001289647	235534	Mm.233031	NM_153420	ENSMUSG00000043587	Pxylp1	9430094M07Rik|Acpl2|BB177120|C130099A20Rik	2-phosphoxylose phosphatase 1	protein-coding
Bcl11b-wt-9d_peak_18922	chr4	55708015	55708390	+	0	0	Intergenic	Intergenic	-175727	NM_010637	16600	Mm.4325	NM_010637	ENSMUSG00000003032	Klf4	EZF|Gklf|Zie	Kruppel-like factor 4 (gut)	protein-coding
Bcl11b-wt-9d_peak_19699	chr4	127313741	127314364	+	0	0	promoter-TSS (NM_008120)	promoter-TSS (NM_008120)	-13	NM_008120	14612	Mm.24615	NM_008120	ENSMUSG00000050234	Gja4	AU020209|AW558810|Cnx37|Cx37|Gja-4	gap junction protein, alpha 4	protein-coding
Bcl11b-wt-9d_peak_8150	chr14	21462435	21462639	+	0	0	Intergenic	Intergenic	-37233	NM_001205241	54169	Mm.248967	NM_017479	ENSMUSG00000021767	Kat6b	AI507552|B130044K16Rik|MYST-4|Morf|Myst4|mKIAA0383|qkf|querkopf	K(lysine) acetyltransferase 6B	protein-coding
Bcl11b-wt-9d_peak_20187	chr4	144258554	144258850	+	0	0	Intergenic	Intergenic	21764	NM_001085418	384077	Mm.332031	NM_001085418	ENSMUSG00000036749	Pramel5	-	preferentially expressed antigen in melanoma like 5	protein-coding
Bcl11b-wt-9d_peak_15446	chr2	68424389	68424751	+	0	0	intron (NM_016866, intron 1 of 17)	intron (NM_016866, intron 1 of 17)	47411	NM_016866	53416	Mm.198414	NM_016866	ENSMUSG00000027030	Stk39	AW227544|AW556857|DCHT|RF005|Rnl5|SPAK	serine/threonine kinase 39	protein-coding
Bcl11b-wt-9d_peak_28074	chr9	48800543	48800887	+	0	0	intron (NM_001033324, intron 2 of 6)	intron (NM_001033324, intron 2 of 6)	35226	NM_001033324	235320	Mm.457803	NM_001033324	ENSMUSG00000066687	Zbtb16	AI467657|PLZF|Zfp145|lu	zinc finger and BTB domain containing 16	protein-coding
Bcl11b-wt-9d_peak_7867	chr13	108536421	108537207	+	0	0	Intergenic	Intergenic	-117363	NM_011056	238871	Mm.434429	NM_011056	ENSMUSG00000021699	Pde4d	9630011N22Rik|Dpde3	phosphodiesterase 4D, cAMP specific	protein-coding
Bcl11b-wt-9d_peak_2551	chr10	77587272	77587471	+	0	0	intron (NM_145925, intron 2 of 5)	intron (NM_145925, intron 2 of 5)	5716	NM_145925	108705	Mm.28853	NM_145925	ENSMUSG00000009291	Pttg1ip	1810010L20Rik|AI314311|AU018448|C79540|PBF	pituitary tumor-transforming 1 interacting protein	protein-coding
Bcl11b-wt-9d_peak_17789	chr3	96256246	96256571	+	0	0	Intergenic	Intergenic	6909	NM_033596	97122	Mm.227295	NM_033596	ENSMUSG00000091405	Hist2h4	H4|X04652	histone cluster 2, H4	protein-coding
Bcl11b-wt-9d_peak_16611	chr2	164047279	164047624	+	0	0	intron (NM_001114079, intron 11 of 13)	intron (NM_001114079, intron 11 of 13)	22227	NM_001114079	381404	Mm.82301	NM_001114079	ENSMUSG00000054582	Pabpc1l	1810053B01Rik|Epab	poly(A) binding protein, cytoplasmic 1-like	protein-coding
Bcl11b-wt-9d_peak_28117	chr9	51977543	51977800	+	0	0	Intergenic	Intergenic	-14069	NM_001301728	14148	Mm.1061	NM_007996	ENSMUSG00000032051	Fdx1	-	ferredoxin 1	protein-coding
Bcl11b-wt-9d_peak_2600	chr10	79554954	79555344	+	0	0	promoter-TSS (NM_001316699)	promoter-TSS (NM_001316699)	-21	NM_001316699	70427	Mm.334193	NM_027422	ENSMUSG00000042570	Mier2	2700087H15Rik|mKIAA1193	MIER family member 2	protein-coding
Bcl11b-wt-9d_peak_18319	chr3	138779283	138779624	+	0	0	intron (NR_121195, intron 1 of 7)	intron (NR_121195, intron 1 of 7)	37245	NR_121195	56224	Mm.31927	NM_019571	ENSMUSG00000028152	Tspan5	2810455A09Rik|4930505M03Rik|NET-4|Tm4sf9	tetraspanin 5	protein-coding
Bcl11b-wt-9d_peak_4772	chr11	97400342	97400584	+	0	0	Intergenic	Intergenic	38171	NM_138657	192157	Mm.34339	NM_138657	ENSMUSG00000038485	Socs7	2310063P06Rik|C85125|Nap4	suppressor of cytokine signaling 7	protein-coding
Bcl11b-wt-9d_peak_8094	chr14	17922956	17923694	+	0	0	intron (NM_001113417, intron 2 of 9)	intron (NM_001113417, intron 2 of 9)	-58319	NM_009380	21834	Mm.32563	NM_009380	ENSMUSG00000021779	Thrb	Nr1a2|T3R[b]|T3Rbeta|Thrb1|Thrb2|c-erbAbeta	thyroid hormone receptor beta	protein-coding
Bcl11b-wt-9d_peak_371	chr1	58777637	58778292	+	0	0	Intergenic	Intergenic	-17410	NM_009812	12370	Mm.336851	NM_009812	ENSMUSG00000026029	Casp8	CASP-8|FLICE|MACH|Mch5	caspase 8	protein-coding
Bcl11b-wt-9d_peak_281	chr1	45876477	45876713	+	0	0	Intergenic	Intergenic	48999	NM_016917	53945	Mm.28756	NM_016917	ENSMUSG00000025993	Slc40a1	Dusg|Fpn1|IREG1|MTP|MTP1|Ol5|Pcm|Slc11a3|Slc39a1	solute carrier family 40 (iron-regulated transporter), member 1	protein-coding
Bcl11b-wt-9d_peak_16352	chr2	151682486	151682685	+	0	0	Intergenic	B3A|SINE|B2	-14052	NM_001276400	668929	Mm.473683	NM_001114677	ENSMUSG00000074704	Rad21l	Gm14160|MeiRAD21L|Rad21l1	RAD21-like (S. pombe)	protein-coding
Bcl11b-wt-9d_peak_3242	chr10	125802888	125803558	+	0	0	Intergenic	Intergenic	-162996	NM_177152	320398	Mm.275586	NM_177152	ENSMUSG00000020105	Lrig3	9030421L11Rik|9130004I02Rik|9430095K15Rik|mKIAA3016	leucine-rich repeats and immunoglobulin-like domains 3	protein-coding
Bcl11b-wt-9d_peak_633	chr1	85802551	85802783	+	0	0	intron (NM_001355047, intron 2 of 9)	intron (NM_001355047, intron 2 of 9)	8650	NM_001355047	12283	Mm.26135	NM_133781	ENSMUSG00000036707	Cab39	AA408805|AA960512|C78372|MO25|MO25alpha	calcium binding protein 39	protein-coding
Bcl11b-wt-9d_peak_23328	chr6	94400498	94401020	+	0	0	Intergenic	Intergenic	-99555	NM_026255	67582	Mm.280725	NM_026255	ENSMUSG00000045100	Slc25a26	4930433D19Rik|4933433F13Rik|AW557176|D6Bwg0781e|Slc25a6	solute carrier family 25 (mitochondrial carrier, phosphate carrier), member 26	protein-coding
Bcl11b-wt-9d_peak_20137	chr4	141404880	141405265	+	0	0	exon (NM_019701, exon 18 of 20)	exon (NM_019701, exon 18 of 20)	-6366	NM_024412	12733	Mm.167900	NM_024412	ENSMUSG00000033770	Clcnka	C75963|CLC-K1|Clcnk1	chloride channel, voltage-sensitive Ka	protein-coding
Bcl11b-wt-9d_peak_5593	chr12	17341191	17341548	+	0	0	Intergenic	Intergenic	-7124	NM_001008421	217431	Mm.27536	NM_001008421	ENSMUSG00000061458	Nol10	Gm67	nucleolar protein 10	protein-coding
Bcl11b-wt-9d_peak_22171	chr5	138857967	138858188	+	0	0	Intergenic	Intergenic	37997	NM_001195128	384244	Mm.485002	NM_001195128	ENSMUSG00000094504	Gm5294	EG384244	predicted gene 5294	protein-coding
Bcl11b-wt-9d_peak_20623	chr5	24530104	24530303	+	0	0	Intergenic	Intergenic	-3355	NM_015739	231044	Mm.246596	NM_015739	ENSMUSG00000067724	Gbx1	Gbx-1	gastrulation brain homeobox 1	protein-coding
Bcl11b-wt-9d_peak_4938	chr11	101641370	101642164	+	0	0	Intergenic	U2|snRNA|snRNA	13818	NM_025654	66599	Mm.41449	NM_025654	ENSMUSG00000010362	Rdm1	2410008M22Rik|AW212028|Rad52b	RAD52 motif 1	protein-coding
Bcl11b-wt-9d_peak_23306	chr6	91666116	91666541	+	0	0	Intergenic	Intergenic	-17739	NM_009320	21366	Mm.395650	NM_009320	ENSMUSG00000030096	Slc6a6	AA589629|C80501|Taut	solute carrier family 6 (neurotransmitter transporter, taurine), member 6	protein-coding
Bcl11b-wt-9d_peak_9676	chr15	75921178	75921578	+	0	0	exon (NM_025412, exon 1 of 6)	exon (NM_025412, exon 1 of 6)	182	NM_025412	66194	Mm.250599	NM_025412	ENSMUSG00000022571	Pycrl	1110058B13Rik|2700073G24Rik|Pycr3	pyrroline-5-carboxylate reductase-like	protein-coding
Bcl11b-wt-9d_peak_3175	chr10	119106128	119106745	+	0	0	Intergenic	Intergenic	13531	NR_045348	73400	Mm.416864	NR_045348	ENSMUSG00000100681	1700064J06Rik	-	RIKEN cDNA 1700064J06 gene	ncRNA
Bcl11b-wt-9d_peak_19875	chr4	133592559	133592833	+	0	0	TTS (NM_001290742)	TTS (NM_001290742)	8323	NM_001290742	100210	Mm.274001	NM_133884	ENSMUSG00000028848	Gpn2	AI838661|Atpbd1b|R74630	GPN-loop GTPase 2	protein-coding
Bcl11b-wt-9d_peak_10813	chr16	31070639	31071089	+	0	0	intron (NM_198626, intron 1 of 3)	intron (NM_198626, intron 1 of 3)	10568	NM_198626	268880	Mm.286693	NM_198626	ENSMUSG00000047434	Xxylt1	AI480653	xyloside xylosyltransferase 1	protein-coding
Bcl11b-wt-9d_peak_5809	chr12	44241145	44241508	+	0	0	Intergenic	Intergenic	19970	NR_045113	100039062	Mm.490648	NR_045113		Gm2027	-	nuclear assembly factor 1 homolog pseudogene	pseudo
Bcl11b-wt-9d_peak_26945	chr8	89272222	89272652	+	0	0	Intergenic	Intergenic	-228275	NM_021390	58198	Mm.214361	NM_021390	ENSMUSG00000031665	Sall1	Msal-3	spalt like transcription factor 1	protein-coding
Bcl11b-wt-9d_peak_11103	chr16	57685862	57686876	+	0	0	intron (NM_007739, intron 1 of 3)	intron (NM_007739, intron 1 of 3)	68368	NM_007739	12837	Mm.130388	NM_007739	ENSMUSG00000068196	Col8a1	Col8a-1	collagen, type VIII, alpha 1	protein-coding
Bcl11b-wt-9d_peak_29796	chrX	167483906	167484192	+	0	0	intron (NM_001368936, intron 14 of 16)	intron (NM_001368936, intron 14 of 16)	-101300	NM_001313758	110639	Mm.272955	NM_026662	ENSMUSG00000025742	Prps2	2610101M19Rik|AA589463|AI464149|Prps-2	phosphoribosyl pyrophosphate synthetase 2	protein-coding
Bcl11b-wt-9d_peak_19221	chr4	98358190	98358563	+	0	0	intron (NM_053157, intron 5 of 6)	intron (NM_053157, intron 5 of 6)	24889	NM_053157	94043	Mm.331719	NM_053157	ENSMUSG00000028563	Tm2d1	2310026L18Rik|AA990549|Bbp	TM2 domain containing 1	protein-coding
Bcl11b-wt-9d_peak_6623	chr13	3700669	3701250	+	0	0	Intergenic	Intergenic	66927	NM_001267724	142688	Mm.253061	NM_178283	ENSMUSG00000033781	Asb13	2210015B19Rik|6430573K02Rik|Asb-13|C85285	ankyrin repeat and SOCS box-containing 13	protein-coding
Bcl11b-wt-9d_peak_15206	chr2	34674057	34674427	+	0	0	Intergenic	Intergenic	80990	NR_151469	66691	Mm.156452	NM_025709	ENSMUSG00000026867	Gapvd1	2010005B09Rik|4432404J10Rik|AW108497|Gapex-5|RAP6|RME-6|mKIAA1521	GTPase activating protein and VPS9 domains 1	protein-coding
Bcl11b-wt-9d_peak_16811	chr2	173218772	173219507	+	0	0	promoter-TSS (NM_021394)	promoter-TSS (NM_021394)	-217	NM_021394	58203	Mm.116687	NM_021394	ENSMUSG00000027514	Zbp1	2010010H03Rik|Dai|Dlm1|mZaDLM	Z-DNA binding protein 1	protein-coding
Bcl11b-wt-9d_peak_10117	chr15	95843392	95843745	+	0	0	intron (NM_001253813, intron 2 of 20)	intron (NM_001253813, intron 2 of 20)	-13496	NR_155276	102634389	Mm.440563	NR_155276	ENSMUSG00000078648	LOC102634389	-	uncharacterized LOC102634389	ncRNA
Bcl11b-wt-9d_peak_2464	chr10	70198287	70198486	+	0	0	Intergenic	Intergenic	-6278	NM_001304739	69563	Mm.64672	NM_001304739	ENSMUSG00000019933	Mrln	2310015B20Rik|Linc-RAM|Mln	myoregulin	protein-coding
Bcl11b-wt-9d_peak_22100	chr5	136924196	136924472	+	0	0	intron (NR_015555, intron 2 of 3)	intron (NR_015555, intron 2 of 3)	5188	NR_015555	66752	Mm.135764	NR_015555	ENSMUSG00000097908	4933404O12Rik	AW494809	RIKEN cDNA 4933404O12 gene	ncRNA
Bcl11b-wt-9d_peak_20144	chr4	141545880	141546193	+	0	0	promoter-TSS (NR_030695)	promoter-TSS (NR_030695)	-126	NR_030695	320456	Mm.32859	NM_177163		B330016D10Rik	-	RIKEN cDNA B330016D10 gene	ncRNA
Bcl11b-wt-9d_peak_16195	chr2	137134124	137134323	+	0	0	Intergenic	Intergenic	-17703	NM_013822	16449	Mm.22398	NM_013822	ENSMUSG00000027276	Jag1	ABE2|Gsfabe2|Htu|Ozz|Ser-1	jagged 1	protein-coding
Bcl11b-wt-9d_peak_28147	chr9	54676550	54677219	+	0	0	Intergenic	Intergenic	-14999	NM_053178	94180	Mm.20592	NM_053178	ENSMUSG00000032281	Acsbg1	BG1|Bgm|E230019G03Rik|GR-LACS|Lpd|R75185	acyl-CoA synthetase bubblegum family member 1	protein-coding
Bcl11b-wt-9d_peak_19081	chr4	83328482	83328681	+	0	0	Intergenic	Intergenic	-4392	NM_027238	69863	Mm.5540	NM_025782	ENSMUSG00000038172	Ttc39b	1810054D07Rik|9130422G05Rik|AI450603|AV103077|AW215585	tetratricopeptide repeat domain 39B	protein-coding
Bcl11b-wt-9d_peak_21117	chr5	67855039	67855262	+	0	0	Intergenic	Intergenic	-7719	NM_001284345	11980	Mm.153230	NM_009727	ENSMUSG00000037685	Atp8a1	AI481521|AI853962|APLT|AW743152|AW822227|Atp3a2|B230107D19Rik|ClassI	ATPase, aminophospholipid transporter (APLT), class I, type 8A, member 1	protein-coding
Bcl11b-wt-9d_peak_20515	chr5	8132628	8132891	+	0	0	intron (NM_001007220, intron 17 of 28)	intron (NM_001007220, intron 17 of 28)	76217	NM_001080974	109552	Mm.96211	NM_025618	ENSMUSG00000003161	Sri	2210417O06Rik|2900070H08Rik|Sor	sorcin	protein-coding
Bcl11b-wt-9d_peak_10699	chr16	21995429	21995750	+	0	0	promoter-TSS (NM_001289582)	promoter-TSS (NM_001289582)	-47	NM_153404	239759	Mm.33192	NM_153404	ENSMUSG00000044626	Liph	C130037N08Rik|D16Wsu119e|H06|Lpdlr|P3|PLA1B|lpd1|lpd2|mPA-PLA1	lipase, member H	protein-coding
Bcl11b-wt-9d_peak_10102	chr15	94600042	94600563	+	0	0	Intergenic	Intergenic	-10478	NM_008971	19230	Mm.490250	NM_008971	ENSMUSG00000022451	Twf1	A6|Ptk9|twinfilin	twinfilin actin binding protein 1	protein-coding
Bcl11b-wt-9d_peak_15370	chr2	59220644	59220845	+	0	0	intron (NM_001362994, intron 3 of 22)	intron (NM_001362994, intron 3 of 22)	58875	NM_001362996	227937	Mm.260938	NM_026361	ENSMUSG00000026991	Pkp4	5031422I09Rik|9430019K17Rik|Armrp|p0071	plakophilin 4	protein-coding
Bcl11b-wt-9d_peak_20874	chr5	39678839	39679050	+	0	0	Intergenic	Intergenic	-34313	NM_010474	15476	Mm.12559	NM_010474	ENSMUSG00000051022	Hs3st1	3-Ost|D5Wsu110e|Hsg3ost	heparan sulfate (glucosamine) 3-O-sulfotransferase 1	protein-coding
Bcl11b-wt-9d_peak_19319	chr4	106778449	106778795	+	0	0	intron (NM_001347159, intron 1 of 15)	intron (NM_001347159, intron 1 of 15)	21209	NM_025590	329910	Mm.222956	NM_025590	ENSMUSG00000034853	Acot11	1110020M10Rik|2010309H15Rik|AW060409|BFIT|BFIT1|Thea|Them1|mKIAA0707	acyl-CoA thioesterase 11	protein-coding
Bcl11b-wt-9d_peak_24849	chr7	65705051	65705279	+	0	0	Intergenic	Intergenic	11748	NM_026795	68634	Mm.476828	NM_026795	ENSMUSG00000078681	Tm2d3	1110025I09Rik|5930422O05Rik|Blp2	TM2 domain containing 3	protein-coding
Bcl11b-wt-9d_peak_22673	chr6	34480875	34481199	+	0	0	intron (NR_156731, intron 1 of 2)	intron (NR_156731, intron 1 of 2)	4681	NR_156731	12183	Mm.282863	NM_007563	ENSMUSG00000038871	Bpgm	AI323730|AL022789|C86192	2,3-bisphosphoglycerate mutase	protein-coding
Bcl11b-wt-9d_peak_23015	chr6	64729351	64729631	+	0	0	exon (NM_007500, exon 1 of 1)	exon (NM_007500, exon 1 of 1)	366	NM_007500	11921	Mm.57229	NM_007500	ENSMUSG00000073043	Atoh1	Hath1|MATH-1|Math1|bHLHa14	atonal bHLH transcription factor 1	protein-coding
Bcl11b-wt-9d_peak_9610	chr15	72665474	72666112	+	0	0	intron (NM_180662, intron 20 of 21)	MLT1J|LTR|ERVL-MaLR	-118094	NM_001033876	223604	Mm.184971	NM_001033876	ENSMUSG00000036760	Kcnk9	A930009L07Rik|Task3	potassium channel, subfamily K, member 9	protein-coding
Bcl11b-wt-9d_peak_28785	chr9	103055851	103056050	+	0	0	intron (NM_033314, intron 3 of 13)	intron (NM_033314, intron 3 of 13)	47463	NM_033314	24059	Mm.207106	NM_033314	ENSMUSG00000032548	Slco2a1	2310021C19Rik|Pgt|Slc21a2	solute carrier organic anion transporter family, member 2a1	protein-coding
Bcl11b-wt-9d_peak_28234	chr9	58448313	58448512	+	0	0	Intergenic	Intergenic	-6761	NR_040736	74879	Mm.416924	NR_040736	ENSMUSG00000097651	4930461G14Rik	-	RIKEN cDNA 4930461G14 gene	ncRNA
Bcl11b-wt-9d_peak_5938	chr12	69241693	69242162	+	0	0	promoter-TSS (NM_178253)	promoter-TSS (NM_178253)	95	NM_178253	271005	Mm.180969	NM_178253	ENSMUSG00000051890	Klhdc1	-	kelch domain containing 1	protein-coding
Bcl11b-wt-9d_peak_2426	chr10	68167175	68167426	+	0	0	intron (NM_023598, intron 4 of 9)	intron (NM_023598, intron 4 of 9)	111426	NM_023598	71371	Mm.440357	NM_023598	ENSMUSG00000019947	Arid5b	4930580B11|5430435G07Rik|AI467247|Desrt|Mrf2|Mrf2alpha|Mrf2beta	AT rich interactive domain 5B (MRF1-like)	protein-coding
Bcl11b-wt-9d_peak_20591	chr5	23049231	23049755	+	0	0	intron (NM_029990, intron 1 of 2)	intron (NM_029990, intron 1 of 2)	-302609	NR_027362	330052	Mm.459265	NR_027362	ENSMUSG00000105076	A930003O13Rik	-	RIKEN cDNA A930003O13 gene	ncRNA
Bcl11b-wt-9d_peak_15588	chr2	76496624	76496911	+	0	0	intron (NM_145525, intron 1 of 26)	intron (NM_145525, intron 1 of 26)	-2239	NM_001290735	99031	Mm.240435	NM_145525	ENSMUSG00000042359	Osbpl6	1110062M20Rik|AI596402|ORP-6|mKIAA4128	oxysterol binding protein-like 6	protein-coding
Bcl11b-wt-9d_peak_13360	chr18	60805474	60806081	+	0	0	intron (NM_001042605, intron 1 of 8)	intron (NM_001042605, intron 1 of 8)	1928	NM_010545	16149	Mm.439737	NM_010545	ENSMUSG00000024610	Cd74	CLIP|DHLAG|HLADG|Ia-GAMMA|Ii	CD74 antigen (invariant polypeptide of major histocompatibility complex, class II antigen-associated)	protein-coding
Bcl11b-wt-9d_peak_7705	chr13	97435918	97436201	+	0	0	intron (NR_110432, intron 1 of 1)	intron (NR_110432, intron 1 of 1)	1089	NR_110432	100039691	Mm.219358	NR_110430	ENSMUSG00000078952	Lncenc1	Gm11019|Gm2373|Lincenc1|Platr18|linc-Enc1	long non-coding RNA, embryonic stem cells expressed 1	ncRNA
Bcl11b-wt-9d_peak_7858	chr13	108206474	108206673	+	0	0	Intergenic	ORR1A4|LTR|ERVL-MaLR	-7831	NM_029001	74559	Mm.286127	NM_029001	ENSMUSG00000021696	Elovl7	9130013K24Rik|AI840082	ELOVL family member 7, elongation of long chain fatty acids (yeast)	protein-coding
Bcl11b-wt-9d_peak_22404	chr5	148978344	148978765	+	0	0	Intergenic	Intergenic	16660	NR_102383	319982	Mm.33303	NR_102383	ENSMUSG00000106951	5930430L01Rik	-	RIKEN cDNA 5930430L01 gene	ncRNA
Bcl11b-wt-9d_peak_2994	chr10	99461185	99461639	+	0	0	Intergenic	Intergenic	-147759	NR_038019	100504202	Mm.403801	NR_038019	ENSMUSG00000111962	Gm20110	-	predicted gene, 20110	ncRNA
Bcl11b-wt-9d_peak_28123	chr9	52149276	52149745	+	0	0	promoter-TSS (NM_001368810)	promoter-TSS (NM_001368810)	-147	NM_001368810	244871	Mm.295686	NM_001162921	ENSMUSG00000035164	Zc3h12c	A230108E06|C230027N18Rik|mKIAA1726	zinc finger CCCH type containing 12C	protein-coding
Bcl11b-wt-9d_peak_18484	chr4	3871475	3871697	+	0	0	exon (NM_020021, exon 1 of 1)	exon (NM_020021, exon 1 of 1)	519	NM_020021	17451	Mm.459300	NM_020021	ENSMUSG00000078365	Mos	c-mos	Moloney sarcoma oncogene	protein-coding
Bcl11b-wt-9d_peak_8551	chr14	57160990	57161423	+	0	0	Intergenic	Intergenic	-27595	NM_001010937	14623	Mm.25652	NM_008128	ENSMUSG00000040055	Gjb6	AA958971|Cx30|D14Bwg0506e	gap junction protein, beta 6	protein-coding
Bcl11b-wt-9d_peak_23374	chr6	99102449	99102655	+	0	0	intron (NM_053202, intron 4 of 18)	intron (NM_053202, intron 4 of 18)	-74254	NM_001197322	108655	Mm.234965	NM_053202	ENSMUSG00000030067	Foxp1	3110052D19Rik|4932443N09Rik|AI461938|AW494214	forkhead box P1	protein-coding
Bcl11b-wt-9d_peak_19603	chr4	122905527	122905758	+	0	0	Intergenic	L1MB8|LINE|L1	-19566	NM_001301067	12331	Mm.8687	NM_007598	ENSMUSG00000028656	Cap1	-	CAP, adenylate cyclase-associated protein 1 (yeast)	protein-coding
Bcl11b-wt-9d_peak_4770	chr11	97344055	97344274	+	0	0	exon (NM_001081220, exon 7 of 12)	exon (NM_001081220, exon 7 of 12)	8192	NM_001081220	217143	Mm.32622	NM_175453	ENSMUSG00000070337	Gpr179	5330439C02Rik|Gpr158l1	G protein-coupled receptor 179	protein-coding
Bcl11b-wt-9d_peak_5430	chr11	120748260	120748486	+	0	0	Intergenic	RMER16_Mm|LTR|ERVK	-16352	NM_007621	12409	Mm.21454	NM_007621	ENSMUSG00000025150	Cbr2	MLCR	carbonyl reductase 2	protein-coding
Bcl11b-wt-9d_peak_16520	chr2	157360217	157360416	+	0	0	Intergenic	ORR1A2|LTR|ERVL-MaLR	-7278	NM_026968	69161	Mm.228619	NM_026968	ENSMUSG00000063019	Manbal	1810024K12Rik|AI836500	mannosidase, beta A, lysosomal-like	protein-coding
Bcl11b-wt-9d_peak_6390	chr12	102877320	102877543	+	0	0	intron (NM_172806, intron 1 of 11)	intron (NM_172806, intron 1 of 11)	975	NM_172806	238386	Mm.63456	NM_172806	ENSMUSG00000041702	Btbd7	5730507E09Rik|8030448M07|E130118E17Rik|FUP1|mKIAA1525	BTB (POZ) domain containing 7	protein-coding
Bcl11b-wt-9d_peak_18732	chr4	41760324	41760754	+	0	0	promoter-TSS (NM_001163401)	promoter-TSS (NM_001163401)	96	NM_001172054	16157	Mm.193451	NM_010549	ENSMUSG00000073889	Il11ra1	AI314697|GP130|Il-11ra|Il11ra|Il11ra2|NR1	interleukin 11 receptor, alpha chain 1	protein-coding
Bcl11b-wt-9d_peak_8600	chr14	59774328	59774527	+	0	0	intron (NM_015803, intron 29 of 35)	RLTR10|LTR|ERVK	149146	NM_145463	219134	Mm.275409	NM_145463	ENSMUSG00000044461	Shisa2	9430059P22Rik|MAd2|Tmem46|mShisa|shisa	shisa family member 2	protein-coding
Bcl11b-wt-9d_peak_23847	chr6	134976597	134977131	+	0	0	Intergenic	L1ME4c|LINE|L1	-5137	NM_001109914	381823	Mm.296104	NM_001109914	ENSMUSG00000090698	Apold1	Gm1075	apolipoprotein L domain containing 1	protein-coding
Bcl11b-wt-9d_peak_26155	chr8	19163713	19164039	+	0	0	Intergenic	Intergenic	5989	NM_153115	78128	Mm.229357	NM_153115	ENSMUSG00000079842	Spag11a	9230111C08Rik|Bin1b|EP2Q|EP2e|Spag11	sperm associated antigen 11A	protein-coding
Bcl11b-wt-9d_peak_5239	chr11	115699239	115700030	+	0	0	promoter-TSS (NM_001313937)	promoter-TSS (NM_001313937)	-100	NM_001313937	14784	Mm.439649	NM_008163	ENSMUSG00000059923	Grb2	AA408164|Ash	growth factor receptor bound protein 2	protein-coding
Bcl11b-wt-9d_peak_29409	chrX	48435486	48435691	+	0	0	intron (NM_019680, intron 1 of 8)	intron (NM_019680, intron 1 of 8)	27544	NM_019680	56501	Mm.36808	NM_019680	ENSMUSG00000031103	Elf4	AV314029|BC042423|Gm9907|Mef	E74-like factor 4 (ets domain transcription factor)	protein-coding
Bcl11b-wt-9d_peak_6942	chr13	34045598	34046079	+	0	0	intron (NM_026512, intron 2 of 6)	intron (NM_026512, intron 2 of 6)	8197	NM_026512	68021	Mm.140243	NM_026512	ENSMUSG00000038286	Bphl	2010012D11Rik|5730533B08Rik|AI115341	biphenyl hydrolase-like (serine hydrolase, breast epithelial mucin-associated antigen)	protein-coding
Bcl11b-wt-9d_peak_14140	chr19	23151686	23152152	+	0	0	intron (NM_010638, intron 1 of 1)	intron (NM_010638, intron 1 of 1)	2488	NR_035423	100316672		NR_035423	ENSMUSG00000080626	Mir1192	Mirn1192|mmu-mir-1192	microRNA 1192	ncRNA
Bcl11b-wt-9d_peak_1757	chr1	191662213	191662524	+	0	0	Intergenic	Charlie20a|DNA|hAT-Charlie	-55656	NM_172266	226856	Mm.277958	NM_172266	ENSMUSG00000026623	Lpgat1	AI649174|AW112037|BC013667	lysophosphatidylglycerol acyltransferase 1	protein-coding
Bcl11b-wt-9d_peak_28842	chr9	107279743	107280310	+	0	0	intron (NM_178907, intron 2 of 10)	intron (NM_178907, intron 2 of 10)	9370	NM_001316691	102626	Mm.222612	NM_178907	ENSMUSG00000032577	Mapkapk3	3PK|AI874665|MAPKAP-K3|MAPKAP3|MK-3|MK3|MapkKapk3	mitogen-activated protein kinase-activated protein kinase 3	protein-coding
Bcl11b-wt-9d_peak_768	chr1	92831571	92831812	+	0	0	promoter-TSS (NM_016696)	promoter-TSS (NM_016696)	46	NM_016696	14733	Mm.297976	NM_016696	ENSMUSG00000034220	Gpc1	AI462976	glypican 1	protein-coding
Bcl11b-wt-9d_peak_29067	chr9	119231605	119231828	+	0	0	promoter-TSS (NR_033303)	promoter-TSS (NR_033303)	-24	NR_033303	109280	Mm.261557	NM_175420	ENSMUSG00000092212	Slc22a13b	9330176C04Rik|Slc22a13b-ps	solute carrier family 22 (organic cation transporter), member 13b	pseudo
Bcl11b-wt-9d_peak_29148	chr9	122167697	122168016	+	0	0	3' UTR (NM_001357776, exon 6 of 6)	3' UTR (NM_001357776, exon 6 of 6)	50397	NM_001357776	20623	Mm.257989	NM_133741	ENSMUSG00000038145	Snrk	2010012F07Rik|AI448042|AW547029|E030034B15|R74830|mKIAA0096	SNF related kinase	protein-coding
Bcl11b-wt-9d_peak_13647	chr18	79257420	79257884	+	0	0	Intergenic	Intergenic	-148261	NM_053099	240427	Mm.312871	NM_053099	ENSMUSG00000024548	Setbp1	C130092E12|Seb|mKIAA0437	SET binding protein 1	protein-coding
Bcl11b-wt-9d_peak_23443	chr6	109209631	109210055	+	0	0	Intergenic	Intergenic	381202	NM_138677	192193	Mm.21596	NM_138677	ENSMUSG00000030104	Edem1	A130059K23Rik|EDEM|mKIAA0212	ER degradation enhancer, mannosidase alpha-like 1	protein-coding
Bcl11b-wt-9d_peak_1871	chr10	9603886	9604085	+	0	0	Intergenic	Intergenic	71223	NM_177271	320825	Mm.101115	NM_177271	ENSMUSG00000060487	Samd5	E130306M17Rik	sterile alpha motif domain containing 5	protein-coding
Bcl11b-wt-9d_peak_13028	chr18	33803549	33803906	+	0	0	intron (NM_013512, intron 19 of 23)	intron (NM_013512, intron 19 of 23)	8835	NR_038152	69749	Mm.248787	NR_038151	ENSMUSG00000087590	Epb41l4aos	2410004N09Rik|Epb4.1l4aos	erythrocyte membrane protein band 4.1 like 4a, opposite strand	ncRNA
Bcl11b-wt-9d_peak_11680	chr17	23791101	23791338	+	0	0	Intergenic	Intergenic	-5003	NM_001357140	76917	Mm.269613	NM_029798	ENSMUSG00000023911	Flywch2	2810417J12Rik|3010014L17Rik|AW548203	FLYWCH family member 2	protein-coding
Bcl11b-wt-9d_peak_11168	chr16	78427300	78427723	+	0	0	Intergenic	Intergenic	-50330	NM_001297747	12228	Mm.392910	NM_009770	ENSMUSG00000022863	Btg3	ANA|tob5	B cell translocation gene 3	protein-coding
Bcl11b-wt-9d_peak_10042	chr15	88745248	88745745	+	0	0	Intergenic	MLT2D|LTR|ERVL	-6215	NM_181412	223773	Mm.396622	NM_181412	ENSMUSG00000034333	Zbed4	1700009F06Rik	zinc finger, BED type containing 4	protein-coding
Bcl11b-wt-9d_peak_20055	chr4	138723967	138724365	+	0	0	intron (NM_001285930, intron 1 of 2)	intron (NM_001285930, intron 1 of 2)	690	NM_001285930	212190	Mm.292226	NM_178671	ENSMUSG00000043621	Ubxn10	5730509E04Rik|A830047D02|Ubxd3	UBX domain protein 10	protein-coding
Bcl11b-wt-9d_peak_6666	chr13	6256029	6256350	+	0	0	Intergenic	B4A|SINE|B4	-291968	NM_145131	69617	Mm.41933	NM_145131	ENSMUSG00000021193	Pitrm1	2310012C15Rik|AA410010|MP-1|MP1|Ntup1|PreP|mKIAA1104	pitrilysin metallepetidase 1	protein-coding
Bcl11b-wt-9d_peak_11105	chr16	57923513	57924068	+	0	0	Intergenic	Intergenic	-169053	NM_007739	12837	Mm.130388	NM_007739	ENSMUSG00000068196	Col8a1	Col8a-1	collagen, type VIII, alpha 1	protein-coding
Bcl11b-wt-9d_peak_21741	chr5	117938361	117938560	+	0	0	intron (NM_008712, intron 21 of 27)	intron (NM_008712, intron 21 of 27)	-38310	NM_001346588	231670	Mm.21912	NM_145564	ENSMUSG00000032898	Fbxo21	2810425J22Rik|AU016673	F-box protein 21	protein-coding
Bcl11b-wt-9d_peak_670	chr1	87213606	87214670	+	0	0	5' UTR (NM_001039169, exon 1 of 7)	5' UTR (NM_001039169, exon 1 of 7)	199	NM_001039169	26987	Mm.227183	NM_023314	ENSMUSG00000026254	Eif4e2	2700069E09Rik|AI036339|AV129531|D0H0S6743E|Eif4el3	eukaryotic translation initiation factor 4E member 2	protein-coding
Bcl11b-wt-9d_peak_16649	chr2	165748601	165748800	+	0	0	intron (NM_010165, intron 9 of 15)	intron (NM_010165, intron 9 of 15)	93402	NM_010165	14049	Mm.282719	NM_010165	ENSMUSG00000017897	Eya2	Eab1	EYA transcriptional coactivator and phosphatase 2	protein-coding
Bcl11b-wt-9d_peak_1299	chr1	160242262	160242482	+	0	0	intron (NM_001038621, intron 4 of 8)	intron (NM_001038621, intron 4 of 8)	-29480	NM_009786	12301	Mm.10702	NM_009786	ENSMUSG00000014226	Cacybp	SIP	calcyclin binding protein	protein-coding
Bcl11b-wt-9d_peak_28939	chr9	110244963	110245413	+	0	0	5' UTR (NM_001166273, exon 1 of 5)	5' UTR (NM_001166273, exon 1 of 5)	1405	NM_001166273	29873	Mm.38496	NM_013884	ENSMUSG00000032482	Cspg5	Caleb|Ngc	chondroitin sulfate proteoglycan 5	protein-coding
Bcl11b-wt-9d_peak_14859	chr2	20339426	20339750	+	0	0	intron (NM_001081006, intron 1 of 21)	intron (NM_001081006, intron 1 of 21)	49675	NM_001081006	208618	Mm.237935	NM_029895	ENSMUSG00000036617	Etl4	6620402G01Rik|9430077C05Rik|BC026657|E330027G05Rik|Etl-4|Skt	enhancer trap locus 4	protein-coding
Bcl11b-wt-9d_peak_28436	chr9	70061750	70062178	+	0	0	Intergenic	B1_Mur1|SINE|Alu	-23876	NM_028087	72077	Mm.195555	NM_028087	ENSMUSG00000032226	Gcnt3	2010013H22Rik|2210021I22Rik|2210401J11Rik	glucosaminyl (N-acetyl) transferase 3, mucin type	protein-coding
Bcl11b-wt-9d_peak_29408	chrX	48424728	48425127	+	0	0	intron (NM_019680, intron 1 of 8)	intron (NM_019680, intron 1 of 8)	38205	NM_019680	56501	Mm.36808	NM_019680	ENSMUSG00000031103	Elf4	AV314029|BC042423|Gm9907|Mef	E74-like factor 4 (ets domain transcription factor)	protein-coding
Bcl11b-wt-9d_peak_24719	chr7	45655046	45655245	+	0	0	intron (NM_018876, intron 1 of 1)	intron (NM_018876, intron 1 of 1)	11249	NM_018876	14344	Mm.290046	NM_018876	ENSMUSG00000055978	Fut2	-	fucosyltransferase 2	protein-coding
Bcl11b-wt-9d_peak_18417	chr3	149088640	149089028	+	0	0	Intergenic	Intergenic	-134199	NM_001081298	99633	Mm.9776	NM_001081298	ENSMUSG00000028184	Adgrl2	AI450192|CIRL-2|Gm619|Lec1|Lphh1|Lphn2|mKIAA0786	adhesion G protein-coupled receptor L2	protein-coding
Bcl11b-wt-9d_peak_24367	chr7	25627472	25627724	+	0	0	promoter-TSS (NM_146184)	promoter-TSS (NM_146184)	-26	NM_001036740	232984	Mm.192369	NM_146184	ENSMUSG00000059479	B3gnt8	B3galt7|B7galt7|BC025206	UDP-GlcNAc:betaGal beta-1,3-N-acetylglucosaminyltransferase 8	protein-coding
Bcl11b-wt-9d_peak_6845	chr13	24135351	24135635	+	0	0	intron (NM_026825, intron 11 of 37)	intron (NM_026825, intron 11 of 37)	-144279	NM_145399	214189	Mm.255667	NM_145399	ENSMUSG00000021337	Scgn	-	secretagogin, EF-hand calcium binding protein	protein-coding
Bcl11b-wt-9d_peak_8364	chr14	46387388	46387599	+	0	0	intron (NM_007554, intron 1 of 3)	CpG	3176	NM_007554	12159	Mm.6813	NM_007554	ENSMUSG00000021835	Bmp4	Bmp-4|Bmp2b|Bmp2b-1|Bmp2b1	bone morphogenetic protein 4	protein-coding
Bcl11b-wt-9d_peak_21983	chr5	131838191	131838483	+	0	0	intron (NM_001363480, intron 4 of 19)	intron (NM_001363480, intron 4 of 19)	-41932	NR_040704	75369	Mm.389696	NR_040704	ENSMUSG00000105773	4930563F08Rik	-	RIKEN cDNA 4930563F08 gene	ncRNA
Bcl11b-wt-9d_peak_21040	chr5	64541706	64541916	+	0	0	Intergenic	Intergenic	64803	NR_045412	77382	Mm.366742	NR_045411	ENSMUSG00000105352	C030018K13Rik	-	RIKEN cDNA C030018K13 gene	ncRNA
Bcl11b-wt-9d_peak_215	chr1	39259820	39260173	+	0	0	intron (NM_008719, intron 1 of 20)	intron (NM_008719, intron 1 of 20)	65724	NM_008719	18143	Mm.2380	NM_008719	ENSMUSG00000026077	Npas2	MOP4|bHLHe9	neuronal PAS domain protein 2	protein-coding
Bcl11b-wt-9d_peak_170	chr1	36784670	36785062	+	0	0	Intergenic	Intergenic	5882	NM_001289612	22637	Mm.8038	NM_009539	ENSMUSG00000026117	Zap70	Srk|ZAP-70|mrtle|mur	zeta-chain (TCR) associated protein kinase	protein-coding
Bcl11b-wt-9d_peak_20574	chr5	21372594	21373446	+	0	0	exon (NM_008013, exon 1 of 2)	exon (NM_008013, exon 1 of 2)	347	NM_008013	14190	Mm.292100	NM_008013	ENSMUSG00000039899	Fgl2	AI385601|musfiblp	fibrinogen-like protein 2	protein-coding
Bcl11b-wt-9d_peak_17406	chr3	65515939	65516138	+	0	0	Intergenic	Intergenic	-12409	NM_178892	99929	Mm.246398	NM_178892	ENSMUSG00000034640	Tiparp	ARTD14|AW558171|PARP7	TCDD-inducible poly(ADP-ribose) polymerase	protein-coding
Bcl11b-wt-9d_peak_18903	chr4	54094352	54094832	+	0	0	Intergenic	MIRc|SINE|MIR	268547	NM_028053	52076	Mm.27184	NM_028053	ENSMUSG00000028420	Tmem38b	1600017F22Rik|AA437809|AV051057|D4Ertd89e|TRIC-B|mg33b	transmembrane protein 38B	protein-coding
Bcl11b-wt-9d_peak_26953	chr8	90825357	90825980	+	0	0	Intergenic	Intergenic	-3167	NM_177224	109151	Mm.100615	NM_177224	ENSMUSG00000056608	Chd9	1810014J18Rik|9030205D12Rik|A330063D19Rik|AD013|PRIC320|mKIAA0308	chromodomain helicase DNA binding protein 9	protein-coding
Bcl11b-wt-9d_peak_8305	chr14	32986527	32986866	+	0	0	exon (NM_001146022, exon 47 of 59)	exon (NM_001146022, exon 47 of 59)	-4686	NM_001146021	67580	Mm.46115	NM_026253	ENSMUSG00000041673	Lrrc18	4930442L21Rik|MTLR1	leucine rich repeat containing 18	protein-coding
Bcl11b-wt-9d_peak_10917	chr16	35232383	35232753	+	0	0	intron (NM_001012765, intron 1 of 20)	intron (NM_001012765, intron 1 of 20)	77704	NM_001012765	224129	Mm.41137	NM_001012765	ENSMUSG00000022840	Adcy5	AW121902|Ac5	adenylate cyclase 5	protein-coding
Bcl11b-wt-9d_peak_10039	chr15	86343109	86343359	+	0	0	intron (NM_001358062, intron 5 of 9)	intron (NM_001358062, intron 5 of 9)	65559	NM_001358062	223754	Mm.28904	NM_145476	ENSMUSG00000051864	Tbc1d22a	BC023106|D15Ertd781e	TBC1 domain family, member 22a	protein-coding
Bcl11b-wt-9d_peak_28535	chr9	77733236	77733500	+	0	0	Intergenic	Intergenic	-21167	NR_151778	14629	Mm.89888	NM_010295	ENSMUSG00000032350	Gclc	D9Wsu168e|GLCL-H|Ggcs-hs|Glclc	glutamate-cysteine ligase, catalytic subunit	protein-coding
Bcl11b-wt-9d_peak_20950	chr5	51538363	51538562	+	0	0	intron (NR_132764, intron 2 of 12)	intron (NR_132764, intron 2 of 12)	15459	NM_008904	19017	Mm.259072	NM_008904	ENSMUSG00000029167	Ppargc1a	A830037N07Rik|Gm11133|PGC-1|PPARGC-1-alpha|Pgc-1alpha|Pgc1|Pgco1|Ppargc1	peroxisome proliferative activated receptor, gamma, coactivator 1 alpha	protein-coding
Bcl11b-wt-9d_peak_1631	chr1	182383067	182383276	+	0	0	Intergenic	Intergenic	-25996	NM_173378	209456	Mm.287450	NM_173378	ENSMUSG00000026510	Trp53bp2	53BP2|AI746547|ASPP2|PPP1R13A|Tp53bp2|X98550	transformation related protein 53 binding protein 2	protein-coding
Bcl11b-wt-9d_peak_2253	chr10	44730725	44731051	+	0	0	Intergenic	Intergenic	-272140	NM_007548	12142	Mm.4800	NM_007548	ENSMUSG00000038151	Prdm1	Blimp-1|Blimp1|PRDI-BF1|ZNFPR1A1|b2b1765Clo	PR domain containing 1, with ZNF domain	protein-coding
Bcl11b-wt-9d_peak_26188	chr8	22136582	22136786	+	0	0	intron (NM_011848, intron 11 of 15)	RLTR44B|LTR|ERVK	-11617	NM_177898	330721	Mm.113940	NM_177898	ENSMUSG00000037738	Nek5	6530411J22|BB049667	NIMA (never in mitosis gene a)-related expressed kinase 5	protein-coding
Bcl11b-wt-9d_peak_28229	chr9	58204185	58204458	+	0	0	promoter-TSS (NM_001161541)	promoter-TSS (NM_001161541)	-2	NM_001161541	320563	Mm.186499	NM_177193	ENSMUSG00000051243	Islr2	B930052A04Rik|Linx|Mbu-3|mKIAA1465	immunoglobulin superfamily containing leucine-rich repeat 2	protein-coding
Bcl11b-wt-9d_peak_27399	chr8	120501019	120501218	+	0	0	intron (NM_198671, intron 1 of 15)	intron (NM_198671, intron 1 of 15)	12252	NM_198671	382034	Mm.334856	NM_198671	ENSMUSG00000031822	Gse1	2210013I18Rik|mKIAA0182	genetic suppressor element 1, coiled-coil protein	protein-coding
Bcl11b-wt-9d_peak_21027	chr5	64242883	64243419	+	0	0	intron (NM_001289514, intron 1 of 18)	intron (NM_001289514, intron 1 of 18)	12794	NM_001289514	57915	Mm.286353	NM_019636	ENSMUSG00000029174	Tbc1d1	1110062G02Rik|AI385682|AW555803|Nob1|Nobq1|Tbc1|mKIAA1108	TBC1 domain family, member 1	protein-coding
Bcl11b-wt-9d_peak_7206	chr13	51094274	51094650	+	0	0	Intergenic	RMER6D|LTR|ERVK	6265	NR_029463	77428	Mm.405630	NR_029463		9430083A17Rik	-	RIKEN cDNA 9430083A17 gene	ncRNA
Bcl11b-wt-9d_peak_27024	chr8	94857197	94857996	+	0	0	exon (NM_009090, exon 1 of 9)	exon (NM_009090, exon 1 of 9)	146	NM_009090	20021	Mm.292492	NM_009090	ENSMUSG00000031783	Polr2c	33kDa|RPB3|Rpo2-3|mRBP31	polymerase (RNA) II (DNA directed) polypeptide C	protein-coding
Bcl11b-wt-9d_peak_7226	chr13	51902842	51903041	+	0	0	Intergenic	Intergenic	56266	NM_011817	23882	Mm.281298	NM_011817	ENSMUSG00000021453	Gadd45g	AI327420|C86281|CR6|DDIT2|OIG37	growth arrest and DNA-damage-inducible 45 gamma	protein-coding
Bcl11b-wt-9d_peak_3814	chr11	51681454	51681842	+	0	0	Intergenic	Intergenic	6986	NM_025319	66050	Mm.35693	NM_025319	ENSMUSG00000007777	0610009B22Rik	-	RIKEN cDNA 0610009B22 gene	protein-coding
Bcl11b-wt-9d_peak_9548	chr15	59823489	59824202	+	0	0	Intergenic	IMPB_01|Satellite|Satellite	-28886	NR_045076	100503021	Mm.402924	NR_045076	ENSMUSG00000115426	Gm19510	-	predicted gene, 19510	ncRNA
Bcl11b-wt-9d_peak_1615	chr1	181560323	181560828	+	0	0	Intergenic	Intergenic	-49124	NM_207280	403180	Mm.220754	NM_207280	ENSMUSG00000050625	Ccdc121	6530421E24Rik|Gm755	coiled-coil domain containing 121	protein-coding
Bcl11b-wt-9d_peak_9025	chr14	114349975	114350263	+	0	0	Intergenic	LTRIS2|LTR|ERV1	-481846	NR_045661	75822	Mm.410813	NR_045661	ENSMUSG00000115320	4930524C18Rik	-	RIKEN cDNA 4930524C18 gene	ncRNA
Bcl11b-wt-9d_peak_12919	chr18	15150292	15150491	+	0	0	intron (NM_134112, intron 1 of 4)	CpG	1055	NM_134112	106931	Mm.329299	NM_134112	ENSMUSG00000036225	Kctd1	4933402K10Rik|AI661543|AW553000	potassium channel tetramerisation domain containing 1	protein-coding
Bcl11b-wt-9d_peak_16060	chr2	127792155	127792641	+	0	0	promoter-TSS (NR_015476)	promoter-TSS (NR_015476)	90	NR_015476	67885	Mm.27359	NM_175125	ENSMUSG00000051319	Mtln	1500011K16Rik|Moxi	mitoregulin	ncRNA
Bcl11b-wt-9d_peak_14975	chr2	25836378	25836586	+	0	0	Intergenic	Intergenic	10766	NM_001001714	227631	Mm.301632	NM_001001714	ENSMUSG00000059625	Sohlh1	Gm110|Nohlh	spermatogenesis and oogenesis specific basic helix-loop-helix 1	protein-coding
Bcl11b-wt-9d_peak_3457	chr11	5892138	5892410	+	0	0	Intergenic	L2|LINE|L2	6508	NM_022879	17898	Mm.46514	NM_022879	ENSMUSG00000020469	Myl7	MLC-2alpha|MLC2a|MYL2A|Mylc2a|RLC-A	myosin, light polypeptide 7, regulatory	protein-coding
Bcl11b-wt-9d_peak_27032	chr8	94977589	94977819	+	0	0	intron (NM_001198894, intron 1 of 13)	intron (NM_001198894, intron 1 of 13)	595	NM_001198894	14766	Mm.290834	NM_018882	ENSMUSG00000031785	Adgrg1	Cyt28|Gpr56|TM7LN4|TM7XN1	adhesion G protein-coupled receptor G1	protein-coding
Bcl11b-wt-9d_peak_28822	chr9	106211943	106212307	+	0	0	intron (NM_011876, intron 3 of 8)	intron (NM_011876, intron 3 of 8)	9017	NM_011876	23999	Mm.274346	NM_011876	ENSMUSG00000023277	Twf2	A6-related|AU014993|Ptk9l|Ptk9r	twinfilin actin binding protein 2	protein-coding
Bcl11b-wt-9d_peak_15762	chr2	102400581	102401609	+	0	0	promoter-TSS (NM_020267)	promoter-TSS (NM_020267)	-195	NM_020267	80985	Mm.315002	NM_020267	ENSMUSG00000027189	Trim44	Dipb|Mc7	tripartite motif-containing 44	protein-coding
Bcl11b-wt-9d_peak_8599	chr14	59759957	59760459	+	0	0	intron (NM_015803, intron 32 of 35)	intron (NM_015803, intron 32 of 35)	134927	NM_145463	219134	Mm.275409	NM_145463	ENSMUSG00000044461	Shisa2	9430059P22Rik|MAd2|Tmem46|mShisa|shisa	shisa family member 2	protein-coding
Bcl11b-wt-9d_peak_26914	chr8	86728688	86728938	+	0	0	intron (NM_009172, intron 1 of 1)	intron (NM_009172, intron 1 of 1)	-16886	NR_027829	666945	Mm.391806	NR_027829		Gm10638	-	predicted gene 10638	ncRNA
Bcl11b-wt-9d_peak_9013	chr14	105684959	105685480	+	0	0	Intergenic	Intergenic	-61449	NR_105814	102465207		NR_105814	ENSMUSG00000098780	Mir6390	Gm27562|mmu-mir-6390	microRNA 6390	ncRNA
Bcl11b-wt-9d_peak_7634	chr13	92751104	92751303	+	0	0	TTS (NM_011582)	TTS (NM_011582)	43615	NM_011582	21828	Mm.20865	NM_011582	ENSMUSG00000021702	Thbs4	TSP4	thrombospondin 4	protein-coding
Bcl11b-wt-9d_peak_22573	chr6	23247599	23247798	+	0	0	exon (NM_028462, exon 1 of 4)	exon (NM_028462, exon 1 of 4)	566	NM_028462	73191	Mm.55115	NM_028462	ENSMUSG00000029697	Fezf1	3110069A13Rik|Fez|Zfp312-like|fez-like	Fez family zinc finger 1	protein-coding
Bcl11b-wt-9d_peak_7152	chr13	46572160	46572386	+	0	0	intron (NM_026056, intron 4 of 12)	intron (NM_026056, intron 4 of 12)	70370	NM_026056	67252	Mm.44529	NM_026056	ENSMUSG00000021373	Cap2	2810452G09Rik|AV045235	CAP, adenylate cyclase-associated protein, 2 (yeast)	protein-coding
Bcl11b-wt-9d_peak_18678	chr4	35165363	35165573	+	0	0	Intergenic	Intergenic	-7984	NM_178061	214944	Mm.32968	NM_178061	ENSMUSG00000073910	Mob3b	8430436F23Rik|A430018A01Rik|Mobkl2b	MOB kinase activator 3B	protein-coding
Bcl11b-wt-9d_peak_10006	chr15	85336323	85336581	+	0	0	5' UTR (NM_016843, exon 1 of 12)	5' UTR (NM_016843, exon 1 of 12)	197	NM_016843	54138	Mm.248906	NM_016843	ENSMUSG00000016541	Atxn10	AI325283|C77170|E46|Sca10|TEG-169|Tex169	ataxin 10	protein-coding
Bcl11b-wt-9d_peak_28839	chr9	107231512	107232069	+	0	0	5' UTR (NM_153413, exon 1 of 53)	5' UTR (NM_153413, exon 1 of 53)	119	NM_153413	208869	Mm.150259	NM_153413	ENSMUSG00000039716	Dock3	MOCA|PBP|mKIAA0299	dedicator of cyto-kinesis 3	protein-coding
Bcl11b-wt-9d_peak_17477	chr3	79781268	79781535	+	0	0	Intergenic	Intergenic	-43450	NM_212452	381489	Mm.331086	NM_212452	ENSMUSG00000034009	Rxfp1	Gm1018|Lgr7	relaxin/insulin-like family peptide receptor 1	protein-coding
Bcl11b-wt-9d_peak_19623	chr4	123283512	123283865	+	0	0	exon (NM_130881, exon 1 of 15)	exon (NM_130881, exon 1 of 15)	777	NM_001356377	230721	Mm.277091	NM_130881	ENSMUSG00000011257	Pabpc4	-	poly(A) binding protein, cytoplasmic 4	protein-coding
Bcl11b-wt-9d_peak_10439	chr16	5534471	5534693	+	0	0	Intergenic	Intergenic	-278626	NM_027446	70511	Mm.45780	NM_027446	ENSMUSG00000022544	Eef2kmt	5730409G15Rik|Fam86|Fam86a|eEF2-KMT	eukaryotic elongation factor 2 lysine methyltransferase	protein-coding
Bcl11b-wt-9d_peak_15829	chr2	110189153	110189370	+	0	0	Intergenic	Intergenic	116464	NM_130452	170442	Mm.27335	NM_130452	ENSMUSG00000041660	Bbox1	AI874739	butyrobetaine (gamma), 2-oxoglutarate dioxygenase 1 (gamma-butyrobetaine hydroxylase)	protein-coding
Bcl11b-wt-9d_peak_18676	chr4	35156027	35156527	+	0	0	intron (NM_178061, intron 1 of 3)	intron (NM_178061, intron 1 of 3)	1207	NM_178061	214944	Mm.32968	NM_178061	ENSMUSG00000073910	Mob3b	8430436F23Rik|A430018A01Rik|Mobkl2b	MOB kinase activator 3B	protein-coding
Bcl11b-wt-9d_peak_19308	chr4	106316634	106316852	+	0	0	exon (NM_183225, exon 1 of 68)	exon (NM_183225, exon 1 of 68)	530	NM_183225	329908	Mm.234544	NM_183225	ENSMUSG00000028514	Usp24	2700066K03Rik|2810030C21Rik|AI414051|B130021E18|C79851	ubiquitin specific peptidase 24	protein-coding
Bcl11b-wt-9d_peak_11005	chr16	44716355	44717178	+	0	0	Intergenic	Intergenic	-7535	NM_145972	212547	Mm.310573	NM_145972	ENSMUSG00000036208	Nepro	-	nucleolus and neural progenitor protein	protein-coding
Bcl11b-wt-9d_peak_5895	chr12	56339376	56339583	+	0	0	intron (NM_145442, intron 4 of 8)	intron (NM_145442, intron 4 of 8)	6415	NM_145442	217588	Mm.25656	NM_145442	ENSMUSG00000021028	Mbip	4933408E06Rik	MAP3K12 binding inhibitory protein 1	protein-coding
Bcl11b-wt-9d_peak_20072	chr4	139124945	139125258	+	0	0	intron (NM_001163006, intron 1 of 3)	intron (NM_001163006, intron 1 of 3)	5936	NR_033745	433771	Mm.305990	NM_001163006	ENSMUSG00000050608	Micos10	2310028O11Rik|Minos1	mitochondrial contact site and cristae organizing system subunit 10	protein-coding
Bcl11b-wt-9d_peak_7608	chr13	90820579	90820830	+	0	0	Intergenic	Intergenic	84651	NM_001145879	435376	Mm.292579	NM_001145879	ENSMUSG00000078958	Atp6ap1l	EG435376	ATPase, H+ transporting, lysosomal accessory protein 1-like	protein-coding
Bcl11b-wt-9d_peak_13100	chr18	36196558	36196995	+	0	0	exon (NM_001167891, exon 1 of 10)	exon (NM_001167891, exon 1 of 10)	615	NM_001167891	100042150	Mm.380390	NM_001167891	ENSMUSG00000060275	Nrg2	Don1|NTAK	neuregulin 2	protein-coding
Bcl11b-wt-9d_peak_24965	chr7	79259373	79259572	+	0	0	Intergenic	Intergenic	-13794	NM_018811	54608	Mm.365490	NM_018811	ENSMUSG00000039202	Abhd2	2210009N18Rik|LABH2|Labh-2	abhydrolase domain containing 2	protein-coding
Bcl11b-wt-9d_peak_7209	chr13	51137257	51137727	+	0	0	intron (NM_011462, intron 1 of 3)	intron (NM_011462, intron 1 of 3)	3174	NM_011462	20729	Mm.188432	NM_011462	ENSMUSG00000021395	Spin1	Spin	spindlin 1	protein-coding
Bcl11b-wt-9d_peak_12815	chr18	5052731	5052992	+	0	0	intron (NM_001347449, intron 3 of 30)	intron (NM_001347449, intron 3 of 30)	6272	NM_153153	225115	Mm.136791	NM_153153	ENSMUSG00000024236	Svil	AU024053|B430302E16Rik	supervillin	protein-coding
Bcl11b-wt-9d_peak_25361	chr7	111156856	111157055	+	0	0	Intergenic	Intergenic	-34280	NR_015573	75479	Mm.381620	NR_015573	ENSMUSG00000110424	1700012D14Rik	-	RIKEN cDNA 1700012D14 gene	ncRNA
Bcl11b-wt-9d_peak_20330	chr4	150798842	150799284	+	0	0	Intergenic	Intergenic	-1111	NR_162802	114482888		NR_162802		Mir12196	mmu-mir-12196	microRNA mir-12196	ncRNA
Bcl11b-wt-9d_peak_25301	chr7	105762566	105762765	+	0	0	exon (NM_001162943, exon 10 of 21)	exon (NM_001162943, exon 10 of 21)	-10430	NM_009906	12751	Mm.20837	NM_009906	ENSMUSG00000030894	Tpp1	Cln2|LPIC|TPP-1|TPP-I	tripeptidyl peptidase I	protein-coding
Bcl11b-wt-9d_peak_4475	chr11	83078085	83078451	+	0	0	Intergenic	Intergenic	13156	NM_011408	20556	Mm.278689	NM_011408	ENSMUSG00000072620	Slfn2	Shlf2	schlafen 2	protein-coding
Bcl11b-wt-9d_peak_13192	chr18	39381132	39381492	+	0	0	Intergenic	Intergenic	107967	NM_008173	14815	Mm.129481	NM_008173	ENSMUSG00000024431	Nr3c1	GR|Grl-1|Grl1	nuclear receptor subfamily 3, group C, member 1	protein-coding
Bcl11b-wt-9d_peak_21347	chr5	93035237	93035616	+	0	0	Intergenic	Intergenic	9596	NM_175270	78088	Mm.245085	NM_175270	ENSMUSG00000045314	Sowahb	5730467H21Rik|Ankrd56	sosondowah ankyrin repeat domain family member B	protein-coding
Bcl11b-wt-9d_peak_16535	chr2	157988517	157988716	+	0	0	intron (NM_029282, intron 7 of 7)	intron (NM_029282, intron 7 of 7)	39818	NM_029282	75425	Mm.29068	NM_029282	ENSMUSG00000027650	Tti1	2610036D13Rik|AI449463	TELO2 interacting protein 1	protein-coding
Bcl11b-wt-9d_peak_27186	chr8	107142517	107142716	+	0	0	Intergenic	Intergenic	-8045	NM_025558	66427	Mm.20242	NM_025558	ENSMUSG00000031924	Cyb5b	1810044O22Rik|AU015618|Cyb5m	cytochrome b5 type B	protein-coding
Bcl11b-wt-9d_peak_12416	chr17	56963333	56964051	+	0	0	intron (NM_175731, intron 1 of 5)	intron (NM_175731, intron 1 of 5)	18434	NM_175731	171168	Mm.218784	NM_175731	ENSMUSG00000045019	Acer1	2310024P18Rik|AI662009|Alkcdase1|Asah3|Cer1	alkaline ceramidase 1	protein-coding
Bcl11b-wt-9d_peak_11595	chr17	15088204	15088452	+	0	0	Intergenic	Intergenic	46688	NM_001360401	381062	Mm.393767	NM_183133	ENSMUSG00000036552	Ermard	2210404J11Rik|2410011O22Rik|AI448938	ER membrane associated RNA degradation	protein-coding
Bcl11b-wt-9d_peak_15426	chr2	62907820	62908072	+	0	0	intron (NM_133207, intron 2 of 15)	intron (NM_133207, intron 2 of 15)	243619	NM_145523	227960	Mm.219877	NM_145523	ENSMUSG00000026893	Gca	5133401E04Rik|AI573844	grancalcin	protein-coding
Bcl11b-wt-9d_peak_24340	chr7	24904967	24905213	+	0	0	intron (NM_001130152, intron 1 of 28)	intron (NM_001130152, intron 1 of 28)	744	NM_001130152	16801	Mm.3181	NM_008488	ENSMUSG00000040940	Arhgef1	Lbcl2|Lsc	Rho guanine nucleotide exchange factor (GEF) 1	protein-coding
Bcl11b-wt-9d_peak_27885	chr9	35405004	35405356	+	0	0	Intergenic	Intergenic	-46896	NM_021339	57810	Mm.80509	NM_021339	ENSMUSG00000038119	Cdon	CDO|Cd0|Orcam	cell adhesion molecule-related/down-regulated by oncogenes	protein-coding
Bcl11b-wt-9d_peak_27971	chr9	43491077	43491314	+	0	0	Intergenic	Intergenic	180432	NM_023655	72169	Mm.273277	NM_023655	ENSMUSG00000032013	Trim29	1110047J21Rik|2810431N19Rik|4732461M22Rik|AI119726	tripartite motif-containing 29	protein-coding
Bcl11b-wt-9d_peak_27547	chr8	125547881	125548110	+	0	0	intron (NM_001357372, intron 1 of 21)	intron (NM_001357372, intron 1 of 21)	21868	NM_001357372	244668	Mm.271668	NM_001081337	ENSMUSG00000001995	Sipa1l2	BC058408|mKIAA1389	signal-induced proliferation-associated 1 like 2	protein-coding
Bcl11b-wt-9d_peak_16302	chr2	147967831	147968367	+	0	0	Intergenic	Intergenic	77365	NM_001291067	15376	Mm.938	NM_010446	ENSMUSG00000037025	Foxa2	HNF3-beta|HNF3beta|Hnf-3b|Hnf3b|Tcf-3b|Tcf3b	forkhead box A2	protein-coding
Bcl11b-wt-9d_peak_13919	chr19	7226535	7226974	+	0	0	3' UTR (NM_027643, exon 8 of 8)	3' UTR (NM_027643, exon 8 of 8)	-9138	NM_007750	12868	Mm.14022	NM_007750	ENSMUSG00000035885	Cox8a	COX8L	cytochrome c oxidase subunit 8A	protein-coding
Bcl11b-wt-9d_peak_24620	chr7	39655332	39655789	+	0	0	Intergenic	IAPLTR2_Mm|LTR|ERVK	137794	NM_001004139	70227	Mm.333800	NM_001004139	ENSMUSG00000068959	Zfp619	3000002G13Rik	zinc finger protein 619	protein-coding
Bcl11b-wt-9d_peak_26748	chr8	76899554	76899821	+	0	0	intron (NR_028579, intron 1 of 1)	CpG	934	NR_028579	102640923	Mm.367571	NR_028579	ENSMUSG00000074235	Gm10649	-	predicted gene 10649	ncRNA
Bcl11b-wt-9d_peak_21123	chr5	67970337	67970622	+	0	0	intron (NM_001256184, intron 2 of 3)	intron (NM_001256184, intron 2 of 3)	-27398	NR_038182	73865	Mm.66946	NR_038182	ENSMUSG00000106880	4930425K10Rik	-	RIKEN cDNA 4930425K10 gene	ncRNA
Bcl11b-wt-9d_peak_19379	chr4	109394047	109394256	+	0	0	Intergenic	Intergenic	12106	NR_131195	102635290	Mm.427859	NR_131195		Ttc39aos1	Gm12750|lincRNA-EPS	Ttc39a opposite strand RNA 1	ncRNA
Bcl11b-wt-9d_peak_21335	chr5	92849781	92850004	+	0	0	intron (NM_001077595, intron 1 of 9)	intron (NM_001077595, intron 1 of 9)	40510	NM_001077595	27428	Mm.46014	NM_015756	ENSMUSG00000029381	Shroom3	AL022960|D5Ertd287e|Shrm|Shrm3	shroom family member 3	protein-coding
Bcl11b-wt-9d_peak_11095	chr16	57433152	57433351	+	0	0	intron (NM_001040397, intron 1 of 4)	intron (NM_001040397, intron 1 of 4)	79974	NM_001040397	78749	Mm.328360	NM_001040397	ENSMUSG00000043336	Filip1l	4631422O05Rik|Doc1	filamin A interacting protein 1-like	protein-coding
Bcl11b-wt-9d_peak_11770	chr17	26021786	26022328	+	0	0	promoter-TSS (NM_153140)	promoter-TSS (NM_153140)	-197	NM_153140	215445	Mm.41191	NM_153140	ENSMUSG00000037098	Rab11fip3	Cart1|D030060O14Rik|Rab11-FIP3|mKIAA0665	RAB11 family interacting protein 3 (class II)	protein-coding
Bcl11b-wt-9d_peak_14810	chr2	13373479	13373688	+	0	0	intron (NM_001081084, intron 31 of 66)	RMER16_Mm|LTR|ERVK	-102168	NM_009105	20163	Mm.905	NM_009105	ENSMUSG00000026727	Rsu1	RsuI|rsp-1	Ras suppressor protein 1	protein-coding
Bcl11b-wt-9d_peak_6909	chr13	31423540	31423815	+	0	0	Intergenic	Intergenic	-134493	NM_008239	15220	Mm.44235	NM_008239	ENSMUSG00000038415	Foxq1	HFH-1|Hfh1|Hfh1l|sa	forkhead box Q1	protein-coding
Bcl11b-wt-9d_peak_6374	chr12	102453505	102454114	+	0	0	Intergenic	Intergenic	-13996	NM_011175	19141	Mm.17185	NM_011175	ENSMUSG00000021190	Lgmn	AEP|AI746452|AU022324|Prsc1	legumain	protein-coding
Bcl11b-wt-9d_peak_15372	chr2	59431933	59432301	+	0	0	Intergenic	Intergenic	-45435	NR_040510	76676	Mm.110038	NR_040510	ENSMUSG00000087455	5330411J11Rik	-	RIKEN cDNA 5330411J11 gene	ncRNA
Bcl11b-wt-9d_peak_22536	chr6	17053223	17053469	+	0	0	Intergenic	Lx7|LINE|L1	-11803	NM_207176	21753	Mm.436548	NM_011570	ENSMUSG00000029552	Tes	D6Ertd352e|TESS|Tes1|Tes2|testin2	testis derived transcript	protein-coding
Bcl11b-wt-9d_peak_14727	chr2	3799687	3799886	+	0	0	Intergenic	Intergenic	86328	NM_025626	66540	Mm.277864	NM_025626	ENSMUSG00000026655	Fam107b	3110001A13Rik|AA589595|AA959793|AI132312	family with sequence similarity 107, member B	protein-coding
Bcl11b-wt-9d_peak_14415	chr19	42209594	42209793	+	0	0	Intergenic	Intergenic	-7441	NM_018780	54612	Mm.470071	NM_018780	ENSMUSG00000018822	Sfrp5	AI605071|SARP3	secreted frizzled-related sequence protein 5	protein-coding
Bcl11b-wt-9d_peak_20570	chr5	21144567	21144766	+	0	0	Intergenic	MLT1N2|LTR|ERVL-MaLR	-31613	NR_153366	212167	Mm.121705	NM_175437	ENSMUSG00000039934	Gsap	A530088I07Rik|Pion	gamma-secretase activating protein	protein-coding
Bcl11b-wt-9d_peak_9478	chr15	54615190	54615561	+	0	0	Intergenic	Intergenic	44009	NM_178920	105853	Mm.410994	NM_178920	ENSMUSG00000024479	Mal2	AI461653	mal, T cell differentiation protein 2	protein-coding
Bcl11b-wt-9d_peak_16328	chr2	150645234	150645433	+	0	0	intron (NM_080575, intron 2 of 13)	intron (NM_080575, intron 2 of 13)	-22161	NR_040331	109344	Mm.440012	NR_040331	ENSMUSG00000087406	E130215H24Rik	-	RIKEN cDNA E130215H24 gene	ncRNA
Bcl11b-wt-9d_peak_28716	chr9	98033267	98033605	+	0	0	promoter-TSS (NM_022319)	promoter-TSS (NM_022319)	-269	NM_022319	64085	Mm.440903	NM_022319	ENSMUSG00000032452	Clstn2	2900042C18Rik|AI448973|CSTN2|Cs2|Cst-2|mKIAA4134	calsyntenin 2	protein-coding
Bcl11b-wt-9d_peak_23406	chr6	100826085	100826358	+	0	0	Intergenic	Intergenic	-7417	NM_182939	232314	Mm.27223	NM_182939	ENSMUSG00000052144	Ppp4r2	BE691708|C230060M08Rik	protein phosphatase 4, regulatory subunit 2	protein-coding
Bcl11b-wt-9d_peak_1306	chr1	160819592	160820039	+	0	0	Intergenic	IAPEz-int|LTR|ERVK	-26877	NM_013862	29809	Mm.25833	NM_013862	ENSMUSG00000026721	Rabgap1l	5830411O09Rik|8430421H08Rik|9630005B12Rik|AW049894|HHL|Hh1|mKIAA0471	RAB GTPase activating protein 1-like	protein-coding
Bcl11b-wt-9d_peak_20243	chr4	148680499	148680863	+	0	0	Intergenic	ID_B1|SINE|B4	37364	NM_001085505	230909	Mm.332067	NM_001085505	ENSMUSG00000070577	Gm572	b2b1167Clo	predicted gene 572	protein-coding
Bcl11b-wt-9d_peak_16787	chr2	171718780	171719594	+	0	0	Intergenic	Intergenic	243612	NR_040509	75655	Mm.396203	NR_040509	ENSMUSG00000086823	1700028P15Rik	-	RIKEN cDNA 1700028P15 gene	ncRNA
Bcl11b-wt-9d_peak_6582	chr12	116540562	116540921	+	0	0	intron (NM_011215, intron 1 of 22)	intron (NM_011215, intron 1 of 22)	55021	NM_011215	19276	Mm.206054	NM_011215	ENSMUSG00000056553	Ptprn2	4930425H11Rik|IA2beta|PTP-NP|Phol|mKIAA0387|phogrin	protein tyrosine phosphatase, receptor type, N polypeptide 2	protein-coding
Bcl11b-wt-9d_peak_15344	chr2	57102624	57102824	+	0	0	Intergenic	CpG	12314	NM_013613	18227	Mm.3507	NM_013613	ENSMUSG00000026826	Nr4a2	HZF-3|NOT|Nurr1|RNR-1|TINOR|TINUR	nuclear receptor subfamily 4, group A, member 2	protein-coding
Bcl11b-wt-9d_peak_22444	chr5	150840092	150840332	+	0	0	Intergenic	Intergenic	-112395	NM_013823	16591	Mm.6500	NM_013823	ENSMUSG00000058488	Kl	alpha-kl	klotho	protein-coding
Bcl11b-wt-9d_peak_29760	chrX	162159825	162160248	+	0	0	promoter-TSS (NM_001290526)	promoter-TSS (NM_001290526)	-595	NM_001081052	195727	Mm.336313	NM_001081052	ENSMUSG00000059493	Nhs	Gm389|Gm48|Nhs1|Xcat	NHS actin remodeling regulator	protein-coding
Bcl11b-wt-9d_peak_14792	chr2	11331534	11331733	+	0	0	Intergenic	(CA)n|Simple_repeat|Simple_repeat	-7856	NR_040369	100503147	Mm.91961	NR_040369	ENSMUSG00000086006	Gm13293	-	predicted gene 13293	ncRNA
Bcl11b-wt-9d_peak_12704	chr17	84748272	84748471	+	0	0	intron (NM_028233, intron 23 of 37)	intron (NM_028233, intron 23 of 37)	42415	NM_028233	72416	Mm.217027	NM_028233	ENSMUSG00000024120	Lrpprc	3110001K13Rik|C76645|Gp130|Lrp130|Lsfc	leucine-rich PPR-motif containing	protein-coding
Bcl11b-wt-9d_peak_7179	chr13	48745223	48745655	+	0	0	Intergenic	Intergenic	82403	NM_007526	12022	Mm.42241	NM_007526	ENSMUSG00000021381	Barx1	-	BarH-like homeobox 1	protein-coding
Bcl11b-wt-9d_peak_2490	chr10	75060450	75060824	+	0	0	promoter-TSS (NM_001081412)	promoter-TSS (NM_001081412)	-259	NM_001081412	110279	Mm.333722	NM_001081412	ENSMUSG00000009681	Bcr	5133400C09Rik|AI561783|AI853148|mKIAA3017	breakpoint cluster region	protein-coding
Bcl11b-wt-9d_peak_20210	chr4	145360920	145361451	+	0	0	Intergenic	ERVB4_1B-LTR_MM|LTR|ERVK	-46021	NM_009401	21941	Mm.12810	NM_009401	ENSMUSG00000028602	Tnfrsf8	Cd30|D1S166E|Ki|Ki-1	tumor necrosis factor receptor superfamily, member 8	protein-coding
Bcl11b-wt-9d_peak_4067	chr11	63956756	63957558	+	0	0	Intergenic	Intergenic	-7069	NR_131111	78883	Mm.410764	NR_131111	ENSMUSG00000086359	9630013K17Rik	-	RIKEN cDNA 9630013K17 gene	ncRNA
Bcl11b-wt-9d_peak_2291	chr10	58371364	58371702	+	0	0	promoter-TSS (NM_201242)	promoter-TSS (NM_201242)	79	NM_201242	110829	Mm.57734	NM_026148	ENSMUSG00000019920	Lims1	2310016J22Rik|4921524A02Rik|AI507642|AU021743|AW551584|C430041B13Rik|Lims1l|PINCH|PINCH1	LIM and senescent cell antigen-like domains 1	protein-coding
Bcl11b-wt-9d_peak_8448	chr14	52343067	52343266	+	0	0	Intergenic	Intergenic	6878	NM_001012269	258008	Mm.377327	NM_001012269	ENSMUSG00000095030	Olfr1513	MOR223-10|MOR223-7P	olfactory receptor 1513	protein-coding
Bcl11b-wt-9d_peak_10401	chr16	4616221	4616570	+	0	0	TTS (NM_031184)	TTS (NM_031184)	8551	NM_025571	66449	Mm.354760	NM_025571	ENSMUSG00000014301	Pam16	2010110I09Rik|AV006767|CGI-136|Magmas|Tim16|Timm16	presequence translocase-asssociated motor 16 homolog (S. cerevisiae)	protein-coding
Bcl11b-wt-9d_peak_18109	chr3	121531492	121531726	+	0	0	intron (NM_145394, intron 2 of 14)	intron (NM_145394, intron 2 of 14)	735	NM_145394	213603	Mm.33062	NM_145394	ENSMUSG00000039865	Slc44a3	BC010552	solute carrier family 44, member 3	protein-coding
Bcl11b-wt-9d_peak_16375	chr2	152360229	152360581	+	0	0	intron (NR_033505, intron 1 of 4)	intron (NR_033505, intron 1 of 4)	14736	NR_033505	791417	Mm.451219	NR_033505	ENSMUSG00000068062	Gm14164	-	predicted gene 14164	ncRNA
Bcl11b-wt-9d_peak_19065	chr4	82383480	82383688	+	0	0	intron (NM_001113209, intron 3 of 11)	intron (NM_001113209, intron 3 of 11)	122195	NM_008687	18028	Mm.317947	NM_008687	ENSMUSG00000008575	Nfib	6720429L07Rik|CTF|E030026I10Rik|NF-I/B|NF1-B|NFI-B	nuclear factor I/B	protein-coding
Bcl11b-wt-9d_peak_13615	chr18	76110661	76111020	+	0	0	intron (NM_001357506, intron 1 of 2)	intron (NM_001357506, intron 1 of 2)	-12369	NR_045365	73009	Mm.443541	NR_045365	ENSMUSG00000117797	2900057B20Rik	-	RIKEN cDNA 2900057B20 gene	ncRNA
Bcl11b-wt-9d_peak_6886	chr13	29737878	29738527	+	0	0	intron (NR_131896, intron 5 of 16)	intron (NR_131896, intron 5 of 16)	117471	NR_131896	68916	Mm.212227	NM_144536	ENSMUSG00000006191	Cdkal1	1190005B03Rik|6620401C13Rik	CDK5 regulatory subunit associated protein 1-like 1	protein-coding
Bcl11b-wt-9d_peak_27875	chr9	35116472	35116757	+	0	0	promoter-TSS (NR_029475)	promoter-TSS (NR_029475)	-114	NR_029475	78934	Mm.391688	NR_029475	ENSMUSG00000070315	4930581F22Rik	-	RIKEN cDNA 4930581F22 gene	ncRNA
Bcl11b-wt-9d_peak_19092	chr4	83799202	83799417	+	0	0	intron (NM_001355549, intron 23 of 24)	intron (NM_001355549, intron 23 of 24)	245570	NR_130998	78238	Mm.243903	NR_130998	ENSMUSG00000085217	6030471H07Rik	-	RIKEN cDNA 6030471H07 gene	ncRNA
Bcl11b-wt-9d_peak_17469	chr3	79525127	79525459	+	0	0	intron (NM_001162999, intron 1 of 16)	intron (NM_001162999, intron 1 of 16)	42386	NM_001162999	329679	Mm.244005	NM_001162999	ENSMUSG00000061175	Fnip2	D630023B12Rik|mKIAA1450	folliculin interacting protein 2	protein-coding
Bcl11b-wt-9d_peak_26545	chr8	61581438	61581652	+	0	0	intron (NM_001293772, intron 10 of 21)	intron (NM_001293772, intron 10 of 21)	9594	NM_001293774	72333	Mm.29933	NM_001081390	ENSMUSG00000058056	Palld	2410003B16Rik|6030492A02	palladin, cytoskeletal associated protein	protein-coding
Bcl11b-wt-9d_peak_26118	chr8	13505039	13505585	+	0	0	Intergenic	Intergenic	-10777	NM_019521	14456	Mm.3982	NM_019521	ENSMUSG00000031451	Gas6	Gas-6	growth arrest specific 6	protein-coding
Bcl11b-wt-9d_peak_29707	chrX	151096213	151096960	+	0	0	promoter-TSS (NM_001164578)	promoter-TSS (NM_001164578)	-43	NR_028392	69499	Mm.8142	NM_175146	ENSMUSG00000025264	Tsr2	2310007F12Rik	TSR2 20S rRNA accumulation	protein-coding
Bcl11b-wt-9d_peak_26390	chr8	41192729	41193183	+	0	0	intron (NM_145594, intron 7 of 7)	RMER16B2|LTR|ERVK	22200	NM_145594	234199	Mm.277955	NM_145594	ENSMUSG00000031594	Fgl1	Mfire1	fibrinogen-like protein 1	protein-coding
Bcl11b-wt-9d_peak_3617	chr11	24350769	24351078	+	0	0	Intergenic	Intergenic	-130986	NR_045857	71316	Mm.79162	NR_045857	ENSMUSG00000086892	4933430M04Rik	-	RIKEN cDNA 4933430M04 gene	ncRNA
Bcl11b-wt-9d_peak_5558	chr12	12941230	12941467	+	0	0	intron (NM_008709, intron 1 of 2)	intron (NM_008709, intron 1 of 2)	488	NM_008709	18109	Mm.16469	NM_008709	ENSMUSG00000037169	Mycn	N-myc|Nmyc|Nmyc-1|Nmyc1|bHLHe37|c-nmyc	v-myc avian myelocytomatosis viral related oncogene, neuroblastoma derived	protein-coding
Bcl11b-wt-9d_peak_22821	chr6	48411289	48411706	+	0	0	intron (NM_001347153, intron 11 of 17)	intron (NM_001347153, intron 11 of 17)	15911	NM_001347153	77827	Mm.107646	NM_133922	ENSMUSG00000042810	Krba1	A930040G15Rik|AI448780	KRAB-A domain containing 1	protein-coding
Bcl11b-wt-9d_peak_8484	chr14	54912606	54912805	+	0	0	5' UTR (NM_021551, exon 2 of 9)	5' UTR (NM_021551, exon 2 of 9)	427	NM_021551	59049	Mm.27435	NM_021551	ENSMUSG00000022199	Slc22a17	1700094C23Rik|24p3R|AU041908|AW555662|BOIT|Boct	solute carrier family 22 (organic cation transporter), member 17	protein-coding
Bcl11b-wt-9d_peak_14643	chr19	56418443	56418705	+	0	0	intron (NM_007611, intron 2 of 6)	RCHARR1|DNA|hAT-Charlie	21445	NM_007611	12369	Mm.35687	NM_007611	ENSMUSG00000025076	Casp7	AI314680|CMH-1|ICE-IAP3|Mch3|caspase-7|mCASP-7	caspase 7	protein-coding
Bcl11b-wt-9d_peak_11010	chr16	44875069	44875651	+	0	0	intron (NM_206535, intron 1 of 5)	Lx6|LINE|L1	8263	NM_206535	271375	Mm.441535	NM_206535	ENSMUSG00000090176	Cd200r2	AY230198|Cd200r1l	Cd200 receptor 2	protein-coding
Bcl11b-wt-9d_peak_10366	chr15	103502561	103503229	+	0	0	promoter-TSS (NM_008800)	promoter-TSS (NM_008800)	-139	NM_008800	18574	Mm.390792	NM_008800	ENSMUSG00000022489	Pde1b	Pde1b1	phosphodiesterase 1B, Ca2+-calmodulin dependent	protein-coding
Bcl11b-wt-9d_peak_3981	chr11	60113681	60113880	+	0	0	intron (NM_009021, intron 1 of 5)	intron (NM_009021, intron 1 of 5)	8767	NM_009021	19377	Mm.296366	NM_009021	ENSMUSG00000062115	Rai1	Gt1	retinoic acid induced 1	protein-coding
Bcl11b-wt-9d_peak_7184	chr13	48951078	48951277	+	0	0	intron (NM_001033268, intron 1 of 17)	L1ME4c|LINE|L1	16883	NM_001033268	218236	Mm.426571	NM_001033268	ENSMUSG00000038014	Fam120a	C9orf10|Ossa	family with sequence similarity 120, member A	protein-coding
Bcl11b-wt-9d_peak_13530	chr18	70697807	70698208	+	0	0	Intergenic	Intergenic	129715	NM_010773	17191	Mm.322	NM_010773	ENSMUSG00000024513	Mbd2	MBD2a	methyl-CpG binding domain protein 2	protein-coding
Bcl11b-wt-9d_peak_11679	chr17	23790570	23790889	+	0	0	Intergenic	Intergenic	-4513	NM_001357140	76917	Mm.269613	NM_029798	ENSMUSG00000023911	Flywch2	2810417J12Rik|3010014L17Rik|AW548203	FLYWCH family member 2	protein-coding
Bcl11b-wt-9d_peak_10839	chr16	32068586	32069237	+	0	0	intron (NM_177326, intron 1 of 14)	intron (NM_177326, intron 1 of 14)	10431	NM_177326	224105	Mm.234204	NM_177326	ENSMUSG00000022781	Pak2	5330420P17Rik|A130002K10Rik|AI836325|D16Ertd269e|PAK-2|mKIAA4182	p21 (RAC1) activated kinase 2	protein-coding
Bcl11b-wt-9d_peak_16903	chr2	178709493	178709700	+	0	0	Intergenic	Intergenic	279081	NM_001291189	381409	Mm.330860	NM_198656	ENSMUSG00000039155	Cdh26	Gm1010	cadherin-like 26	protein-coding
Bcl11b-wt-9d_peak_11226	chr16	90196603	90196955	+	0	0	Intergenic	MER77|LTR|ERVL	-23983	NM_011434	20655	Mm.276325	NM_011434	ENSMUSG00000022982	Sod1	B430204E11Rik|Cu/Zn-SOD|CuZnSOD|Ipo-1|Ipo1|SODC|Sod-1	superoxide dismutase 1, soluble	protein-coding
Bcl11b-wt-9d_peak_15873	chr2	116075907	116076366	+	0	0	promoter-TSS (NR_033447)	promoter-TSS (NR_033447)	-40	NR_033447	69974	Mm.440293	NR_033447		2810405F15Rik	-	RIKEN cDNA 2810405F15 gene	ncRNA
Bcl11b-wt-9d_peak_4028	chr11	61668442	61668974	+	0	0	intron (NM_027817, intron 3 of 4)	intron (NM_027817, intron 3 of 4)	15387	NM_027817	71520	Mm.202760	NM_027817	ENSMUSG00000004837	Grap	8430435N19Rik|BB233594	GRB2-related adaptor protein	protein-coding
Bcl11b-wt-9d_peak_21443	chr5	101663298	101663506	+	0	0	intron (NM_144955, intron 1 of 2)	CpG	1309	NM_144955	18096	Mm.193072	NM_144955	ENSMUSG00000035187	Nkx6-1	NKX6A|Nkx6.1	NK6 homeobox 1	protein-coding
Bcl11b-wt-9d_peak_29650	chrX	135086738	135087172	+	0	0	Intergenic	Intergenic	-26619	NR_040282	320606	Mm.439072	NR_040281	ENSMUSG00000089759	3632454L22Rik	-	RIKEN cDNA 3632454L22 gene	ncRNA
Bcl11b-wt-9d_peak_19009	chr4	63171422	63172638	+	0	0	5' UTR (NM_001317352, exon 1 of 19)	5' UTR (NM_001317352, exon 1 of 19)	101	NM_010616	16552	Mm.216057	NM_010616	ENSMUSG00000028357	Kif12	-	kinesin family member 12	protein-coding
Bcl11b-wt-9d_peak_23529	chr6	115601853	115602541	+	0	0	intron (NM_023290, intron 1 of 7)	CpG	259	NM_023290	67027	Mm.101316	NM_023290	ENSMUSG00000000439	Mkrn2	2610002L04Rik|C81377	makorin, ring finger protein, 2	protein-coding
Bcl11b-wt-9d_peak_4914	chr11	101246218	101246451	+	0	0	promoter-TSS (NM_019444)	promoter-TSS (NM_019444)	0	NM_019444	54409	Mm.260698	NM_019444	ENSMUSG00000001240	Ramp2	-	receptor (calcitonin) activity modifying protein 2	protein-coding
Bcl11b-wt-9d_peak_15575	chr2	75959258	75959706	+	0	0	Intergenic	Intergenic	18697	NM_001081228	620631	Mm.389286	NM_001081228	ENSMUSG00000075272	Ttc30a2	-	tetratricopeptide repeat domain 30A2	protein-coding
Bcl11b-wt-9d_peak_26199	chr8	22432902	22433427	+	0	0	Intergenic	Intergenic	21824	NM_020560	57312	Mm.289402	NM_020560	ENSMUSG00000031533	Mrps31	1500002D03Rik|AA960481|Imogen38|Imogen44	mitochondrial ribosomal protein S31	protein-coding
Bcl11b-wt-9d_peak_2873	chr10	91158528	91158843	+	0	0	intron (NM_001283048, intron 4 of 8)	intron (NM_001283048, intron 4 of 8)	11865	NM_001283048	21917	Mm.159684	NM_011605	ENSMUSG00000019961	Tmpo	5630400D24Rik|AI195756|AI606875|AW214352|AW547477|LAP2|TP	thymopoietin	protein-coding
Bcl11b-wt-9d_peak_21446	chr5	101728490	101728980	+	0	0	Intergenic	Intergenic	-36395	NM_173370	74596	Mm.46764	NM_173370	ENSMUSG00000029330	Cds1	4833409J18Rik|AI314024|AW125888	CDP-diacylglycerol synthase 1	protein-coding
Bcl11b-wt-9d_peak_24726	chr7	45731561	45731896	+	0	0	intron (NM_001360784, intron 4 of 5)	intron (NM_001360784, intron 4 of 5)	-5912	NM_027055	69363	Mm.45607	NM_027055	ENSMUSG00000070563	Spaca4	1700008E09Rik|AV043694|Samp14	sperm acrosome associated 4	protein-coding
Bcl11b-wt-9d_peak_27434	chr8	121861707	121862232	+	0	0	Intergenic	Intergenic	-32400	NM_145605	234825	Mm.209329	NM_145605	ENSMUSG00000040263	Klhdc4	AA408426|AV352552|BC012312|G430025P05Rik	kelch domain containing 4	protein-coding
Bcl11b-wt-9d_peak_14072	chr19	16330350	16330729	+	0	0	intron (NM_008139, intron 3 of 6)	intron (NM_008139, intron 3 of 6)	-15535	NR_105832	102465218		NR_105832	ENSMUSG00000098718	Mir496b	Gm28028|mmu-mir-496b	microRNA 496b	ncRNA
Bcl11b-wt-9d_peak_29381	chrX	38601088	38601360	+	0	0	promoter-TSS (NM_001361382)	promoter-TSS (NM_001361382)	-35	NM_001361382	68995	Mm.262453	NM_026902	ENSMUSG00000000355	Mcts1	1500019M23Rik|MCT-1	malignant T cell amplified sequence 1	protein-coding
Bcl11b-wt-9d_peak_197	chr1	37718568	37718893	+	0	0	intron (NM_028096, intron 1 of 9)	intron (NM_028096, intron 1 of 9)	1081	NM_028096	72097	Mm.142607	NM_028096	ENSMUSG00000026090	2010300C02Rik	-	RIKEN cDNA 2010300C02 gene	protein-coding
Bcl11b-wt-9d_peak_24871	chr7	67186404	67186604	+	0	0	Intergenic	Lx7|LINE|L1	35954	NR_131044	76628	Mm.384589	NR_131043	ENSMUSG00000097527	1700112J16Rik	-	RIKEN cDNA 1700112J16 gene	ncRNA
Bcl11b-wt-9d_peak_6853	chr13	24638760	24638963	+	0	0	5' UTR (NM_001080381, exon 1 of 15)	5' UTR (NM_001080381, exon 1 of 15)	213	NM_029679	193385	Mm.217319	NM_029679	ENSMUSG00000036006	Ripor2	Fam65b	RHO family interacting cell polarization regulator 2	protein-coding
Bcl11b-wt-9d_peak_15386	chr2	59783169	59783627	+	0	0	intron (NM_198294, intron 7 of 26)	intron (NM_198294, intron 7 of 26)	99208	NM_028118	72137	Mm.288734	NM_028118	ENSMUSG00000026988	Wdsub1	1700048E19Rik|2610014F08Rik	WD repeat, SAM and U-box domain containing 1	protein-coding
Bcl11b-wt-9d_peak_27061	chr8	104170413	104171096	+	0	0	5' UTR (NM_001141922, exon 1 of 7)	5' UTR (NM_001141922, exon 1 of 7)	241	NM_001141925	65115	Mm.41849	NM_001141922	ENSMUSG00000031872	Bean1	Bean	brain expressed, associated with Nedd4, 1	protein-coding
Bcl11b-wt-9d_peak_4334	chr11	76216699	76216956	+	0	0	promoter-TSS (NM_021294)	promoter-TSS (NM_021294)	745	NM_177367	276919	Mm.482713	NM_177367	ENSMUSG00000049396	Gemin4	4932415L08Rik|AU015359	gem nuclear organelle associated protein 4	protein-coding
Bcl11b-wt-9d_peak_24894	chr7	68771074	68771348	+	0	0	Intergenic	Intergenic	-21973	NM_025549	66412	Mm.251199	NM_025549	ENSMUSG00000042659	Arrdc4	2410003C09Rik|AV216361	arrestin domain containing 4	protein-coding
Bcl11b-wt-9d_peak_15766	chr2	102755371	102755677	+	0	0	intron (NM_001361018, intron 6 of 9)	intron (NM_001361018, intron 6 of 9)	-8764	NR_153853	102637542	Mm.371582	NR_153852		Gm13872	-	predicted gene 13872	ncRNA
Bcl11b-wt-9d_peak_14650	chr19	56810837	56811036	+	0	0	intron (NM_170757, intron 2 of 15)	L1MA9|LINE|L1	11263	NM_170757	213993	Mm.469677	NM_170757	ENSMUSG00000035173	Ccdc186	1810028B20Rik|A630007B06Rik|AI159700|Otg1	coiled-coil domain containing 186	protein-coding
Bcl11b-wt-9d_peak_10240	chr15	100022966	100023165	+	0	0	Intergenic	RLTR4_MM-int|LTR|ERV1	-15599	NM_001159361	239667	Mm.243658	NM_172819	ENSMUSG00000023026	Dip2b	4932422C22|AI317237|AI854602|mKIAA1463	disco interacting protein 2 homolog B	protein-coding
Bcl11b-wt-9d_peak_5485	chr12	3836988	3837500	+	0	0	intron (NM_001271753, intron 2 of 22)	MIRc|SINE|MIR	25000	NR_045884	100038522	Mm.417270	NR_045884	ENSMUSG00000073242	Dnmt3aos	Gm10485	DNA methyltransferase 3A, opposite strand	ncRNA
Bcl11b-wt-9d_peak_7798	chr13	101753485	101754085	+	0	0	intron (NM_001077495, intron 2 of 15)	intron (NM_001077495, intron 2 of 15)	14432	NM_001077495	18708	Mm.259333	NM_001024955	ENSMUSG00000041417	Pik3r1	PI3K|p50alpha|p55alpha|p85alpha	phosphoinositide-3-kinase regulatory subunit 1	protein-coding
Bcl11b-wt-9d_peak_9310	chr15	34285131	34285362	+	0	0	TTS (NM_033521)	TTS (NM_033521)	-21435	NM_001358780	17181	Mm.396856	NM_016762	ENSMUSG00000022324	Matn2	Crtm2|matrilin-2	matrilin 2	protein-coding
Bcl11b-wt-9d_peak_28473	chr9	71940494	71940693	+	0	0	intron (NM_001253862, intron 6 of 19)	B3|SINE|B2	-44497	NM_001253864	21406	Mm.171615	NM_011544	ENSMUSG00000032228	Tcf12	A130037E08Rik|ALF1|HEB|HEBAlt|HTF-4|HTF4|ME1|REB|bHLHb20	transcription factor 12	protein-coding
Bcl11b-wt-9d_peak_24769	chr7	47163304	47163807	+	0	0	Intergenic	RLTR30|LTR|ERV1	25861	NR_131899	381886	Mm.377894	NM_205821		Mrgpra6	MrgA6	MAS-related GPR, member A6	protein-coding
Bcl11b-wt-9d_peak_16152	chr2	132781418	132781871	+	0	0	promoter-TSS (NM_007694)	promoter-TSS (NM_007694)	2	NM_007694	12653	Mm.255241	NM_007694	ENSMUSG00000027350	Chgb	Scg-1|cgB|sgI	chromogranin B	protein-coding
Bcl11b-wt-9d_peak_17416	chr3	65929907	65930168	+	0	0	Intergenic	Intergenic	28212	NM_001355432	56706	Mm.175612	NM_019937	ENSMUSG00000027829	Ccnl1	2610030E23Rik|AU018493|Ccnl|ania-6a	cyclin L1	protein-coding
Bcl11b-wt-9d_peak_11752	chr17	25735821	25736136	+	0	0	promoter-TSS (NM_177822)	promoter-TSS (NM_177822)	-62	NM_177822	328783	Mm.183275	NM_177822	ENSMUSG00000041062	Mslnl	4732467B22	mesothelin-like	protein-coding
Bcl11b-wt-9d_peak_17087	chr3	27205143	27205676	+	0	0	intron (NM_178772, intron 1 of 4)	intron (NM_178772, intron 1 of 4)	22405	NM_178772	320024	Mm.24576	NM_178772	ENSMUSG00000027698	Nceh1	Aadacl1|B230106I24Rik|CPO-BP|Nceh	neutral cholesterol ester hydrolase 1	protein-coding
Bcl11b-wt-9d_peak_23156	chr6	83394387	83394754	+	0	0	intron (NM_183138, intron 3 of 10)	intron (NM_183138, intron 3 of 10)	6532	NR_105793	102465194		NR_105793	ENSMUSG00000099045	Mir6374	Gm27292|mmu-mir-6374	microRNA 6374	ncRNA
Bcl11b-wt-9d_peak_21597	chr5	111911191	111911634	+	0	0	Intergenic	Intergenic	-149684	NR_045834	269683	Mm.136946	NM_207252	ENSMUSG00000085271	E130006D01Rik	Gm16018|Gm681	RIKEN cDNA E130006D01 gene	ncRNA
Bcl11b-wt-9d_peak_26769	chr8	78769191	78769424	+	0	0	Intergenic	RLTR13D5|LTR|ERVK	51845	NM_001191004	78651	Mm.28694	NM_030145	ENSMUSG00000031683	Lsm6	1500031N17Rik|2410088K19Rik|AI747288	LSM6 homolog, U6 small nuclear RNA and mRNA degradation associated	protein-coding
Bcl11b-wt-9d_peak_20476	chr5	3270267	3270466	+	0	0	Intergenic	Intergenic	-73527	NM_009873	12571	Mm.31672	NM_009873	ENSMUSG00000040274	Cdk6	AI504062|Crk2	cyclin-dependent kinase 6	protein-coding
Bcl11b-wt-9d_peak_18826	chr4	46495498	46495848	+	0	0	intron (NM_053179, intron 2 of 5)	intron (NM_053179, intron 2 of 5)	6344	NM_053179	94181	Mm.249349	NM_053179	ENSMUSG00000028334	Nans	4632418E04Rik|BB056474|Sas	N-acetylneuraminic acid synthase (sialic acid synthase)	protein-coding
Bcl11b-wt-9d_peak_20551	chr5	17208629	17209230	+	0	0	Intergenic	L2|LINE|L2	-267193	NM_027609	70935	Mm.332225	NM_027609	ENSMUSG00000058643	Speer4f1	4922502J04Rik|SPEER-4F|Speer4f	spermatogenesis associated glutamate (E)-rich protein 4F1	protein-coding
Bcl11b-wt-9d_peak_6150	chr12	82097754	82097964	+	0	0	Intergenic	Intergenic	-72157	NM_001167983	217692	Mm.261333	NM_172579	ENSMUSG00000042700	Sipa1l1	4931426N11Rik|AW213287|Spar|mKIAA0440	signal-induced proliferation-associated 1 like 1	protein-coding
Bcl11b-wt-9d_peak_20470	chr5	3146633	3146838	+	0	0	Intergenic	Intergenic	-197158	NM_009873	12571	Mm.31672	NM_009873	ENSMUSG00000040274	Cdk6	AI504062|Crk2	cyclin-dependent kinase 6	protein-coding
Bcl11b-wt-9d_peak_15047	chr2	28466032	28466478	+	0	0	promoter-TSS (NM_027040)	promoter-TSS (NM_027040)	69	NM_027040	69327	Mm.46470	NM_027040	ENSMUSG00000026831	1700007K13Rik	Rbest47	RIKEN cDNA 1700007K13 gene	protein-coding
Bcl11b-wt-9d_peak_8698	chr14	65968338	65968786	+	0	0	promoter-TSS (NM_013492)	promoter-TSS (NM_013492)	79	NM_013492	12759	Mm.200608	NM_013492	ENSMUSG00000022037	Clu	AI893575|ApoJ|Cli|D14Ucla3|SP-40|Sgp-2|Sgp2|Sugp-2	clusterin	protein-coding
Bcl11b-wt-9d_peak_16976	chr3	3564152	3564431	+	0	0	intron (NM_013920, intron 1 of 9)	intron (NM_013920, intron 1 of 9)	56261	NM_013920	30942	Mm.330897	NM_013920	ENSMUSG00000017688	Hnf4g	NR2A2	hepatocyte nuclear factor 4, gamma	protein-coding
Bcl11b-wt-9d_peak_3411	chr11	4192144	4192343	+	0	0	intron (NM_134023, intron 1 of 8)	L2c|LINE|L2	5410	NM_134023	103724	Mm.28140	NM_134023	ENSMUSG00000034412	Tbc1d10a	AI447804|EPI64|Tbc1d10|mFLJ00288	TBC1 domain family, member 10a	protein-coding
Bcl11b-wt-9d_peak_26521	chr8	57702785	57703001	+	0	0	Intergenic	Intergenic	-49838	NM_001167981	108150	Mm.62886	NM_144731	ENSMUSG00000031608	Galnt7	AI225872	polypeptide N-acetylgalactosaminyltransferase 7	protein-coding
Bcl11b-wt-9d_peak_19063	chr4	81999878	82000140	+	0	0	Intergenic	Intergenic	-65371	NR_040659	545641	Mm.216028	NR_040659	ENSMUSG00000085022	Gm5860	EG545641	predicted gene 5860	ncRNA
Bcl11b-wt-9d_peak_20224	chr4	147868194	147869144	+	0	0	promoter-TSS (NM_010244)	promoter-TSS (NM_010244)	50	NM_001025365	28010	Mm.250504	NM_133873	ENSMUSG00000029022	Miip	AA553001|AI853621|D4Wsu114e|IIP45	migration and invasion inhibitory protein	protein-coding
Bcl11b-wt-9d_peak_3711	chr11	36847631	36847912	+	0	0	intron (NM_011856, intron 2 of 28)	intron (NM_011856, intron 2 of 28)	96470	NM_011856	23964	Mm.439889	NM_011856	ENSMUSG00000049336	Tenm2	Odz2|Odz3|Ten-2|Ten-m2	teneurin transmembrane protein 2	protein-coding
Bcl11b-wt-9d_peak_3022	chr10	107108238	107108563	+	0	0	intron (NM_198636, intron 1 of 10)	intron (NM_198636, intron 1 of 10)	15237	NM_198636	380660	Mm.336072	NM_198636	ENSMUSG00000035948	Acss3	8430416H19Rik|Gm874	acyl-CoA synthetase short-chain family member 3	protein-coding
Bcl11b-wt-9d_peak_2073	chr10	26374088	26374478	+	0	0	promoter-TSS (NM_001359255)	promoter-TSS (NM_001359255)	-211	NM_001347467	237339	Mm.338439	NM_172787	ENSMUSG00000039089	L3mbtl3	AI481284|MBT-1	L3MBTL3 histone methyl-lysine binding protein	protein-coding
Bcl11b-wt-9d_peak_18590	chr4	14930108	14930414	+	0	0	promoter-TSS (NM_001243100)	promoter-TSS (NM_001243100)	353	NM_001356579	100038514	Mm.331495	NM_001243100		Gm11837	-	predicted gene 11837	protein-coding
Bcl11b-wt-9d_peak_1283	chr1	157000732	157001633	+	0	0	Intergenic	Intergenic	-61556	NM_001159965	78255	Mm.28376	NM_023884	ENSMUSG00000026594	Ralgps2	1810020P17Rik|2210408F11Rik|4921528G01Rik|9130014M22Rik|AU043409|AW046161	Ral GEF with PH domain and SH3 binding motif 2	protein-coding
Bcl11b-wt-9d_peak_10590	chr16	17646067	17646697	+	0	0	promoter-TSS (NM_001166164)	promoter-TSS (NM_001166164)	-88	NM_001166164	72315	Mm.297777	NM_001166164	ENSMUSG00000041617	Ccdc74a	2310015A05Rik	coiled-coil domain containing 74A	protein-coding
Bcl11b-wt-9d_peak_27292	chr8	115070339	115070675	+	0	0	intron (NM_019573, intron 8 of 8)	intron (NM_019573, intron 8 of 8)	630855	NM_019573	80707	Mm.440420	NM_019573	ENSMUSG00000004637	Wwox	5330426P09Rik|9030416C10Rik|WOX1	WW domain-containing oxidoreductase	protein-coding
Bcl11b-wt-9d_peak_6860	chr13	24844995	24845323	+	0	0	promoter-TSS (NM_001081051)	promoter-TSS (NM_001081051)	28	NM_001081051	210108	Mm.261514	NM_001081051	ENSMUSG00000006711	D130043K22Rik	4930451E12Rik|Kiaa0319	RIKEN cDNA D130043K22 gene	protein-coding
Bcl11b-wt-9d_peak_1866	chr10	8214022	8214395	+	0	0	intron (NM_177387, intron 7 of 7)	intron (NM_177387, intron 7 of 7)	-258085	NM_138667	68652	Mm.193041	NM_138667	ENSMUSG00000015755	Tab2	1110030N06Rik|A530078N03Rik|Map3k7ip2|mKIAA0733	TGF-beta activated kinase 1/MAP3K7 binding protein 2	protein-coding
Bcl11b-wt-9d_peak_21598	chr5	111919099	111919327	+	0	0	Intergenic	Intergenic	-157485	NR_045834	269683	Mm.136946	NM_207252	ENSMUSG00000085271	E130006D01Rik	Gm16018|Gm681	RIKEN cDNA E130006D01 gene	ncRNA
Bcl11b-wt-9d_peak_6727	chr13	18081057	18081351	+	0	0	Intergenic	Intergenic	18998	NR_046032	73992	Mm.159110	NR_046032	ENSMUSG00000113470	4930448F12Rik	-	RIKEN cDNA 4930448F12 gene	ncRNA
Bcl11b-wt-9d_peak_18252	chr3	132637287	132637640	+	0	0	intron (NM_001270430, intron 2 of 2)	intron (NM_001270430, intron 2 of 2)	7272	NM_001270430	433653		NM_001270430	ENSMUSG00000091721	Gimd1	EG433653|Gm5549	GIMAP family P-loop NTPase domain containing 1	protein-coding
Bcl11b-wt-9d_peak_20374	chr4	153974549	153975505	+	0	0	promoter-TSS (NM_007859)	promoter-TSS (NM_007859)	54	NM_007859	13368	Mm.388918	NM_007859	ENSMUSG00000029027	Dffb	40kDa|5730477D02Rik|CAD|CPAN|DFF40|Didff	DNA fragmentation factor, beta subunit	protein-coding
Bcl11b-wt-9d_peak_10795	chr16	30430556	30430782	+	0	0	Intergenic	Intergenic	-42139	NM_001128094	224088	Mm.8924	NM_001128094	ENSMUSG00000022533	Atp13a3	AU022875|Gm1745|Gm541|Gm542	ATPase type 13A3	protein-coding
Bcl11b-wt-9d_peak_2226	chr10	43378847	43379216	+	0	0	intron (NM_001168289, intron 4 of 7)	intron (NM_001168289, intron 4 of 7)	-100109	NM_199028	331623	Mm.490388	NM_199028	ENSMUSG00000038214	Bend3	mKIAA1553	BEN domain containing 3	protein-coding
Bcl11b-wt-9d_peak_20080	chr4	139250200	139250610	+	0	0	intron (NM_001037761, intron 2 of 9)	B3|SINE|B2	56294	NM_001271405	12345	Mm.2945	NM_009798	ENSMUSG00000028745	Capzb	1700120C01Rik|AI325129|CPB1|CPB2|CPbeat2|CPbeta1|CPbeta2|Cappb1	capping protein (actin filament) muscle Z-line, beta	protein-coding
Bcl11b-wt-9d_peak_17143	chr3	30697994	30698380	+	0	0	intron (NM_001309233, intron 1 of 8)	intron (NM_001309233, intron 1 of 8)	1656	NM_001309233	320352	Mm.229153	NM_001309233	ENSMUSG00000074653	Lrrc31	E230002P03Rik	leucine rich repeat containing 31	protein-coding
Bcl11b-wt-9d_peak_8775	chr14	69965657	69966040	+	0	0	intron (NM_028560, intron 4 of 6)	intron (NM_028560, intron 4 of 6)	-111469	NM_001289925	13655	Mm.103737	NM_018781	ENSMUSG00000033730	Egr3	Pilot	early growth response 3	protein-coding
Bcl11b-wt-9d_peak_16936	chr2	180641913	180642240	+	0	0	exon (NM_001360335, exon 1 of 6)	exon (NM_001360335, exon 1 of 6)	615	NM_001360335	277353	Mm.473700	NM_178254	ENSMUSG00000038932	Tcfl5	Figlb|Sosf1	transcription factor-like 5 (basic helix-loop-helix)	protein-coding
Bcl11b-wt-9d_peak_395	chr1	59684428	59684665	+	0	0	promoter-TSS (NM_018868)	promoter-TSS (NM_018868)	-460	NM_018868	55989	Mm.220367	NM_018868	ENSMUSG00000026020	Nop58	MSSP|Nol5|SIK|nop5	NOP58 ribonucleoprotein	protein-coding
Bcl11b-wt-9d_peak_19992	chr4	136249849	136250313	+	0	0	intron (NM_011542, intron 1 of 10)	intron (NM_011542, intron 1 of 10)	2124	NM_011542	21401	Mm.112	NM_011542	ENSMUSG00000001604	Tcea3	S-II|SII-K1	transcription elongation factor A (SII), 3	protein-coding
Bcl11b-wt-9d_peak_8184	chr14	25108297	25108570	+	0	0	promoter-TSS (NR_153781)	promoter-TSS (NR_153781)	-828	NR_153781	102634576	Mm.317855	NR_153781		Gm32123	-	predicted gene, 32123	ncRNA
Bcl11b-wt-9d_peak_966	chr1	131112679	131112894	+	0	0	Intergenic	Intergenic	-14943	NM_008551	17164	Mm.221235	NM_008551	ENSMUSG00000016528	Mapkapk2	AA960234|MAPKAP-K2|MK-2|MK2|Rps6kc1	MAP kinase-activated protein kinase 2	protein-coding
Bcl11b-wt-9d_peak_25228	chr7	100658366	100658613	+	0	0	promoter-TSS (NM_001291336)	promoter-TSS (NM_001291336)	-33	NM_001163184	27276	Mm.491216	NM_013746	ENSMUSG00000030701	Plekhb1	AI315628|PHR1|Phret1|evt-1	pleckstrin homology domain containing, family B (evectins) member 1	protein-coding
Bcl11b-wt-9d_peak_26524	chr8	57800452	57800670	+	0	0	intron (NM_175032, intron 10 of 11)	intron (NM_175032, intron 10 of 11)	-147506	NM_001167981	108150	Mm.62886	NM_144731	ENSMUSG00000031608	Galnt7	AI225872	polypeptide N-acetylgalactosaminyltransferase 7	protein-coding
Bcl11b-wt-9d_peak_14276	chr19	33589607	33590205	+	0	0	5' UTR (NM_001013770, exon 1 of 11)	5' UTR (NM_001013770, exon 1 of 11)	405	NM_001013770	381236	Mm.491242	NM_001013770	ENSMUSG00000024766	Lipo3	AI747699|Lipo1	lipase, member O3	protein-coding
Bcl11b-wt-9d_peak_22755	chr6	40546689	40547106	+	0	0	Intergenic	RLTR13A2|LTR|ERVK	-1920	NM_146382	258380	Mm.377468	NM_146382	ENSMUSG00000068259	Olfr461	MOR120-3	olfactory receptor 461	protein-coding
Bcl11b-wt-9d_peak_24011	chr6	146665082	146665281	+	0	0	intron (NR_046277, intron 2 of 2)	intron (NR_046277, intron 2 of 2)	7963	NR_046277	74925	Mm.386304	NR_046277	ENSMUSG00000085238	4930479D17Rik	-	RIKEN cDNA 4930479D17 gene	ncRNA
Bcl11b-wt-9d_peak_14726	chr2	3787856	3788055	+	0	0	Intergenic	Intergenic	74497	NM_025626	66540	Mm.277864	NM_025626	ENSMUSG00000026655	Fam107b	3110001A13Rik|AA589595|AA959793|AI132312	family with sequence similarity 107, member B	protein-coding
Bcl11b-wt-9d_peak_11199	chr16	87602631	87603317	+	0	0	Intergenic	Intergenic	49644	NM_144854	224419	Mm.194466	NM_144854	ENSMUSG00000025610	Map3k7cl	C21orf7|ORF63|Tak1l	Map3k7 C-terminal like	protein-coding
Bcl11b-wt-9d_peak_7114	chr13	44126062	44126813	+	0	0	Intergenic	Intergenic	5270	NR_045285	328235	Mm.188356	NR_045285	ENSMUSG00000089815	Gm5083	A730030A06	predicted gene 5083	ncRNA
Bcl11b-wt-9d_peak_26349	chr8	36065851	36066070	+	0	0	Intergenic	Intergenic	-28868	NM_172911	244418	Mm.244971	NM_172911	ENSMUSG00000050271	Prag1	9830148H23|D8Ertd82e|NACK|Sgk223|mFLJ00269	PEAK1 related kinase activating pseudokinase 1	protein-coding
Bcl11b-wt-9d_peak_6405	chr12	103616752	103616989	+	0	0	exon (NM_144834, exon 5 of 5)	exon (NM_144834, exon 5 of 5)	14574	NM_001301404	217847	Mm.29094	NM_144834	ENSMUSG00000061947	Serpina10	PZI|ZPI	serine (or cysteine) peptidase inhibitor, clade A (alpha-1 antiproteinase, antitrypsin), member 10	protein-coding
Bcl11b-wt-9d_peak_26930	chr8	88228775	88228974	+	0	0	intron (NM_001164497, intron 2 of 12)	B1_Mur4|SINE|Alu	29661	NM_001164498	214627	Mm.491211	NM_001164497	ENSMUSG00000036779	Tent4b	5730445M16Rik|5830428A09|Papd5	terminal nucleotidyltransferase 4B	protein-coding
Bcl11b-wt-9d_peak_13587	chr18	74950845	74951583	+	0	0	intron (NM_010720, intron 4 of 9)	intron (NM_010720, intron 4 of 9)	10049	NM_010720	16891	Mm.299647	NM_010720	ENSMUSG00000053846	Lipg	3110013K01Rik|EL|lipase|mEDL	lipase, endothelial	protein-coding
Bcl11b-wt-9d_peak_26366	chr8	40019209	40019742	+	0	0	Intergenic	Intergenic	267478	NM_030610	80857	Mm.425526	NM_030610	ENSMUSG00000031603	Fgf20	-	fibroblast growth factor 20	protein-coding
Bcl11b-wt-9d_peak_14882	chr2	20868282	20868491	+	0	0	intron (NM_001128084, intron 10 of 24)	MLTR18_MM|LTR|ERVK	99335	NM_001081364	71435	Mm.28507	NM_001081364	ENSMUSG00000036591	Arhgap21	5530401C11Rik|AA416458|ARHGAP10	Rho GTPase activating protein 21	protein-coding
Bcl11b-wt-9d_peak_26353	chr8	36137112	36137882	+	0	0	intron (NM_172911, intron 4 of 5)	intron (NM_172911, intron 4 of 5)	-18513	NR_151736	330738	Mm.128075	NR_151736	ENSMUSG00000109704	Gm38414	A230084N10|Gm45568	predicted gene, 38414	ncRNA
Bcl11b-wt-9d_peak_28896	chr9	108306682	108306883	+	0	0	promoter-TSS (NM_001311156)	promoter-TSS (NM_001311156)	-15	NM_001313962	11848	Mm.757	NM_016802	ENSMUSG00000007815	Rhoa	Arha|Arha1|Arha2	ras homolog family member A	protein-coding
Bcl11b-wt-9d_peak_29298	chrX	12612475	12612819	+	0	0	intron (NM_027439, intron 8 of 8)	ORR1A4|LTR|ERVL-MaLR	24888	NM_027439	70495	Mm.25148	NM_027439	ENSMUSG00000031007	Atp6ap2	(P)RR|5730403E06Rik|APT6M8-9|ATP6M8-9|Atp6ip2|M8-9|PRR	ATPase, H+ transporting, lysosomal accessory protein 2	protein-coding
Bcl11b-wt-9d_peak_26304	chr8	31175874	31176437	+	0	0	Intergenic	Intergenic	-7431	NM_026453	67920	Mm.289818	NM_026453	ENSMUSG00000031578	Mak16	2600016B03Rik|AI314911|Rbm13	MAK16 homolog	protein-coding
Bcl11b-wt-9d_peak_20274	chr4	149436855	149437065	+	0	0	Intergenic	MMVL30-int|LTR|ERV1	-10329	NM_022022	63958	Mm.415260	NM_022022	ENSMUSG00000028960	Ube4b	4930551I19Rik|4933406G05Rik|AU014668|D4Bwg0973e|UFD2|UFD2a|Ufd2p|mKIAA0684	ubiquitination factor E4B	protein-coding
Bcl11b-wt-9d_peak_18334	chr3	142559676	142560027	+	0	0	promoter-TSS (NM_001289493)	promoter-TSS (NM_001289493)	-193	NM_018734	55932	Mm.439718	NM_018734	ENSMUSG00000028268	Gbp3	AW228655|GBP-3|GBP-4|Gbp4	guanylate binding protein 3	protein-coding
Bcl11b-wt-9d_peak_7836	chr13	105312890	105313164	+	0	0	Intergenic	LTR16A1|LTR|ERVL	-18542	NM_001360890	71816	Mm.317015	NM_027934	ENSMUSG00000021720	Rnf180	3110001E11Rik|Rines	ring finger protein 180	protein-coding
Bcl11b-wt-9d_peak_10506	chr16	11604220	11604419	+	0	0	intron (NM_028964, intron 15 of 20)	intron (NM_028964, intron 15 of 20)	-175383	NR_126430	73761	Mm.39183	NR_126430		4833415N18Rik	-	RIKEN cDNA 4833415N18 gene	ncRNA
Bcl11b-wt-9d_peak_6733	chr13	19381465	19382282	+	0	0	intron (NM_024270, intron 1 of 8)	intron (NM_024270, intron 1 of 8)	13940	NM_001347485	76205	Mm.41940	NM_024270	ENSMUSG00000003062	Stard3nl	0610035N01Rik|6530409L22Rik|AW124774|MENTHO	STARD3 N-terminal like	protein-coding
Bcl11b-wt-9d_peak_23835	chr6	134731004	134731662	+	0	0	intron (NM_001048054, intron 4 of 6)	L2|LINE|L2	-61027	NR_151454	105242798	Mm.398227	NR_151454		1700055D16Rik	-	RIKEN cDNA 1700055D16 gene	ncRNA
Bcl11b-wt-9d_peak_12839	chr18	6989077	6989531	+	0	0	intron (NM_177595, intron 5 of 6)	intron (NM_177595, intron 5 of 6)	15475	NM_177595	210719	Mm.257186	NM_177595	ENSMUSG00000061013	Mkx	9430023B20Rik|Irxl1	mohawk homeobox	protein-coding
Bcl11b-wt-9d_peak_27963	chr9	43226793	43227161	+	0	0	intron (NM_178644, intron 1 of 3)	intron (NM_178644, intron 1 of 3)	12839	NM_178644	102644	Mm.246479	NM_178644	ENSMUSG00000032014	Oaf	AL024221|D130038B21Rik|D9Ucla1	out at first homolog	protein-coding
Bcl11b-wt-9d_peak_14811	chr2	13413508	13414139	+	0	0	intron (NM_001081084, intron 27 of 66)	intron (NM_001081084, intron 27 of 66)	78053	NM_001081084	65969	Mm.313915	NM_001081084	ENSMUSG00000026726	Cubn	AA408369|AL022750|D2Wsu88e	cubilin (intrinsic factor-cobalamin receptor)	protein-coding
Bcl11b-wt-9d_peak_3962	chr11	59306638	59306984	+	0	0	promoter-TSS (NM_139298)	promoter-TSS (NM_139298)	-119	NM_139298	216795	Mm.218794	NM_139298	ENSMUSG00000000126	Wnt9a	Wnt14|wnt-14	wingless-type MMTV integration site family, member 9A	protein-coding
Bcl11b-wt-9d_peak_13555	chr18	73963304	73963704	+	0	0	intron (NM_172632, intron 2 of 5)	intron (NM_172632, intron 2 of 5)	-22475	NM_001360936	225724	Mm.254517	NM_172632	ENSMUSG00000024558	Mapk4	A330097D03Rik|Erk3|Prkm4|p63Mapk	mitogen-activated protein kinase 4	protein-coding
Bcl11b-wt-9d_peak_10500	chr16	11315916	11316555	+	0	0	intron (NM_011608, intron 2 of 2)	intron (NM_011608, intron 2 of 2)	2426	NM_011608	21935	Mm.12935	NM_011608	ENSMUSG00000022496	Tnfrsf17	BCM|BCMA|Tnfrsf13|Tnfrsf13a	tumor necrosis factor receptor superfamily, member 17	protein-coding
Bcl11b-wt-9d_peak_17762	chr3	95841987	95842448	+	0	0	intron (NR_151629, intron 8 of 15)	intron (NR_151629, intron 8 of 15)	13536	NM_027541	70767	Mm.279872	NM_027541	ENSMUSG00000015748	Prpf3	3632413F13Rik	pre-mRNA processing factor 3	protein-coding
Bcl11b-wt-9d_peak_21190	chr5	75043851	75044289	+	0	0	intron (NM_028850, intron 1 of 5)	CpG	571	NM_028850	74277	Mm.239814	NM_028850	ENSMUSG00000029229	Chic2	1700081B18Rik|4930502K01Rik|BTL	cysteine-rich hydrophobic domain 2	protein-coding
Bcl11b-wt-9d_peak_593	chr1	79639114	79639475	+	0	0	intron (NM_183027, intron 1 of 4)	intron (NM_183027, intron 1 of 4)	32678	NM_183027	252903	Mm.32409	NM_183027	ENSMUSG00000054702	Ap1s3	1190009B22|Jr2|[s]3A	adaptor-related protein complex AP-1, sigma 3	protein-coding
Bcl11b-wt-9d_peak_5474	chr12	3235188	3236287	+	0	0	promoter-TSS (NR_015551)	promoter-TSS (NR_015551)	-54	NR_015551	74173	Mm.309774	NM_028796	ENSMUSG00000079179	Rab10os	1700012B15Rik|1810036A22Rik	RAB10, member RAS oncogene family, opposite strand	ncRNA
Bcl11b-wt-9d_peak_3313	chr10	127937084	127937311	+	0	0	Intergenic	Intergenic	38662	NM_027301	70061	Mm.158320	NM_027301	ENSMUSG00000040127	Sdr9c7	1810054F20Rik|Rdh20|Rdhs|SDR-O|Sdro	4short chain dehydrogenase/reductase family 9C, member 7	protein-coding
Bcl11b-wt-9d_peak_18593	chr4	15945010	15945511	+	0	0	intron (NM_026172, intron 1 of 9)	CpG	117	NM_026172	67460	Mm.393293	NM_026172	ENSMUSG00000028223	Decr1	1200012F07Rik|Decr|Nadph	2,4-dienoyl CoA reductase 1, mitochondrial	protein-coding
Bcl11b-wt-9d_peak_22648	chr6	31164810	31165399	+	0	0	TTS (NR_110469)	TTS (NR_110469)	53370	NR_110470	232685	Mm.443019	NM_144555	ENSMUSG00000044471	Lncpint	Lincpint|MNCb-1768|Pint|linc-Pint	long non-protein coding RNA, Trp53 induced transcript	ncRNA
Bcl11b-wt-9d_peak_14644	chr19	56419469	56419793	+	0	0	intron (NM_007611, intron 2 of 6)	intron (NM_007611, intron 2 of 6)	22502	NM_007611	12369	Mm.35687	NM_007611	ENSMUSG00000025076	Casp7	AI314680|CMH-1|ICE-IAP3|Mch3|caspase-7|mCASP-7	caspase 7	protein-coding
Bcl11b-wt-9d_peak_23541	chr6	115993674	115993876	+	0	0	exon (NM_026376, exon 1 of 36)	exon (NM_026376, exon 1 of 36)	1230	NM_026376	67784	Mm.3085	NM_026376	ENSMUSG00000030123	Plxnd1	6230425C21Rik|b2b1863Clo|b2b553Clo	plexin D1	protein-coding
Bcl11b-wt-9d_peak_9391	chr15	38284018	38284263	+	0	0	Intergenic	Intergenic	15760	NM_001357677	21847	Mm.4292	NM_013692	ENSMUSG00000037465	Klf10	AI115143|EGR[a]|Egral|Gdnfif|TIEG-1|Tieg|Tieg1|mGIF	Kruppel-like factor 10	protein-coding
Bcl11b-wt-9d_peak_29074	chr9	119358318	119358517	+	0	0	intron (NM_001359699, intron 1 of 17)	intron (NM_001359699, intron 1 of 17)	1036	NM_001033209	102448	Mm.219497	NM_001033209	ENSMUSG00000035769	Xylb	AI132223|AI327421	xylulokinase homolog (H. influenzae)	protein-coding
Bcl11b-wt-9d_peak_15024	chr2	27403948	27404186	+	0	0	intron (NM_009500, intron 1 of 27)	intron (NM_009500, intron 1 of 27)	23541	NM_009500	22325	Mm.179011	NM_009500	ENSMUSG00000009621	Vav2	2810040F13Rik|AI847175|Vav-2	vav 2 oncogene	protein-coding
Bcl11b-wt-9d_peak_2528	chr10	76157361	76158339	+	0	0	intron (NM_133184, intron 5 of 14)	intron (NM_133184, intron 5 of 14)	10399	NM_133184	64452	Mm.154797	NM_133184	ENSMUSG00000020229	Slc5a4a	SGLT3-a	solute carrier family 5, member 4a	protein-coding
Bcl11b-wt-9d_peak_14620	chr19	55148270	55148499	+	0	0	Intergenic	MLT1D|LTR|ERVL-MaLR	-21146	NM_001356285	14732	Mm.210196	NM_008149	ENSMUSG00000024978	Gpam	GPAT|GPAT-1|GPAT1|P90	glycerol-3-phosphate acyltransferase, mitochondrial	protein-coding
Bcl11b-wt-9d_peak_11046	chr16	50363856	50364413	+	0	0	intron (NM_027444, intron 2 of 16)	intron (NM_027444, intron 2 of 16)	68255	NM_027444	70508	Mm.28940	NM_027444	ENSMUSG00000022641	Bbx	5530401J07Rik|5730403O13Rik	bobby sox HMG box containing	protein-coding
Bcl11b-wt-9d_peak_13556	chr18	73988870	73989403	+	0	0	intron (NM_172632, intron 1 of 5)	intron (NM_172632, intron 1 of 5)	-28771	NR_045390	77855	Mm.410760	NR_045390	ENSMUSG00000090263	D730045A05Rik	-	RIKEN cDNA D730045A05 gene	ncRNA
Bcl11b-wt-9d_peak_9924	chr15	82004312	82004658	+	0	0	intron (NM_134095, intron 1 of 5)	L2c|LINE|L2	11735	NM_134095	28075	Mm.474453	NM_134095	ENSMUSG00000022472	Desi1	AI427858|AI850401|D15Wsu75e|DeSI-1|Fam152b|Pppde2	desumoylating isopeptidase 1	protein-coding
Bcl11b-wt-9d_peak_26822	chr8	83215247	83215583	+	0	0	intron (NM_027758, intron 2 of 17)	intron (NM_027758, intron 2 of 17)	50063	NM_001111304	71310	Mm.24031	NM_027758	ENSMUSG00000031709	Tbc1d9	4933431N12Rik|AI847101|AW490653|C76116	TBC1 domain family, member 9	protein-coding
Bcl11b-wt-9d_peak_23818	chr6	134403086	134403475	+	0	0	non-coding (NR_153848, exon 1 of 9)	non-coding (NR_153848, exon 1 of 9)	135	NR_153848	102639979		NR_153848		4933406J09Rik	Gm44293	RIKEN cDNA 4933406J09 gene	ncRNA
Bcl11b-wt-9d_peak_12564	chr17	73962447	73963094	+	0	0	Intergenic	Intergenic	-12574	NM_011723	22436	Mm.11223	NM_011723	ENSMUSG00000024066	Xdh	XO|Xor|Xox-1|Xox1	xanthine dehydrogenase	protein-coding
Bcl11b-wt-9d_peak_10027	chr15	86015849	86016064	+	0	0	intron (NM_009886, intron 1 of 34)	intron (NM_009886, intron 1 of 34)	17821	NM_009886	12614	Mm.22680	NM_009886	ENSMUSG00000016028	Celsr1	Adgrc1|Crsh|Scy|crash	cadherin, EGF LAG seven-pass G-type receptor 1	protein-coding
Bcl11b-wt-9d_peak_7135	chr13	45507555	45507818	+	0	0	exon (NM_025508, exon 1 of 9)	exon (NM_025508, exon 1 of 9)	242	NM_025508	66355	Mm.290802	NM_025508	ENSMUSG00000000253	Gmpr	2310004P21Rik|AV028449|GMPR 1	guanosine monophosphate reductase	protein-coding
Bcl11b-wt-9d_peak_20606	chr5	24039518	24039717	+	0	0	Intergenic	Intergenic	-8927	NM_053090	84652	Mm.304976	NM_053090	ENSMUSG00000028995	Fam126a	AB030242|Drctnnb1a	family with sequence similarity 126, member A	protein-coding
Bcl11b-wt-9d_peak_5143	chr11	111088792	111089018	+	0	0	Intergenic	Intergenic	22741	NM_008425	16518	Mm.4951	NM_008425	ENSMUSG00000041695	Kcnj2	IRK1|Kcnf1|Kir2.1	potassium inwardly-rectifying channel, subfamily J, member 2	protein-coding
Bcl11b-wt-9d_peak_20095	chr4	139630428	139630627	+	0	0	intron (NM_175438, intron 1 of 14)	intron (NM_175438, intron 1 of 14)	7633	NM_175438	212647	Mm.273571	NM_175438	ENSMUSG00000028737	Aldh4a1	A930035F14Rik|Ahd-1|Ahd1|Aldh4|Aldh5a1|E330022C09|P5cd|P5cdh|P5cdhl|P5cdhs|Ssdh1	aldehyde dehydrogenase 4 family, member A1	protein-coding
Bcl11b-wt-9d_peak_25101	chr7	89521941	89522364	+	0	0	intron (NM_001360752, intron 1 of 1)	intron (NM_001360752, intron 1 of 1)	-3607	NM_001360753	76453	Mm.250438	NM_029614	ENSMUSG00000039405	Prss23	2310046G15Rik|4930479H08Rik|AI790574|Spuve	protease, serine 23	protein-coding
Bcl11b-wt-9d_peak_3253	chr10	126905655	126906068	+	0	0	Intergenic	CpG	-4490	NM_026858	68876	Mm.276769	NM_026858	ENSMUSG00000025436	Atp23	1110068E08Rik|2410012H02Rik|Xrcc6bp1	ATP23 metallopeptidase and ATP synthase assembly factor homolog	protein-coding
Bcl11b-wt-9d_peak_23011	chr6	61363688	61363887	+	0	0	intron (NM_183310, intron 3 of 10)	intron (NM_183310, intron 3 of 10)	-182977	NR_040287	100504262	Mm.438066	NR_040287		A730020E08Rik	-	RIKEN cDNA A730020E08 gene	ncRNA
Bcl11b-wt-9d_peak_29261	chrX	9244802	9245168	+	0	0	intron (NM_173414, intron 1 of 4)	intron (NM_173414, intron 1 of 4)	-27799	NM_023500	22439	Mm.56468	NM_023500	ENSMUSG00000015342	Xk	1810038K19Rik|XRG1|Xkh	X-linked Kx blood group	protein-coding
Bcl11b-wt-9d_peak_769	chr1	92832145	92832344	+	0	0	intron (NM_016696, intron 1 of 8)	CpG	599	NM_016696	14733	Mm.297976	NM_016696	ENSMUSG00000034220	Gpc1	AI462976	glypican 1	protein-coding
Bcl11b-wt-9d_peak_12499	chr17	69383733	69384349	+	0	0	5' UTR (NM_009547, exon 1 of 3)	5' UTR (NM_009547, exon 1 of 3)	237	NM_009547	22666	Mm.29434	NM_009547	ENSMUSG00000049672	Zbtb14	ZF5|Zfp161|b2b1982Clo	zinc finger and BTB domain containing 14	protein-coding
Bcl11b-wt-9d_peak_21401	chr5	99284295	99284917	+	0	0	Intergenic	Intergenic	-31679	NM_181318	320292	Mm.259074	NM_145839	ENSMUSG00000089809	Rasgef1b	4732452O09Rik|GPIgamma4|Gpig4	RasGEF domain family, member 1B	protein-coding
Bcl11b-wt-9d_peak_19693	chr4	127060969	127061473	+	0	0	promoter-TSS (NM_026670)	promoter-TSS (NM_026670)	-67	NM_026670	68310	Mm.273806	NM_026670	ENSMUSG00000043872	Zmym1	5830412B09Rik|AW209050	zinc finger, MYM domain containing 1	protein-coding
Bcl11b-wt-9d_peak_7025	chr13	38070808	38071017	+	0	0	Intergenic	PB1D10|SINE|Alu	33923	NM_024242	71340	Mm.297130	NM_024242	ENSMUSG00000021428	Riok1	3110046C13Rik|5430416A05Rik|Ad034	RIO kinase 1	protein-coding
Bcl11b-wt-9d_peak_18177	chr3	126630217	126630534	+	0	0	intron (NM_001025438, intron 2 of 18)	L1ME2|LINE|L1	33424	NM_001025438	108058	Mm.255822	NM_023813	ENSMUSG00000053819	Camk2d	2810011D23Rik|8030469K03Rik|CaMK II|[d]-CaMKII	calcium/calmodulin-dependent protein kinase II, delta	protein-coding
Bcl11b-wt-9d_peak_17356	chr3	58309524	58309831	+	0	0	Intergenic	Intergenic	-105043	NM_001081229	72033	Mm.218409	NM_001081229	ENSMUSG00000027806	Tsc22d2	1810043J12Rik|5530402M19Rik	TSC22 domain family, member 2	protein-coding
Bcl11b-wt-9d_peak_18501	chr4	6352682	6352891	+	0	0	Intergenic	ORR1A1|LTR|ERVL-MaLR	-12894	NM_001098227	53378	Mm.247473	NM_016807	ENSMUSG00000028249	Sdcbp	MDA-9|Sycl|syntenin-1	syndecan binding protein	protein-coding
Bcl11b-wt-9d_peak_11094	chr16	57398689	57398888	+	0	0	intron (NM_001040397, intron 1 of 4)	intron (NM_001040397, intron 1 of 4)	45511	NM_001040397	78749	Mm.328360	NM_001040397	ENSMUSG00000043336	Filip1l	4631422O05Rik|Doc1	filamin A interacting protein 1-like	protein-coding
Bcl11b-wt-9d_peak_5125	chr11	109560898	109561224	+	0	0	intron (NM_001361975, intron 11 of 12)	intron (NM_001361975, intron 11 of 12)	17350	NM_001166177	74008	Mm.482224	NM_028710	ENSMUSG00000020604	Arsg	6330406P08Rik|AI846872|ASG	arylsulfatase G	protein-coding
Bcl11b-wt-9d_peak_3154	chr10	118633386	118633865	+	0	0	Intergenic	Intergenic	-77100	NR_104123	103214	Mm.30529	NR_104123	ENSMUSG00000112230	Ifngas1	AI447422|Tmevpg1	Ifng antisense RNA 1	ncRNA
Bcl11b-wt-9d_peak_23074	chr6	71480173	71480425	+	0	0	Intergenic	Intergenic	-13578	NM_009543	22644	Mm.422969	NM_009543	ENSMUSG00000052656	Rnf103	AW146237|AW212918|Zfp103|kf-1	ring finger protein 103	protein-coding
Bcl11b-wt-9d_peak_23474	chr6	113458602	113459085	+	0	0	promoter-TSS (NM_145826)	promoter-TSS (NM_145826)	72	NM_001034031	57890	Mm.131781	NM_145826	ENSMUSG00000043088	Il17re	AA589509|IL-17RE|Il25r	interleukin 17 receptor E	protein-coding
Bcl11b-wt-9d_peak_7219	chr13	51748111	51748485	+	0	0	intron (NM_001281880, intron 2 of 16)	intron (NM_001281880, intron 2 of 16)	45449	NM_013660	20354	Mm.33903	NM_013660	ENSMUSG00000021451	Sema4d	CD100|Semacl2|Semaj|Semcl2|coll-4	sema domain, immunoglobulin domain (Ig), transmembrane domain (TM) and short cytoplasmic domain, (semaphorin) 4D	protein-coding
Bcl11b-wt-9d_peak_14162	chr19	24427024	24427223	+	0	0	intron (NM_008846, intron 3 of 14)	intron (NM_008846, intron 3 of 14)	50351	NM_026520	68034	Mm.440181	NM_026520	ENSMUSG00000074922	Fam122a	2410124L17Rik|2900009I07Rik|Gm9849	family with sequence similarity 122, member A	protein-coding
Bcl11b-wt-9d_peak_10757	chr16	26643050	26643800	+	0	0	intron (NR_152416, intron 2 of 12)	intron (NR_152416, intron 2 of 12)	61720	NM_134103	16180	Mm.253424	NM_008364	ENSMUSG00000022514	Il1rap	6430709H04Rik|AI255955|AV239853|IL-1RAcP	interleukin 1 receptor accessory protein	protein-coding
Bcl11b-wt-9d_peak_22937	chr6	54566330	54566554	+	0	0	promoter-TSS (NM_027268)	promoter-TSS (NM_027268)	-60	NM_027268	69938	Mm.41557	NM_027268	ENSMUSG00000019124	Scrn1	2810019K23Rik|6330535A03Rik|AI852905|SES1|mKIAA0193	secernin 1	protein-coding
Bcl11b-wt-9d_peak_14565	chr19	53058633	53059191	+	0	0	Intergenic	Intergenic	-17340	NR_045320	78457	Mm.76932	NR_045320	ENSMUSG00000099988	1700054A03Rik	-	RIKEN cDNA 1700054A03 gene	ncRNA
Bcl11b-wt-9d_peak_26825	chr8	83457102	83457359	+	0	0	intron (NM_001039137, intron 1 of 3)	intron (NM_001039137, intron 1 of 3)	1166	NM_001039137	56367	Mm.246911	NM_019708	ENSMUSG00000063253	Scoc	0610011C06Rik|2810002J11Rik|AA415030|SCOCO	short coiled-coil protein	protein-coding
Bcl11b-wt-9d_peak_9606	chr15	68469172	68469371	+	0	0	Intergenic	Intergenic	-127982	NR_029718	387228		NR_029718	ENSMUSG00000065437	Mir30d	Mirn30d|mir-30d|mmu-mir-30d	microRNA 30d	ncRNA
Bcl11b-wt-9d_peak_19299	chr4	105283095	105283294	+	0	0	Intergenic	Intergenic	125847	NM_080555	67916	Mm.348326	NM_080555	ENSMUSG00000028517	Plpp3	1110003O22Rik|2610002D05Rik|AV025606|D4Bwg0538e|D4Bwg1535e|Lpp3|PRG-2|Ppab2b|Ppap2b	phospholipid phosphatase 3	protein-coding
Bcl11b-wt-9d_peak_25227	chr7	100642478	100642896	+	0	0	Intergenic	PB1D9|SINE|Alu	14278	NM_001163187	27276	Mm.491216	NM_013746	ENSMUSG00000030701	Plekhb1	AI315628|PHR1|Phret1|evt-1	pleckstrin homology domain containing, family B (evectins) member 1	protein-coding
Bcl11b-wt-9d_peak_11904	chr17	29557002	29557217	+	0	0	intron (NM_198647, intron 1 of 12)	intron (NM_198647, intron 1 of 12)	7307	NM_198647	381085	Mm.328934	NM_198647	ENSMUSG00000042203	Tbc1d22b	BC045600	TBC1 domain family, member 22B	protein-coding
Bcl11b-wt-9d_peak_22279	chr5	142921911	142922125	+	0	0	Intergenic	ID_B1|SINE|B4	-15264	NM_007393	11461	Mm.328431	NM_007393	ENSMUSG00000029580	Actb	Actx|E430023M04Rik|beta-actin	actin, beta	protein-coding
Bcl11b-wt-9d_peak_11	chr1	4775203	4775839	+	0	0	3' UTR (NM_001177658, exon 5 of 5)	3' UTR (NM_001177658, exon 5 of 5)	10205	NM_025300	27395	Mm.182927	NM_025300	ENSMUSG00000033845	Mrpl15	HSPC145|MRP-L7|Rpml7	mitochondrial ribosomal protein L15	protein-coding
Bcl11b-wt-9d_peak_25804	chr7	136457906	136458500	+	0	0	Intergenic	Intergenic	-108788	NR_040459	330664	Mm.127762	NR_040459	ENSMUSG00000109633	C230079O03Rik	C230079O03	RIKEN cDNA C230079O03 gene	ncRNA
Bcl11b-wt-9d_peak_25465	chr7	117278653	117278912	+	0	0	Intergenic	Intergenic	-102197	NM_175645	233781	Mm.461427	NM_175645	ENSMUSG00000030657	Xylt1	8030490L12	xylosyltransferase 1	protein-coding
Bcl11b-wt-9d_peak_50	chr1	10257203	10257526	+	0	0	Intergenic	Intergenic	-24694	NM_001102430	211673	Mm.229141	NM_001102430	ENSMUSG00000067851	Arfgef1	ARFGEP1|BIG1|D130059B05Rik|D730028O18Rik|P200	ADP-ribosylation factor guanine nucleotide-exchange factor 1(brefeldin A-inhibited)	protein-coding
Bcl11b-wt-9d_peak_7215	chr13	51637278	51637477	+	0	0	Intergenic	MMVL30-int|LTR|ERV1	-7855	NM_025415	66197	Mm.222228	NM_025415	ENSMUSG00000062248	Cks2	1110038L14Rik|CKSHS2	CDC28 protein kinase regulatory subunit 2	protein-coding
Bcl11b-wt-9d_peak_8772	chr14	69823406	69824008	+	0	0	Intergenic	Intergenic	-16700	NM_028526	73523	Mm.23509	NM_028526	ENSMUSG00000022085	Pebp4	PEBP-4	phosphatidylethanolamine binding protein 4	protein-coding
Bcl11b-wt-9d_peak_13988	chr19	10094905	10095522	+	0	0	intron (NM_019699, intron 1 of 11)	B4A|SINE|B4	6290	NM_019699	56473	Mm.38901	NM_019699	ENSMUSG00000024665	Fads2	2900042M13Rik|Fadsd2	fatty acid desaturase 2	protein-coding
Bcl11b-wt-9d_peak_5675	chr12	27646558	27646757	+	0	0	Intergenic	Intergenic	-303939	NM_009234	20666	Mm.41702	NM_009234	ENSMUSG00000063632	Sox11	1110038H03Rik|6230403H02Rik|AI836553|end1	SRY (sex determining region Y)-box 11	protein-coding
Bcl11b-wt-9d_peak_25046	chr7	81992330	81992684	+	0	0	promoter-TSS (NM_007562)	promoter-TSS (NM_007562)	-208	NM_007562	12173	Mm.243802	NM_007562	ENSMUSG00000025105	Bnc1	AI047752|AW546376|Bnc	basonuclin 1	protein-coding
Bcl11b-wt-9d_peak_5614	chr12	21209208	21209414	+	0	0	intron (NM_001004364, intron 7 of 26)	intron (NM_001004364, intron 7 of 26)	76973	NM_001355609	16413	Mm.273333	NM_008403	ENSMUSG00000062352	Itgb1bp1	AI449260|AU019480|Icap1	integrin beta 1 binding protein 1	protein-coding
Bcl11b-wt-9d_peak_3062	chr10	111155730	111156045	+	0	0	Intergenic	Intergenic	-8915	NM_175489	237542	Mm.220204	NM_175489	ENSMUSG00000020189	Osbpl8	AA536976|AA536995|C730029P18Rik|D330025H14Rik|ORP-8	oxysterol binding protein-like 8	protein-coding
Bcl11b-wt-9d_peak_4710	chr11	95231982	95232213	+	0	0	Intergenic	Intergenic	-29432	NM_053093	93670	Mm.40085	NM_053093	ENSMUSG00000020872	Tac4	AW489379|PPT-C	tachykinin 4	protein-coding
Bcl11b-wt-9d_peak_10344	chr15	102471077	102471420	+	0	0	intron (NM_001174073, intron 1 of 12)	intron (NM_001174073, intron 1 of 12)	616	NM_011042	18521	Mm.236513	NM_011042	ENSMUSG00000056851	Pcbp2	AW412548|Hnrpx|alphaCP-2	poly(rC) binding protein 2	protein-coding
Bcl11b-wt-9d_peak_29150	chr9	122195237	122195783	+	0	0	intron (NM_133979, intron 12 of 12)	MLT1F|LTR|ERVL-MaLR	78051	NM_001357776	20623	Mm.257989	NM_133741	ENSMUSG00000038145	Snrk	2010012F07Rik|AI448042|AW547029|E030034B15|R74830|mKIAA0096	SNF related kinase	protein-coding
Bcl11b-wt-9d_peak_1324	chr1	162005237	162005626	+	0	0	intron (NR_040562, intron 1 of 2)	intron (NR_040562, intron 1 of 2)	462	NR_040562	72753	Mm.452125	NR_040562	ENSMUSG00000090260	2810442N19Rik	-	RIKEN cDNA 2810442N19 gene	ncRNA
Bcl11b-wt-9d_peak_19498	chr4	117865973	117866466	+	0	0	intron (NM_001369017, intron 11 of 12)	intron (NM_001369017, intron 11 of 12)	6251	NM_001034876	381546	Mm.440118	NM_001034876	ENSMUSG00000078588	Ccdc24	Gm1028	coiled-coil domain containing 24	protein-coding
Bcl11b-wt-9d_peak_6715	chr13	14040143	14040574	+	0	0	promoter-TSS (NM_178337)	promoter-TSS (NM_178337)	-720	NM_178337	70430	Mm.260209	NM_178337	ENSMUSG00000039233	Tbce	2610206D02Rik|C530005D02Rik|pmn	tubulin-specific chaperone E	protein-coding
Bcl11b-wt-9d_peak_19186	chr4	95507305	95507705	+	0	0	Intergenic	Intergenic	-50002	NM_001113412	75578	Mm.276098	NM_029347	ENSMUSG00000028573	Fggy	2310009E04Rik	FGGY carbohydrate kinase domain containing	protein-coding
Bcl11b-wt-9d_peak_16263	chr2	145691618	145691902	+	0	0	Intergenic	Intergenic	-9435	NR_033220	408057	Mm.486711	NR_033220	ENSMUSG00000001768	BC039771	-	cDNA sequence BC039771	ncRNA
Bcl11b-wt-9d_peak_2416	chr10	67176533	67177003	+	0	0	intron (NM_207221, intron 2 of 25)	(TTTG)n|Simple_repeat|Simple_repeat	-8982	NM_001242396	108829	Mm.23846	NM_207221	ENSMUSG00000037876	Jmjd1c	5430433L24Rik|D630035I23Rik|Jmjdic|TRIP8	jumonji domain containing 1C	protein-coding
Bcl11b-wt-9d_peak_14657	chr19	57135556	57135934	+	0	0	intron (NM_001362445, intron 4 of 20)	RLTR10|LTR|ERVK	-16721	NM_001103178	226251	Mm.217161	NM_178688	ENSMUSG00000025085	Ablim1	2210411C18Rik|2610209L21Rik|4833406P10Rik|9330196J19Rik|AV079770|AW060987|AW215784|Limab1|mKIAA0059	actin-binding LIM protein 1	protein-coding
Bcl11b-wt-9d_peak_10708	chr16	22395059	22395326	+	0	0	intron (NM_001358428, intron 9 of 12)	intron (NM_001358428, intron 9 of 12)	43176	NM_001358428	104156	Mm.155708	NM_023794	ENSMUSG00000013089	Etv5	1110005E01Rik|8430401F14Rik|ERM	ets variant 5	protein-coding
Bcl11b-wt-9d_peak_13895	chr19	6663437	6663720	+	0	0	Intergenic	Intergenic	-120508	NM_009203	20521	Mm.391146	NM_009203	ENSMUSG00000061742	Slc22a12	AI987855|OAT4L|Rst|Slc22al2|URAT1	solute carrier family 22 (organic anion/cation transporter), member 12	protein-coding
Bcl11b-wt-9d_peak_29052	chr9	118606492	118606695	+	0	0	promoter-TSS (NM_133721)	promoter-TSS (NM_133721)	-116	NM_133721	104099	Mm.335520	NM_133721	ENSMUSG00000039115	Itga9	(alpha)9|2610002H11Rik|6720458D17Rik|AI461869|D130073C02|D9Ertd428e	integrin alpha 9	protein-coding
Bcl11b-wt-9d_peak_26791	chr8	79547792	79548130	+	0	0	Intergenic	Intergenic	-91715	NM_001256033	73945	Mm.34348	NM_001081164	ENSMUSG00000036990	Otud4	4930431L18Rik|AI449692|D8Ertd69e|mKIAA1046	OTU domain containing 4	protein-coding
Bcl11b-wt-9d_peak_17333	chr3	55226554	55226765	+	0	0	Intergenic	Intergenic	-15705	NM_001357475	13175	Mm.393242	NM_019978	ENSMUSG00000027797	Dclk1	1700113D08Rik|2810480F11Rik|AI836758|Click-I|Cpg16|Dcamkl1|Dcl|Dclk|mKIAA0369	doublecortin-like kinase 1	protein-coding
Bcl11b-wt-9d_peak_24521	chr7	30474982	30475393	+	0	0	intron (NM_019459, intron 22 of 29)	L1M4|LINE|L1	-9596	NR_004443	445267	Mm.398140	NR_004443	ENSMUSG00000087009	Nphs1os	Nphs1as	nephrosis 1 homolog, nephrin, opposite strand	ncRNA
Bcl11b-wt-9d_peak_3885	chr11	54810022	54810221	+	0	0	Intergenic	B3A|SINE|B2	-9798	NR_040284	432562	Mm.406948	NR_040284	ENSMUSG00000086789	Lyrm7os	Gm12228	LYR motif containing 7, opposite strand	ncRNA
Bcl11b-wt-9d_peak_21285	chr5	91076048	91076314	+	0	0	intron (NM_007950, intron 1 of 4)	intron (NM_007950, intron 1 of 4)	1564	NM_007950	13874	Mm.4791	NM_007950	ENSMUSG00000029377	Ereg	EPR	epiregulin	protein-coding
Bcl11b-wt-9d_peak_927	chr1	127269260	127269602	+	0	0	intron (NM_145128, intron 2 of 17)	RSINE1|SINE|B4	64445	NM_145128	107895	Mm.214682	NM_145128	ENSMUSG00000036155	Mgat5	4930471A21Rik|5330407H02Rik|AI480971|GlcNAc-TV	mannoside acetylglucosaminyltransferase 5	protein-coding
Bcl11b-wt-9d_peak_25537	chr7	121348333	121349131	+	0	0	Intergenic	RLTR34B_MM|LTR|ERVK	-43564	NM_001081327	195646	Mm.247449	NM_177575	ENSMUSG00000046321	Hs3st2	6430516N12Rik|A830061E14Rik|AW491345	heparan sulfate (glucosamine) 3-O-sulfotransferase 2	protein-coding
Bcl11b-wt-9d_peak_573	chr1	77279494	77279817	+	0	0	Intergenic	Intergenic	217113	NR_105770	102465180		NR_105770	ENSMUSG00000099141	Mir6352	Gm27481|mmu-mir-6352	microRNA 6352	ncRNA
Bcl11b-wt-9d_peak_28291	chr9	61697048	61697318	+	0	0	Intergenic	MLTR14|LTR|ERV1	217327	NM_018853	56040	Mm.3158	NM_018853	ENSMUSG00000007892	Rplp1	2410042H16Rik|Arpp1|C430017H15Rik	ribosomal protein, large, P1	protein-coding
Bcl11b-wt-9d_peak_17562	chr3	87960726	87961167	+	0	0	Intergenic	Intergenic	-10147	NM_016701	18008	Mm.331129	NM_016701	ENSMUSG00000004891	Nes	AA166324|C78523|ESTM46|Ifaprc2|Marc2|RC2	nestin	protein-coding
Bcl11b-wt-9d_peak_24378	chr7	26773389	26773646	+	0	0	TTS (NM_007814)	TTS (NM_007814)	16375	NM_007814	13090	Mm.14098	NM_007814	ENSMUSG00000066704	Cyp2b19	CYPIIB19	cytochrome P450, family 2, subfamily b, polypeptide 19	protein-coding
Bcl11b-wt-9d_peak_16133	chr2	131954952	131955507	+	0	0	3' UTR (NM_023043, exon 2 of 2)	3' UTR (NM_023043, exon 2 of 2)	4192	NM_001278520	26434	Mm.180750	NM_023043	ENSMUSG00000027338	Prnd	AI450264|Dpl|PrPLP|doppel	prion like protein doppel	protein-coding
Bcl11b-wt-9d_peak_24506	chr7	30183916	30184489	+	0	0	promoter-TSS (NM_009944)	promoter-TSS (NM_009944)	31	NM_009944	12865	Mm.423030	NM_009944	ENSMUSG00000074218	Cox7a1	COX7A|COX7AH|COX7AM	cytochrome c oxidase subunit 7A1	protein-coding
Bcl11b-wt-9d_peak_3656	chr11	30872381	30872723	+	0	0	intron (NM_134013, intron 43 of 46)	PB1D10|SINE|Alu	-12806	NM_175490	237716	Mm.338361	NM_175490	ENSMUSG00000043999	Gpr75	-	G protein-coupled receptor 75	protein-coding
Bcl11b-wt-9d_peak_4565	chr11	87358706	87359151	+	0	0	promoter-TSS (NM_177167)	promoter-TSS (NM_177167)	66	NM_177167	320472	Mm.341988	NM_177167	ENSMUSG00000046442	Ppm1e	AW049266|B930008A12Rik|POPX1|PP2CH|mKIAA1072	protein phosphatase 1E (PP2C domain containing)	protein-coding
Bcl11b-wt-9d_peak_4637	chr11	90355363	90355562	+	0	0	intron (NM_172563, intron 2 of 3)	intron (NM_172563, intron 2 of 3)	35455	NM_172563	217082	Mm.158903	NM_172563	ENSMUSG00000003949	Hlf	E230015K02Rik	hepatic leukemia factor	protein-coding
Bcl11b-wt-9d_peak_18573	chr4	11764847	11765107	+	0	0	intron (NM_019753, intron 1 of 17)	intron (NM_019753, intron 1 of 17)	6820	NM_019753	12557	Mm.33402	NM_019753	ENSMUSG00000028217	Cdh17	HPT-1|HPT-1/LI	cadherin 17	protein-coding
Bcl11b-wt-9d_peak_16799	chr2	172982845	172983182	+	0	0	intron (NM_012046, intron 2 of 12)	intron (NM_012046, intron 2 of 12)	3171	NM_001083959	26972	Mm.23495	NM_012046	ENSMUSG00000005883	Spo11	AI449549|Spo11a|Spo11b	SPO11 meiotic protein covalently bound to DSB	protein-coding
Bcl11b-wt-9d_peak_16000	chr2	122368262	122368548	+	0	0	intron (NM_001013829, intron 1 of 5)	intron (NM_001013829, intron 1 of 5)	513	NM_001013829	435684	Mm.458215	NM_001013829	ENSMUSG00000033256	Shf	-	Src homology 2 domain containing F	protein-coding
Bcl11b-wt-9d_peak_12819	chr18	5819685	5820466	+	0	0	Intergenic	Intergenic	227428	NM_001360982	21417	Mm.3929	NM_011546	ENSMUSG00000024238	Zeb1	3110032K11Rik|AREB6|BZP|MEB1|Nil2|TCF-8|Tcf18|Tcf8|Tw|ZEB|Zfhep|Zfhx1a|Zfx1a|Zfx1ha|[delta]EF1	zinc finger E-box binding homeobox 1	protein-coding
Bcl11b-wt-9d_peak_5376	chr11	119375540	119375750	+	0	0	intron (NM_178743, intron 12 of 16)	intron (NM_178743, intron 12 of 16)	-14454	NM_001040005	672511	Mm.133342	NM_001040005	ENSMUSG00000070327	Rnf213	6030403J01|D11Ertd759e|mysterin	ring finger protein 213	protein-coding
Bcl11b-wt-9d_peak_15330	chr2	51753774	51754053	+	0	0	Intergenic	Intergenic	-21904	NR_040639	433426	Mm.244381	NR_040639	ENSMUSG00000085014	Gm13490	-	predicted gene 13490	ncRNA
Bcl11b-wt-9d_peak_17919	chr3	103864287	103864486	+	0	0	intron (NR_104070, intron 3 of 22)	MTD|LTR|ERVL-MaLR	4109	NM_008979	19260	Mm.395	NM_008979	ENSMUSG00000027843	Ptpn22	70zpep|PEP|Ptpn8	protein tyrosine phosphatase, non-receptor type 22 (lymphoid)	protein-coding
Bcl11b-wt-9d_peak_9144	chr15	4009676	4010015	+	0	0	intron (NR_045740, intron 2 of 2)	intron (NR_045740, intron 2 of 2)	13806	NR_045740	328489	Mm.447020	NR_045740	ENSMUSG00000097662	Gm2093	100039196|A630020A06	predicted gene 2093	ncRNA
Bcl11b-wt-9d_peak_39	chr1	9848176	9848846	+	0	0	intron (NM_001037759, intron 1 of 16)	CpG	230	NM_001037759	170755	Mm.336410	NM_133220	ENSMUSG00000025915	Sgk3	2510015P22Rik|A330005P07Rik|Cisk|fy|fz	serum/glucocorticoid regulated kinase 3	protein-coding
Bcl11b-wt-9d_peak_6705	chr13	13216399	13216721	+	0	0	Intergenic	MTD|LTR|ERVL-MaLR	33844	NM_001311129	107849	Mm.392548	NM_181852	ENSMUSG00000055360	Prl2c5	Ghd3|MRP-4|Mrpplf4|PLF-4	prolactin family 2, subfamily c, member 5	protein-coding
Bcl11b-wt-9d_peak_15422	chr2	62589417	62589624	+	0	0	Intergenic	MIR|SINE|MIR	-15499	NM_007986	14089	Mm.41816	NM_007986	ENSMUSG00000000392	Fap	SIMP	fibroblast activation protein	protein-coding
Bcl11b-wt-9d_peak_16574	chr2	162520373	162520692	+	0	0	intron (NM_001291151, intron 1 of 30)	intron (NM_001291151, intron 1 of 30)	129719	NR_040617	77645	Mm.447752	NR_040617	ENSMUSG00000084919	Ptprtos	C330008G21Rik	protein tyrosine phosphatase, receptor type T, opposite strand	ncRNA
Bcl11b-wt-9d_peak_8458	chr14	54402342	54402653	+	0	0	intron (NM_011405, intron 4 of 11)	Lx8b|LINE|L1	6975	NM_001253680	20540	Mm.142455	NM_011405	ENSMUSG00000000958	Slc7a7	AI790233|my+lat1	solute carrier family 7 (cationic amino acid transporter, y+ system), member 7	protein-coding
Bcl11b-wt-9d_peak_3798	chr11	50430663	50431270	+	0	0	exon (NM_172557, exon 1 of 18)	exon (NM_172557, exon 1 of 18)	159	NM_172557	216724	Mm.390400	NM_172557	ENSMUSG00000020375	Rufy1	3000002E04Rik|Rabip4|ZFYVE12	RUN and FYVE domain containing 1	protein-coding
Bcl11b-wt-9d_peak_21075	chr5	65492003	65493359	+	0	0	intron (NM_133697, intron 1 of 4)	CpG	154	NM_133697	68552	Mm.10709	NM_133697	ENSMUSG00000037822	Smim14	1110003E01Rik|1700127H04Rik|5430439C17Rik|MAd4	small integral membrane protein 14	protein-coding
Bcl11b-wt-9d_peak_2526	chr10	76067269	76067514	+	0	0	intron (NM_023219, intron 11 of 14)	RLTR22_Mur|LTR|ERVK	-11226	NR_152793	102639053		NR_152793	ENSMUSG00000086798	Gm16222	-	predicted gene 16222	ncRNA
Bcl11b-wt-9d_peak_22668	chr6	34384279	34384478	+	0	0	exon (NM_172398, exon 1 of 10)	exon (NM_172398, exon 1 of 10)	131	NR_149754	67861	Mm.70371	NM_172398	ENSMUSG00000061758	Akr1b10	2310005E10Rik|Akr1b16	aldo-keto reductase family 1, member B10 (aldose reductase)	protein-coding
Bcl11b-wt-9d_peak_27800	chr9	23222468	23222667	+	0	0	promoter-TSS (NM_028472)	promoter-TSS (NM_028472)	-509	NM_028472	73230	Mm.335020	NM_028472	ENSMUSG00000031963	Bmper	3110056H04Rik|CV-2|Crim3|Cv2	BMP-binding endothelial regulator	protein-coding
Bcl11b-wt-9d_peak_7666	chr13	95176559	95176885	+	0	0	intron (NM_001170669, intron 1 of 18)	MLT1A1|LTR|ERVL-MaLR	46328	NM_001170669	218461	Mm.100167	NM_172263	ENSMUSG00000021684	Pde8b	B230331L10Rik|C030047E14Rik	phosphodiesterase 8B	protein-coding
Bcl11b-wt-9d_peak_21011	chr5	63823672	63824213	+	0	0	intron (NM_029554, intron 1 of 3)	intron (NM_029554, intron 1 of 3)	11447	NM_029554	76261	Mm.38143	NM_029554	ENSMUSG00000060512	0610040J01Rik	AI662686	RIKEN cDNA 0610040J01 gene	protein-coding
Bcl11b-wt-9d_peak_612	chr1	82586757	82587265	+	0	0	promoter-TSS (NM_007735)	promoter-TSS (NM_007735)	90	NM_007734	12828	Mm.389135	NM_007734	ENSMUSG00000079465	Col4a3	[a]3(IV)|alpha3(IV)	collagen, type IV, alpha 3	protein-coding
Bcl11b-wt-9d_peak_2915	chr10	94944306	94944505	+	0	0	exon (NM_018797, exon 1 of 31)	exon (NM_018797, exon 1 of 31)	440	NM_018797	54712	Mm.256712	NM_018797	ENSMUSG00000074785	Plxnc1	2510048K12Rik|AW742158|CD232|Vespr	plexin C1	protein-coding
Bcl11b-wt-9d_peak_19246	chr4	100008388	100008752	+	0	0	Intergenic	Intergenic	79119	NM_028132	72157	Mm.217764	NM_028132	ENSMUSG00000025791	Pgm2	2610020G18Rik|AA407108|AI098105|Pgm-2|Pgm1	phosphoglucomutase 2	protein-coding
Bcl11b-wt-9d_peak_15012	chr2	26647020	26647224	+	0	0	Intergenic	Intergenic	-6878	NR_024068	72091	Mm.27103	NR_024068		Snhg7	2610002F03Rik|AI427062	small nucleolar RNA host gene 7	ncRNA
Bcl11b-wt-9d_peak_9266	chr15	27486308	27486670	+	0	0	intron (NM_020332, intron 1 of 11)	intron (NM_020332, intron 1 of 11)	19812	NM_020332	11732	Mm.265264	NM_020332	ENSMUSG00000022265	Ank	Ankh|D15Ertd221e|ank|mKIAA1581	progressive ankylosis	protein-coding
Bcl11b-wt-9d_peak_15270	chr2	38669182	38669381	+	0	0	Intergenic	Intergenic	-25375	NM_011187	19177	Mm.389251	NM_011187	ENSMUSG00000026750	Psmb7	AU020723|MC14	proteasome (prosome, macropain) subunit, beta type 7	protein-coding
Bcl11b-wt-9d_peak_20825	chr5	35973860	35974134	+	0	0	intron (NM_027373, intron 9 of 16)	L3|LINE|CR1	80678	NM_027373	70292	Mm.125167	NM_027373	ENSMUSG00000029094	Afap1	2600003E23Rik|9630044L16Rik|AI848729|Afap|mKIAA3018	actin filament associated protein 1	protein-coding
Bcl11b-wt-9d_peak_22503	chr6	6563588	6564031	+	0	0	intron (NM_009169, intron 1 of 2)	B4A|SINE|B4	14849	NM_009169	20422	Mm.2469	NM_009169	ENSMUSG00000042541	Sem1	DSS1|Shfdg1|Shfg|Shfm1	SEM1, 26S proteasome complex subunit	protein-coding
Bcl11b-wt-9d_peak_18291	chr3	136954689	136955368	+	0	0	Intergenic	RMER17B|LTR|ERVK	284962	NM_001293622	19055	Mm.331389	NM_008913	ENSMUSG00000028161	Ppp3ca	2900074D19Rik|CN|Caln|Calna|CnA	protein phosphatase 3, catalytic subunit, alpha isoform	protein-coding
Bcl11b-wt-9d_peak_10444	chr16	8525651	8526415	+	0	0	intron (NM_172961, intron 1 of 15)	intron (NM_172961, intron 1 of 15)	12604	NM_172961	268860	Mm.259315	NM_172961	ENSMUSG00000057880	Abat	9630038C02Rik|AI255750|Gabaat|Gabat|Gm9851|I54|Laibat|X61497	4-aminobutyrate aminotransferase	protein-coding
Bcl11b-wt-9d_peak_7621	chr13	92301913	92302119	+	0	0	intron (NM_001311120, intron 10 of 23)	intron (NM_001311120, intron 10 of 23)	-52767	NM_010049	13361	Mm.23695	NM_010049	ENSMUSG00000021707	Dhfr	8430436I03Rik|AA607882|AI662710|AW555094	dihydrofolate reductase	protein-coding
Bcl11b-wt-9d_peak_19666	chr4	126110831	126111035	+	0	0	intron (NM_028800, intron 1 of 10)	intron (NM_028800, intron 1 of 10)	6976	NM_028800	74178	Mm.440269	NM_028800	ENSMUSG00000042608	Stk40	2310004N11Rik|AI428792	serine/threonine kinase 40	protein-coding
Bcl11b-wt-9d_peak_16046	chr2	127208030	127208802	+	0	0	promoter-TSS (NM_198630)	promoter-TSS (NM_198630)	30	NM_177214	320632	Mm.215860	NM_177214	ENSMUSG00000003660	Snrnp200	A330064G03Rik|Ascc3l1|BC011390|HELIC2|U5-200-KD|U5-200KD	small nuclear ribonucleoprotein 200 (U5)	protein-coding
Bcl11b-wt-9d_peak_8891	chr14	77389292	77389491	+	0	0	intron (NM_172813, intron 4 of 18)	MLT1A0|LTR|ERVL-MaLR	117477	NR_033141	629678	Mm.390721	NM_001037935	ENSMUSG00000067973	Gm6994	EG629678	predicted gene 6994	ncRNA
Bcl11b-wt-9d_peak_1783	chr1	192527085	192527402	+	0	0	intron (NM_144881, intron 11 of 11)	intron (NM_144881, intron 11 of 11)	243976	NM_144881	226861	Mm.145857	NM_144881	ENSMUSG00000037375	Hhat	2810432O22Rik|AI462858|AP-2CRE|Skn|Tg(TFAP2A-cre)1Will	hedgehog acyltransferase	protein-coding
Bcl11b-wt-9d_peak_12449	chr17	64617840	64618249	+	0	0	intron (NM_008549, intron 1 of 21)	intron (NM_008549, intron 1 of 21)	16395	NM_008549	17158	Mm.2433	NM_008549	ENSMUSG00000024085	Man2a1	Mana-2|Mana2|Map-2	mannosidase 2, alpha 1	protein-coding
Bcl11b-wt-9d_peak_16455	chr2	155574733	155575232	+	0	0	intron (NM_008180, intron 6 of 12)	intron (NM_008180, intron 6 of 12)	17828	NM_008180	14854	Mm.252316	NM_008180	ENSMUSG00000027610	Gss	AI314904|GS-A/GS-B|GSH-S	glutathione synthetase	protein-coding
Bcl11b-wt-9d_peak_26384	chr8	41037420	41037928	+	0	0	intron (NM_001005863, intron 5 of 13)	intron (NM_001005863, intron 5 of 13)	4257	NM_001005865	102103	Mm.149438	NM_001005863	ENSMUSG00000045636	Mtus1	AI481402|ATBP135|Atip1|B430010I23Rik|B430305I03Rik|C85752|Cctsg1-440|MD44|MTSG1|mKIAA1288	mitochondrial tumor suppressor 1	protein-coding
Bcl11b-wt-9d_peak_6622	chr13	3659264	3660295	+	0	0	Intergenic	Intergenic	25747	NM_001267724	142688	Mm.253061	NM_178283	ENSMUSG00000033781	Asb13	2210015B19Rik|6430573K02Rik|Asb-13|C85285	ankyrin repeat and SOCS box-containing 13	protein-coding
Bcl11b-wt-9d_peak_12356	chr17	53596560	53596881	+	0	0	intron (NM_001190846, intron 1 of 17)	intron (NM_001190846, intron 1 of 17)	12594	NM_001190846	18519	Mm.255025	NM_020005	ENSMUSG00000000708	Kat2b	A930006P13Rik|AI461839|AW536563|Pcaf|p/CAF	K(lysine) acetyltransferase 2B	protein-coding
Bcl11b-wt-9d_peak_23240	chr6	87790700	87791138	+	0	0	non-coding (NR_104477, exon 3 of 3)	non-coding (NR_104477, exon 3 of 3)	12849	NM_018762	54368	Mm.12897	NM_018762	ENSMUSG00000030054	Gp9	Cd42|GPIX	glycoprotein 9 (platelet)	protein-coding
Bcl11b-wt-9d_peak_10299	chr15	101414253	101414452	+	0	0	intron (NM_033073, intron 2 of 8)	intron (NM_033073, intron 2 of 8)	1949	NM_033073	110310	Mm.486285	NM_033073	ENSMUSG00000023039	Krt7	D15Wsu77e|K7|Krt2-7	keratin 7	protein-coding
Bcl11b-wt-9d_peak_21806	chr5	121565838	121566095	+	0	0	TTS (NM_009656)	TTS (NM_009656)	-20074	NM_010765	17165	Mm.272206	NM_010765	ENSMUSG00000029454	Mapkapk5	MK5|PRAK	MAP kinase-activated protein kinase 5	protein-coding
Bcl11b-wt-9d_peak_9987	chr15	84705347	84705907	+	0	0	3' UTR (NM_001346662, exon 9 of 9)	3' UTR (NM_001346662, exon 9 of 9)	-14425	NM_001164627	73167	Mm.128411	NM_028455	ENSMUSG00000078954	Arhgap8	3110043J09Rik	Rho GTPase activating protein 8	protein-coding
Bcl11b-wt-9d_peak_4557	chr11	87023718	87023938	+	0	0	Intergenic	MTE2b|LTR|ERVL-MaLR	-30066	NM_001005341	77864	Mm.191894	NM_001005341	ENSMUSG00000018427	Ypel2	6430570G24|E130113K08Rik	yippee like 2	protein-coding
Bcl11b-wt-9d_peak_8093	chr14	17900092	17900581	+	0	0	intron (NM_001113417, intron 2 of 9)	intron (NM_001113417, intron 2 of 9)	-81308	NM_009380	21834	Mm.32563	NM_009380	ENSMUSG00000021779	Thrb	Nr1a2|T3R[b]|T3Rbeta|Thrb1|Thrb2|c-erbAbeta	thyroid hormone receptor beta	protein-coding
Bcl11b-wt-9d_peak_17516	chr3	84467526	84467761	+	0	0	intron (NM_001033301, intron 2 of 11)	MIRb|SINE|MIR	11848	NM_001205355	229474	Mm.331107	NM_001033301	ENSMUSG00000041842	Fhdc1	6330505N24Rik|Gm126	FH2 domain containing 1	protein-coding
Bcl11b-wt-9d_peak_16238	chr2	144107253	144107793	+	0	0	Intergenic	Intergenic	74421	NM_207275	403171	Mm.389362	NM_207275	ENSMUSG00000037307	Banf2	4930517K23Rik|Baf-L|Baf-like|Gm115	barrier to autointegration factor 2	protein-coding
Bcl11b-wt-9d_peak_4208	chr11	70622031	70622807	+	0	0	Intergenic	Intergenic	-3225	NM_009603	11448	Mm.4980	NM_009603	ENSMUSG00000014609	Chrne	AChrepsilon|Acre|nAChRE	cholinergic receptor, nicotinic, epsilon polypeptide	protein-coding
Bcl11b-wt-9d_peak_2072	chr10	25535599	25535798	+	0	0	promoter-TSS (NR_136909)	promoter-TSS (NR_136909)	574	NM_001195596	100504474	Mm.46323	NM_001195596	ENSMUSG00000096546	Smlr1	2010003K15Rik	small leucine-rich protein 1	protein-coding
Bcl11b-wt-9d_peak_24477	chr7	29266998	29267252	+	0	0	intron (NM_011464, intron 1 of 6)	intron (NM_011464, intron 1 of 6)	14852	NM_011464	20733	Mm.295230	NM_011464	ENSMUSG00000074227	Spint2	AL024025|C76321|HAI-2	serine protease inhibitor, Kunitz type 2	protein-coding
Bcl11b-wt-9d_peak_19094	chr4	84149204	84150007	+	0	0	Intergenic	MIRb|SINE|MIR	-104726	NR_130998	78238	Mm.243903	NR_130998	ENSMUSG00000085217	6030471H07Rik	-	RIKEN cDNA 6030471H07 gene	ncRNA
Bcl11b-wt-9d_peak_18270	chr3	135396099	135396444	+	0	0	intron (NM_028946, intron 12 of 12)	MTD|LTR|ERVL-MaLR	27162	NM_025902	67006	Mm.269993	NM_025902	ENSMUSG00000028165	Cisd2	1500009M05Rik|1500026J14Rik|1500031D15Rik|AI848398|B630006A20Rik|Miner1|Naf-1|Noxp70|Zcd2	CDGSH iron sulfur domain 2	protein-coding
Bcl11b-wt-9d_peak_14860	chr2	20339993	20340299	+	0	0	intron (NM_001081006, intron 2 of 21)	intron (NM_001081006, intron 2 of 21)	50233	NM_001081006	208618	Mm.237935	NM_029895	ENSMUSG00000036617	Etl4	6620402G01Rik|9430077C05Rik|BC026657|E330027G05Rik|Etl-4|Skt	enhancer trap locus 4	protein-coding
Bcl11b-wt-9d_peak_6009	chr12	73898130	73898385	+	0	0	Intergenic	Intergenic	-3067	NM_001313920	15251	Mm.3879	NM_010431	ENSMUSG00000021109	Hif1a	AA959795|HIF-1-alpha|HIF1-alpha|HIF1alpha|MOP1|bHLHe78	hypoxia inducible factor 1, alpha subunit	protein-coding
Bcl11b-wt-9d_peak_19584	chr4	120649579	120650021	+	0	0	Intergenic	CpG	-16763	NM_019563	56222	Mm.272646	NM_019563	ENSMUSG00000070803	Cited4	MRG-2|Mrg2	Cbp/p300-interacting transactivator, with Glu/Asp-rich carboxy-terminal domain, 4	protein-coding
Bcl11b-wt-9d_peak_22837	chr6	48909288	48909648	+	0	0	TTS (NM_029638)	TTS (NM_029638)	4482	NM_001161621	76507	Mm.213898	NM_029638	ENSMUSG00000029811	Aoc1	1600012D06Rik|Abp1|DAO	amine oxidase, copper-containing 1	protein-coding
Bcl11b-wt-9d_peak_28581	chr9	80321317	80321674	+	0	0	intron (NM_022016, intron 15 of 16)	ORR1A1|LTR|ERVL-MaLR	143943	NM_022016	63859	Mm.422780	NM_022016	ENSMUSG00000032343	Impg1	A930015H12Rik|IMP150|SPACR	interphotoreceptor matrix proteoglycan 1	protein-coding
Bcl11b-wt-9d_peak_7094	chr13	42899662	42900107	+	0	0	intron (NM_001302636, intron 1 of 12)	intron (NM_001302636, intron 1 of 12)	33637	NM_001302636	218194	Mm.160124	NM_198419	ENSMUSG00000054728	Phactr1	9630030F18Rik|Rpel1	phosphatase and actin regulator 1	protein-coding
Bcl11b-wt-9d_peak_13374	chr18	61279188	61279538	+	0	0	intron (NM_146086, intron 17 of 21)	intron (NM_146086, intron 17 of 21)	58889	NM_146086	225600	Mm.391106	NM_146086	ENSMUSG00000024575	Pde6a	Pdea|nmf282	phosphodiesterase 6A, cGMP-specific, rod, alpha	protein-coding
Bcl11b-wt-9d_peak_9338	chr15	36210415	36211102	+	0	0	exon (NM_001359980, exon 11 of 19)	exon (NM_001359980, exon 11 of 19)	29406	NR_106173	102465888		NR_106173	ENSMUSG00000098457	Mir8097	Gm27497|mmu-mir-8097	microRNA 8097	ncRNA
Bcl11b-wt-9d_peak_3051	chr10	110455821	110456020	+	0	0	Intergenic	CpG	-144730	NR_028438	109335	Mm.367727	NR_028438	ENSMUSG00000112398	9230102K24Rik	-	RIKEN cDNA 9230102K24 gene	ncRNA
Bcl11b-wt-9d_peak_19762	chr4	129862345	129862717	+	0	0	Intergenic	Intergenic	41823	NM_001164745	19244	Mm.193688	NM_008974	ENSMUSG00000028788	Ptp4a2	Prl-2	protein tyrosine phosphatase 4a2	protein-coding
Bcl11b-wt-9d_peak_3575	chr11	21428239	21428449	+	0	0	Intergenic	Intergenic	-57077	NM_001290634	216558	Mm.28877	NM_139297	ENSMUSG00000001891	Ugp2	UDPGP|UGPase	UDP-glucose pyrophosphorylase 2	protein-coding
Bcl11b-wt-9d_peak_18445	chr3	153085180	153085489	+	0	0	Intergenic	Intergenic	66774	NR_108044	75001		NR_108044		4930482G09Rik	-	RIKEN cDNA 4930482G09 gene	ncRNA
Bcl11b-wt-9d_peak_8092	chr14	17845833	17846071	+	0	0	intron (NM_001113417, intron 2 of 9)	intron (NM_001113417, intron 2 of 9)	-135692	NM_009380	21834	Mm.32563	NM_009380	ENSMUSG00000021779	Thrb	Nr1a2|T3R[b]|T3Rbeta|Thrb1|Thrb2|c-erbAbeta	thyroid hormone receptor beta	protein-coding
Bcl11b-wt-9d_peak_3244	chr10	125917493	125917914	+	0	0	Intergenic	Intergenic	-48516	NM_177152	320398	Mm.275586	NM_177152	ENSMUSG00000020105	Lrig3	9030421L11Rik|9130004I02Rik|9430095K15Rik|mKIAA3016	leucine-rich repeats and immunoglobulin-like domains 3	protein-coding
Bcl11b-wt-9d_peak_28606	chr9	85410791	85411077	+	0	0	Intergenic	Intergenic	-83784	NM_001160379	212943	Mm.74610	NM_001160378	ENSMUSG00000032265	Tent5a	BAP014|D930050G01Rik|Fam46a	terminal nucleotidyltransferase 5A	protein-coding
Bcl11b-wt-9d_peak_11960	chr17	32189247	32189490	+	0	0	exon (NM_001347341, exon 1 of 7)	exon (NM_001347341, exon 1 of 7)	102	NM_001347341	71932	Mm.176240	NM_001033163	ENSMUSG00000037577	Ephx3	2310063B19Rik|Abhd9|EH3	epoxide hydrolase 3	protein-coding
Bcl11b-wt-9d_peak_8934	chr14	98181478	98181848	+	0	0	Intergenic	Intergenic	-11898	NM_001038610	13134	Mm.320593	NM_007826	ENSMUSG00000055639	Dach1	Dac|Dach	dachshund family transcription factor 1	protein-coding
Bcl11b-wt-9d_peak_1590	chr1	180767917	180768800	+	0	0	Intergenic	Intergenic	42315	NM_133225	170760	Mm.272981	NM_133225	ENSMUSG00000026499	Acbd3	60kDa|8430407O11Rik|D1Ertd10e|GCP60|GOLPH1|Gocap1|Pap7	acyl-Coenzyme A binding domain containing 3	protein-coding
Bcl11b-wt-9d_peak_6747	chr13	20384012	20384305	+	0	0	intron (NM_080288, intron 15 of 21)	intron (NM_080288, intron 15 of 21)	-88832	NM_198093	140580	Mm.342392	NM_080288	ENSMUSG00000041112	Elmo1	6330578D22Rik|C230095H21Rik|CED-12	engulfment and cell motility 1	protein-coding
Bcl11b-wt-9d_peak_21493	chr5	105358817	105359081	+	0	0	Intergenic	ORR1A2|LTR|ERVL-MaLR	-12473	NR_132129	634650	Mm.458435	NM_001039647	ENSMUSG00000092021	Gbp11	EG634650|Gm7141	guanylate binding protein 11	protein-coding
Bcl11b-wt-9d_peak_23911	chr6	137934716	137934915	+	0	0	Intergenic	Intergenic	145101	NM_177787	277898	Mm.269823	NM_177787	ENSMUSG00000044378	Slc15a5	9830102E05Rik	solute carrier family 15, member 5	protein-coding
Bcl11b-wt-9d_peak_23281	chr6	90515117	90515386	+	0	0	Intergenic	Intergenic	-35542	NM_027406	107747	Mm.30035	NM_027406	ENSMUSG00000030088	Aldh1l1	1810048F20Rik|FDH|Fthfd|Neut2	aldehyde dehydrogenase 1 family, member L1	protein-coding
Bcl11b-wt-9d_peak_1477	chr1	172021732	172022014	+	0	0	intron (NM_033509, intron 1 of 7)	intron (NM_033509, intron 1 of 7)	5422	NM_033509	93840	Mm.36148	NM_033509	ENSMUSG00000026556	Vangl2	C530001F03Rik|Lootl|Lp|Lpp1|Ltap|Vang1l2|loop-tail|ska17|ska<m17Jus>|stbm|strabismus	VANGL planar cell polarity 2	protein-coding
Bcl11b-wt-9d_peak_11638	chr17	21383367	21384203	+	0	0	promoter-TSS (NM_172486)	promoter-TSS (NM_172486)	37	NM_172486	210503	Mm.33443	NM_172486	ENSMUSG00000062743	Zfp677	A830058L05Rik|Tce8	zinc finger protein 677	protein-coding
Bcl11b-wt-9d_peak_14795	chr2	11429658	11429989	+	0	0	Intergenic	Intergenic	-31323	NR_040615	77543	Mm.490670	NR_040615	ENSMUSG00000102674	8030442B05Rik	-	RIKEN cDNA 8030442B05 gene	ncRNA
Bcl11b-wt-9d_peak_11107	chr16	58512173	58512375	+	0	0	intron (NM_001357433, intron 1 of 10)	intron (NM_001357433, intron 1 of 10)	11152	NM_018784	54613	Mm.212742	NM_018784	ENSMUSG00000022747	St3gal6	1700023B24Rik|AI930218|AW552396|Siat10|St3galVI	ST3 beta-galactoside alpha-2,3-sialyltransferase 6	protein-coding
Bcl11b-wt-9d_peak_21459	chr5	103262710	103263010	+	0	0	intron (NR_040699, intron 4 of 6)	RLTR22_Mur|LTR|ERVK	36169	NR_040699	74624	Mm.389662	NR_040699	ENSMUSG00000104956	4930429D17Rik	-	RIKEN cDNA 4930429D17 gene	ncRNA
Bcl11b-wt-9d_peak_27284	chr8	114505348	114505671	+	0	0	intron (NM_019573, intron 5 of 8)	intron (NM_019573, intron 5 of 8)	65857	NM_019573	80707	Mm.440420	NM_019573	ENSMUSG00000004637	Wwox	5330426P09Rik|9030416C10Rik|WOX1	WW domain-containing oxidoreductase	protein-coding
Bcl11b-wt-9d_peak_29561	chrX	100594875	100595074	+	0	0	promoter-TSS (NM_020621)	promoter-TSS (NM_020621)	-105	NM_020621	57385	Mm.117118	NM_020621	ENSMUSG00000044359	P2ry4	P2Y4|P2Y4R	pyrimidinergic receptor P2Y, G-protein coupled, 4	protein-coding
Bcl11b-wt-9d_peak_16069	chr2	128297059	128297258	+	0	0	Intergenic	Intergenic	132193	NR_028589	100043424	Mm.297222	NR_028589		Morrbid	Gm14005|Mir4435-2hg	myeloid RNA regulator of BCL2L11 induced cell death	ncRNA
Bcl11b-wt-9d_peak_14422	chr19	42454020	42454733	+	0	0	Intergenic	Plat_L3|LINE|CR1	-22588	NM_145123	72832	Mm.313558	NM_145123	ENSMUSG00000042401	Crtac1	2810454P21Rik|AW047536|Crtac1B|Lotus	cartilage acidic protein 1	protein-coding
Bcl11b-wt-9d_peak_24959	chr7	78865233	78865487	+	0	0	Intergenic	Intergenic	-18149	NM_029585	76375	Mm.250541	NM_029585	ENSMUSG00000030610	Det1	2610034H20Rik	de-etiolated homolog 1 (Arabidopsis)	protein-coding
Bcl11b-wt-9d_peak_23344	chr6	94967166	94967365	+	0	0	Intergenic	Intergenic	23431	NR_040761	78773	Mm.67065	NR_040761	ENSMUSG00000108187	4930511E03Rik	-	RIKEN cDNA 4930511E03 gene	ncRNA
Bcl11b-wt-9d_peak_1625	chr1	182237848	182238139	+	0	0	Intergenic	MERVK26-int|LTR|ERVK	44202	NM_001360783	13244	Mm.29648	NM_007853	ENSMUSG00000038633	Degs1	AA536663|Degs|Des1|Mdes	delta(4)-desaturase, sphingolipid 1	protein-coding
Bcl11b-wt-9d_peak_11487	chr17	6972837	6973104	+	0	0	Intergenic	Intergenic	-5890	NM_026611	68195	Mm.181237	NM_026611	ENSMUSG00000094724	Rnaset2b	0610007O07Rik|4833423A10Rik|4930532K22Rik|C79750|RNASE6PL|Rnaset2	ribonuclease T2B	protein-coding
Bcl11b-wt-9d_peak_14369	chr19	40575194	40576061	+	0	0	intron (NM_019698, intron 6 of 18)	intron (NM_019698, intron 6 of 18)	12836	NM_153554	56454	Mm.233117	NM_019698	ENSMUSG00000025007	Aldh18a1	2810433K04Rik|AI429789|Pycs	aldehyde dehydrogenase 18 family, member A1	protein-coding
Bcl11b-wt-9d_peak_15632	chr2	84738415	84738811	+	0	0	TTS (NM_001005342)	TTS (NM_001005342)	2565	NR_029544	387149		NR_029544	ENSMUSG00000065484	Mir130a	Mirn130|Mirn130a|mir-130a	microRNA 130a	ncRNA
Bcl11b-wt-9d_peak_28265	chr9	60234810	60235058	+	0	0	intron (NM_001040426, intron 7 of 17)	B4A|SINE|B4	-93714	NM_172444	207596	Mm.28791	NM_172444	ENSMUSG00000032289	Thsd4	ADAMTSL-6|ADAMTSL6|AI585901|Adamtsl4|B230114P05Rik	thrombospondin, type I, domain containing 4	protein-coding
Bcl11b-wt-9d_peak_11447	chr17	5868500	5868699	+	0	0	intron (NM_025664, intron 1 of 17)	MLTR11B|LTR|ERVK	27275	NM_025664	66616	Mm.89515	NM_025664	ENSMUSG00000002365	Snx9	2700073N08Rik|SDP1|SH3PX1	sorting nexin 9	protein-coding
Bcl11b-wt-9d_peak_11372	chr16	97401673	97402124	+	0	0	intron (NM_019517, intron 2 of 8)	intron (NM_019517, intron 2 of 8)	45170	NM_019517	56175	Mm.97885	NM_019517	ENSMUSG00000040605	Bace2	1110059C24Rik|AEPLC|AI850424|ALP56|ARP1|ASP1|ASP21|BAE2|CDA13|CEAP1|DRAP	beta-site APP-cleaving enzyme 2	protein-coding
Bcl11b-wt-9d_peak_28418	chr9	67504566	67505315	+	0	0	intron (NM_001081242, intron 1 of 57)	intron (NM_001081242, intron 1 of 57)	54763	NM_001081242	70549	Mm.33645	NM_027458	ENSMUSG00000052698	Tln2	5730421P04Rik|AI507121|AI787438|AL118320|mKIAA0320	talin 2	protein-coding
Bcl11b-wt-9d_peak_23599	chr6	120376577	120377022	+	0	0	intron (NM_145997, intron 4 of 27)	ORR1A2-int|LTR|ERVL-MaLR	-12430	NR_045558	67200	Mm.45767	NM_026028	ENSMUSG00000030177	Ccdc77	2400002C23Rik|2700091N06Rik|AV168274	coiled-coil domain containing 77	protein-coding
Bcl11b-wt-9d_peak_18530	chr4	8873828	8874154	+	0	0	Intergenic	Intergenic	122667	NM_001355382	320790	Mm.138792	NM_001033395	ENSMUSG00000041235	Chd7	A730019I05Rik|Cycn|Cyn|Dz|Edy|Flo|GENA 47|GENA 60|Gena 52|Lda|Mt|Obt|Todo|WBE1|Whi|metis	chromodomain helicase DNA binding protein 7	protein-coding
Bcl11b-wt-9d_peak_1059	chr1	134168749	134169085	+	0	0	Intergenic	Intergenic	-13487	NM_007695	12654	Mm.38274	NM_007695	ENSMUSG00000064246	Chil1	AW208766|Brp39|Chi3l1|Gp39	chitinase-like 1	protein-coding
Bcl11b-wt-9d_peak_11683	chr17	23850728	23851313	+	0	0	Intergenic	Intergenic	-2752	NM_027220	69814	Mm.244143	NM_027220	ENSMUSG00000048992	Prss32	2010001P08Rik|mT5|tryptase-5	protease, serine 32	protein-coding
Bcl11b-wt-9d_peak_6386	chr12	102736969	102737359	+	0	0	Intergenic	ORR1E|LTR|ERVL-MaLR	6497	NM_022323	64113	Mm.291222	NM_022323	ENSMUSG00000096458	Moap1	AA987038|Map-1|Pnma4	modulator of apoptosis 1	protein-coding
Bcl11b-wt-9d_peak_10944	chr16	37796151	37796628	+	0	0	intron (NM_008047, intron 2 of 10)	Lx8|LINE|L1	19334	NM_008047	14314	Mm.182434	NM_008047	ENSMUSG00000022816	Fstl1	AI316791|AW107808|Fstl|TSC-36	follistatin-like 1	protein-coding
Bcl11b-wt-9d_peak_16348	chr2	151580734	151580995	+	0	0	intron (NM_145535, intron 1 of 8)	intron (NM_145535, intron 1 of 8)	8241	NM_145535	228765	Mm.32068	NM_145535	ENSMUSG00000027456	Sdcbp2	-	syndecan binding protein (syntenin) 2	protein-coding
Bcl11b-wt-9d_peak_17179	chr3	35932977	35933220	+	0	0	promoter-TSS (NM_001205362)	promoter-TSS (NM_001205362)	-132	NM_001205361	114893	Mm.374810	NM_033623	ENSMUSG00000027708	Dcun1d1	Rp42|SCCRO|Tes3|pTes3	DCN1, defective in cullin neddylation 1, domain containing 1 (S. cerevisiae)	protein-coding
Bcl11b-wt-9d_peak_3781	chr11	49259960	49260159	+	0	0	intron (NM_001110148, intron 3 of 3)	L1MA5A|LINE|L1	9507	NM_001110150	17308	Mm.196933	NM_010794	ENSMUSG00000020346	Mgat1	Mgat-1	mannoside acetylglucosaminyltransferase 1	protein-coding
Bcl11b-wt-9d_peak_22871	chr6	51207331	51207617	+	0	0	Intergenic	Intergenic	62436	NR_029719	387166		NR_029719	ENSMUSG00000065505	Mir148a	Mirn148|Mirn148a|mir-148a	microRNA 148a	ncRNA
Bcl11b-wt-9d_peak_3507	chr11	12409501	12409886	+	0	0	intron (NM_001282993, intron 1 of 13)	intron (NM_001282993, intron 1 of 13)	2447	NM_001282994	12808	Mm.22847	NM_172496	ENSMUSG00000020173	Cobl	-	cordon-bleu WH2 repeat	protein-coding
Bcl11b-wt-9d_peak_12088	chr17	35304538	35304737	+	0	0	Intergenic	Intergenic	-15910	NM_001358790	15006	Mm.466882	NM_010390	ENSMUSG00000079507	H2-Q1	H-2Q1|H2-D1|Q1|Q1b|Q1d|Q1k|Qa-1|Qa1|Qed-1	histocompatibility 2, Q region locus 1	protein-coding
Bcl11b-wt-9d_peak_4019	chr11	61349420	61349705	+	0	0	intron (NM_026183, intron 14 of 16)	intron (NM_026183, intron 14 of 16)	-6702	NM_001033542	380701	Mm.340166	NM_001033542	ENSMUSG00000069855	Slc47a2	4933429E10Rik	solute carrier family 47, member 2	protein-coding
Bcl11b-wt-9d_peak_25803	chr7	136220095	136220357	+	0	0	Intergenic	Intergenic	-48098	NR_102277	77383	Mm.227745	NR_102277	ENSMUSG00000110027	C030029H02Rik	-	RIKEN cDNA C030029H02 gene	ncRNA
Bcl11b-wt-9d_peak_27205	chr8	108778046	108778420	+	0	0	intron (NM_007496, intron 1 of 9)	intron (NM_007496, intron 1 of 9)	63589	NM_007496	11906	Mm.416972	NM_007496	ENSMUSG00000038872	Zfhx3	A230102L03Rik|Atbf1|Sci|WBP9|mKIAA4228	zinc finger homeobox 3	protein-coding
Bcl11b-wt-9d_peak_4205	chr11	70589680	70589879	+	0	0	intron (NM_001045964, intron 1 of 32)	PB1D10|SINE|Alu	-26115	NM_001145537	668433	Mm.425687	NM_001145537	ENSMUSG00000087279	4930544D05Rik	-	RIKEN cDNA 4930544D05 gene	protein-coding
Bcl11b-wt-9d_peak_21518	chr5	106925754	106925958	+	0	0	promoter-TSS (NM_177873)	promoter-TSS (NM_177873)	34	NM_001252516	330149	Mm.121664	NM_177873	ENSMUSG00000043410	Hfm1	A330009G12Rik|Gm1046|Mer3|Sec63d1	HFM1, ATP-dependent DNA helicase homolog	protein-coding
Bcl11b-wt-9d_peak_28679	chr9	95795096	95796036	+	0	0	intron (NM_001033210, intron 2 of 15)	(AGCTG)n|Simple_repeat|Simple_repeat	-45218	NM_011643	22063	Mm.149633	NM_011643	ENSMUSG00000032839	Trpc1	Mtrp1|Trp1|Trrp1	transient receptor potential cation channel, subfamily C, member 1	protein-coding
Bcl11b-wt-9d_peak_13069	chr18	35378645	35378973	+	0	0	intron (NM_030749, intron 3 of 9)	RLTRETN_Mm|LTR|ERVK	91143	NM_001360814	81500	Mm.291482	NM_030749	ENSMUSG00000024357	Sil1	1810057E01Rik|AI042831|wz	endoplasmic reticulum chaperone SIL1 homolog (S. cerevisiae)	protein-coding
Bcl11b-wt-9d_peak_25607	chr7	126704489	126704910	+	0	0	promoter-TSS (NM_001301374)	promoter-TSS (NM_001301374)	117	NM_009898	12721	Mm.290482	NM_009898	ENSMUSG00000030707	Coro1a	Clabp|Lmb3|TACO|p57	coronin, actin binding protein 1A	protein-coding
Bcl11b-wt-9d_peak_20164	chr4	141978525	141978878	+	0	0	intron (NM_177868, intron 5 of 31)	intron (NM_177868, intron 5 of 31)	-4291	NR_040672	545691	Mm.332015	NR_040672	ENSMUSG00000085424	Fhad1os1	Gm13037	forkhead-associated (FHA) phosphopeptide binding domain 1, opposite strand 1	ncRNA
Bcl11b-wt-9d_peak_25055	chr7	82911509	82911759	+	0	0	Intergenic	Intergenic	44301	NM_175366	108797	Mm.306789	NM_175366	ENSMUSG00000057706	Mex3b	4931439A04Rik|M-04814|Rkhd3|mKIAA2009	mex3 RNA binding family member B	protein-coding
Bcl11b-wt-9d_peak_22889	chr6	51676637	51676836	+	0	0	Intergenic	Intergenic	131443	NM_001361577	71982	Mm.294166	NM_028035	ENSMUSG00000038301	Snx10	2410004M09Rik	sorting nexin 10	protein-coding
Bcl11b-wt-9d_peak_731	chr1	90967452	90967908	+	0	0	promoter-TSS (NM_001159725)	promoter-TSS (NM_001159725)	-13	NM_001159725	19329	Mm.279780	NM_008998	ENSMUSG00000026304	Rab17	AW413472	RAB17, member RAS oncogene family	protein-coding
Bcl11b-wt-9d_peak_12862	chr18	10687653	10687879	+	0	0	intron (NM_134130, intron 3 of 8)	RLTR13A3|LTR|ERVK	18930	NM_134130	106861	Mm.273108	NM_134130	ENSMUSG00000002475	Abhd3	AA675331|LABH3	abhydrolase domain containing 3	protein-coding
Bcl11b-wt-9d_peak_22261	chr5	142421956	142422193	+	0	0	intron (NM_199068, intron 1 of 8)	intron (NM_199068, intron 1 of 8)	20577	NM_199068	17425	Mm.24214	NM_010812	ENSMUSG00000056493	Foxk1	A630048H08Rik|AI463295|Gm10868|Mnf	forkhead box K1	protein-coding
Bcl11b-wt-9d_peak_20535	chr5	11512016	11512329	+	0	0	Intergenic	Intergenic	-82784	NM_001037919	623898	Mm.425228	NM_001037919	ENSMUSG00000091903	Gm6460	EG623898	predicted gene 6460	protein-coding
Bcl11b-wt-9d_peak_19711	chr4	128855718	128856254	+	0	0	Intergenic	Intergenic	-28058	NM_001370756	67525	Mm.30653	NM_178110	ENSMUSG00000041000	Trim62	6330414G21Rik|AI450348|Dear1	tripartite motif-containing 62	protein-coding
Bcl11b-wt-9d_peak_20192	chr4	144782557	144782949	+	0	0	intron (NM_001126316, intron 1 of 3)	RLTR22_Mur|LTR|ERVK	3830	NM_001126316	329993	Mm.297407	NM_001126316	ENSMUSG00000078504	Gm438	-	predicted gene 438	protein-coding
Bcl11b-wt-9d_peak_17532	chr3	85045221	85045693	+	0	0	Intergenic	RMER5|LTR|ERV1	93246	NM_080428	50754	Mm.196475	NM_080428	ENSMUSG00000028086	Fbxw7	1110001A17Rik|AGO|Cdc4|Fbw7|Fbwd6|Fbx30|Fbxo30|Fbxw6|SEL-10	F-box and WD-40 domain protein 7	protein-coding
Bcl11b-wt-9d_peak_7341	chr13	57040159	57040549	+	0	0	Intergenic	Intergenic	-144565	NM_001302372	26946	Mm.62409	NM_012035	ENSMUSG00000021541	Trpc7	TRP7|Trrp8	transient receptor potential cation channel, subfamily C, member 7	protein-coding
Bcl11b-wt-9d_peak_9409	chr15	38524883	38525215	+	0	0	Intergenic	Intergenic	-5783	NM_018745	54375	Mm.250214	NM_018745	ENSMUSG00000037458	Azin1	1700085L02Rik|AZI|Oazi|Oazin	antizyme inhibitor 1	protein-coding
Bcl11b-wt-9d_peak_20480	chr5	3358819	3359238	+	0	0	intron (NM_009873, intron 2 of 7)	intron (NM_009873, intron 2 of 7)	15135	NM_009873	12571	Mm.31672	NM_009873	ENSMUSG00000040274	Cdk6	AI504062|Crk2	cyclin-dependent kinase 6	protein-coding
Bcl11b-wt-9d_peak_7900	chr13	111291474	111291728	+	0	0	Intergenic	MIRb|SINE|MIR	36588	NM_175497	238880	Mm.107293	NM_175497	ENSMUSG00000055194	Actbl2	4732495G21Rik	actin, beta-like 2	protein-coding
Bcl11b-wt-9d_peak_7302	chr13	55339196	55339899	+	0	0	Intergenic	ORR1A4|LTR|ERVL-MaLR	-9816	NM_016662	17121	Mm.20350	NM_016662	ENSMUSG00000021485	Mxd3	4631412E13Rik|Mad3|bHLHc13	Max dimerization protein 3	protein-coding
Bcl11b-wt-9d_peak_19773	chr4	130175209	130175763	+	0	0	promoter-TSS (NM_001168333)	promoter-TSS (NM_001168333)	-364	NM_023476	94242	Mm.15801	NM_023476	ENSMUSG00000028776	Tinagl1	1110021J17Rik|AZ-1|AZ1|Arg1|Lcn7|TARP|Tinagl	tubulointerstitial nephritis antigen-like 1	protein-coding
Bcl11b-wt-9d_peak_29287	chrX	11907297	11907729	+	0	0	Intergenic	Intergenic	173040	NM_175046	71458	Mm.196328	NM_029510	ENSMUSG00000040363	Bcor	2900008C10Rik|5830466J11Rik|8430401K06Rik|BcorR|D930024N20Rik|mKIAA1575	BCL6 interacting corepressor	protein-coding
Bcl11b-wt-9d_peak_7052	chr13	40742021	40742461	+	0	0	Intergenic	Intergenic	-7321	NM_001301674	21418	Mm.85544	NM_011547	ENSMUSG00000021359	Tfap2a	AP-2|AP2alpha|Ap-2 (a)|Ap2|Ap2tf|Tcfap2a	transcription factor AP-2, alpha	protein-coding
Bcl11b-wt-9d_peak_14577	chr19	53320986	53321185	+	0	0	intron (NM_001360348, intron 1 of 5)	intron (NM_001360348, intron 1 of 5)	-8328	NM_010847	17859	Mm.2154	NM_010847	ENSMUSG00000025025	Mxi1	Gm10197|Mad2|bHLHc11	MAX interactor 1, dimerization protein	protein-coding
Bcl11b-wt-9d_peak_16961	chr2	181592329	181592789	+	0	0	promoter-TSS (NM_001164597)	promoter-TSS (NM_001164597)	-98	NM_001164597	269401	Mm.386888	NM_001164597	ENSMUSG00000000823	Zfp512b	Gm632|Znf512b	zinc finger protein 512B	protein-coding
Bcl11b-wt-9d_peak_7939	chr13	113518009	113518447	+	0	0	Intergenic	Intergenic	-15384	NR_045501	70917	Mm.491036	NR_045501	ENSMUSG00000114790	4921509O07Rik	-	RIKEN cDNA 4921509O07 gene	ncRNA
Bcl11b-wt-9d_peak_19407	chr4	114821658	114822005	+	0	0	non-coding (NR_033617, exon 1 of 4)	non-coding (NR_033617, exon 1 of 4)	111	NR_033617	433746	Mm.388908	NR_033617	ENSMUSG00000055198	Gm12830	-	predicted gene 12830	ncRNA
Bcl11b-wt-9d_peak_28640	chr9	90042995	90043215	+	0	0	Intergenic	MLT1E2|LTR|ERVL-MaLR	-11162	NM_007801	13036	Mm.2277	NM_007801	ENSMUSG00000032359	Ctsh	AL022844	cathepsin H	protein-coding
Bcl11b-wt-9d_peak_12507	chr17	70669520	70669885	+	0	0	intron (NM_027712, intron 5 of 9)	intron (NM_027712, intron 5 of 9)	107955	NM_001128181	224997	Mm.311840	NM_027712	ENSMUSG00000003279	Dlgap1	4933422O14Rik|9630002F18|AI845682|AI848168|BB075781|D17Bwg0511e|GKAP/SAPAP|GKPA/SAPAP|Gkap|Sapap1|mKIAA4162	DLG associated protein 1	protein-coding
Bcl11b-wt-9d_peak_15625	chr2	84626697	84626967	+	0	0	intron (NM_007615, intron 1 of 19)	intron (NM_007615, intron 1 of 19)	22648	NM_001355065	12388	Mm.35738	NM_007615	ENSMUSG00000034101	Ctnnd1	AA409437|AU019353|Catns|Ctnnd|P120|mKIAA0384	catenin (cadherin associated protein), delta 1	protein-coding
Bcl11b-wt-9d_peak_7885	chr13	109837380	109837866	+	0	0	intron (NM_011056, intron 7 of 16)	intron (NM_011056, intron 7 of 16)	-66186	NR_035442	100316683		NR_035442	ENSMUSG00000084651	Mir1904	Mirn1904|mmu-mir-1904	microRNA 1904	ncRNA
[truncated: 1,339 more rows]

## Sheet: Dataset EV3 (2)
PeakID (cmd=annotatePeaks.pl ly/bcl11b/ATAC/bw/cluster1.bed mm10)	Chr	Start	End	Strand	Peak Score	Focus Ratio/Region Size	Annotation	Detailed Annotation	Distance to TSS	Nearest PromoterID	Entrez ID	Nearest Unigene	Nearest Refseq	Nearest Ensembl	Gene Name	Gene Alias	Gene Description	Gene Type
[truncated: 3,257 more rows]

[truncated: 1 more sheets: Dataset EV3 (3)]
