# Supplementary material for: BMP suppresses Wnt signaling via the Bcl11b-regulated NuRD complex to maintain intestinal stem cells
Source: EMBO J. 2024 Oct 21;43(23):6032–51. doi: 10.1038/s44318-024-00276-1 (PMC11612440; doi:10.1038/s44318-024-00276-1)
Supplement: Supplementary file 6 — Source data Fig. 1 [file 44318_2024_276_MOESM6_ESM.zip]

Archive with 15 entries (8 files):
- Figure 1/
- Figure 1/1A/
- Figure 1/1A/source data of 1A.xlsx
- Figure 1/1D/
- Figure 1/1D/Bcl11b.png
- Figure 1/1E/
- Figure 1/1E/1E.tiff
- Figure 1/1E/image-1E.tiff
- Figure 1/1E/Source data of 1E.xlsx
- Figure 1/1F/
- Figure 1/1F/source data of 1F.xlsx
- Figure 1/1G/
- Figure 1/1G/Source data of 1G.xlsx
- Figure 1/1H/
- Figure 1/1H/Source data of 1H.xlsx
