# Supplementary material for: BMP suppresses Wnt signaling via the Bcl11b-regulated NuRD complex to maintain intestinal stem cells
Source: EMBO J. 2024 Oct 21;43(23):6032–51. doi: 10.1038/s44318-024-00276-1 (PMC11612440; doi:10.1038/s44318-024-00276-1)
Supplement: Supplementary file 6 — Source data Fig. 1 [file 44318_2024_276_MOESM6_ESM.zip › Figure 1/1A/source data of 1A.xlsx]

## Sheet: Sheet1
	mRNA level in ENR			mRNA level in ENR Alk3 KO			mRNA level in ERB			mRNA level in ERB Alk3 KO
Bcl11b	0.845846	1.13934	1.01481	1.15151	2.33818	0.99547	0.211027	0.361903	0.450848	0.856865	0.849415	0.744967
Lgr5	0.961944	1.18254	0.855518	1.2284	2.76266	1.54186	0.00332353	0.00605529	0.00478009	0.656785	0.764784	0.825779
Ascl2	0.799705	1.28594	0.91435	0.739784	2.30872	1.08587	0.0334691	0.0581867	0.0822792	1.16981	1.64321	1.65065
Olfm4	0.709989	1.37771	0.912301	0.961455	3.23414	1.68953	0.00138634	0.00185405	0.00209768	0.618269	0.853331	0.992669
Id1	0.913648	1.06713	1.01923	1.16623	0.688019	0.440662	4.86054	7.94587	7.03571	0.436808	0.33229	0.470646
Bmpr1a	0.940854	1.15364	0.905504	0.00466954	0.0127266	0.00198527	0.422238	0.784056	0.925208	0.00355475	0.00520342	0.00264699
