# Supplementary material for: BMP suppresses Wnt signaling via the Bcl11b-regulated NuRD complex to maintain intestinal stem cells
Source: EMBO J. 2024 Oct 21;43(23):6032–51. doi: 10.1038/s44318-024-00276-1 (PMC11612440; doi:10.1038/s44318-024-00276-1)
Supplement: Supplementary file 6 — Source data Fig. 1 [file 44318_2024_276_MOESM6_ESM.zip › Figure 1/1E/Source data of 1E.xlsx]

## Sheet: Crypt
	Bcl11b	Site
AAACAAGTATCTCCCA-1	0.693147	Crypt
AAAGTAGCATTGCTCA-1	0.693147	Crypt
AAATGGCCCGTGCCCT-1	0	Crypt
AACAGCTGTGTGGCAA-1	1.09861	Crypt
AAGATGGCACCGGACC-1	1.09861	Crypt
AAGCTCTTTCATGGTG-1	0	Crypt
AATAACACTAGAACAA-1	0	Crypt
ACCGATAGGCATAACC-1	1.09861	Crypt
ACCGCAATAACTGCCT-1	0	Crypt
ACGGATGGTGCGGATA-1	0	Crypt
ACGGCACTTGCTTGGG-1	0	Crypt
ACGGCTGGATGTAGAA-1	0	Crypt
ACTAGTTGCGATCGTC-1	0	Crypt
ACTATTTCCGGGCCCA-1	0	Crypt
ACTTCAGGCTGATCCC-1	0	Crypt
AGAACCCTCAATTGGG-1	0	Crypt
AGCCCTTGGACATCCC-1	0	Crypt
AGCCGTGGCTAAATGT-1	0	Crypt
AGGAACGAACGACTTC-1	0.693147	Crypt
AGGCAGGGAGCGTACT-1	0.693147	Crypt
AGTCGTGGGCATTACG-1	0	Crypt
AGTGATAACCTGCGCG-1	0	Crypt
ATACTGCCTTACACCG-1	0.693147	Crypt
ATATTCCACATAGTGA-1	0.693147	Crypt
ATCAATGCCGTGGCTG-1	0	Crypt
ATCAGCTCGTCCACTA-1	0	Crypt
ATCCCATCCACAGCGC-1	0.693147	Crypt
ATCGTTAGCTAGCGGA-1	0	Crypt
ATGCTTAGGAGTTGAT-1	0	Crypt
ATTACATGTCAGTCTT-1	0	Crypt
ATTATTATGTCCGTCA-1	0	Crypt
CACATCTCACCGACGA-1	0	Crypt
CACCAGTCAGCATGCA-1	0	Crypt
CAGAATATTCGTTATC-1	0	Crypt
CAGCAGTCCAGACTAT-1	0.693147	Crypt
CATAAGAAGCTTGGCT-1	0	Crypt
CCAAGAAAGTGGGCGA-1	0	Crypt
CCAGAAAGCAACTCAT-1	0.693147	Crypt
CCCTAGGCAACAAGAG-1	0	Crypt
CCCTATGTAGAGCAGA-1	0	Crypt
CCCTCCTCGCTCGTAT-1	0	Crypt
CCCTGGCTGTTCCTTC-1	0	Crypt
CCTACTCAACACGATT-1	0	Crypt
CCTGGTCGAATGTGGG-1	0	Crypt
CCTGTTTGAAGACACG-1	1.09861	Crypt
CGAACAGTATGGGCGT-1	0	Crypt
CGACCCTTAACGCCGG-1	0	Crypt
CGATTCGCCTGGCTGC-1	0	Crypt
CGCCCAGCACGCCTAG-1	0.693147	Crypt
CGCGGTACGGTATACA-1	0	Crypt
CGCTGTGTGGATGTTG-1	0	Crypt
CGGCAAACATCGTGCG-1	0.693147	Crypt
CGGCGCCATCAATCCC-1	0	Crypt
CGTTAATGTCCCGACG-1	0.693147	Crypt
CGTTGAATACCGCGCT-1	0	Crypt
CTACACTCGCAGATGG-1	0	Crypt
CTAGGCGCCCTATCAG-1	0	Crypt
CTATCGCGTAGAGAAC-1	0	Crypt
CTATTCATGTGTCCCA-1	0	Crypt
CTCATGGTAATTTGCG-1	0	Crypt
CTTCGGCCAATTGTTT-1	0	Crypt
CTTTAATATTGGTCGA-1	0	Crypt
GAACCCTCTGTGTTCT-1	0	Crypt
GAAGAAACGATATTGT-1	0.693147	Crypt
GAAGTCAGTTGCACTA-1	0.693147	Crypt
GACGACGATCCGCGTT-1	0	Crypt
GAGATGGGAGTCGACA-1	0	Crypt
GAGTAAGGCCACGGGA-1	0	Crypt
GATCGCTACCCGATTT-1	0	Crypt
GATCTCGACGCTGTGG-1	0	Crypt
GCAGAAGGTAATCTCC-1	0	Crypt
GCAGATCCATAAGACT-1	0	Crypt
GCGACCCAACCATCTG-1	0.693147	Crypt
GCGCGTCATTGGTACA-1	0.693147	Crypt
GCGGCAAAGTATTGCC-1	0.693147	Crypt
GCTGCTACTGCGTAGC-1	0.693147	Crypt
GGAGCAACATTTCAAG-1	0	Crypt
GGCCGTTTGGGTTTCA-1	0.693147	Crypt
GGCGCGGAGATCTTTC-1	0.693147	Crypt
GGCTCCTCCACCTGTT-1	0	Crypt
GGTCGTAAGCTCGCAC-1	0.693147	Crypt
GGTCTCTGAATGGACT-1	0.693147	Crypt
GTAACATCTAAGATAA-1	0.693147	Crypt
GTCGGGAAGCAGAAAC-1	0.693147	Crypt
GTGAGTGGTACAACGC-1	0	Crypt
GTTCCCGTAAACATAT-1	1.38629	Crypt
GTTCGTCTAAAGAACT-1	0	Crypt
TAGTCTTTCCGAATTG-1	0	Crypt
TATACCGAGTGCCACA-1	0	Crypt
TATAGCGCACGTTATC-1	0	Crypt
TATCCATCTCGGTTAG-1	0	Crypt
TATCCGCACCGTCGGG-1	0	Crypt
TCAACTGCAGAGTCAG-1	0	Crypt
TCGCGTAGCAGTGTCC-1	0	Crypt
TCGGCTTGTATCGACG-1	0.693147	Crypt
TCGTTAGGAGTCCCTA-1	0	Crypt
TCTACCCAATAGAGAG-1	0.693147	Crypt
TCTGATGTATTCTGTC-1	0	Crypt
TCTGCTTAGAACAAGC-1	0	Crypt
TGACTCCGAATCATAC-1	0	Crypt
TGATTCAGGTCCCGCG-1	0	Crypt
TGGTTAACTTACATTT-1	0.693147	Crypt
TGTACCTACACGAGGG-1	1.09861	Crypt
TGTGAGACTAGCCCAA-1	0.693147	Crypt
TTAGAAGAACATGACT-1	1.09861	Crypt
TTATCCGGGATCTATA-1	1.09861	Crypt
TTCGACAGAGCCCGTG-1	0.693147	Crypt
TTCGCGCGCCATACGA-1	0.693147	Crypt
TTCTTGGACGATCTGC-1	0	Crypt
TTGAAGGATGGGCGCC-1	0.693147	Crypt
TTGAATCGTTGTATAA-1	0.693147	Crypt
TTGGAAGAATACAGTC-1	0	Crypt
AAACCTCATGAAGTTG-1	0.693147	Crypt
AAAGTCGACCCTCAGT-1	1.09861	Crypt
AACGTGCGAAAGTCTC-1	0.693147	Crypt
AAGACTGCAAGCTACT-1	0	Crypt
AAGGATCGATCGCTTG-1	0.693147	Crypt
AAGTCTTCTGTGGCCT-1	0	Crypt
AATAACAACGCTCGGC-1	0	Crypt
AATCTCTACTGTGGTT-1	0.693147	Crypt
ACCCGGATGACGCATC-1	0.693147	Crypt
ACTCGTCAGTAATCCC-1	0	Crypt
ACTCTTGTATAGTAAC-1	0	Crypt
AGAATAAATCTTCAGG-1	0.693147	Crypt
AGCTCTTCGTAACCTT-1	0.693147	Crypt
AGGTGTATCGCCATGA-1	0.693147	Crypt
ATGGAGCAGGCCGTGA-1	0	Crypt
CACGTTCGTGCTCTAG-1	0.693147	Crypt
CCAGCTGATGGTACTT-1	0	Crypt
CCATCTCACCAGTGAA-1	1.09861	Crypt
CCGCACAAAGACCAAC-1	0.693147	Crypt
CCTCCTGAGCCCACAT-1	0	Crypt
CCTGAACGATATATTC-1	1.09861	Crypt
CCTGGAAACGTTCTGC-1	0	Crypt
CCTGTCGCCCGTAAAT-1	0	Crypt
CGAGTTTATCGGACTG-1	0	Crypt
CGCTAGAGACCGCTGC-1	0.693147	Crypt
CTGGCGCACAGGTCTG-1	0	Crypt
CTTCATTGTCAGTGGA-1	0.693147	Crypt
GAAGTCTCCCTAGCGA-1	1.09861	Crypt
GATAGGTGTCCCGGGC-1	0.693147	Crypt
GCAGACCCAGCACGTA-1	0	Crypt
GCCGTGGAAGAAATGT-1	0	Crypt
GCTAGCACCTGGGCCA-1	0	Crypt
GGCCCTCACCCACTTA-1	0.693147	Crypt
GGCGCAGGACATCTTC-1	0	Crypt
GGTGATAAGGAGCAGT-1	0	Crypt
GGTTCGGATTATACTA-1	0	Crypt
GGTTCTACTCGTCTGA-1	0.693147	Crypt
GTACACTTACCTGAAG-1	0.693147	Crypt
GTACAGAGGCAAGGGT-1	0	Crypt
GTACTCCCTTATCGCT-1	0.693147	Crypt
GTATGTGGGTCTAGTT-1	0.693147	Crypt
GTCTACTCAATTACAA-1	0	Crypt
TACTTGTTAGTAGTCC-1	0.693147	Crypt
TATGGTCTGAGTAACA-1	0	Crypt
TATTACCATCCTGCTT-1	1.09861	Crypt
TCCCAAAGCCCTAAAT-1	0	Crypt
TCGTATTACCCATTGC-1	1.09861	Crypt
TGAGACGTACCTCTCA-1	0.693147	Crypt
TGCCTAAATTTAATAG-1	0	Crypt
TTAGCTGATTTGCCGT-1	0.693147	Crypt
TTCCAGACGAGATTTA-1	1.09861	Crypt
TTCGGGACTAATCGCG-1	0	Crypt
TTGAGTCCCGCTGCTG-1	0.693147	Crypt
TTGGTTCGCTCAAAGG-1	0	Crypt
AAAGGGATGTAGCAAG-1	0	Crypt
AAAGGGCAGCTTGAAT-1	0	Crypt
AAATTACCTATCGATG-1	0	Crypt
AACATATCAACTGGTG-1	0.693147	Crypt
AACGATATGTCAACTG-1	0.693147	Crypt
AACGCGGTCTCCAGCC-1	0	Crypt
AAGGGACAGATTCTGT-1	1.09861	Crypt
AAGGTATCCTAATATA-1	0.693147	Crypt
AATATCGAGGGTTCTC-1	0	Crypt
ACACAAAGACGGGTGG-1	0	Crypt
AGAGTATAGTGTTACG-1	0.693147	Crypt
AGGAGAGTCTGGCTAC-1	0	Crypt
AGTACGGGCACCTGGC-1	0	Crypt
ATAAGTAGGATTCAGA-1	0	Crypt
ATGAAGCCAAGGAGCC-1	0	Crypt
CACACAGGGATAGATT-1	0.693147	Crypt
CACGCACAGCGCAGCT-1	0.693147	Crypt
CAGTAGCCCACGCGGT-1	0	Crypt
CAGTGAATAAATGACT-1	0.693147	Crypt
CATCTGCAGGATCATT-1	0.693147	Crypt
CATTTAGCGGACCATG-1	0	Crypt
CCAAACAGAACCCTCG-1	0.693147	Crypt
CCATGCTCTGCAGGAA-1	0.693147	Crypt
CCCGTCAGCGTCTGAC-1	0	Crypt
CCTCACCTTAGCATCG-1	0	Crypt
CGAGGATCGGGAACGA-1	0.693147	Crypt
CGCAATTCTACAATAA-1	0.693147	Crypt
CGCATCCATCAGCCAG-1	0	Crypt
CGCCATCCGATTATGA-1	0	Crypt
CGCTCGACATAATGAT-1	0	Crypt
CGGCCCAACCTGTAGT-1	0	Crypt
CTAATTCTCAGATATT-1	0	Crypt
CTAATTTCAACAACAC-1	0.693147	Crypt
CTGTATGGTGTAGAAA-1	0	Crypt
CTTTAACTTTCAAAGG-1	0.693147	Crypt
GAAACCATGGTGCGCT-1	0.693147	Crypt
GAACGATAAGTTAAAG-1	0	Crypt
GAATGTTGGGTAATCT-1	0	Crypt
GACTAAGATCATGCAC-1	1.09861	Crypt
GACTCCCAGAATAAGG-1	0	Crypt
GAGTCGACAGACCCTC-1	0	Crypt
GATGTTTGTGCGAGAT-1	0	Crypt
GCCCGCGCGTTTGACA-1	0	Crypt
GCTCTAAACCCTGACG-1	0	Crypt
GGACTAAGTCAGGAGT-1	0	Crypt
GGCTCGTGCCACCAGC-1	0	Crypt
GGGCTCATCGAACCCA-1	0	Crypt
GTATCAGCTTGGGTTC-1	0	Crypt
TAATAGCTAAATGATG-1	0	Crypt
TAGCAACCTGTCACAA-1	0	Crypt
TATGGCTAGGCTAATT-1	0	Crypt
TCAAACAACCGCGTCG-1	0.693147	Crypt
TCCCTAGATCAATAGG-1	0	Crypt
TCGCCGGATGGGCAAG-1	0.693147	Crypt
TCGCTTTAAACGTTTG-1	0	Crypt
TCTGACGGGCTAACCC-1	0.693147	Crypt
TGATCCCAGCATTAGT-1	0	Crypt
TGCAGGATCGGCAAAG-1	0	Crypt
TGCTCTGCCGGTTCAC-1	0.693147	Crypt
TTACAGACCTAAATGA-1	0	Crypt
TTACATCGTGGCCTGG-1	0	Crypt
TTCAGTTTGTGGCAGC-1	0.693147	Crypt
TTGACCATGTTCTCCG-1	0	Crypt
TTGTTCAGTGTGCTAC-1	0.693147	Crypt

## Sheet: Crypt-villus
	Bcl11b	Site
AAACCGTTCGTCCAGG-1	0	Crypt/Villus
AACAGGTAGTATGGAT-1	0	Crypt/Villus
AACCCGAGCAGAATCG-1	0	Crypt/Villus
AACGGACGTACGTATA-1	0	Crypt/Villus
AAGACCCAACTGAACA-1	0.693147	Crypt/Villus
AAGCCGAAGCGGTTTA-1	0.693147	Crypt/Villus
AAGGGACTATGCATTC-1	0	Crypt/Villus
AATAGAACAGAGTGGC-1	0	Crypt/Villus
AATATCCTAGCAAACT-1	0.693147	Crypt/Villus
AATATCGAATCAATGC-1	0	Crypt/Villus
AATTGTGGTTGCCAAA-1	0	Crypt/Villus
ACAAAGAAGGTAGGCC-1	0	Crypt/Villus
ACAAATCGCACCGAAT-1	0	Crypt/Villus
ACACTGATCAAGGTGT-1	0	Crypt/Villus
ACTACGCGTTAGAATT-1	0.693147	Crypt/Villus
ACTCGTAACCCGTCCT-1	0	Crypt/Villus
ACTTACGCATCCACGC-1	0	Crypt/Villus
AGACGAAGTGCCGGTC-1	0	Crypt/Villus
AGCGACAGGAACGGTC-1	0	Crypt/Villus
AGCTCCATATATGTTC-1	0	Crypt/Villus
AGGATCACGCGATCTG-1	0	Crypt/Villus
AGGCACGTGACTGTCC-1	0	Crypt/Villus
AGGCATTGTCGTAGGG-1	0	Crypt/Villus
AGGTGTTGCCGACCAC-1	0	Crypt/Villus
AGTGGTGTTACCCGTG-1	0	Crypt/Villus
AGTTTGCACCTGCCTC-1	0	Crypt/Villus
ATAAACGTTGCACCAC-1	0	Crypt/Villus
CACGTCAATCAATGGA-1	0	Crypt/Villus
CAGTACCAGTTTACGT-1	0	Crypt/Villus
CCACCAACTTTACTGT-1	0	Crypt/Villus
CCGACAATAGGCCGCC-1	0	Crypt/Villus
CCGGAAGTTATCAGTC-1	0	Crypt/Villus
CCGGCGTGAGACTCTG-1	0.693147	Crypt/Villus
CCTACATTCACAGACG-1	1.09861	Crypt/Villus
CGCTTGGACGGATAGA-1	0.693147	Crypt/Villus
CGTTAAACTAGTTAGG-1	0	Crypt/Villus
CGTTCATGGTGCGCGT-1	0	Crypt/Villus
CTAGCCACAGGCGAGC-1	0	Crypt/Villus
CTCGCCGAATGTAGGG-1	0	Crypt/Villus
CTGAGAAAGTTCGGCG-1	0	Crypt/Villus
CTGCTGTCTAACGAGC-1	0.693147	Crypt/Villus
CTGGAAGACACGGTGG-1	0	Crypt/Villus
CTTTACCGAATAGTAG-1	0	Crypt/Villus
GACATCGATTTATAAC-1	0	Crypt/Villus
GACTACAAAGCGGTGG-1	0	Crypt/Villus
GAGCACCTGTGTCCAG-1	0	Crypt/Villus
GCATCGGCCGTGTAGG-1	1.38629	Crypt/Villus
GCCACTCAGAGCGCGA-1	0	Crypt/Villus
GCTACTATAGTAGAGT-1	0	Crypt/Villus
GCTAGCTTGAATAGCT-1	0	Crypt/Villus
GGACTCACAAATTAGG-1	0	Crypt/Villus
GGCTTTCAATAAGGGT-1	0	Crypt/Villus
GGTCTCCAAGTAGTGC-1	0	Crypt/Villus
GGTGTTGGGCGTCTTA-1	0	Crypt/Villus
GTAGAGGGAGACAAGT-1	0	Crypt/Villus
GTCCACGTCGCATTCG-1	0	Crypt/Villus
GTCCCGCGACGTTATG-1	0	Crypt/Villus
GTCTATTGGTTCCGGT-1	0.693147	Crypt/Villus
GTCTCAAGGCCCGGCT-1	0	Crypt/Villus
GTGTATATCAGCGGGC-1	0	Crypt/Villus
TAATAGGTCACCAGAA-1	0.693147	Crypt/Villus
TAATTCCAATGCTTCA-1	0	Crypt/Villus
TACAGAAACGGTGGGC-1	0	Crypt/Villus
TACCCTCGGTAACCCT-1	0.693147	Crypt/Villus
TAGAAGAAGGGTTACA-1	0	Crypt/Villus
TAGGTGTTCCACAGAT-1	0.693147	Crypt/Villus
TATACGCGTCATCACT-1	0	Crypt/Villus
TCCTTACGACGGTCCG-1	0	Crypt/Villus
TCGCACCAGGAGGCAG-1	0.693147	Crypt/Villus
TCGGCGAACCCAAACC-1	0	Crypt/Villus
TCGGGAGACAGCGTAC-1	0	Crypt/Villus
TCGTGTTCGACCACAA-1	0	Crypt/Villus
TCTGTTACCCAGCATA-1	0.693147	Crypt/Villus
TGTGTAGTAGCACGTG-1	0	Crypt/Villus
TGTTTGAGATCGTCAG-1	0	Crypt/Villus
TTACCCTAGGGATTGG-1	0	Crypt/Villus
TTCCTCGGACTAACCA-1	0.693147	Crypt/Villus
TTCGGGTTGCCACGGG-1	0.693147	Crypt/Villus
TTCTTATCCGCTGGGT-1	0.693147	Crypt/Villus
TTGTGGTAGGAGGGAT-1	0	Crypt/Villus
AAACGAGACGGTTGAT-1	0	Crypt/Villus
AAATTAACGGGTAGCT-1	0	Crypt/Villus
AACCAAGACTTCTCTG-1	0	Crypt/Villus
AAGAGCTCTTTATCGG-1	0.693147	Crypt/Villus
AAGAGGCATGGATCGC-1	0	Crypt/Villus
AAGCTCGTGCCAAGTC-1	0.693147	Crypt/Villus
AATATTGGAGTATTGA-1	0.693147	Crypt/Villus
ACCAGACCATAACAAC-1	0	Crypt/Villus
ACCGATGGTAGCATCG-1	0	Crypt/Villus
ACGCGGGCCAAGGACA-1	0	Crypt/Villus
ACTATCCAGGGCATGG-1	0	Crypt/Villus
ACTTATACTTACCCGG-1	0.693147	Crypt/Villus
AGGGCTGCAGTTACAG-1	0.693147	Crypt/Villus
AGGGTCGATGCGAACT-1	0	Crypt/Villus
AGGTAGGTACAAAGCT-1	0	Crypt/Villus
AGGTATGCGGACATTA-1	0	Crypt/Villus
ATACCACGGGCAACTT-1	0	Crypt/Villus
ATAGTTCCACCCACTC-1	0.693147	Crypt/Villus
ATATCGGTAGGGAGAT-1	0	Crypt/Villus
ATATCTTAGGGCCTTC-1	0.693147	Crypt/Villus
ATGCGACAGTCCCATT-1	0	Crypt/Villus
ATGGAACCTTTGCACA-1	0	Crypt/Villus
ATTCGACGCCGGGCCT-1	0	Crypt/Villus
ATTGCTGCTCCTCCAT-1	0.693147	Crypt/Villus
CACTAAAGTTGCCTAT-1	0	Crypt/Villus
CATCTTACACCACCTC-1	0.693147	Crypt/Villus
CATTGCGAAATGGGCG-1	0	Crypt/Villus
CCATGCCTGTTTAGTA-1	0.693147	Crypt/Villus
CCGATCTCAACCTTAT-1	0	Crypt/Villus
CCGGGCTGCTCCATAC-1	1.09861	Crypt/Villus
CCGGTAATGGCTAGTC-1	0	Crypt/Villus
CCTAGGCGTAGCGATC-1	0	Crypt/Villus
CGCCGTCTACCCATCG-1	0.693147	Crypt/Villus
CGGCCACGCACAAAGT-1	0	Crypt/Villus
CGTTTCGCTCATTACA-1	1.09861	Crypt/Villus
CTACGCACGGAGTACC-1	0.693147	Crypt/Villus
CTATCGGGTCTCAACA-1	0.693147	Crypt/Villus
CTATTTGGTTACGGAT-1	0	Crypt/Villus
GACCGACGTGAAAGCA-1	0.693147	Crypt/Villus
GACCGTTACATGCGAC-1	0	Crypt/Villus
GACTCACCCACGTGAG-1	0	Crypt/Villus
GCAAATATTACGCTTT-1	0.693147	Crypt/Villus
GCAGGACTATAGAATA-1	0	Crypt/Villus
GCCGAAATTCCTACGT-1	1.60944	Crypt/Villus
GCGAGTTCTGCAAAGA-1	0	Crypt/Villus
GGGCCGGCCGAAGTAC-1	0.693147	Crypt/Villus
GGGTCACCGTGACGGT-1	0.693147	Crypt/Villus
GTCGTACCTACGATTG-1	0	Crypt/Villus
GTCTTGAGGAGCAGTG-1	0	Crypt/Villus
GTGCTGCAGATAAGGA-1	0.693147	Crypt/Villus
TACGAGAACTTCACGT-1	0	Crypt/Villus
TACGATGTTGATCATC-1	0	Crypt/Villus
TACTCGGCACGCCGGG-1	0	Crypt/Villus
TAGAAATTCACGTATA-1	0	Crypt/Villus
TAGACTACCTAGCGTT-1	0.693147	Crypt/Villus
TAGGTTCGAGTTCGTC-1	0.693147	Crypt/Villus
TATAGGGTACTCATGA-1	0	Crypt/Villus
TCTGGAGCGTAAGAGT-1	0	Crypt/Villus
TGACATATATGACGAT-1	0	Crypt/Villus
TGACGATGCACTAGAA-1	0.693147	Crypt/Villus
TGTAATGACCACAATA-1	0	Crypt/Villus
TGTAGTGATCTATAAT-1	1.38629	Crypt/Villus
TGTGCTTTACGTAAGA-1	0	Crypt/Villus
TTCAAAGTCTCTAGCC-1	0.693147	Crypt/Villus
TTGAGCGCCACGTGAT-1	0	Crypt/Villus
TTGTAATCCGTACTCG-1	0	Crypt/Villus

## Sheet: muscle
	Bcl11b	Site
AAATAGGGTGCTATTG-1	0	Muscle
AACCTTTAAATACGGT-1	0	Muscle
AACGATAATGCCGTAG-1	0	Muscle
AAGCATACTCTCCTGA-1	0	Muscle
AAGCGTCCCTCATCGA-1	0	Muscle
AAGTGTTTGGAGACGG-1	0	Muscle
AATTAACGGATTTCCA-1	0	Muscle
ACAATGAATACGGAGA-1	0	Muscle
ACAGGCTTGCCCGACT-1	0	Muscle
ACATAAGTCGTGGTGA-1	1.09861	Muscle
ACCCGGAAACTCCCAG-1	0	Muscle
ACCCGTGTCATCAGTA-1	0	Muscle
ACCTCCGCCCTCGCTG-1	0	Muscle
ACGAGGATACCACTCT-1	0	Muscle
ACGCATACGTTTACTA-1	0.693147	Muscle
ACTCCCTAATGCTAAA-1	0	Muscle
ACTGAAACGCCGTTAG-1	0	Muscle
AGACCGCTCCGCGGTT-1	0	Muscle
AGACGACGATGCCGCT-1	0	Muscle
AGAGGCTTCGGAAACC-1	0	Muscle
AGCACTACCTCACCAG-1	0	Muscle
AGCCTAATACCCACGT-1	1.09861	Muscle
AGCTCCTTCGCACATC-1	0	Muscle
AGGAGGCCTTCGCGCG-1	0	Muscle
AGGTCGCCTCCCAACA-1	0	Muscle
AGTACTCTTATGCCCA-1	0.693147	Muscle
AGTATGCTGGAGACCA-1	0	Muscle
AGTGCACGCTTAAGAA-1	0.693147	Muscle
ATACAGGCCCTCCAAT-1	0	Muscle
ATACCTAACCAAGAAA-1	0.693147	Muscle
ATACGTACTTAGCCAC-1	0	Muscle
ATATTGGAGAGGCCTT-1	0	Muscle
ATCAGCCTCATGCTGC-1	0	Muscle
ATCGGAGACAGACGGC-1	0	Muscle
ATTCACTGATGTTGGA-1	0	Muscle
ATTGCGATCAGTAACT-1	0	Muscle
ATTTGCGCGAGTAGCT-1	0	Muscle
CAACGTGGTGGAGTCT-1	0	Muscle
CAATGCGAGAAGTATC-1	0	Muscle
CACCCTTGGTGAGACC-1	0	Muscle
CACCGTATCCCATCCG-1	0	Muscle
CAGAACTTAGCCCTCT-1	0	Muscle
CAGAATAACACACGGA-1	0	Muscle
CAGAGGCGATGCATGA-1	0	Muscle
CAGCCTCGATAGCGGT-1	0	Muscle
CAGTGTCGGCTGGCCC-1	0	Muscle
CATAGCGTTGCCCACC-1	0	Muscle
CATCATTACCCTGAGG-1	0	Muscle
CATGGGTATGCCTTAT-1	0	Muscle
CCAAATAACAAGATTC-1	0	Muscle
CCATGCCCTAGATTTC-1	0	Muscle
CCATTTCTACCTATTA-1	0	Muscle
CCCGTTTCGCAGATGT-1	0	Muscle
CCGCATGTGGTACGAT-1	0	Muscle
CCGGAGCGTACTTTCT-1	1.09861	Muscle
CCTATAATGAGTGCCC-1	0.693147	Muscle
CCTCTATCGATTAGCA-1	0	Muscle
CCTTGACCACTTTATT-1	0	Muscle
CGCAGGCGATCCAAAC-1	0	Muscle
CGCCACAGGTCGCGAT-1	0	Muscle
CGGAGCAATTTAATCG-1	0	Muscle
CTACAAGAAATAACCC-1	0.693147	Muscle
CTATCGACGAAATACA-1	0	Muscle
CTCCCAATGAGTCGCG-1	0.693147	Muscle
CTCCTGTTCAAGGCAG-1	0	Muscle
CTCGCATTGCATAGCC-1	0	Muscle
CTCGTCGAGGGCTCAT-1	0	Muscle
CTCTTGTCCCGCTTGG-1	0	Muscle
CTGACATAGAAATAGA-1	0	Muscle
CTGCACTCCAGTACAG-1	0.693147	Muscle
CTGCTTGGCGATAGCT-1	0	Muscle
CTGGCTGGTTGTCAGT-1	0	Muscle
CTTTCTGTGCGGGCTT-1	0	Muscle
GACGAGGCTAATAAAC-1	0	Muscle
GACGCCGTAAAGGCTA-1	0	Muscle
GAGCCAGCTACCTGTG-1	0	Muscle
GAGCGCAAATACTCCG-1	0	Muscle
GAGTAAACCGGAAAGT-1	0.693147	Muscle
GATGACAAGTAGGGCA-1	0	Muscle
GATGTAACGAACCACC-1	1.09861	Muscle
GCAAACCTTGGCCATA-1	0	Muscle
GCAGTTCGATCCGAGC-1	0	Muscle
GCCTCTATACATAGCA-1	0.693147	Muscle
GCGCTTAAATAATTGG-1	0	Muscle
GCGTCGCCAGGGTGAT-1	0	Muscle
GCTAGGCACCACGGAG-1	0	Muscle
GCTATACGTCTCGGAC-1	0	Muscle
GCTATCATACTCATGG-1	0	Muscle
GCTCAATCCGTTTATT-1	0	Muscle
GCTGAATCTTCCAATC-1	1.09861	Muscle
GCTGGCGGCGCATGCT-1	0	Muscle
GGAACCTTGACTCTGC-1	0	Muscle
GGCAGCAAACCTATGC-1	0	Muscle
GGGCAGAGCAATCGTT-1	0	Muscle
GGGTTAACATTTGAGT-1	0	Muscle
GGTACTAAGTGCTTTG-1	0	Muscle
GGTAGAAGACCGCCTG-1	0	Muscle
GGTGGACTGCTCTGGC-1	0	Muscle
GTCCTACGAATAGTCT-1	0	Muscle
GTGAAGTCACGACTCG-1	0	Muscle
GTGTCGTATAGCGTTC-1	0.693147	Muscle
GTTAACATCACTTAAA-1	0	Muscle
GTTGAGTCCCGCCGGT-1	0	Muscle
GTTGTTGCAAGATGGC-1	1.38629	Muscle
TAAGGGCCTGTCCGAT-1	0	Muscle
TAAGTTGCGACGTAGG-1	0	Muscle
TAATCAACCAAATGGG-1	0	Muscle
TACCAATAAAGTACCA-1	0	Muscle
TACCTACTCCCAGTAT-1	1.38629	Muscle
TAGCGTCCGGTGTGGT-1	0	Muscle
TATCCAATTGGTTATC-1	0.693147	Muscle
TCACGATGTCCGTGGA-1	0	Muscle
TCAGTGTATACGTCAT-1	0	Muscle
TCCGAACGTTGCCGCT-1	1.09861	Muscle
TCCGTTAAGCTAATAT-1	0.693147	Muscle
TCCTAAATTGGGAAGC-1	0	Muscle
TCGTCTTAGGCGTTAA-1	0	Muscle
TCGTTGCTATCCGGTC-1	0	Muscle
TCTCCCTGGGCAGCGT-1	0	Muscle
TCTCTCGCCGCACATA-1	0	Muscle
TCTGAAGCACGTGGTC-1	0.693147	Muscle
TGAGGAGTGCCAGCTT-1	0	Muscle
TGCCAATGGGTACTCT-1	0	Muscle
TGCCTAATTGAAGATT-1	0.693147	Muscle
TGCCTTGGCCAGGCAA-1	0.693147	Muscle
TGCTAAGTGTCTATTT-1	0	Muscle
TGGCCAATTTGGTACT-1	1.38629	Muscle
TGTGTGACCATGAATC-1	0	Muscle
TTAGGTCATAACCGAC-1	0	Muscle
TTCCGGCCTTGAGGCT-1	0	Muscle
TTCTGACCGGGCTCAA-1	0	Muscle
TTGGACCATCTGGCAA-1	0	Muscle
TTGGACCTATAACAGT-1	0	Muscle
TTGGGACGTAAGAGTT-1	0	Muscle

## Sheet: muscle-crypt
	Bcl11b	Site
AACACACGCTCGCCGC-1	0	Muscle/Crypt
AACTCTCAGTGTGCTC-1	0	Muscle/Crypt
AACTGAGTTATACTGA-1	0	Muscle/Crypt
AAGTTCACTCCAAGCT-1	1.09861	Muscle/Crypt
ACAATTGTGTCTCTTT-1	0	Muscle/Crypt
ACCAACGCTTATTTAT-1	0.693147	Muscle/Crypt
ACCAATATGCAAGTTA-1	0	Muscle/Crypt
ACGGCCAACATGGACT-1	0	Muscle/Crypt
ACTTTGGTCGTGCTCC-1	0	Muscle/Crypt
AGACGCCCACTTCGCC-1	0	Muscle/Crypt
AGAGAAGGAGTACAAT-1	0	Muscle/Crypt
AGATGCATCCTGTGTC-1	0	Muscle/Crypt
AGCATATCAATATGCT-1	0	Muscle/Crypt
AGGATAAAGTCGGGAT-1	0.693147	Muscle/Crypt
AGGGCCCTAATGTTCT-1	0	Muscle/Crypt
AGTATTTGGCACGACC-1	0	Muscle/Crypt
AGTTAAGTCAACCGCT-1	0	Muscle/Crypt
ATATAAAGCGCTCGTG-1	0	Muscle/Crypt
ATATCGTTCCTCGAAC-1	0	Muscle/Crypt
ATGACGCGTTCTATCC-1	0	Muscle/Crypt
CAACTGCTCATCCGAT-1	0	Muscle/Crypt
CACAGGGCCATATAGT-1	0	Muscle/Crypt
CACCCGGTTTGTGACT-1	0	Muscle/Crypt
CACCCTAACAAGATCT-1	0.693147	Muscle/Crypt
CACCGTTAGGGATCAC-1	0.693147	Muscle/Crypt
CAGACACCGATCGCTG-1	0.693147	Muscle/Crypt
CAGCGATTCCCTTCAA-1	0	Muscle/Crypt
CCAGTCTTGTCATAGA-1	0	Muscle/Crypt
CCTATATCGTGTCACG-1	0	Muscle/Crypt
CCTCTGTACTATTCTA-1	0.693147	Muscle/Crypt
CCTTTAAGGGAGCACT-1	0	Muscle/Crypt
CGAGAGGGTAGCCGCG-1	0	Muscle/Crypt
CGGAAAGAATCAAACG-1	0	Muscle/Crypt
CGGGTTTGTTAGGGCT-1	0	Muscle/Crypt
CGTCGTCCTTCGCGAA-1	0	Muscle/Crypt
CGTTTGGTGTTGTGGG-1	0	Muscle/Crypt
CTAGGTTCGGACGTGA-1	0	Muscle/Crypt
CTAGTTACAACCCGGT-1	0	Muscle/Crypt
CTCCCTCCTTTCGATC-1	0	Muscle/Crypt
CTGAGAGTAGAAATAC-1	0	Muscle/Crypt
CTTATAGATGGCTGTT-1	0	Muscle/Crypt
GAAACATAGGAAACAG-1	0	Muscle/Crypt
GAACAGATTACTAAAT-1	0	Muscle/Crypt
GACAAGAGATGAGATT-1	0.693147	Muscle/Crypt
GACCGCGTCTGACGTG-1	0.693147	Muscle/Crypt
GAGACTTCGCGACCGA-1	0	Muscle/Crypt
GCCATCGAGCTGCGTG-1	0	Muscle/Crypt
GCCCGATCTGTGGTCG-1	1.38629	Muscle/Crypt
GCGCAAATATATTCAA-1	0	Muscle/Crypt
GCTAACTGAAGTCTGA-1	0	Muscle/Crypt
GGACCTCTAGGCCGCC-1	0	Muscle/Crypt
GGGCAGACGTCACTGC-1	0	Muscle/Crypt
GGTAGACCGTTGGGCG-1	0.693147	Muscle/Crypt
GGTGACTGATAGAGAG-1	0	Muscle/Crypt
GTGGCAAACAGCGGCA-1	1.09861	Muscle/Crypt
GTTTGGTAGGGTCAAC-1	0	Muscle/Crypt
TACCAAATAGCCCAGA-1	0.693147	Muscle/Crypt
TACCGTAGGTTAACTA-1	0	Muscle/Crypt
TACTCTTTCGTCTTCA-1	0	Muscle/Crypt
TATGATCTTCTCTTTA-1	0	Muscle/Crypt
TCAACATAGCGCCCTA-1	0.693147	Muscle/Crypt
TCCGCCTGTCTACAAG-1	1.09861	Muscle/Crypt
TCGAATATCCCGCAGG-1	1.09861	Muscle/Crypt
TCGAGGGCAACAGACG-1	0	Muscle/Crypt
TCGGCGTACTGCACAA-1	0.693147	Muscle/Crypt
TCTTTAGAGTCTAACA-1	0.693147	Muscle/Crypt
TCTTTCCTTCGAGATA-1	0	Muscle/Crypt
TGGTCCCACGCTACGG-1	0	Muscle/Crypt
TGTCGTTATCACATAT-1	0.693147	Muscle/Crypt
TTAAGGCCCGTACTTT-1	0.693147	Muscle/Crypt
TTGCGGCATCAGAAAG-1	0	Muscle/Crypt
TTGTTTCACATCCAGG-1	0	Muscle/Crypt
ACAATCCATTTAAACC-1	0	Muscle/Crypt
AGATTATAGGACGTTT-1	0	Muscle/Crypt
CATACTATGTAATTGT-1	0.693147	Muscle/Crypt
CGACAGTTCGCGTTAT-1	0	Muscle/Crypt
CTAAAGAATGCCTACT-1	0	Muscle/Crypt
GAAGTTTCCACTCAAT-1	0	Muscle/Crypt
GATCGCGGGCTCTCCA-1	0	Muscle/Crypt
GATCTTTGCAGGGTAT-1	0.693147	Muscle/Crypt
GATGCGTCCTGCATTC-1	0	Muscle/Crypt
GCAGATTAGGGATATC-1	0	Muscle/Crypt
GCATAGAGCACTCAGG-1	0	Muscle/Crypt
GCCGCTTGTGAGAAAC-1	0	Muscle/Crypt
GTTGGATTTGCGTTGG-1	0	Muscle/Crypt
TATGGGACCGAGCAGG-1	0.693147	Muscle/Crypt
TGTTCCGCTTCCATGA-1	0	Muscle/Crypt
TTGCCCTGATCACGGG-1	0.693147	Muscle/Crypt

## Sheet: villus-bottom
	Bcl11b	Site
AAACAGGGTCTATATT-1	0	Villus/Bottom
AAACTTAATTGCACGC-1	0.693147	Villus/Bottom
AACTCCAGAGCGTGTT-1	0	Villus/Bottom
AAGCACCCTGCGTATC-1	0	Villus/Bottom
AAGTGCGTTAGAATCT-1	0.693147	Villus/Bottom
AATTAGCGCTGCAGCG-1	0	Villus/Bottom
AATTCATTGTCATGCA-1	0	Villus/Bottom
ACACGTAGGCCACAAG-1	0	Villus/Bottom
ACACTGGGACAGTCGT-1	0	Villus/Bottom
ACAGCGACATTCTCAT-1	0	Villus/Bottom
ACAGGTGGAGGTGAGG-1	0	Villus/Bottom
ACATTAGTTTATATCC-1	1.09861	Villus/Bottom
ACCAGTGCGGGAGACG-1	0	Villus/Bottom
ACCTAAGTACCTTTCA-1	0	Villus/Bottom
ACGTTCGTTCAGGAAA-1	0.693147	Villus/Bottom
ACTACATCCCGACAAG-1	0.693147	Villus/Bottom
ACTCAAGTGCAAGGCT-1	0	Villus/Bottom
ACTCCCATTCCTAAAG-1	0.693147	Villus/Bottom
AGAGCCGCCGAGATTT-1	0	Villus/Bottom
AGAGTAAACTTCACTA-1	0	Villus/Bottom
AGTTTGGCACGGGTTG-1	0	Villus/Bottom
ATATAGAGTATTGGTC-1	0	Villus/Bottom
ATCCTTCTGAAAGAAC-1	0	Villus/Bottom
ATCTCGTGAGCGAAAC-1	0	Villus/Bottom
ATGCGAGTCCCACCAC-1	0	Villus/Bottom
ATTACCACACTGCCTG-1	0	Villus/Bottom
ATTCAACCATTTAAGG-1	0	Villus/Bottom
CACATCGTGCACGCGC-1	0.693147	Villus/Bottom
CACTCTTCTGCTAGCC-1	0	Villus/Bottom
CAGAGACGGTCACCCA-1	0.693147	Villus/Bottom
CAGCTGGCGTAACCGT-1	0	Villus/Bottom
CAGTCGGCCTAGATAT-1	1.09861	Villus/Bottom
CATATGTCAGGCTACG-1	0	Villus/Bottom
CATGAGATGCACTCTC-1	0	Villus/Bottom
CATGTCTCATTTATGG-1	0	Villus/Bottom
CCACTGTTTGGATTAA-1	0	Villus/Bottom
CCCAATGAGATTTGCA-1	0	Villus/Bottom
CCCGAGTTTCTCCGTA-1	0	Villus/Bottom
CCGCGGAATGCGTCAC-1	0	Villus/Bottom
CCGTAGGAAATCCCTG-1	0	Villus/Bottom
CCTAACCCAAACAAGT-1	0	Villus/Bottom
CGAACGGCCGGACAAC-1	0.693147	Villus/Bottom
CGAATCTGCTCGACGC-1	0	Villus/Bottom
CGAATGAAGTCATTGC-1	0	Villus/Bottom
CGCCGTTCAGCATAGT-1	0	Villus/Bottom
CGCGACCGCGACAGAT-1	0	Villus/Bottom
CGCTGGTGACTACCCT-1	0.693147	Villus/Bottom
CGGGAGCTTCAGTGTA-1	0	Villus/Bottom
CGTGGAAGCCTCGTAC-1	0	Villus/Bottom
CGTGTCTCGTTACGAC-1	0.693147	Villus/Bottom
CGTTATCATACTTCCA-1	1.09861	Villus/Bottom
CTAACTGATAATCGCC-1	0	Villus/Bottom
CTAACTGGTCCGGTTC-1	0	Villus/Bottom
CTACTCAAGGTATAGT-1	0.693147	Villus/Bottom
CTCGGGTTCTCTGGCC-1	0	Villus/Bottom
CTGCACAACTACATAT-1	0	Villus/Bottom
CTTAGGTATAGACCAG-1	0	Villus/Bottom
CTTCAACTCCACTTGG-1	0	Villus/Bottom
CTTCTATTAATGCTAG-1	0	Villus/Bottom
CTTTGCATCGCTCTTG-1	0	Villus/Bottom
CTTTGCTGTCATGGAT-1	0	Villus/Bottom
GAAACCTATACAAATG-1	0	Villus/Bottom
GAACGCGGGTCACACG-1	0	Villus/Bottom
GAATAGTGCTCGATTA-1	0	Villus/Bottom
GACCAAACGTTGACTG-1	0	Villus/Bottom
GACTGCAAATCGAGCT-1	0	Villus/Bottom
GAGCGCGCACGAGTAG-1	0	Villus/Bottom
GAGCGCTGTTAGGTAA-1	0	Villus/Bottom
GATCCTCGACACTGGC-1	0.693147	Villus/Bottom
GATCGCTATATCTCAG-1	0	Villus/Bottom
GCAGTGTGGCTATAGG-1	0	Villus/Bottom
GCCAAGAATACTTCTG-1	0	Villus/Bottom
GCCCGACTTCTTCCCG-1	0	Villus/Bottom
GCCCGAGAGTCTAAAT-1	0	Villus/Bottom
GCGCCTCCCACTCCGA-1	0	Villus/Bottom
GCGGACCGCGTTGTGG-1	0.693147	Villus/Bottom
GGACCAACAGGATAAC-1	0.693147	Villus/Bottom
GGATTGCTGTGACTCC-1	0	Villus/Bottom
GTAGTCGCGGGAATCA-1	0	Villus/Bottom
GTTAAAGTAGGACTGG-1	0	Villus/Bottom
GTTTGGGCTTGTGAGC-1	0	Villus/Bottom
TAATAGAACAGAGTTA-1	0	Villus/Bottom
TACCATGTATTGATTT-1	0	Villus/Bottom
TACCGTGCCTCGGACC-1	0.693147	Villus/Bottom
TACCTCAGTTGTCTGT-1	0.693147	Villus/Bottom
TACCTTAAGATTTCCC-1	0.693147	Villus/Bottom
TACTTTCCGCACGCCA-1	0	Villus/Bottom
TAGATGGTTCCTTACT-1	0	Villus/Bottom
TAGCTAGAAGGCATGA-1	0	Villus/Bottom
TAGCTAGTGATGATGG-1	0	Villus/Bottom
TAGTACCACAACTTTC-1	0	Villus/Bottom
TAGTCGATCACGGGTT-1	0	Villus/Bottom
TATATATCGAGAAATG-1	0	Villus/Bottom
TCAAATTTGAGACTCA-1	0	Villus/Bottom
TCAAGCGCGGACGGTA-1	0	Villus/Bottom
TCACAGCAAACTCGAA-1	0	Villus/Bottom
TCCGGTTCGTCCGGTC-1	0	Villus/Bottom
TCCTCCTAAGACATTC-1	0	Villus/Bottom
TCGCCGCACCGCGTGA-1	0.693147	Villus/Bottom
TCTCATGAGATAGGGT-1	0.693147	Villus/Bottom
TCTCGTGTTACGAGGA-1	0.693147	Villus/Bottom
TCTTCGCGGTGAGAGG-1	0	Villus/Bottom
TGAGTTAAAGACATTC-1	0	Villus/Bottom
TGATGTCAATTAAGTG-1	0	Villus/Bottom
TGCAACCCATCTGCGG-1	0	Villus/Bottom
TGCCAGTACGTGGAGA-1	0	Villus/Bottom
TGCGACGGCCGAACGT-1	0	Villus/Bottom
TGGCAAACTAAATTAC-1	0	Villus/Bottom
TGGCGATCAAGTTATG-1	0	Villus/Bottom
TGGTAGAATATATGGG-1	0.693147	Villus/Bottom
TTATCTGACATTAGGA-1	0	Villus/Bottom
TTCCCGGCGCCAATAG-1	0	Villus/Bottom
TTCTAGAAAGTCTTAT-1	0	Villus/Bottom
TTGAACGACGTGCTGA-1	0	Villus/Bottom
TTGACCGTGTTAATGA-1	0	Villus/Bottom
TTGCCGCAGACCTACA-1	0.693147	Villus/Bottom
TTGCGTCGGCCAACCG-1	0	Villus/Bottom
TTGTGTTTCCCGAAAG-1	0.693147	Villus/Bottom
TTGTTTCATTAGTCTA-1	0	Villus/Bottom
AACTCTCAATAGAGCG-1	0	Villus/Bottom
ACGATCATCTTGTAAA-1	0	Villus/Bottom
ACTGCGGACACACCGT-1	0	Villus/Bottom
AGCCGCAAATTCAAAT-1	0	Villus/Bottom
AGTACGGCCCGTATCG-1	0	Villus/Bottom
AGTGAGACTTCCAGTA-1	0	Villus/Bottom
ATAAAGGCTCGGTCGT-1	0	Villus/Bottom
ATAACGCCGGAGGGTC-1	0.693147	Villus/Bottom
ATACGAAGGCTTTCCA-1	0	Villus/Bottom
ATATCAACCTACAGAG-1	0.693147	Villus/Bottom
ATCCAATGGTACCGAA-1	0	Villus/Bottom
CAATGTGCCAACCCTT-1	0	Villus/Bottom
CACTCGGTTAGGAGGA-1	0	Villus/Bottom
CACTTAATCAGACGGA-1	1.09861	Villus/Bottom
CAGCGCCAACACGATA-1	0.693147	Villus/Bottom
CATAACGGACAGTCGT-1	0	Villus/Bottom
CATACTTAGGCAATAC-1	0	Villus/Bottom
CCAATAGTGCCGTCGA-1	0.693147	Villus/Bottom
CCCGATAGCCTCGCCT-1	1.09861	Villus/Bottom
CCTATGAAGTGGTGCC-1	0	Villus/Bottom
CCTCTCTCCCATCTAG-1	0	Villus/Bottom
CCTGCCCGTTGTCTAG-1	0.693147	Villus/Bottom
CGGTGAAGACTAAAGT-1	0.693147	Villus/Bottom
CGTTGTTTCAATTCCC-1	0	Villus/Bottom
CTAGCATAGTATAATG-1	0	Villus/Bottom
CTAGTGAAGGACAGGA-1	0.693147	Villus/Bottom
CTGGGATACGCTACCC-1	0	Villus/Bottom
GAAAGAACAGCGTTAT-1	0	Villus/Bottom
GAAAGCCCTTTGGACC-1	0	Villus/Bottom
GAAGCGTGAGGAATTT-1	0	Villus/Bottom
GAATTATAGTGAAAGG-1	0.693147	Villus/Bottom
GAGATCTGCTTGGCAT-1	0.693147	Villus/Bottom
GAGGCTATCAAAGTCG-1	0	Villus/Bottom
GCCCAGATGCTGGAGA-1	0	Villus/Bottom
GCCGCATTAGTCCGGC-1	0	Villus/Bottom
GCGACATGTAAACATC-1	0	Villus/Bottom
GCGAGCGCATGCTCCC-1	0	Villus/Bottom
GCGCTAATTGAATAGA-1	0	Villus/Bottom
GCTAAGTAGTTTCTCT-1	0	Villus/Bottom
GCTTATGAAGCAGGAA-1	0	Villus/Bottom
GGATGTCCTTACCGCA-1	0	Villus/Bottom
GGCACTCCACTGGGCA-1	0.693147	Villus/Bottom
GGCATACAGGTAGCGG-1	0	Villus/Bottom
GGCCTTTGCAACTGGC-1	0	Villus/Bottom
GGTAGTGCTCGCACCA-1	0.693147	Villus/Bottom
GTGCGACAGGGAGTGT-1	0	Villus/Bottom
GTGCTCAAGTACTGTC-1	0	Villus/Bottom
GTGGAGCATGTCGGCC-1	0	Villus/Bottom
TAAGCAGGCGACACGC-1	0	Villus/Bottom
TACTGGACAGCTCGGC-1	0	Villus/Bottom
TAGGGAGCTTGGGATG-1	0	Villus/Bottom
TATATCCCTGGGAGGA-1	0	Villus/Bottom
TATTCAATTCTAATCC-1	0	Villus/Bottom
TATTCGTGCCAGAATA-1	0	Villus/Bottom
TCCCAGCTTTAGTCTG-1	0	Villus/Bottom
TCCCGGGTGTGCTGCT-1	0	Villus/Bottom
TCTAGTTATCAGAAGA-1	0.693147	Villus/Bottom
TGAAAGGACCTGACTC-1	0	Villus/Bottom
TGCATATGTCTGTCAC-1	0	Villus/Bottom
TGTCCTAAGTCACCGC-1	0	Villus/Bottom
TTACCATTGATTACCC-1	0	Villus/Bottom
TTACTCCGGCCGGGAA-1	0	Villus/Bottom
TTCCTCTGCCCGAATA-1	0.693147	Villus/Bottom
TTGAATATGGACTTTC-1	0.693147	Villus/Bottom
AAAGCTTGCCTACATA-1	0	Villus/Bottom
AGCATCGTCGATAATT-1	0	Villus/Bottom
AGGTCGCGGAGTTACT-1	0	Villus/Bottom
ATCGACTCTTTCCGTT-1	0.693147	Villus/Bottom
ATGTGCATCCGACGCA-1	0	Villus/Bottom
ATTGGTAGGATCCGCT-1	0	Villus/Bottom
CAACCTGAACCTGCCA-1	0	Villus/Bottom
CACCTTGCGAAACTCG-1	0	Villus/Bottom
CAGTAATCCCTCCCAG-1	0	Villus/Bottom
CATGCGACCAGTTTAA-1	0.693147	Villus/Bottom
CATGGCTCCCTATGTC-1	0.693147	Villus/Bottom
CATTACATAGATTGTG-1	0	Villus/Bottom
CCAGTCTAGACGGCGC-1	0	Villus/Bottom
CCGCTTGCTGACATGG-1	0	Villus/Bottom
CCTCTAATCTGCCAAG-1	0.693147	Villus/Bottom
CCTGAATATTTACATA-1	0	Villus/Bottom
CCTTTCAATGAAGAAA-1	0	Villus/Bottom
CGGGATCAATGTAAGA-1	0.693147	Villus/Bottom
CGTTGTAAGATTGATT-1	0	Villus/Bottom
CTATAAGAGCCAATCG-1	0	Villus/Bottom
GAACACACATCAACCA-1	0.693147	Villus/Bottom
GAGATGACAATCCTTA-1	0	Villus/Bottom
GCCAACCATTTCCGGA-1	0	Villus/Bottom
GCCTAGCGATCTGACC-1	0.693147	Villus/Bottom
GCTAATACCGAATGCC-1	0	Villus/Bottom
GGCCCGTATACCATGC-1	0.693147	Villus/Bottom
GGCTTGGCTCTCACCT-1	0.693147	Villus/Bottom
GTAAGCGGGCAGTCAG-1	0.693147	Villus/Bottom
GTACTCCTGGGTATGC-1	0	Villus/Bottom
GTGAAACGGCGCCACC-1	0	Villus/Bottom
GTTCAAATCAGATGTC-1	0	Villus/Bottom
TAATCGATCCGTACGT-1	0	Villus/Bottom
TAGGGTGTTTCAAGAG-1	0.693147	Villus/Bottom
TATAAATCCACAAGCT-1	0	Villus/Bottom
TCATACTTACAGATCC-1	0.693147	Villus/Bottom
TCTGCACCATTAGTAA-1	0.693147	Villus/Bottom
TGGTTCGTAGCAAAGG-1	0	Villus/Bottom
TGTATACGGATGATGA-1	0	Villus/Bottom
TGTTGTCAAGAAGTCT-1	0.693147	Villus/Bottom
TTGATAGTCAATACAT-1	0	Villus/Bottom

## Sheet: villus-middle
	Bcl11b	Site
AAACAGCTTTCAGAAG-1	0	Villus/Middle
AAACATTTCCCGGATT-1	0	Villus/Middle
AAACTTGCAAACGTAT-1	0	Villus/Middle
AAAGGCTACGGACCAT-1	0	Villus/Middle
AACAATACATTGTCGA-1	0	Villus/Middle
AACACGAGACGCGGCC-1	0.693147	Villus/Middle
AACCTCGCTTTAGCCC-1	0	Villus/Middle
AACTACCCGTTTGTCA-1	0.693147	Villus/Middle
AAGAGGCCCTTTGGAA-1	0	Villus/Middle
AAGCTAGATCGAGTAA-1	0	Villus/Middle
AAGTGAGTCGGGTTTA-1	0	Villus/Middle
AATAGAATCTGTTTCA-1	0	Villus/Middle
AATGACAGCAATGTCT-1	0.693147	Villus/Middle
AATTCTAGAGTTAGGC-1	0	Villus/Middle
ACAAACCATGCGTCCT-1	0	Villus/Middle
ACAAGGAAATCCGCCC-1	0.693147	Villus/Middle
ACAAGGATGCTTTAGG-1	0	Villus/Middle
ACAGTAATACAACTTG-1	0	Villus/Middle
ACCATCCGCCAACTAG-1	0	Villus/Middle
ACCCATTTGTCCCTCT-1	0	Villus/Middle
ACCCGAGCGAAATTAC-1	0	Villus/Middle
ACCCTCCCTTGCTATT-1	0	Villus/Middle
ACCGACACATCTCCCA-1	0.693147	Villus/Middle
ACCGTGACCACGTGGG-1	0	Villus/Middle
ACCTGCGTGTCATGTT-1	0	Villus/Middle
ACGACTGGTCATACTC-1	0	Villus/Middle
ACGCAAACTAATAGAT-1	0	Villus/Middle
ACGCGAAGTCAGACGA-1	0	Villus/Middle
ACGGACTCTCAAAGCG-1	0	Villus/Middle
ACGGCGACGATGGGAA-1	0	Villus/Middle
ACGGGAGTGTCGGCCC-1	0	Villus/Middle
ACGTCTCGTTCCGGGA-1	0	Villus/Middle
ACTCCAATATCATCAT-1	0	Villus/Middle
ACTGAATGGCGAAAGT-1	0	Villus/Middle
ACTTCCATGCGGGACA-1	0	Villus/Middle
ACTTGTAGTCCCTTCA-1	0	Villus/Middle
AGAAGTGATTCGTGAT-1	0	Villus/Middle
AGACCCACCGCTGATC-1	0	Villus/Middle
AGACTGTTACCGGGTC-1	0.693147	Villus/Middle
AGCAAAGGCCGCTAGT-1	0	Villus/Middle
AGCCACAGGTTACCCG-1	0	Villus/Middle
AGCCCGGCATTAGAGG-1	0	Villus/Middle
AGCCCGGTAGCCTGTA-1	0.693147	Villus/Middle
AGCGGACACTTCGTAG-1	0	Villus/Middle
AGCTAACAAGCAATGT-1	0.693147	Villus/Middle
AGGAAGCTGTCCGCCG-1	0	Villus/Middle
AGGATATAGGGATTTA-1	0	Villus/Middle
AGGCCACATTGGTTAC-1	0	Villus/Middle
AGGCCTGAGAATCTCG-1	0	Villus/Middle
AGGCTTCCCGAAGAAG-1	0.693147	Villus/Middle
AGGTAGATCGAGATAT-1	0	Villus/Middle
AGGTCAGGTGAGAGTG-1	0	Villus/Middle
AGTCAAGATGACACTT-1	0.693147	Villus/Middle
AGTCGGCTCAACTTTA-1	0	Villus/Middle
AGTGCTAAACACAGCA-1	0.693147	Villus/Middle
AGTGGCGTCTGAAGGT-1	0	Villus/Middle
ATAAGGTGGAGAACAT-1	0	Villus/Middle
ATAATCTTGGAGAACC-1	0	Villus/Middle
ATACGTCCACTCCTGT-1	0	Villus/Middle
ATACGTTATGCACGGA-1	0	Villus/Middle
ATACTACCCGTACCAC-1	0	Villus/Middle
ATAGCAACTAGGGAAG-1	0.693147	Villus/Middle
ATCAAACACTGTTCCA-1	0	Villus/Middle
ATCAAACGAAGGTTTG-1	0	Villus/Middle
ATCCACATCGACAGAA-1	0.693147	Villus/Middle
ATCCAGAGCAACAACC-1	0	Villus/Middle
ATCGTGGAAAGTCTGG-1	0	Villus/Middle
ATCTCCCACGGAATAT-1	0	Villus/Middle
ATCTGACATGGAAGGA-1	0	Villus/Middle
ATCTGGGCTGTTCTTG-1	0.693147	Villus/Middle
ATGACTATCAGCTGTG-1	0	Villus/Middle
ATGACTATGCGACATT-1	0	Villus/Middle
ATGCTCTGGCGCGGTA-1	0	Villus/Middle
ATGGGACCTGCTGAAC-1	0	Villus/Middle
ATGGGTGTATACCTCC-1	0	Villus/Middle
ATGTACATGCGGTGAG-1	0	Villus/Middle
ATGTGAAAGCCTAATG-1	0	Villus/Middle
ATTCATCGTTGAGGCA-1	0	Villus/Middle
CAAAGGTCATCTGAAA-1	0	Villus/Middle
CAACCAGTGGCCTACC-1	0	Villus/Middle
CAACCTACCGAGCAGT-1	0	Villus/Middle
CACACAGCTTGCGCTC-1	0	Villus/Middle
CACAGGGCCGTTGTCA-1	0	Villus/Middle
CACAGTCCCGCTTCGC-1	0	Villus/Middle
CACCGTTGCGCGATAT-1	0	Villus/Middle
CACGTCGGCAACCTCT-1	0.693147	Villus/Middle
CACTACGGGAGCTGCC-1	0	Villus/Middle
CAGACGAACCTGATAC-1	0.693147	Villus/Middle
CAGCAGTCTGTGCTGC-1	0	Villus/Middle
CAGGCGCCATGCTAGG-1	0	Villus/Middle
CATACACGGTTCCCAC-1	0	Villus/Middle
CATTTGAGTGGTACGT-1	0	Villus/Middle
CCAACTTGATAGATCC-1	0	Villus/Middle
CCACAGTACCCATCCT-1	0.693147	Villus/Middle
CCACGGAGCCATAAGA-1	0	Villus/Middle
CCAGCTCGAACGCATT-1	0	Villus/Middle
CCATCGCAGTTAAACT-1	0	Villus/Middle
CCCATATAGGTCGATT-1	0.693147	Villus/Middle
CCCGAAGTTTCGCGAA-1	0	Villus/Middle
CCCGCAGCGCGAACTA-1	0	Villus/Middle
CCCGTGAGGGCGGTGA-1	0	Villus/Middle
CCCTTTGACAGGTCTT-1	0.693147	Villus/Middle
CCGAACCTTCCCGGCC-1	0	Villus/Middle
CCGAGAAGTCGCATAA-1	0	Villus/Middle
CCGCCTTGCGATGTCG-1	0	Villus/Middle
CCGTAGGGTTGTTTAC-1	0	Villus/Middle
CCTATATTTGTCCTGG-1	0	Villus/Middle
CCTATGGCTCCTAGTG-1	0	Villus/Middle
CCTATGTCCACTCCAC-1	0	Villus/Middle
CCTCCTGTTGTGTCGT-1	0	Villus/Middle
CCTTCAGTTAAAGTGA-1	0	Villus/Middle
CGAACCCGCATGCGTC-1	0	Villus/Middle
CGAATGACGCATAATG-1	0	Villus/Middle
CGACACGCTCCGACAG-1	0	Villus/Middle
CGAGAGCGCGTAGATA-1	0	Villus/Middle
CGATCTGTTGGAGGAC-1	0	Villus/Middle
CGCGCATGTTTGATTG-1	0	Villus/Middle
CGGACGTTACTTGAAG-1	0	Villus/Middle
CGGATCCTCAAGGACT-1	0	Villus/Middle
CGGCTCTAAAGCTGCA-1	0	Villus/Middle
CGGGAATATAGTATAC-1	0	Villus/Middle
CGGTCCGTCGCAAGCC-1	0	Villus/Middle
CGGTGCGCGTTGGTCC-1	0	Villus/Middle
CGTATCTAGAACTAAG-1	0	Villus/Middle
CGTCGCTTGGTTATAC-1	0	Villus/Middle
CGTGACCAGTCCTCTG-1	0	Villus/Middle
CGTGCTTCTACCTAAA-1	0	Villus/Middle
CGTGGCCGAATATCTA-1	0	Villus/Middle
CTAAATCCGGTGTACA-1	0	Villus/Middle
CTAGCTTAATGGTCCC-1	0	Villus/Middle
CTAGTAGAAAGGGATT-1	0	Villus/Middle
CTATAGGCGTTGATGT-1	0.693147	Villus/Middle
CTATGCCCGAATGCAA-1	0	Villus/Middle
CTATGTGAGTCACGGC-1	0	Villus/Middle
CTCAACTAACCCGGAT-1	0.693147	Villus/Middle
CTCACATTTACTAAAT-1	0	Villus/Middle
CTCAGATTGTGATAAG-1	0.693147	Villus/Middle
CTCATTGCTCTAACAA-1	0.693147	Villus/Middle
CTCCTCCAGCTCACAC-1	0	Villus/Middle
CTCTTCTGGAAGTTAG-1	0	Villus/Middle
CTGCAAGCACGTTCCG-1	0	Villus/Middle
CTGCAGAGAATCAGAG-1	0	Villus/Middle
CTGCCTTTAATACCTT-1	0	Villus/Middle
CTGCTGAGGCCACGAA-1	0	Villus/Middle
CTGGATTTACACTTGA-1	0	Villus/Middle
CTGGCATCCGAATGAG-1	0	Villus/Middle
CTGGTAAAGTGTGGGC-1	0	Villus/Middle
CTTAGTGTAGTAGCAT-1	0.693147	Villus/Middle
CTTGGCCAAGCTGGGA-1	0	Villus/Middle
CTTGTCAACATTCGAG-1	0	Villus/Middle
CTTTGACGTCGCTTCT-1	0	Villus/Middle
CTTTGGGATTGTTGCA-1	0	Villus/Middle
GAACCTTTAACGATCC-1	0	Villus/Middle
GAAGCCTGCACATTCC-1	0	Villus/Middle
GAATAGCATTTAGGGT-1	0	Villus/Middle
GAATGCGAATCGGTTC-1	0	Villus/Middle
GACAGATTTCTGGCTC-1	0	Villus/Middle
GACGGGTTGGCCCGTA-1	0.693147	Villus/Middle
GAGAGGCCTATGTGTA-1	0	Villus/Middle
GAGCATCAACAACTTG-1	0	Villus/Middle
GAGGGTAGTAACAAAG-1	0	Villus/Middle
GAGTAGATACTAGTTG-1	0	Villus/Middle
GAGTATGCCCGCCTTG-1	0	Villus/Middle
GAGTATGCGCGTGCAT-1	0	Villus/Middle
GAGTGTCAACCAGAAA-1	0	Villus/Middle
GATCAACATAAAGGGA-1	0	Villus/Middle
GATCTGCTATCTAAGG-1	0	Villus/Middle
GATTGCTCCAGTTGCA-1	0	Villus/Middle
GCAAACCCTACATTAT-1	0	Villus/Middle
GCAAACGTCGCCAGGT-1	0	Villus/Middle
GCAACACACTAGAACT-1	0	Villus/Middle
GCAACAGCAGTATGCG-1	0	Villus/Middle
GCACAAACGAGGCGTG-1	0	Villus/Middle
GCCCGCGCGTAAACGG-1	0	Villus/Middle
GCCGACCCACGACTGC-1	0	Villus/Middle
GCCTCCGACAATTCAC-1	0	Villus/Middle
GCTATGCCAGCTTATG-1	0	Villus/Middle
GCTCAATGTAATACCG-1	0	Villus/Middle
GGAAACTAAATGGGCC-1	0	Villus/Middle
GGAACCGTGTAAATTG-1	0	Villus/Middle
GGAACTTTGGCGATTA-1	0	Villus/Middle
GGACACAAGTTTACAC-1	0	Villus/Middle
GGAGGGTCAAGTAAGA-1	0	Villus/Middle
GGATCAGAGCCATCAG-1	0.693147	Villus/Middle
GGCCGAGACTCTGGTG-1	0	Villus/Middle
GGCCTGCTTCTCCCGA-1	0	Villus/Middle
GGCTGAAATAGCAAAG-1	0.693147	Villus/Middle
GGGAACGGTTTCAGAT-1	0	Villus/Middle
GGGAAGGGCTTTCTCA-1	0	Villus/Middle
GGGCCTAAATGGGCTA-1	0	Villus/Middle
GGGCGGCAAATGAATT-1	0.693147	Villus/Middle
GGGCGTGGTTTCCCAG-1	0	Villus/Middle
GGGTCTATCGCTTTCC-1	0	Villus/Middle
GGTTAGCTATATGTCT-1	0	Villus/Middle
GGTTTAATTACCATCG-1	0	Villus/Middle
GGTTTAGCCTTTCTTG-1	0	Villus/Middle
GGTTTGTGACCTGAGG-1	0	Villus/Middle
GTAATCTGATTCTTCG-1	0	Villus/Middle
GTAGACACGCCTGACT-1	0.693147	Villus/Middle
GTAGCCAAACATGGGA-1	0	Villus/Middle
GTCCCAATCATCCCGC-1	0	Villus/Middle
GTGATCACTAACGCCT-1	0	Villus/Middle
GTGATCCTTGTCATGA-1	0	Villus/Middle
GTGCTTACATCAGCGC-1	0	Villus/Middle
GTGGGAAGACTGAATC-1	0	Villus/Middle
GTTAAGGGTGCGATGT-1	0	Villus/Middle
GTTCGGAGCACTCAAC-1	0	Villus/Middle
GTTTCAAACGAGTTGT-1	0	Villus/Middle
GTTTGGGTTTCGCCCG-1	0	Villus/Middle
TAACAGCGTTTGTGCT-1	0	Villus/Middle
TAACCTAGGGAGTCCA-1	0	Villus/Middle
TAAGAGGGACAGGGAC-1	0	Villus/Middle
TAAGGCCCGTCACCCT-1	0	Villus/Middle
TACATCCCTATCCCTG-1	0	Villus/Middle
TACCAGAAGTAGGTTC-1	0	Villus/Middle
TACCTCTTTACCATCC-1	0	Villus/Middle
TACGCTCGGTATTGGA-1	0	Villus/Middle
TACGGCATGGACGCTA-1	0	Villus/Middle
TACGTACTAGTGCTGA-1	0	Villus/Middle
TACTCTTACTTTACTG-1	0	Villus/Middle
TACTGTTTCTCTGGTA-1	0	Villus/Middle
TAGAATAGCCGATGAA-1	0	Villus/Middle
TAGATATGGACTGGAA-1	0	Villus/Middle
TAGCTCGCCTGATAAC-1	0	Villus/Middle
TAGGTGACGATAACCT-1	0	Villus/Middle
TAGTAGCTTATACCAG-1	0.693147	Villus/Middle
TATACACAGACGCCTT-1	0.693147	Villus/Middle
TATATAGGGCTTTACG-1	0	Villus/Middle
TATTCCACTCAGCTCG-1	0	Villus/Middle
TATTCCTCCGCCCACT-1	0	Villus/Middle
TCAACATCGACCGAGA-1	0	Villus/Middle
TCAACGCAGGAAATAA-1	0	Villus/Middle
TCAAGGTTACTACACC-1	0	Villus/Middle
TCAATACGCCGTCATG-1	0	Villus/Middle
TCACAAACCGAGGTAC-1	0	Villus/Middle
TCAGCAGTAGGCCCTG-1	0	Villus/Middle
TCCAATAAAGGCTACC-1	0	Villus/Middle
TCCACCTCTAGCCTTT-1	0	Villus/Middle
TCCAGGGTATATACGA-1	0.693147	Villus/Middle
TCCATCAATACTAATC-1	0	Villus/Middle
TCCCTCTTCTCAAGGG-1	0	Villus/Middle
TCCGCTTATCCCATTA-1	0.693147	Villus/Middle
TCCTATCATAGGTAAC-1	0	Villus/Middle
TCGCATAAAGGGCGCA-1	0	Villus/Middle
TCGGAGAGTATCGGGA-1	0	Villus/Middle
TCTCCACAAGTTGAAT-1	0.693147	Villus/Middle
TCTGAACTCGTACCCG-1	0.693147	Villus/Middle
TCTGCATACCTTGCTT-1	0	Villus/Middle
TGAATGTCAGCCGGCC-1	0.693147	Villus/Middle
TGAATTTCACTTGCCT-1	0	Villus/Middle
TGATTCTGTCGCCGGT-1	0	Villus/Middle
TGCAATCTAACACGGT-1	0	Villus/Middle
TGCCACACTAGAGGAA-1	0	Villus/Middle
TGCCGGATGTACGAGC-1	0.693147	Villus/Middle
TGCGAATATGGGATTT-1	0	Villus/Middle
TGCGAGAATATTACCC-1	0	Villus/Middle
TGCTTAGAGAGAATGC-1	0	Villus/Middle
TGCTTCCCAAGCAGTA-1	0	Villus/Middle
TGGACCAATCTAAGAT-1	0	Villus/Middle
TGGCTATGTGACATAC-1	0	Villus/Middle
TGGGCAATAGTTGGGT-1	0	Villus/Middle
TGGGCCCATACTAATT-1	0	Villus/Middle
TGTAGCCATCCCATTC-1	0	Villus/Middle
TGTGTCGAAGTCGAGG-1	0	Villus/Middle
TGTTCGTATTGCGGTG-1	0	Villus/Middle
TGTTGCCGTCGTCCCA-1	0	Villus/Middle
TTAACTTCAGGTAGGA-1	0	Villus/Middle
TTAATTGCTTTGGGTG-1	0	Villus/Middle
TTACACGATCTGCGAC-1	0	Villus/Middle
TTACGTATCTATGACA-1	0	Villus/Middle
TTACTAAAGGACTTTA-1	0	Villus/Middle
TTAGAATAAGGGTCGG-1	0	Villus/Middle
TTAGACGAGTCACCTC-1	0	Villus/Middle
TTAGGATGGGAGGGTA-1	0	Villus/Middle
TTAGTAAACCTGCTCT-1	0	Villus/Middle
TTAGTTATTCGTGGCA-1	0	Villus/Middle
TTATAGGTAATTGTCT-1	0	Villus/Middle
TTATTTAGGTTCCTTA-1	0	Villus/Middle
TTCAGCCCTGGTCCAC-1	0	Villus/Middle
TTCCAATCTGGCTATC-1	0	Villus/Middle
TTCCACACAGATTTGA-1	0	Villus/Middle
TTCCATCGACAGCGTG-1	0	Villus/Middle
TTCGCACTGTACGACA-1	0	Villus/Middle
TTCGGTGGAGACGCCC-1	0	Villus/Middle
TTCTGCCGCGCCTAGA-1	0	Villus/Middle
TTGACTATTGTCCGGC-1	0	Villus/Middle
TTGCCGCTTTCTAGTA-1	0	Villus/Middle
TTGGTCACACTCGTAA-1	1.09861	Villus/Middle
TTGTGCAGCCACGTCA-1	0	Villus/Middle
AAATAGCTTAGACTTT-1	0	Villus/Middle
AAATGGTCAATGTGCC-1	0	Villus/Middle
AAATTCCAGGTCCAAA-1	0	Villus/Middle
AACCTGTCACGGAATT-1	0	Villus/Middle
AAGTAGTGACGCGAGG-1	0.693147	Villus/Middle
ACAACAGCATGAGCTA-1	0	Villus/Middle
ACACGAGACTCCTTCT-1	0	Villus/Middle
ACCTAATCGACTTCCT-1	0	Villus/Middle
ACGATACCTATCCTGA-1	0	Villus/Middle
ACGCATTCGTGAGTAC-1	0	Villus/Middle
ACGTAGATTGCTGATG-1	0	Villus/Middle
ACTCTTCAGCTCCCGC-1	0	Villus/Middle
ACTGTCCAGGATTATA-1	0	Villus/Middle
AGATAACTTCAGGGCC-1	0	Villus/Middle
AGCACTACCGGCCTGT-1	0	Villus/Middle
AGGGACCGGCTGCGTT-1	0	Villus/Middle
AGGGTGCTCTCGAGGG-1	0	Villus/Middle
AGGGTTTAGTTCGGGA-1	0	Villus/Middle
AGGTATAATTGATAGT-1	0	Villus/Middle
AGTGATTCAAGCAGGA-1	0	Villus/Middle
ATAAGTAGGGCGACTC-1	0	Villus/Middle
ATACGGTGAAGATGCA-1	0	Villus/Middle
ATAGACGAAGAGAAAG-1	0	Villus/Middle
ATATGTCTCCCTAGCC-1	0.693147	Villus/Middle
ATCAATCTGGGCTGCA-1	0	Villus/Middle
ATCGGTTACCTAGTAA-1	0	Villus/Middle
ATGGCAGCCGAGAAAC-1	0.693147	Villus/Middle
ATGTTCGTCGACCCAC-1	0	Villus/Middle
ATTGTACAACTCGGCT-1	0	Villus/Middle
CAAGCAACGTCGGAGT-1	0	Villus/Middle
CACACGCGCTGTCTTA-1	0	Villus/Middle
CACCCAAATCTTATGT-1	0	Villus/Middle
CACGAAAGTTAGTCCC-1	0	Villus/Middle
CAGCTCACTGAGACAT-1	0	Villus/Middle
CAGCTTAGTAGGTAGC-1	0	Villus/Middle
CAGGACAGCTGCCCTT-1	0	Villus/Middle
CCAAGCGTAACTCGTA-1	0	Villus/Middle
CCACGGTGCCCGGTAG-1	0	Villus/Middle
CCATTAGCGATAATCC-1	0	Villus/Middle
CCATTCCCTGCCCACA-1	1.38629	Villus/Middle
CCCAAACATGCTGCTC-1	0	Villus/Middle
CCCTGCGCTACGCATA-1	0	Villus/Middle
CCGACAAAGGGAGTGC-1	0	Villus/Middle
CCGGCACGACCGTTTC-1	0	Villus/Middle
CCGGGCGGTCTCGTCA-1	0	Villus/Middle
CCGTAAGTTGGTCCCA-1	0	Villus/Middle
CCGTGAGGCATTCATG-1	0.693147	Villus/Middle
CCTCCGACAATTCAAG-1	0	Villus/Middle
CCTGTCCCTCACGTTA-1	0	Villus/Middle
CCTGTGAAACCGTAAC-1	0	Villus/Middle
CGAAGACGGTGAGTGC-1	0	Villus/Middle
CGAAGTTGCTCTGTGT-1	0	Villus/Middle
CGCCGACTATTCGCTA-1	0	Villus/Middle
CGCTCTCCGTAGATTA-1	0	Villus/Middle
CGGGCAGCTAAACCGC-1	0	Villus/Middle
CGTATTAAGAGATCTA-1	0	Villus/Middle
CGTCGGATAGTGTTGA-1	0	Villus/Middle
CTAGGTCTGAAGGAAT-1	0	Villus/Middle
CTCTCACAATCGATGA-1	0	Villus/Middle
CTCTGGACGCCTGGTG-1	0	Villus/Middle
CTTTGGCTTTAGTAAA-1	0	Villus/Middle
GAAATATCACCATCAG-1	0	Villus/Middle
GAACGTTAGGAAGACG-1	0	Villus/Middle
GACCGACTGAAGCGTC-1	0	Villus/Middle
GATATTGAGATTGGCG-1	0	Villus/Middle
GATCCGAATATAAGTG-1	0.693147	Villus/Middle
GCACACGCCCATGGTC-1	0	Villus/Middle
GCAGCCTATATCACAT-1	0.693147	Villus/Middle
GCGTGGTACTGGGTTA-1	0	Villus/Middle
GCTTACGTAGTTAGTA-1	0	Villus/Middle
GGACAAGTTGCAGTGA-1	0	Villus/Middle
GGAGGGCTTGGTTGGC-1	0	Villus/Middle
GGATCCGGAATATACT-1	1.09861	Villus/Middle
GGCAGAGAGATCGGGA-1	0	Villus/Middle
GGCCCGGAGCATGTCT-1	0	Villus/Middle
GGCGGAGTAATATTAG-1	0	Villus/Middle
GGCTATTAAGTTGTAT-1	0	Villus/Middle
GGGACTGCATAGATAG-1	0	Villus/Middle
GGGAGAACTCACAGTA-1	0	Villus/Middle
GGGAGTTAATGAGGCG-1	0	Villus/Middle
GGGCCCTTATCTATAC-1	0	Villus/Middle
GGGCTGCCTAGGGCGA-1	0	Villus/Middle
GGTATGAAAGAACTGA-1	0	Villus/Middle
GGTATTGCCGAGTTTA-1	0.693147	Villus/Middle
GGTTGTGTAGCCTGGC-1	0	Villus/Middle
GGTTTCAATCGGTCAG-1	0	Villus/Middle
GTACTGGAGTTAGACC-1	0	Villus/Middle
GTCCCAACGTAAAGTA-1	0.693147	Villus/Middle
GTCGGATATCTCAGAC-1	0	Villus/Middle
GTGAGCGTGCTGCACT-1	0	Villus/Middle
GTGTGAATAACTTAGG-1	0	Villus/Middle
GTTAAGTTAGAGTGGG-1	0	Villus/Middle
GTTCACAGGAGTCTAG-1	0	Villus/Middle
TAAGGGCTGGGAGAGG-1	0	Villus/Middle
TAGCCGGCGGTCAGCG-1	0	Villus/Middle
TAGCGTCGAATATTGA-1	0	Villus/Middle
TATCTAGCCTAAAGGA-1	0	Villus/Middle
TATGGGTACGTATCGT-1	0.693147	Villus/Middle
TATTGACATTTCTGCC-1	0	Villus/Middle
TCACAGGTTATTGGGC-1	0	Villus/Middle
TCACGCATTGTAGATC-1	0	Villus/Middle
TCATTTAAGTCTCCGA-1	0	Villus/Middle
TCCCTGGCTCGCTGGA-1	0.693147	Villus/Middle
TCCGAACTTGGCTTAC-1	0	Villus/Middle
TCCGATTACATTGCCG-1	0	Villus/Middle
TCCGCGGCAGCATCTG-1	0	Villus/Middle
TCGGACGCCCAGCCCA-1	1.09861	Villus/Middle
TCGGAGTACATGAGTA-1	0	Villus/Middle
TCTGAATTCCGTACAA-1	0	Villus/Middle
TCTGATTGGAAATGGA-1	0	Villus/Middle
TCTGGCCGTTCAAGTT-1	0	Villus/Middle
TCTGGCGCAAGCCGGG-1	0	Villus/Middle
TCTTCGATACCAATAA-1	0	Villus/Middle
TCTTGATGCGTAGCGA-1	0	Villus/Middle
TCTTTAAGACTATGAA-1	0	Villus/Middle
TGACATCGAGCGGACC-1	0	Villus/Middle
TGACCCACGTTAGACA-1	0	Villus/Middle
TGTAGGAGAAATTTCC-1	0	Villus/Middle
TGTTCTTCCATTGACT-1	0.693147	Villus/Middle
TTAACGTTAAAGCCTG-1	0.693147	Villus/Middle
TTACGGATGGTTCGAG-1	0	Villus/Middle
TTACTATCGGCTTCTC-1	0	Villus/Middle
TTAGTAGGGCGGCGGG-1	0	Villus/Middle
TTCTAACCGAAGCTTA-1	0	Villus/Middle
TTCTGCGAGCGCCCTT-1	0	Villus/Middle
TTGCTGATCATGTTCG-1	0	Villus/Middle
TTGGCGATCCGAATAT-1	0	Villus/Middle
AATGGTTCTCACAAGC-1	0	Villus/Middle
ACACCCGAGAAATCCG-1	0	Villus/Middle
AGTCCCTCGCAGAAAG-1	0	Villus/Middle
CAGTAGATGATGTCCG-1	0	Villus/Middle
CGCTATTCAATGTATG-1	0	Villus/Middle
CTGTTCACTGCCTGTG-1	0.693147	Villus/Middle
CTTCATAGCTCAAGAA-1	0.693147	Villus/Middle
GAAGCCGGGTAAGCTC-1	0	Villus/Middle
GATGGCGCACACATTA-1	0.693147	Villus/Middle
GCGATGTCTGTGCTTG-1	0	Villus/Middle
GCTGCGCCTCCCACGT-1	0.693147	Villus/Middle
GGATTCAGTACGGTGG-1	0.693147	Villus/Middle
GGCCACACGAAAGCCT-1	0	Villus/Middle
TATCAAAGGTCTGTAA-1	0.693147	Villus/Middle
TCAGGGCGACTTCCTT-1	0.693147	Villus/Middle
TCTGCAGATTCGAGTC-1	0	Villus/Middle
TCTTAACTCGGATGTA-1	0	Villus/Middle
TGGGTTCCCGGACGGA-1	0	Villus/Middle
TTGTCGTTCAGTTACC-1	0.693147	Villus/Middle
TTGTGGTATAGGTATG-1	0.693147	Villus/Middle

## Sheet: villus-top
	Bcl11b	Site
AAACCCGAACGAAATC-1	0	Villus/Top
AAAGTGTGATTTATCT-1	0	Villus/Top
AAATTTGCGGGTGTGG-1	0	Villus/Top
AACGTACTGTGGGTAC-1	0	Villus/Top
ACCACGTGCAGCTATA-1	0	Villus/Top
ACTCCCTAGAATAGTA-1	0	Villus/Top
AGAAGGTTGTAGGTCG-1	0	Villus/Top
AGATACCAATAGAACC-1	0	Villus/Top
AGATACTCAAGATCGA-1	0	Villus/Top
AGATATAATACGACTA-1	0	Villus/Top
AGCAGAAGGAGAAAGA-1	0	Villus/Top
AGCCAAGCTTTGTGTC-1	0	Villus/Top
AGCGATGCGCCTAATA-1	0	Villus/Top
AGGCCCTAGAACGCCA-1	0	Villus/Top
AGGGCGAGCAGCTGAT-1	0	Villus/Top
AGGGTGCCGTTCTTTA-1	0	Villus/Top
AGGTGGTGACCTTCGC-1	0	Villus/Top
AGTGCGTAGCTCGTAA-1	0	Villus/Top
AGTTTGGCCAGACCTA-1	0	Villus/Top
ATAATAGCTGTTGAAT-1	0	Villus/Top
ATAATTAGCTAAGTAG-1	0.693147	Villus/Top
ATATACGCTCGTGACG-1	0	Villus/Top
ATCATAGCCCTATGTA-1	0	Villus/Top
CAAACGAGTATCGCAG-1	0	Villus/Top
CAAACTCGCGACGCCG-1	0	Villus/Top
CAAATCTCTCACAAGG-1	0	Villus/Top
CACTCGAGCTGAACAA-1	0.693147	Villus/Top
CATAAGCTCTCCGTCT-1	0	Villus/Top
CATACGAACTAGCTGG-1	0	Villus/Top
CATCTAGTGAAGGGAA-1	0	Villus/Top
CCAGTCAAATCTCTTA-1	0	Villus/Top
CCCTTTAATGGAGTTC-1	0	Villus/Top
CCGAACACTGGGCCTC-1	0	Villus/Top
CCGCACACGAACGTGT-1	0	Villus/Top
CCGCCGTTGAGGATAA-1	0	Villus/Top
CCGCTCTTCCGAACTA-1	0	Villus/Top
CCGTGTTAAATTCCAT-1	0	Villus/Top
CCTTCTCAGCGTTCCT-1	0	Villus/Top
CGAGGGTATCCAGGTG-1	0	Villus/Top
CGCCTTTAGCATGCTC-1	0	Villus/Top
CGTGTATGGGAGCTGA-1	0	Villus/Top
CGTTCAGACCCGCGAA-1	0	Villus/Top
CGTTGTCGGCAATTGA-1	0	Villus/Top
CTCAAACCACTGCCCG-1	0	Villus/Top
CTCTACACTGGCGATT-1	0	Villus/Top
CTCTATTTGGCTGCAG-1	0	Villus/Top
CTGGCTGATTCATCCT-1	0	Villus/Top
CTGGTTTCGAGCAAGA-1	0	Villus/Top
CTGTTACCCAATCTAG-1	0	Villus/Top
CTTATGCGCTCAGGGC-1	0	Villus/Top
CTTCTATGTTGAAGTA-1	0	Villus/Top
GAACCTCGACCTACAC-1	0	Villus/Top
GAATTCACCCGGGTGT-1	0	Villus/Top
GAGGCCTGTTGATACA-1	0	Villus/Top
GATAGGTAACGTTGAC-1	0	Villus/Top
GCAAATGAGGACACTT-1	0	Villus/Top
GCACGTGGTTTACTTA-1	0	Villus/Top
GCATGGGTACTGACGC-1	0	Villus/Top
GCGACGATAGTTGTAC-1	0	Villus/Top
GCGCTCGATCACCTGT-1	0	Villus/Top
GCTACAATCGAGGATA-1	0	Villus/Top
GCTCTTTCCGCTAGTG-1	0.693147	Villus/Top
GGACTCGTGAGTGGTC-1	0	Villus/Top
GGATCTTACTGCCCTT-1	0	Villus/Top
GGCGCGTTCGAGTTTA-1	0	Villus/Top
GGGAAGACGGTCTGTC-1	0	Villus/Top
GGGATGGTCGTAACCG-1	0	Villus/Top
GGTAAACTCTGCGCTG-1	0	Villus/Top
GGTCAGTGGGTCCCAC-1	0	Villus/Top
GGTCTCCGTCCAGGTT-1	0	Villus/Top
GTATTCTGAGAAACGA-1	0	Villus/Top
GTGACAGCTTCCCACT-1	0	Villus/Top
GTGATCAAGCGTGCAC-1	0	Villus/Top
GTGATTCGCCGCTCAA-1	0	Villus/Top
GTGGACCAACCCGATT-1	0	Villus/Top
GTTATATTATCTCCCT-1	0	Villus/Top
GTTTACGTTCCATCTG-1	0	Villus/Top
TAAGCGCGAATCAAAT-1	0	Villus/Top
TAAGGCTGAATCCCTC-1	0	Villus/Top
TAATTACGTCAGTAGA-1	0	Villus/Top
TAATTTCCGTCCAGTA-1	0	Villus/Top
TACCGGCTCACTGCCC-1	0	Villus/Top
TACCTCCACACCAATG-1	0	Villus/Top
TACGCCGCCTCAGAAG-1	0.693147	Villus/Top
TAGAGATCATGCAACT-1	0	Villus/Top
TAGCTGATGTGAAGCG-1	0	Villus/Top
TAGGCCTATATAGTCT-1	0	Villus/Top
TCACAGGGAATCGCAA-1	0	Villus/Top
TCAGACGCTATAGAAG-1	0	Villus/Top
TCAGTAGGGACTATAA-1	0	Villus/Top
TCATATGAGCTTTGTT-1	0	Villus/Top
TCCGCTGTCATCCCGG-1	0	Villus/Top
TCCTACATCCACGGCC-1	0.693147	Villus/Top
TCCTTCAATCCCTACG-1	0	Villus/Top
TCGTGTACTATGGATG-1	0	Villus/Top
TCGTGTCACGCTGACA-1	0	Villus/Top
TCTAGCAATCTCCGCC-1	0	Villus/Top
TCTAGCATGCCCAGAA-1	0	Villus/Top
TCTATAGGTGGGTAAT-1	0	Villus/Top
TCTCGACGTATCGCCG-1	0	Villus/Top
TGACGAATATTTCCCT-1	0	Villus/Top
TGAGTAAATTAGCGTA-1	0.693147	Villus/Top
TGCAGCTACGTACTTC-1	0	Villus/Top
TGCTCCACAGTTCTTA-1	0	Villus/Top
TGCTCTTGAGAGTTTG-1	0	Villus/Top
TGGTCGTGCAAGGCAA-1	0	Villus/Top
TGTGGCGGGCTTCTGG-1	0	Villus/Top
TTAGAGTTTAGAAGGA-1	0	Villus/Top
TTCTTGAGCCGCGCTA-1	0	Villus/Top
TTGATTAGCTGTTTCT-1	0	Villus/Top
TTGGATATCGTCTACG-1	0	Villus/Top
TTGGCTCAATATGTGT-1	0.693147	Villus/Top
TTGTAAGGACCTAAGT-1	0	Villus/Top
TTGTGAGGCATGACGC-1	0	Villus/Top
TTGTTTCCATACAACT-1	0	Villus/Top
AAATTAATAAGCGCGA-1	0	Villus/Top
AACTTTACGGGAGCTT-1	0	Villus/Top
AATCTGCGTTGGGACG-1	0	Villus/Top
ACAATTTAGGAGGCTC-1	0	Villus/Top
ACATCAGCTGGGACGC-1	0	Villus/Top
ACGAAATGGGCGGCAC-1	0	Villus/Top
AGCACTTAAGGACGCC-1	0	Villus/Top
ATATTTAACCCTCAAG-1	0	Villus/Top
ATGAAGTGGACCCAGC-1	0	Villus/Top
ATGCCGGTCTTGCATA-1	0	Villus/Top
ATGGCGGAATAGTCGC-1	0	Villus/Top
ATTGAAGATCTTAGTG-1	0	Villus/Top
ATTGATGAGTCCTAAC-1	0	Villus/Top
ATTTACAGTTTACTGG-1	0	Villus/Top
CAAACGGTCGCACTTT-1	0	Villus/Top
CACAGCACCCACGGCA-1	0	Villus/Top
CACGCAGCGAGGCTTT-1	0	Villus/Top
CACGGGATTGAGGGTT-1	0	Villus/Top
CCAACGATGCACTGAT-1	0	Villus/Top
CCATACTCGCCTCTCC-1	0	Villus/Top
CCATGGCCCTTGTACC-1	0	Villus/Top
CCCTGAAATGAGTTGA-1	0	Villus/Top
CCGCGGGTACGAAGAA-1	0	Villus/Top
CCTCGGATGCTACCTG-1	0	Villus/Top
CCTGCGTTCTACGCTT-1	0	Villus/Top
CGCTTTCTTGCATTCG-1	0	Villus/Top
CGGAGTTTGAGAGACA-1	0	Villus/Top
CGGCAGGGTCGGGTTG-1	0	Villus/Top
CGGGTGTACCCATTTA-1	0	Villus/Top
CTCACCAGTACAAGTG-1	0	Villus/Top
CTGATAGTGTATCTCA-1	0	Villus/Top
CTGCCCACGAAGCGTT-1	0	Villus/Top
CTGCGGGTGAAATGTT-1	0	Villus/Top
CTTACACGGTATTCCA-1	0	Villus/Top
CTTTGGCGCTTTATAC-1	0	Villus/Top
GAACGTCTCATGGTCG-1	0	Villus/Top
GACACAAGGGAAGAAA-1	0.693147	Villus/Top
GAGAATCTCACGATCA-1	0.693147	Villus/Top
GAGATCTGTCACTCCG-1	0	Villus/Top
GCAACCCAAGTTGTTT-1	0	Villus/Top
GCGTAAATGGCCATAA-1	0	Villus/Top
GCGTTATATTTGGAAC-1	0	Villus/Top
GCTGCTCTCCGGACAC-1	0	Villus/Top
GCTTTCAGAGGAGGTG-1	0	Villus/Top
GGAATGCGCTAGCGTG-1	0	Villus/Top
GGCGGTAGGATCATTG-1	0.693147	Villus/Top
GGCGTCCTATCCGCTG-1	0	Villus/Top
GGGCGCAGCGTTACTC-1	0	Villus/Top
GGTCGGCCAGGAGCTT-1	0	Villus/Top
GTCATTGCATTGACCC-1	0	Villus/Top
GTCCGAGAGCAATCAT-1	0	Villus/Top
GTTGGATTGAGAACAC-1	0	Villus/Top
TAACCTACCGTCCGAG-1	0	Villus/Top
TACAAGTCTCGTGCAT-1	0	Villus/Top
TACCGCGGACTTGCAG-1	0	Villus/Top
TACGCTATAGAAACCT-1	0	Villus/Top
TAGACGCCCGTACCGG-1	0	Villus/Top
TAGATTCCTGGTTATT-1	0	Villus/Top
TCAAACTTAGATTGTT-1	0	Villus/Top
TCAACTAACGTATAAC-1	0	Villus/Top
TCAAGAAATACTAGCT-1	0	Villus/Top
TCAGCAAATGCATCTC-1	0	Villus/Top
TCAGGTTCTTTGAGAA-1	0	Villus/Top
TCCACAATGGTTTACG-1	0	Villus/Top
TCCACTTTATCTAGGT-1	1.09861	Villus/Top
TCCAGGCGAGTACGGT-1	0.693147	Villus/Top
TCTGATCGGGTGCTAG-1	0	Villus/Top
TCTGTGCCATCATAGT-1	0	Villus/Top
TCTTTAGCAGGCGAAC-1	0	Villus/Top
TGATTCGTCTATCACT-1	0	Villus/Top
TGCCGAAAGCGTATTC-1	0	Villus/Top
TGTGTTCGTATCCAAG-1	0	Villus/Top
TTAGCTCTGTAATCCG-1	0	Villus/Top
TTGTTGTGTGTCAAGA-1	0.693147	Villus/Top
AATAGTCGCGAGTCGG-1	0	Villus/Top
AATCTATGCCGGAGCC-1	0.693147	Villus/Top
AATGATGCGACTCCTG-1	0	Villus/Top
AGATGACTCGCCCACG-1	0.693147	Villus/Top
AGCCACTCCCGTGCTT-1	0	Villus/Top
AGCGCGGGTGCCAATG-1	0	Villus/Top
AGTGGCGGCAATTTGA-1	0	Villus/Top
ATAGGCTAGCTTCGCA-1	0	Villus/Top
ATTAACACCTGAGATA-1	0.693147	Villus/Top
ATTAATACTACGCGGG-1	1.09861	Villus/Top
ATTAATGAACCAGTCG-1	0	Villus/Top
ATTAGATTCCTCAGCA-1	0.693147	Villus/Top
ATTATGCCATAGGGAG-1	0	Villus/Top
CACTGTCCAAGTGAGA-1	0	Villus/Top
CAGCCTCCTGCAGAGG-1	0	Villus/Top
CAGTCGAGGATGCAAT-1	0	Villus/Top
CATAGTAGCATAGTAG-1	0.693147	Villus/Top
CCAATTGAATGTTAAT-1	0.693147	Villus/Top
CCCGCCATGCTCCCGT-1	0.693147	Villus/Top
CGTACCTGATAGGCCT-1	0	Villus/Top
CGTATTGTTTCCTAAT-1	0	Villus/Top
CTCATTTGATGGGCGG-1	0	Villus/Top
CTCTCGCTGTACTATG-1	0	Villus/Top
CTGTCAAATGGCTCGG-1	0	Villus/Top
CTTAGGTCCCAATCGT-1	0	Villus/Top
CTTGTACTTGTTGACT-1	0.693147	Villus/Top
GAAATCTGACCAAGTT-1	0	Villus/Top
GCCAATAGGGCATCTC-1	0	Villus/Top
GCTATCGCGGCGCAAC-1	0	Villus/Top
GGGTCGTGGCAAGTGT-1	0	Villus/Top
GGTACACCAGATTTAT-1	0	Villus/Top
GGTTTAATTGAGCAGG-1	0	Villus/Top
GTACGAGATTGCGACA-1	0	Villus/Top
GTATTAAGGCGTCTAA-1	0.693147	Villus/Top
TAACTCCATGGAGGCT-1	0.693147	Villus/Top
TAGGCATGTTACGCCA-1	0	Villus/Top
TATCACCCAACCGACC-1	1.09861	Villus/Top
TATGATCCGGCACGCC-1	0.693147	Villus/Top
TCCCGTCAGTCCCGCA-1	0.693147	Villus/Top
TCTATCGGTCGCAACA-1	0	Villus/Top
TGCGGAGTAAAGGTGC-1	0	Villus/Top
TGGAACCACTGACACA-1	0	Villus/Top
TGGTTAAGGGCGCTGG-1	0	Villus/Top
TTATCTGTATCATAAC-1	0.693147	Villus/Top
TTCAACGACCCGACCG-1	0	Villus/Top
TTCCTCGAGGGTGTCT-1	0	Villus/Top
TTGATGTGTAGTCCCG-1	0.693147	Villus/Top
TTGCGCTCTCTCGCTT-1	0	Villus/Top
TTGCTCCCATACCGGA-1	0	Villus/Top
TTGTTCTAGATACGCT-1	0	Villus/Top
