# Supplementary material for: BMP suppresses Wnt signaling via the Bcl11b-regulated NuRD complex to maintain intestinal stem cells
Source: EMBO J. 2024 Oct 21;43(23):6032–51. doi: 10.1038/s44318-024-00276-1 (PMC11612440; doi:10.1038/s44318-024-00276-1)
Supplement: Supplementary file 6 — Source data Fig. 1 [file 44318_2024_276_MOESM6_ESM.zip › Figure 1/1F/source data of 1F.xlsx]

## Sheet: Sheet1
	mRNA level in GFP high				mRNA level in GFP low				mRNA level in villus
Lgr5	1.06426	0.98045	1.01151	0.943776	0.159303	0.14078	0.135985	0.064325	0.003432	0.004206	0.006976	0.002974
Olfm4	1.0743	0.947195	1.00468	0.973824	0.235435	0.231123	0.207579	0.145767	0.00095	0.002681	0.004603	0.001167
Ascl2	1.03696	1.03576	0.930253	0.997021	0.228832	0.244973	0.302644	0.174427	0.00948	0.011563	0.008064	0.007898
Bcl11b	0.93268	0.973411	1.03607	1.05784	0.626819	0.368854	0.344153	0.419319	0.05789	0.104106	0.10483	0.052053
