# Supplementary material for: BMP suppresses Wnt signaling via the Bcl11b-regulated NuRD complex to maintain intestinal stem cells
Source: EMBO J. 2024 Oct 21;43(23):6032–51. doi: 10.1038/s44318-024-00276-1 (PMC11612440; doi:10.1038/s44318-024-00276-1)
Supplement: Supplementary file 6 — Source data Fig. 1 [file 44318_2024_276_MOESM6_ESM.zip › Figure 1/1G/Source data of 1G.xlsx]

## Sheet: Sheet1
	Relative BCL11B level in Control	Relative BCL11B level in Alk3 cKO
	0.975157	2.00002
	0.821448	1.82902
	0.999542	1.92065
	1.32693	1.96108
	1.12661	2.12636
	0.994367	2.21678
	0.808144	2.3451
	0.748919	2.04431
	0.858373	2.01947
	0.795604	2.15905
	1.0547	1.85875
	0.820649	2.2065
	0.723422	2.21914
	0.76059	2.58589
	0.847397	2.22887
	0.845764	2.16995
	0.823637	2.01176
	0.975678	2.32523
	1.09927	2.15516
	1.27445	2.2042
	1.53077	2.22515
	1.39877
	1.38981
