# Supplementary material for: BMP suppresses Wnt signaling via the Bcl11b-regulated NuRD complex to maintain intestinal stem cells
Source: EMBO J. 2024 Oct 21;43(23):6032–51. doi: 10.1038/s44318-024-00276-1 (PMC11612440; doi:10.1038/s44318-024-00276-1)
Supplement: Supplementary file 6 — Source data Fig. 1 [file 44318_2024_276_MOESM6_ESM.zip › Figure 1/1H/Source data of 1H.xlsx]

## Sheet: Sheet1
	Fold Enrichment in IgG			Fold Enrichment in Smad1			Fold Enrichment in Smad4
negative region	1.33	0.95	0.79	2.08	1.52	1.52	1.84	1.72	2.01
Bcl11b-1	0.8	0.83	1.51	26.23	24.99	28.31	13.39	11.74	12.32
Bcl11b-2	0.98	1.01	1	15.31	18.21	20.07	8.5	8.98	8.44
