# Supplementary material for: BMP suppresses Wnt signaling via the Bcl11b-regulated NuRD complex to maintain intestinal stem cells
Source: EMBO J. 2024 Oct 21;43(23):6032–51. doi: 10.1038/s44318-024-00276-1 (PMC11612440; doi:10.1038/s44318-024-00276-1)
Supplement: Supplementary file 7 — Source data Fig. 2 [file 44318_2024_276_MOESM7_ESM.zip]

Archive with 37 entries (26 files):
- Figure 2/
- Figure 2/2A/
- Figure 2/2A/source data of 2A.xlsx
- Figure 2/2B/
- Figure 2/2B/source data of 2B.xlsx
- Figure 2/2C/
- Figure 2/2C/source data of 2C.xlsx
- Figure 2/2D/
- Figure 2/2D/Bcl11B cKO-4OHT-1-representive.fcs
- Figure 2/2D/Bcl11B cKO-4OHT-2.fcs
- Figure 2/2D/Bcl11B cKO-4OHT-3.fcs
- Figure 2/2D/Bcl11B cKO-EtOH-1-representive.fcs
- Figure 2/2D/Bcl11B cKO-EtOH-2.fcs
- Figure 2/2D/Bcl11b cKO-EtOH-3.fcs
- Figure 2/2D/Control-4OHT-1-representive.fcs
- Figure 2/2D/Control-4OHT-2.fcs
- Figure 2/2D/Control-4OHT-3.fcs
- Figure 2/2D/Control-EtOH-1-representive.fcs
- Figure 2/2D/Control-EtOH-2.fcs
- Figure 2/2D/Control-EtOH-3.fcs
- Figure 2/2D/FACS-Bcl cKO-ETOH-1-representive.JPG
- Figure 2/2D/FACS-Bcl KO-4OHT-1-representive.JPG
- Figure 2/2D/FACS-control-4OHT-1--representive.JPG
- Figure 2/2D/FACS-control-ETOH-1-representive.JPG
- Figure 2/2D/source data of 2D.xlsx
- Figure 2/2E/
- Figure 2/2E/source data of 2E.xlsx
- Figure 2/2F/
- Figure 2/2F/source data of 2F.xlsx
- Figure 2/2G/
- Figure 2/2G/source data of 2G.xlsx
- Figure 2/2H/
- Figure 2/2H/source data of 2H.xlsx
- Figure 2/2I/
- Figure 2/2I/source data of 2I.xlsx
- Figure 2/2J/
- Figure 2/2J/source data of 2J.xlsx
