# Supplementary material for: BMP suppresses Wnt signaling via the Bcl11b-regulated NuRD complex to maintain intestinal stem cells
Source: EMBO J. 2024 Oct 21;43(23):6032–51. doi: 10.1038/s44318-024-00276-1 (PMC11612440; doi:10.1038/s44318-024-00276-1)
Supplement: Supplementary file 7 — Source data Fig. 2 [file 44318_2024_276_MOESM7_ESM.zip › Figure 2/2A/source data of 2A.xlsx]

## Sheet: Sheet1
	GFP+ Crypt in control (%)	GFP+ Crypt in Bcl11b cKO (%)
	60	0
	73.913	5
	60	0
	63.6364	0
	64	11.1111
	70	0
	88.8889	5.2632
	47.3684	17.6471
	68.4211	0
	50	13.3333
	56.25	8.3333
	57.1429	26.6667
	58.8235	7.6923
	58.8235	5.2632
	41.6667	17.6471
	61.5385	5.5556
	50	4.7619
	50	0
	77.7778	5.8824
	42.1053	0
	66.6667	0
	76.4706	8.3333
	36.8421	6.25
	66.6667	0
	48	7.6923
	55	15
	55.5556	0
	82.3529	23.5294
	66.6667	11.1111
	44	31.5789
	68.75	9.0909
		21.7391
		17.3913
		15
		0
		0
		11.7647
		12.5
		0
		20
		46.6667
		40
		25
		11.7647
		0
		17.6471
