# Supplementary material for: BMP suppresses Wnt signaling via the Bcl11b-regulated NuRD complex to maintain intestinal stem cells
Source: EMBO J. 2024 Oct 21;43(23):6032–51. doi: 10.1038/s44318-024-00276-1 (PMC11612440; doi:10.1038/s44318-024-00276-1)
Supplement: Supplementary file 7 — Source data Fig. 2 [file 44318_2024_276_MOESM7_ESM.zip › Figure 2/2B/source data of 2B.xlsx]

## Sheet: Sheet1
	mRNA level in Control				mRNA level in Bcl11b cKO
Lgr5	1	1.46409	0.771105	0.787308	0.376312	0.528509	0.545254	0.441351
Olfm4	1	1.31951	1.07177	0.989657	0.221442	0.276433	0.255253	0.173139
Smoc2	1	1.01045	1.08674	1.01748	0.48971	0.505226	0.554785	0.445964
Sox4	1	1.23114	0.694959	0.635075	0.195467	0.282241	0.349896	0.368567
Pdgfa	1	1.26576	0.837987	0.861546	0.247414	0.259715	0.320856	0.32197
Cdk6	1	1.25701	0.885768	0.737135	0.482968	0.528509	0.662044	0.604997
Cdca7	1	1.02456	1.07923	1.12506	0.48971	0.51943	0.535887	0.466516
Pla2g4a	1	1.47427	0.72951	0.952638	0.22688	0.227667	0.231647	0.262429
Agr3	1	0.939523	1.10573	1.12117	0.32197	0.441351	0.423373	0.189465
Clca4	1	1.11342	0.920188	0.80107	0.170164	0.213899	0.250868	0.313166
Rnf32	1	1.16878	0.721965	0.942785	0.342696	0.464902	0.429283	0.521233
Dtx4	1	0.97942	1.09809	1.07549	0.50874	0.514057	0.528509	0.493116
Bcl11b	1	1.13682	0.650671	0.659754	0.01278	0.011679	0.009855	0.018841
