# Supplementary material for: BMP suppresses Wnt signaling via the Bcl11b-regulated NuRD complex to maintain intestinal stem cells
Source: EMBO J. 2024 Oct 21;43(23):6032–51. doi: 10.1038/s44318-024-00276-1 (PMC11612440; doi:10.1038/s44318-024-00276-1)
Supplement: Supplementary file 7 — Source data Fig. 2 [file 44318_2024_276_MOESM7_ESM.zip › Figure 2/2C/source data of 2C.xlsx]

## Sheet: Sheet1
	Budding number/ Organoid in control+EtOH	Budding number/ Organoid in control+4-OHT	Budding number/ Organoid in Bcl11b cKO+EtOH	Budding number/ Organoid in Bcl11b cKO+4-OHT
	7	6	3	0
	6	5	8	3
	5	7	7	2
	8	8	6	0
	5	3	5	4
	4	5	7	1
	6	6	3	2
	3	4	5	3
	5	3	9	2
	6	4	8	0
	5	6	3	2
	4	4	4	3
	6	3	4	1
	6	6	6	1
	7	8	3	3
	8	6	9	4
	4	2	5	2
	5	5	5	3
	7	2	2	2
	5	3	5	1
	2	6	6	1
	9	4	4	2
	4	5	5	4
	2	3	8	5
	8	4	4	2
	4	4	10	6
	6	5	4	4
	3	7	2	3
	5	4	4	1
	6	6	6	2
	4	7	7	6
	3	3	7	4
	5	5	4	2
	6	4	5	4
	7	5	7	2
	4	6	3	1
	3	8	2	1
	6	5	4	2
	4	6	9	0
	4	9	8	3
	5	8	7	4
	4	4	6	4
	6	2	3	2
	3	3	4	1
	6	4	6	3
	5	6	7	4
	6	5	4	2
	4	4	8	1
	7	5	3	3
	6	6	5	2
	4	5	4	4
	6	4	4	2
	3	6	8	3
	4	6	8	6
	4	4	5	2
	9	6	7	3
	7	10	4	1
	8	7	7	2
	4	6	5	1
	5	5	4	2
	3	6	4	4
	5	4	6	5
	6	3	3	2
	4	8	4	2
	5	5	7	2
	6	9	5	1
	5	8	4	4
	4	7	2	2
	7	3	5	4
	7	6	7	4
	4	4	3	3
	7	3	3	2
	6	5	6	1
	5	4	4	3
	6	6	3	2
