# Supplementary material for: BMP suppresses Wnt signaling via the Bcl11b-regulated NuRD complex to maintain intestinal stem cells
Source: EMBO J. 2024 Oct 21;43(23):6032–51. doi: 10.1038/s44318-024-00276-1 (PMC11612440; doi:10.1038/s44318-024-00276-1)
Supplement: Supplementary file 7 — Source data Fig. 2 [file 44318_2024_276_MOESM7_ESM.zip › Figure 2/2D/source data of 2D.xlsx]

## Sheet: Sheet1
	GFP+ cells (%) in control+EtOH	GFP+ cells (%) in control+4-OHT	GFP+ cells (%) in Bcl11b cKO+EtOH	GFP+ cells (%) in Bcl11b cKO+4-OHT
	17.41	17.69	14.52	5.71
	16.12	12.24	11.7	5.05
	13.85	16.76	19.18	3.19
