# Supplementary material for: BMP suppresses Wnt signaling via the Bcl11b-regulated NuRD complex to maintain intestinal stem cells
Source: EMBO J. 2024 Oct 21;43(23):6032–51. doi: 10.1038/s44318-024-00276-1 (PMC11612440; doi:10.1038/s44318-024-00276-1)
Supplement: Supplementary file 7 — Source data Fig. 2 [file 44318_2024_276_MOESM7_ESM.zip › Figure 2/2E/source data of 2E.xlsx]

## Sheet: Sheet1
	Survive organoid number in control+EtOH	Survive organoid number in control+4-OHT	Survive organoid number in Bcl11b cKO+EtOH	Survive organoid number in Bcl11b cKO+4-OHT
	220	192	184	76
	233	213	198	81
	226	238	214	62
