# Supplementary material for: BMP suppresses Wnt signaling via the Bcl11b-regulated NuRD complex to maintain intestinal stem cells
Source: EMBO J. 2024 Oct 21;43(23):6032–51. doi: 10.1038/s44318-024-00276-1 (PMC11612440; doi:10.1038/s44318-024-00276-1)
Supplement: Supplementary file 7 — Source data Fig. 2 [file 44318_2024_276_MOESM7_ESM.zip › Figure 2/2F/source data of 2F.xlsx]

## Sheet: Sheet1
	mRNA level in Control			mRNA level in Bcl11b cKO
Lgr5	1	0.954842	0.907519	0.45376	0.512871	0.420448
Olfm4	1	1.03646	0.913831	0.45376	0.584389	0.41466
Smoc2	1	1.13158	1.02456	0.664343	0.65444	0.687771
Agr3	1	1.08925	1.06069	0.582367	0.694157	0.690159
Pdgfa	1	0.998845	1.05336	0.51943	0.442372	0.505226
Sox4	1	1.01279	1.05336	0.768438	0.621288	0.655197
Sox9	1	1.06314	0.982821	0.657471	0.686977	0.639493
Clca4	1	0.922316	0.972655	0.590496	0.629961	0.659754
Rgmb	1	0.981686	0.942785	0.666649	0.708742	0.666649
Bcl11b	1	1.12896	1.02811	0.015198	0.065079	0.017701
