# Supplementary material for: BMP suppresses Wnt signaling via the Bcl11b-regulated NuRD complex to maintain intestinal stem cells
Source: EMBO J. 2024 Oct 21;43(23):6032–51. doi: 10.1038/s44318-024-00276-1 (PMC11612440; doi:10.1038/s44318-024-00276-1)
Supplement: Supplementary file 7 — Source data Fig. 2 [file 44318_2024_276_MOESM7_ESM.zip › Figure 2/2G/source data of 2G.xlsx]

## Sheet: Sheet1
	Budding number/ organoid in control	Budding number/ organoid in Bcl11b OE
	5	22
	4	14
	2	14
	4	9
	2	26
	1	5
	2	15
	6	3
	6	16
	12	3
	4	5
	6	15
	10	4
	4	9
	6	16
	8	14
	2	15
	8	10
	4	17
	1	21
	1	15
	3	4
	5	9
	8	16
	1	6
	3	5
	4	9
	12	4
	3	12
	8	12
	6	12
	3	8
	4	9
	3	13
	1	8
	5	28
		8
		12
		16
		16
		9
		6
		8
		13
		12
		6
		13
		3
		8
		9
		6
		13
		12
		14
		9
		12
		12
		9
		20
		3
		13
		21
		25
		10
		5
