# Supplementary material for: BMP suppresses Wnt signaling via the Bcl11b-regulated NuRD complex to maintain intestinal stem cells
Source: EMBO J. 2024 Oct 21;43(23):6032–51. doi: 10.1038/s44318-024-00276-1 (PMC11612440; doi:10.1038/s44318-024-00276-1)
Supplement: Supplementary file 7 — Source data Fig. 2 [file 44318_2024_276_MOESM7_ESM.zip › Figure 2/2H/source data of 2H.xlsx]

## Sheet: Sheet1
	Lgr5 mRNA level in control	Lgr5 mRNA level in Bcl11b OE
	1	13.595
	1.6245	13.1319
	1.03168	7.97232
	1	7.26015
	0.635076	6.89237
	0.757858	4.99332
