# Supplementary material for: BMP suppresses Wnt signaling via the Bcl11b-regulated NuRD complex to maintain intestinal stem cells
Source: EMBO J. 2024 Oct 21;43(23):6032–51. doi: 10.1038/s44318-024-00276-1 (PMC11612440; doi:10.1038/s44318-024-00276-1)
Supplement: Supplementary file 7 — Source data Fig. 2 [file 44318_2024_276_MOESM7_ESM.zip › Figure 2/2I/source data of 2I.xlsx]

## Sheet: Sheet1
	Budding number/ organoid in ENR+Control	Budding number/ organoid in ENR+Bcl11b OE	Budding number/ organoid in EN+Control	Budding number/ organoid in EN+Bcl11b OE
	10	17	9	5
	6	5	2	3
	3	19	1	15
	2	10	3	20
	7	1	13	12
	8	11	5	10
	7	17	3	21
	11	24	7	1
	18	4	5	3
	4	20	0	11
	14	14	0	10
	4	13	0	4
	13	8	0	3
	4	22	1	4
	6	13	0	15
	8	8	1	17
	5	11	6	21
	14	8	4	3
	14	8	9	8
	14	1	7	8
	12	19	1	26
	10	21	0	6
	13	17	1	6
	6	10	1	4
	11	10	6	14
	10	13	4	4
	9	13	12	3
	9	4	8	6
	5	13	1	16
	5	13	0	8
	14	7	0	8
	12	8	0	8
	4	10	7	3
	6	6	4	6
	13	14	15	12
	12	18	12	12
	12	4	8	11
	3	17	3	6
	12	6	12	6
	4	29	5	4
	8	13	8	8
	9	16	1	16
	12	12	1	8
	10	12	1	10
	6	4	1	28
	4	1	0	10
	8	13	0	3
	1	4	1	4
	12	10	2	18
	16	13	4	6
	9	16	2	3
	10	13	0	18
	15	14	3	21
	3	12	1	16
	12	19	5	12
	13	15	2	2
	15	12	1	3
	10	12	4	17
	13	12	1	3
	14	15	0	3
	15	12	1	7
	15	16	1	5
	8	9	2	6
	5	9	3	13
	3	21	2	7
	9	4	5	3
	8	10	8	18
	4	7	10	10
	8	10	3	17
	3	15	8	1
	5	11	15	15
	4	11	4	3
	2	16	8	3
	4	12	18	16
	2	18	0	29
	1	18	0	23
	2	16	0	15
	6	16	0	14
	6	10	1	15
	12	12	3	18
	4	11	2	3
	6	6	1	0
	10	11	1	4
	4	14	2	1
	6	10	0	0
	8	15	1	1
	2	9	3	2
	8	3	3	3
	4	16	1	1
	1	6	1	4
	1	20	0	0
	3	22	1	3
	5	14	1	0
	8	14	2	0
	1	9	1	1
	3	26	0	2
	4	5	0	3
	12	15	2	4
	3	3	0	0
	8	16	3	0
	6	3	4	4
	3	5	3	0
	4	15	2	0
	3	4	1	0
	1	9	5	2
	5	16	1	0
	15	14	1	0
	9	15	1	1
	12	10	2	2
	8	17	3	7
	11	21	4	2
	12	15	1	0
	12	4	0	2
	14	9	1	3
	6	16	1	1
	1	6	0	3
	4	5	0	8
	5	9	0	3
	12	4	0	3
	13	12	0	0
	2	12	0	3
	6	12	0	10
	6	8	0	2
	6	9	0	1
	8	13	0	3
	9	8	0	1
	8	28	16	2
	12	8	1	3
	15	12	1	1
	10	16	3	0
	8	16	4	0
	14	9	14	8
	15	6	4	7
	16	8	3	5
	6	13	2	0
	6	12	1	1
	10	6	16	2
	8	13	1	3
	5	3	1	1
	3	8	1	2
	4	9	2	0
	10	6	1	1
	3	13	0	3
	12	12	0	2
	12	14	2	8
	9	9	0	6
	12	12	1	6
	9	12	1	1
	9	9	1	6
	12	20	10	8
	6	3	12	15
	10	13	13	3
	14	21	15	5
	9	25	11	12
	4	10	10	6
	3	5	13	3
	11	18	0	5
	6	12	0	12
	9	22	10	13
	10	17	8	15
	4	16	1	10
	14	7	5	8
	6	6	2	1
	6	26	1	2
	3	24	1	0
	8	12	5	3
	10	16	8	10
		8	11	13
		22	3	10
		29	7	19
		24	3	19
		16	3	8
		10	10	29
		21	4	14
		23	2	5
		7	11	14
		19	10	7
		13	3	8
		14	3	7
		13	8	2
		14	1	31
		8	3	23
		15	4	12
		24	0	8
		9	3	8
		12	1	14
		20		2
		8		10
		18		15
		22		13
		3		8
		12		14
		23		15
		16		4
		21		4
		15		15
		24		12
		21		12
		14		4
		16		8
		14		13
		18		12
		22		12
		13		4
		24		4
		16		8
		15		21
		13		17
		19		19
		6		22
		4		22
		10		6
		18		4
		20		24
		10		3
		10		4
		9		4
		3		8
		6		3
		13		10
		13		3
		6		13
		12		21
		9		1
		17		2
		16		4
		16		3
		12		4
		16		3
		10		10
		20		12
		18		3
		26		3
		12		8
		9		8
		10		2
		16		0
		24
