# Supplementary material for: BMP suppresses Wnt signaling via the Bcl11b-regulated NuRD complex to maintain intestinal stem cells
Source: EMBO J. 2024 Oct 21;43(23):6032–51. doi: 10.1038/s44318-024-00276-1 (PMC11612440; doi:10.1038/s44318-024-00276-1)
Supplement: Supplementary file 7 — Source data Fig. 2 [file 44318_2024_276_MOESM7_ESM.zip › Figure 2/2J/source data of 2J.xlsx]

## Sheet: Sheet1
	mRNA level in ENR			mRNA level in ENR+Bcl11b			mRNA level in ER			mRNA level in ER+Bcl11b
Lgr5	1	1	1	3.5801	6.49802	6.77396	0.461691	0.287175	0.30566	6.98858	8.45614	7.6211
Sox4	1	1	1	3.35195	3.18215	3.53081	0.913831	0.737135	0.784584	2.96905	3.05252	3.20428
Smoc2	1	1	1	2.35381	4.40762	4.43828	0.447513	0.266093	0.266093	2.27363	3.11666	3.03143
Cdca7	1	1	1	2.18859	2.14355	2.09943	0.895025	0.687771	0.702222	1.87254	2.07053	2.05623
Bcl11b	1	1	1	5.81589	8.33973	9.31787	0.965936	0.389582	0.469761	6.54322	6.6807	8.11168
