# Supplementary material for: BMP suppresses Wnt signaling via the Bcl11b-regulated NuRD complex to maintain intestinal stem cells
Source: EMBO J. 2024 Oct 21;43(23):6032–51. doi: 10.1038/s44318-024-00276-1 (PMC11612440; doi:10.1038/s44318-024-00276-1)
Supplement: Supplementary file 8 — Source data Fig. 3 [file 44318_2024_276_MOESM8_ESM.zip]

Archive with 47 entries (36 files):
- Figure 3/
- Figure 3/3A/
- Figure 3/3A/source data of 3A.xlsx
- Figure 3/3B/
- Figure 3/3B/facs/
- Figure 3/3B/facs/10gy-1d-1#.fcs
- Figure 3/3B/facs/10gy-1d-2#.fcs
- Figure 3/3B/facs/10gy-1d-3#.fcs
- Figure 3/3B/facs/10gy-1d-4#.fcs
- Figure 3/3B/facs/10gy-3d-1#.fcs
- Figure 3/3B/facs/10gy-3d-2#.fcs
- Figure 3/3B/facs/10gy-3d-3#.fcs
- Figure 3/3B/facs/10gy-3d-4#.fcs
- Figure 3/3B/facs/10gy-4d-1#.fcs
- Figure 3/3B/facs/10gy-4d-2#.fcs
- Figure 3/3B/facs/10gy-4d-3#.fcs
- Figure 3/3B/facs/10gy-4d-4#.fcs
- Figure 3/3B/facs/10gy-5d-1#.fcs
- Figure 3/3B/facs/10gy-5d-2#.fcs
- Figure 3/3B/facs/10gy-5d-3#.fcs
- Figure 3/3B/facs/10gy-5d-4#.fcs
- Figure 3/3B/facs/10gy-7d-1#.fcs
- Figure 3/3B/facs/10gy-7d-2#.fcs
- Figure 3/3B/facs/10gy-7d-3#.fcs
- Figure 3/3B/facs/10gy-7d-4#.fcs
- Figure 3/3B/facs/nc-1#.fcs
- Figure 3/3B/facs/nc-2#.fcs
- Figure 3/3B/facs/X-ray-0d-1#.fcs
- Figure 3/3B/facs/X-ray-0d-2#.fcs
- Figure 3/3B/facs/X-ray-0d-3#.fcs
- Figure 3/3B/facs/X-ray-0d-4#.fcs
- Figure 3/3B/source data of 3B.xlsx
- Figure 3/3C/
- Figure 3/3C/source data of 3C.xlsx
- Figure 3/3D/
- Figure 3/3D/source data of 3D.xlsx
- Figure 3/3E/
- Figure 3/3E/source data of 3E.xlsx
- Figure 3/3F/
- Figure 3/3F/source data of 3F.xlsx
- Figure 3/3G/
- Figure 3/3G/source data of 3G.xlsx
- Figure 3/3H/
- Figure 3/3H/source data of 3H-Budding number.xlsx
- Figure 3/3H/source data of 3H-survival rate.xlsx
- Figure 3/3I/
- Figure 3/3I/source data of 3I.xlsx
