# Supplementary material for: BMP suppresses Wnt signaling via the Bcl11b-regulated NuRD complex to maintain intestinal stem cells
Source: EMBO J. 2024 Oct 21;43(23):6032–51. doi: 10.1038/s44318-024-00276-1 (PMC11612440; doi:10.1038/s44318-024-00276-1)
Supplement: Supplementary file 8 — Source data Fig. 3 [file 44318_2024_276_MOESM8_ESM.zip › Figure 3/3A/source data of 3A.xlsx]

## Sheet: Sheet1
	Bcl11b mRNA level			Lgr5 mRNA level			Olfm4 mRNA level			Sox4 mRNA level			Sox9 mRNA level			Cdca7 mRNA level
D0	1	1.11342	0.982821	1	0.920188	0.835088	1	0.876606	0.795536	1	1.01748	0.891929	1	1.06807	0.933033	1	1.14472	1
D1	0.50698	0.429283	0.436786	0.342696	0.385553	0.300409	0.295248	0.388234	0.272627	0.664343	0.719467	0.72951	0.564482	0.61132	0.619854	0.271684	0.699793	0.354781
D2	0.933033	0.91067	0.541488	0.295248	0.385553	0.371131	0.362236	0.388234	0.346277	0.556711	0.517632	0.408951	0.331022	0.376312	0.351111	0.238159	0.349896	0.349896
D3	1.31951	1.14076	0.920188	0.643941	0.503478	0.50698	0.372419	0.48971	0.346277	0.632878	0.5	0.646176	0.471392	0.393654	0.351111	0.359733	0.560583	0.349896
D5	0.936272	1.30586	0.776469	0.737135	1.02456	0.955945	0.806642	0.809442	0.70466	0.750019	0.790041	1.00347	0.879649	1.10957	0.965936	0.888843	1.04247	1.19748
