# Supplementary material for: BMP suppresses Wnt signaling via the Bcl11b-regulated NuRD complex to maintain intestinal stem cells
Source: EMBO J. 2024 Oct 21;43(23):6032–51. doi: 10.1038/s44318-024-00276-1 (PMC11612440; doi:10.1038/s44318-024-00276-1)
Supplement: Supplementary file 8 — Source data Fig. 3 [file 44318_2024_276_MOESM8_ESM.zip › Figure 3/3B/source data of 3B.xlsx]

## Sheet: Sheet1
	Relative number of Bcl11b+ cells				Relative number of Lgr5+ cells
D0	1.0075	1.00355	0.997732	0.991219	1.01439	0.985611	0.995204	1.0048
D1	0.975752	0.974356	1.02716	1.03902	1.1283	1.20863	1.03237	0.991607
D3	0.869919	0.833518	1.01727	1.02332	0.241007	0.314149	0.47482	0.483213
D4	1.08438	1.0817	1.11124	1.08914	0.194245	0.22542	0.333333	0.366907
D5	1.10159	1.11519	1.12671	1.12229	0.344125	0.297362	0.298561	0.305755
D7	1.03634	0.975519	1.09286	1.05693	0.631895	0.607914	0.619904	0.47482
