# Supplementary material for: BMP suppresses Wnt signaling via the Bcl11b-regulated NuRD complex to maintain intestinal stem cells
Source: EMBO J. 2024 Oct 21;43(23):6032–51. doi: 10.1038/s44318-024-00276-1 (PMC11612440; doi:10.1038/s44318-024-00276-1)
Supplement: Supplementary file 8 — Source data Fig. 3 [file 44318_2024_276_MOESM8_ESM.zip › Figure 3/3C/source data of 3C.xlsx]

## Sheet: Sheet1
	Relative body weight of Control					Relative body weight of Bcl11b cKO
D6	1	1	1	1	1	1	1	1	1	1
D7	0.944444	0.95679	0.939759	0.965649	0.935622	0.941176	0.948571	0.955645	0.934272	0.938017
D8	0.852941	0.885802	0.915663	0.942748	0.914163	0.878893	0.874286	0.935484	0.901408	0.909091
D9	0.816993	0.83642	0.899598	0.916031	0.888412	0.820069	0.8	0.899194	0.84507	0.876033
D10	0.810458	0.842593	0.827309	0.881679	0.83691	0.799308	0.777143	0.834677	0.784038	0.834711
D11	0.820261	0.848765	0.827309	0.900763	0.832618	0.775087	0.765714	0.78629	0.723005	0.805785
