# Supplementary material for: BMP suppresses Wnt signaling via the Bcl11b-regulated NuRD complex to maintain intestinal stem cells
Source: EMBO J. 2024 Oct 21;43(23):6032–51. doi: 10.1038/s44318-024-00276-1 (PMC11612440; doi:10.1038/s44318-024-00276-1)
Supplement: Supplementary file 8 — Source data Fig. 3 [file 44318_2024_276_MOESM8_ESM.zip › Figure 3/3D/source data of 3D.xlsx]

## Sheet: Sheet1
	Crypt Number/ view in Control	Crypt Number/ view in Bcl11b cKO
	23.3333	10.8333
	19.6667	8.33333
	20.6667	9.33333
	21.5	10.5
	22.8333	7.66667
