# Supplementary material for: BMP suppresses Wnt signaling via the Bcl11b-regulated NuRD complex to maintain intestinal stem cells
Source: EMBO J. 2024 Oct 21;43(23):6032–51. doi: 10.1038/s44318-024-00276-1 (PMC11612440; doi:10.1038/s44318-024-00276-1)
Supplement: Supplementary file 8 — Source data Fig. 3 [file 44318_2024_276_MOESM8_ESM.zip › Figure 3/3E/source data of 3E.xlsx]

## Sheet: Sheet1
	Ki67+ cells ratio (%）in Control	Ki67+ cells ratio (%）in Bcl11b cKO
	46.67	17.05
	35.81	17.45
	33.78	15.44
	28.97	14.69
	33.67	20.59
	36.68	17.97
	37.44	15.25
	28.32	18.19
	31.31	8.38
