# Supplementary material for: BMP suppresses Wnt signaling via the Bcl11b-regulated NuRD complex to maintain intestinal stem cells
Source: EMBO J. 2024 Oct 21;43(23):6032–51. doi: 10.1038/s44318-024-00276-1 (PMC11612440; doi:10.1038/s44318-024-00276-1)
Supplement: Supplementary file 8 — Source data Fig. 3 [file 44318_2024_276_MOESM8_ESM.zip › Figure 3/3F/source data of 3F.xlsx]

## Sheet: Sheet1
	Relative body weight of Control					Relative body weight of Bcl11b cKO
D4	1	1	1	1	1	1	1	1	1	1
D5	1.00248	0.997118	0.986072	1.0069	1.01208	0.997253	0.977961	0.97861	0.988338	1.00331
D6	1.00248	1.00576	1.00279	0.982759	0.990937	0.980769	0.975207	0.938503	0.985423	1.00662
D7	0.952854	0.991354	1.00557	0.993103	1.00906	0.967033	0.922865	0.903743	0.906706	0.980132
D8	0.945409	0.971182	1.00836	0.989655	1.02417	0.934066	0.884298	0.874332	0.897959	0.963576
D9	0.915633	0.956772	0.988858	0.982759	1.01208	0.881868	0.853994	0.850267	0.83965	0.900662
D10	0.915633	0.951009	0.997214	0.944828	0.978852	0.862637	0.834711	0.850267	0.766764	0.887417
D11	0.920596	0.925072	0.994429	0.989655	1.00906	0.873626	0.831956	0.874332	0.778426	0.86755
