# Supplementary material for: BMP suppresses Wnt signaling via the Bcl11b-regulated NuRD complex to maintain intestinal stem cells
Source: EMBO J. 2024 Oct 21;43(23):6032–51. doi: 10.1038/s44318-024-00276-1 (PMC11612440; doi:10.1038/s44318-024-00276-1)
Supplement: Supplementary file 8 — Source data Fig. 3 [file 44318_2024_276_MOESM8_ESM.zip › Figure 3/3H/source data of 3H-Budding number.xlsx]

## Sheet: Sheet1
	D4		D7
	Budding number/ organoid in Control	Budding number/ organoid in Bcl11b cKO	Budding number/ organoid in Control	Budding number/ organoid in Bcl11b cKO
	4	1	2	6
	3	8	5	9
	1	3	1	11
	1	3	6	6
	1	1	1	1
	4	4	3	3
	2	6	5	10
	1	3	4	7
	1	7	5	2
	0	3	1	3
	0	2	1	3
	0	1	1	11
	0	3	1	1
	0	4	4	1
	0	6	2	2
	0	3	2	3
	0	1	2	6
	0	1	4	2
	0	2	2	5
	0	4	1	1
	0	3	2	1
	0	2	2	2
	0	1	3	8
	0	1	1	8
	0	3	3	1
	0	1	0	2
	0	3	0	4
	0	2	0	7
	0	2	0	14
	0	3	0	7
	0	1	0	3
	0	2	0	4
	0	1	0	5
	0	1	0	6
	0	2	0	2
	0	1	0	3
	0	3	0	11
	0	2	0	15
	0	1	0	3
	0	2	0	7
	0	1	0	2
	0	1	0	9
	0	2	0	5
		3	0	4
		3	0	7
		2	0	1
		4	0	13
		2		1
		2		5
		3		1
		1		4
		0		3
		0		10
		0		13
		0		10
		0		3
		0		2
		0		1
		0		2
		0		1
		0		2
		0		1
		0		3
		0		1
		0		1
		0		1
		0		6
		0		1
		0		2
		0		4
		0		2
		0		2
		0		7
				3
				4
				3
				4
				3
				1
				6
				8
				3
				5
				2
				3
				1
				1
				4
				2
				3
				3
				1
				1
				4
				7
				2
				3
				2
				3
				1
				1
				5
				1
				2
				6
				5
				4
				7
				1
				2
				4
				5
				8
				6
				7
				3
				2
				4
				1
				3
				4
				6
				4
				6
				3
				2
				4
				11
				1
				5
				3
				1
				1
				1
				6
				4
				5
				2
				8
				8
				1
				3
				14
				6
				3
				6
				3
				6
				3
				5
