# Supplementary material for: BMP suppresses Wnt signaling via the Bcl11b-regulated NuRD complex to maintain intestinal stem cells
Source: EMBO J. 2024 Oct 21;43(23):6032–51. doi: 10.1038/s44318-024-00276-1 (PMC11612440; doi:10.1038/s44318-024-00276-1)
Supplement: Supplementary file 8 — Source data Fig. 3 [file 44318_2024_276_MOESM8_ESM.zip › Figure 3/3H/source data of 3H-survival rate.xlsx]

## Sheet: Sheet1
	D4		D7
	Survival rate (%）in Control	Survival rate (%）in Bcl11b cKO	Survival rate (%）in Control	Survival rate (%）in Bcl11b cKO
	3.91	12.64	11.81	24.74
	2.67	12.24	3.82	32
	3.0221	12.9	5.6123	28.78
		8.89		34.25
