# Supplementary material for: BMP suppresses Wnt signaling via the Bcl11b-regulated NuRD complex to maintain intestinal stem cells
Source: EMBO J. 2024 Oct 21;43(23):6032–51. doi: 10.1038/s44318-024-00276-1 (PMC11612440; doi:10.1038/s44318-024-00276-1)
Supplement: Supplementary file 8 — Source data Fig. 3 [file 44318_2024_276_MOESM8_ESM.zip › Figure 3/3I/source data of 3I.xlsx]

## Sheet: Sheet1
	Mock		X-ray
	Lgr5 mRNA level in Control	Lgr5 mRNA level in Bcl11b cKO	Lgr5 mRNA level in Control	Lgr5 mRNA level in Bcl11b cKO
	1	2.61172	0.196146	0.716978
	1	1.93187	0.103306	0.617709
	1	2.81864	0.248273	1.10573
	0.76313	2.92817	0.090873	0.959264
