# Supplementary material for: BMP suppresses Wnt signaling via the Bcl11b-regulated NuRD complex to maintain intestinal stem cells
Source: EMBO J. 2024 Oct 21;43(23):6032–51. doi: 10.1038/s44318-024-00276-1 (PMC11612440; doi:10.1038/s44318-024-00276-1)
Supplement: Supplementary file 9 — Source data Fig. 4 [file 44318_2024_276_MOESM9_ESM.zip]

Archive with 30 entries (20 files):
- Figure 4/
- Figure 4/4A/
- Figure 4/4A/source data of 4A.xlsx
- Figure 4/4B/
- Figure 4/4B/source data of 4B.xlsx
- Figure 4/4C/
- Figure 4/4C/source data of 4C.xlsx
- Figure 4/4D/
- Figure 4/4D/source data of 4D.xlsx
- Figure 4/4E/
- Figure 4/4E/source data of 4E.xlsx
- Figure 4/4F/
- Figure 4/4F/b-catenin-input.tif
- Figure 4/4F/b-catenin-ip.tif
- Figure 4/4F/bcl11b-flag-input.tif
- Figure 4/4F/bcl11b-flag-IP.tif
- Figure 4/4F/gapdh-input.tif
- Figure 4/4F/TCF4-input.tif
- Figure 4/4F/TCF4-IP.tif
- Figure 4/4G/
- Figure 4/4G/b-CATEMIN-BCL11B-use.xlsx
- Figure 4/4H/
- Figure 4/4H/b-catenin-IP.tif
- Figure 4/4H/b-catenin-WCL.tif
- Figure 4/4H/bcl11b-WCL.tif
- Figure 4/4H/tcf4-IP.tif
- Figure 4/4H/tcf4-WCL.tif
- Figure 4/4H/tubulin.tif
- Figure 4/4K/
- Figure 4/4K/source data of 4K.xlsx
