# Supplementary material for: BMP suppresses Wnt signaling via the Bcl11b-regulated NuRD complex to maintain intestinal stem cells
Source: EMBO J. 2024 Oct 21;43(23):6032–51. doi: 10.1038/s44318-024-00276-1 (PMC11612440; doi:10.1038/s44318-024-00276-1)
Supplement: Supplementary file 9 — Source data Fig. 4 [file 44318_2024_276_MOESM9_ESM.zip › Figure 4/4A/source data of 4A.xlsx]

## Sheet: Sheet1
	Relative luciferase activity in Mock			Relative luciferase activity in Wnt3a
Bcl11b -	0.850504	1.01903	1.13049	5.33783	4.65241	4.69343
Bcl11b +	1.85123	1.91308	1.9866	43.1621	41.9089	41.8186
Bcl11b ++	2.12136	2.3961	1.86435	82.6421	65.3591	69.2789
Bcl11b +++	1.98979	2.26835	2.27481	97.0436	84.5966	93.3764
