# Supplementary material for: BMP suppresses Wnt signaling via the Bcl11b-regulated NuRD complex to maintain intestinal stem cells
Source: EMBO J. 2024 Oct 21;43(23):6032–51. doi: 10.1038/s44318-024-00276-1 (PMC11612440; doi:10.1038/s44318-024-00276-1)
Supplement: Supplementary file 9 — Source data Fig. 4 [file 44318_2024_276_MOESM9_ESM.zip › Figure 4/4B/source data of 4B.xlsx]

## Sheet: Sheet1
	Relative luciferase activity in Mock			Relative luciferase activity in Wnt3a
Control	1.04659	0.943877	1.00953	2.6104	2.48691	2.34644
Bcl11b	13.173	11.442	11.8712	22.1073	25.0739	24.6674
