# Supplementary material for: BMP suppresses Wnt signaling via the Bcl11b-regulated NuRD complex to maintain intestinal stem cells
Source: EMBO J. 2024 Oct 21;43(23):6032–51. doi: 10.1038/s44318-024-00276-1 (PMC11612440; doi:10.1038/s44318-024-00276-1)
Supplement: Supplementary file 9 — Source data Fig. 4 [file 44318_2024_276_MOESM9_ESM.zip › Figure 4/4C/source data of 4C.xlsx]

## Sheet: Sheet1
	Relative mRNA level in Control			Relative mRNA level in Bcl11b cKO
Axin2	1	1.06437	0.933033	0.371131	0.444421	0.447513
Sp5	1	0.832199	1.12117	0.460094	0.410371	0.528509
Rnf43	1	0.757858	1.12506	0.455335	0.447513	0.403321
Sox9	1	1.16473	0.732043	0.29937	0.351111	0.408951
Mmp7	1	1.03886	1.1487	0.578344	0.609205	0.671286
Jun	1	1.02456	1.46409	0.675955	0.493116	0.543367
Ephb3	1	1.10573	1.03168	0.803851	0.846745	0.662044
Tnfrsf19	1	0.904379	1.00347	0.165511	0.179244	0.210224
Lef1	1	0.926588	0.80107	0.435275	0.481297	0.469761
Bmp3	1	1.11342	1.06069	0.739694	0.690159	0.503478
Rgmb	1	1.11342	0.972655	0.403321	0.384219	0.424842
Bcl11b	1	0.699793	0.97942	0.066523	0.034915	0.043737
