# Supplementary material for: BMP suppresses Wnt signaling via the Bcl11b-regulated NuRD complex to maintain intestinal stem cells
Source: EMBO J. 2024 Oct 21;43(23):6032–51. doi: 10.1038/s44318-024-00276-1 (PMC11612440; doi:10.1038/s44318-024-00276-1)
Supplement: Supplementary file 9 — Source data Fig. 4 [file 44318_2024_276_MOESM9_ESM.zip › Figure 4/4D/source data of 4D.xlsx]

## Sheet: Sheet1
	Ad-GFP		Ad-Rspo1
	Ki67+ cells number/ crypt in Control	Ki67+ cells number/ crypt in Bcl11b cKO	Ki67+ cells number/ crypt in Control	Ki67+ cells number/ crypt in Bcl11b cKO
	32	31	48	37
	19	36	37	35
	20	29	64	33
	22	21	49	39
	16	19	50	31
	34	24	47	35
	19	21	59	37
	30	21	68	49
	26	22	54	26
	26	12	65	30
	17	26	58	32
	20	22	70	37
	17	23	82	41
	22	26	53	40
	24	13	48	36
	31	12	77	30
	23	22	57	41
	27	25	85	45
	24	16	82	42
	21	26	53	28
