# Supplementary material for: BMP suppresses Wnt signaling via the Bcl11b-regulated NuRD complex to maintain intestinal stem cells
Source: EMBO J. 2024 Oct 21;43(23):6032–51. doi: 10.1038/s44318-024-00276-1 (PMC11612440; doi:10.1038/s44318-024-00276-1)
Supplement: Supplementary file 9 — Source data Fig. 4 [file 44318_2024_276_MOESM9_ESM.zip › Figure 4/4E/source data of 4E.xlsx]

## Sheet: Sheet1
		Relative luciferase activity in Control			Relative luciferase activity in Bcl11b
	Mock	0.919369	0.994816	1.08636	0.921527	1.01339	1.07778
	Wnt3a	7.60772	6.59004	6.66938	31.2693	36.4281	37.1922
	SA-β-catenin	40.1561	38.0999	39.293	334.674	354.58	380.696
