# Supplementary material for: BMP suppresses Wnt signaling via the Bcl11b-regulated NuRD complex to maintain intestinal stem cells
Source: EMBO J. 2024 Oct 21;43(23):6032–51. doi: 10.1038/s44318-024-00276-1 (PMC11612440; doi:10.1038/s44318-024-00276-1)
Supplement: Supplementary file 9 — Source data Fig. 4 [file 44318_2024_276_MOESM9_ESM.zip › Figure 4/4G/b-CATEMIN-BCL11B-use.xlsx]

## Sheet: Sheet1
Run 1; Ch 7; Fc 2-1; Cy 21; b-CATENIN; Conc 7.8125 nM_X	Run 1; Ch 7; Fc 2-1; Cy 21; b-CATENIN; Conc 7.8125 nM_Y	Run 1; Ch 7; Fc 2-1; Cy 21; b-CATENIN; Conc 7.8125 nM; Fitted_X	Run 1; Ch 7; Fc 2-1; Cy 21; b-CATENIN; Conc 7.8125 nM; Fitted_Y	Run 1; Ch 7; Fc 2-1; Cy 22; b-CATENIN; Conc 15.625 nM_X	Run 1; Ch 7; Fc 2-1; Cy 22; b-CATENIN; Conc 15.625 nM_Y	Run 1; Ch 7; Fc 2-1; Cy 22; b-CATENIN; Conc 15.625 nM; Fitted_X	Run 1; Ch 7; Fc 2-1; Cy 22; b-CATENIN; Conc 15.625 nM; Fitted_Y	Run 1; Ch 7; Fc 2-1; Cy 23; b-CATENIN; Conc 31.25 nM_X	Run 1; Ch 7; Fc 2-1; Cy 23; b-CATENIN; Conc 31.25 nM_Y	Run 1; Ch 7; Fc 2-1; Cy 23; b-CATENIN; Conc 31.25 nM; Fitted_X	Run 1; Ch 7; Fc 2-1; Cy 23; b-CATENIN; Conc 31.25 nM; Fitted_Y	Run 1; Ch 7; Fc 2-1; Cy 24; b-CATENIN; Conc 62.5 nM_X	Run 1; Ch 7; Fc 2-1; Cy 24; b-CATENIN; Conc 62.5 nM_Y	Run 1; Ch 7; Fc 2-1; Cy 24; b-CATENIN; Conc 62.5 nM; Fitted_X	Run 1; Ch 7; Fc 2-1; Cy 24; b-CATENIN; Conc 62.5 nM; Fitted_Y	Run 1; Ch 7; Fc 2-1; Cy 25; b-CATENIN; Conc 125 nM_X	Run 1; Ch 7; Fc 2-1; Cy 25; b-CATENIN; Conc 125 nM_Y	Run 1; Ch 7; Fc 2-1; Cy 25; b-CATENIN; Conc 125 nM; Fitted_X	Run 1; Ch 7; Fc 2-1; Cy 25; b-CATENIN; Conc 125 nM; Fitted_Y	Run 1; Ch 7; Fc 2-1; Cy 26; b-CATENIN; Conc 250 nM_X	Run 1; Ch 7; Fc 2-1; Cy 26; b-CATENIN; Conc 250 nM_Y	Run 1; Ch 7; Fc 2-1; Cy 26; b-CATENIN; Conc 250 nM; Fitted_X	Run 1; Ch 7; Fc 2-1; Cy 26; b-CATENIN; Conc 250 nM; Fitted_Y	Run 1; Ch 7; Fc 2-1; Cy 27; b-CATENIN; Conc 7.8125 nM_X	Run 1; Ch 7; Fc 2-1; Cy 27; b-CATENIN; Conc 7.8125 nM_Y	Run 1; Ch 7; Fc 2-1; Cy 27; b-CATENIN; Conc 7.8125 nM; Fitted_X	Run 1; Ch 7; Fc 2-1; Cy 27; b-CATENIN; Conc 7.8125 nM; Fitted_Y
-37.9	0.227697	-37.9	0	-37.9	0.0976967	-37.9	0	-37.8	0.1015	-37.8	0	-37.7	0.0228	-37.7	0	-37.6	0.1531	-37.6	0	-37.6	0.2824	-37.6	0	-37.9	0.361097	-37.9	0
-37.8	0.211099	-37.8	0	-37.8	0.127099	-37.8	0	-37.7	0.1703	-37.7	0	-37.6	0.065501	-37.6	0	-37.5	0.1544	-37.5	0	-37.5	0.2478	-37.5	0	-37.8	0.306599	-37.8	0
-37.7	0.2346	-37.7	0	-37.7	0.0667	-37.7	0	-37.6	0.0873	-37.6	0	-37.5	0.1201	-37.5	0	-37.4	0.155199	-37.4	0	-37.4	0.219199	-37.4	0	-37.7	0.2706	-37.7	0
-37.6	0.216401	-37.6	0	-37.6	0.067001	-37.6	0	-37.5	0.1043	-37.5	0	-37.4	0.1357	-37.4	0	-37.3	0.129	-37.3	0	-37.3	0.1594	-37.3	0	-37.6	0.229301	-37.6	0
-37.5	0.2251	-37.5	0	-37.5	0.0704	-37.5	0	-37.4	0.0685994	-37.4	0	-37.3	0.1096	-37.3	0	-37.2	0.124	-37.2	0	-37.2	0.1714	-37.2	0	-37.5	0.216	-37.5	0
-37.4	0.1853	-37.4	0	-37.4	0.0982	-37.4	0	-37.3	-0.00920001	-37.3	0	-37.2	0.1368	-37.2	0	-37.1	0.1255	-37.1	0	-37.1	0.1233	-37.1	0	-37.4	0.126	-37.4	0
-37.3	0.165101	-37.3	0	-37.3	0.0938006	-37.3	0	-37.2	-0.0399	-37.2	0	-37.1	0.0845	-37.1	0	-37	0.1293	-37	0	-37	0.1337	-37	0	-37.3	0.107801	-37.3	0
-37.2	0.1521	-37.2	0	-37.2	0.1206	-37.2	0	-37.1	-0.0179005	-37.1	0	-37	0.104	-37	0	-36.9	0.1278	-36.9	0	-36.9	0.1411	-36.9	0	-37.2	0.1234	-37.2	0
-37.1	0.1452	-37.1	0	-37.1	0.0696	-37.1	0	-37	0.0123	-37	0	-36.9	0.060101	-36.9	0	-36.8	0.1306	-36.8	0	-36.8	0.1361	-36.8	0	-37.1	0.1034	-37.1	0
-37	0.1319	-37	0	-37	0.0408	-37	0	-36.9	0.016	-36.9	0	-36.8	0.0848	-36.8	0	-36.7	0.111899	-36.7	0	-36.7	0.127499	-36.7	0	-37	0.1053	-37	0
-36.9	0.103301	-36.9	0	-36.9	0.054101	-36.9	0	-36.8	0.0336	-36.8	0	-36.7	0.0927	-36.7	0	-36.6	0.0674996	-36.6	0	-36.6	0.1028	-36.6	0	-36.9	0.122101	-36.9	0
-36.8	0.1165	-36.8	0	-36.8	0.0616998	-36.8	0	-36.7	0.0197	-36.7	0	-36.6	0.0952	-36.6	0	-36.5	0.0603	-36.5	0	-36.5	0.0986	-36.5	0	-36.8	0.1066	-36.8	0
-36.7	0.0911	-36.7	0	-36.7	0.0474	-36.7	0	-36.6	0.0262996	-36.6	0	-36.5	0.0966	-36.5	0	-36.4	0.0763998	-36.4	0	-36.4	0.1029	-36.4	0	-36.7	0.0905	-36.7	0
-36.6	0.0664	-36.6	0	-36.6	0.0171	-36.6	0	-36.5	0.0203	-36.5	0	-36.4	0.1084	-36.4	0	-36.3	0.0798	-36.3	0	-36.3	0.0722	-36.3	0	-36.6	0.0649	-36.6	0
-36.5	0.0578	-36.5	0	-36.5	0.00810001	-36.5	0	-36.4	0.0204998	-36.4	0	-36.3	0.1148	-36.3	0	-36.2	0.0686998	-36.2	0	-36.2	0.0526998	-36.2	0	-36.5	0.0647	-36.5	0
-36.4	0.0398	-36.4	0	-36.4	0.0276	-36.4	0	-36.3	0.00309999	-36.3	0	-36.2	0.1263	-36.2	0	-36.1	0.0557	-36.1	0	-36.1	0.0614	-36.1	0	-36.4	0.0771	-36.4	0
-36.3	0.0345002	-36.3	0	-36.3	0.0140002	-36.3	0	-36.2	-0.0103	-36.2	0	-36.1	0.1403	-36.1	0	-36	0.055	-36	0	-36	0.0671	-36	0	-36.3	0.0706002	-36.3	0
-36.2	0.0303	-36.2	0	-36.2	0.0068	-36.2	0	-36.1	-0.00710001	-36.1	0	-36	0.1468	-36	0	-35.9	0.0633006	-35.9	0	-35.9	0.0725006	-35.9	0	-36.2	0.077	-36.2	0
-36.1	0.0365	-36.1	0	-36.1	0.0115	-36.1	0	-36	-0.0143	-36	0	-35.9	0.1543	-35.9	0	-35.8	0.059	-35.8	0	-35.8	0.0819	-35.8	0	-36.1	0.0757	-36.1	0
-36	0.0398	-36	0	-36	0.0143	-36	0	-35.9	-0.0264994	-35.9	0	-35.8	0.1714	-35.8	0	-35.7	0.0692999	-35.7	0	-35.7	0.0943999	-35.7	0	-36	0.0835	-36	0
-35.9	0.0527	-35.9	0	-35.9	0.019	-35.9	0	-35.8	-0.0166	-35.8	0	-35.7	0.1782	-35.7	0	-35.6	0.0581996	-35.6	0	-35.6	0.0844996	-35.6	0	-35.9	0.089	-35.9	0
-35.8	0.0719994	-35.8	0	-35.8	0.0349994	-35.8	0	-35.7	-0.0153	-35.7	0	-35.6	0.1795	-35.6	0	-35.5	0.052	-35.5	0	-35.5	0.0717	-35.5	0	-35.8	0.102699	-35.8	0
-35.7	0.0863	-35.7	0	-35.7	0.0605	-35.7	0	-35.6	-0.0211004	-35.6	0	-35.5	0.1707	-35.5	0	-35.4	0.0565002	-35.4	0	-35.4	0.0737002	-35.4	0	-35.7	0.1012	-35.7	0
-35.6	0.0846	-35.6	0	-35.6	0.0581	-35.6	0	-35.5	-0.0245	-35.5	0	-35.4	0.1723	-35.4	0	-35.3	0.0568	-35.3	0	-35.3	0.0603	-35.3	0	-35.6	0.0966	-35.6	0
-35.5	0.0665	-35.5	0	-35.5	0.054	-35.5	0	-35.4	-0.0291998	-35.4	0	-35.3	0.172	-35.3	0	-35.2	0.0568	-35.2	0	-35.2	0.0474	-35.2	0	-35.5	0.1048	-35.5	0
-35.4	0.0765	-35.4	0	-35.4	0.053	-35.4	0	-35.3	-0.0316	-35.3	0	-35.2	0.1635	-35.2	0	-35.1	0.0599	-35.1	0	-35.1	0.0515	-35.1	0	-35.4	0.1041	-35.4	0
-35.3	0.0892998	-35.3	0	-35.3	0.0677998	-35.3	0	-35.2	-0.0295997	-35.2	0	-35.1	0.1505	-35.1	0	-35	0.0645	-35	0	-35	0.0474	-35	0	-35.3	0.1068	-35.3	0
-35.2	0.0986003	-35.2	0	-35.2	0.0722003	-35.2	0	-35.1	-0.0226	-35.1	0	-35	0.1528	-35	0	-34.9	0.0755998	-34.9	0	-34.9	0.0594998	-34.9	0	-35.2	0.105	-35.2	0
-35.1	0.0969002	-35.1	0	-35.1	0.0700002	-35.1	0	-35	-0.0166	-35	0	-34.9	0.1492	-34.9	0	-34.8	0.0708	-34.8	0	-34.8	0.0537	-34.8	0	-35.1	0.1064	-35.1	0
-35	0.096	-35	0	-35	0.0633	-35	0	-34.9	-0.00730019	-34.9	0	-34.8	0.1446	-34.8	0	-34.7	0.0736	-34.7	0	-34.7	0.0502	-34.7	0	-35	0.1033	-35	0
-34.9	0.0949	-34.9	0	-34.9	0.0578	-34.9	0	-34.8	-0.00570001	-34.8	0	-34.7	0.1447	-34.7	0	-34.6	0.0752	-34.6	0	-34.6	0.0548	-34.6	0	-34.9	0.1035	-34.9	0
-34.8	0.0943002	-34.8	0	-34.8	0.0581002	-34.8	0	-34.7	0.00300011	-34.7	0	-34.6	0.1284	-34.6	0	-34.5	0.0765	-34.5	0	-34.5	0.0643	-34.5	0	-34.8	0.1006	-34.8	0
-34.7	0.0879001	-34.7	0	-34.7	0.0627001	-34.7	0	-34.6	-0.0053	-34.6	0	-34.5	0.1319	-34.5	0	-34.4	0.0675	-34.4	0	-34.4	0.0649	-34.4	0	-34.7	0.0991001	-34.7	0
-34.6	0.0881001	-34.6	0	-34.6	0.0638001	-34.6	0	-34.5	0.00490001	-34.5	0	-34.4	0.1354	-34.4	0	-34.3	0.069	-34.3	0	-34.3	0.0685	-34.3	0	-34.6	0.0989001	-34.6	0
-34.5	0.0908	-34.5	0	-34.5	0.0692	-34.5	0	-34.4	0.00710001	-34.4	0	-34.3	0.1296	-34.3	0	-34.2	0.0744998	-34.2	0	-34.2	0.0716998	-34.2	0	-34.5	0.1097	-34.5	0
-34.4	0.0903001	-34.4	0	-34.4	0.0646001	-34.4	0	-34.3	0.00869999	-34.3	0	-34.2	0.1276	-34.2	0	-34.1	0.0692002	-34.1	0	-34.1	0.0700002	-34.1	0	-34.4	0.1097	-34.4	0
-34.3	0.0873001	-34.3	0	-34.3	0.0619001	-34.3	0	-34.2	0.0115	-34.2	0	-34.1	0.1251	-34.1	0	-34	0.0806	-34	0	-34	0.0842	-34	0	-34.3	0.1121	-34.3	0
-34.2	0.0901	-34.2	0	-34.2	0.054	-34.2	0	-34.1	0.00910015	-34.1	0	-34	0.1228	-34	0	-33.9	0.0838	-33.9	0	-33.9	0.0889	-33.9	0	-34.2	0.1211	-34.2	0
-34.1	0.0853	-34.1	0	-34.1	0.0446	-34.1	0	-34	0.0181	-34	0	-33.9	0.1191	-33.9	0	-33.8	0.0878	-33.8	0	-33.8	0.0915	-33.8	0	-34.1	0.1184	-34.1	0
-34	0.0892	-34	0	-34	0.0454	-34	0	-33.9	0.0133	-33.9	0	-33.8	0.1148	-33.8	0	-33.7	0.0899	-33.7	0	-33.7	0.099	-33.7	0	-34	0.1207	-34	0
-33.9	0.0874	-33.9	0	-33.9	0.0411	-33.9	0	-33.8	0.00929999	-33.8	0	-33.7	0.1102	-33.7	0	-33.6	0.0914	-33.6	0	-33.6	0.106	-33.6	0	-33.9	0.123	-33.9	0
-33.8	0.082	-33.8	0	-33.8	0.0405	-33.8	0	-33.7	0.0120003	-33.7	0	-33.6	0.1123	-33.6	0	-33.5	0.0944	-33.5	0	-33.5	0.1014	-33.5	0	-33.8	0.1229	-33.8	0
-33.7	0.0738003	-33.7	0	-33.7	0.0392003	-33.7	0	-33.6	0.019	-33.6	0	-33.5	0.1149	-33.5	0	-33.4	0.0946	-33.4	0	-33.4	0.0977	-33.4	0	-33.7	0.1166	-33.7	0
-33.6	0.0755	-33.6	0	-33.6	0.0424	-33.6	0	-33.5	0.0209	-33.5	0	-33.4	0.1118	-33.4	0	-33.3	0.0942	-33.3	0	-33.3	0.0969	-33.3	0	-33.6	0.1185	-33.6	0
-33.5	0.0746	-33.5	0	-33.5	0.0431	-33.5	0	-33.4	0.0188	-33.4	0	-33.3	0.1149	-33.3	0	-33.2	0.0956	-33.2	0	-33.2	0.0956	-33.2	0	-33.5	0.1234	-33.5	0
-33.4	0.0677002	-33.4	0	-33.4	0.0402002	-33.4	0	-33.3	0.0215	-33.3	0	-33.2	0.1118	-33.2	0	-33.1	0.0932	-33.1	0	-33.1	0.0961	-33.1	0	-33.4	0.1166	-33.4	0
-33.3	0.066	-33.3	0	-33.3	0.0345	-33.3	0	-33.2	0.0193002	-33.2	0	-33.1	0.1113	-33.1	0	-33	0.0972	-33	0	-33	0.0988	-33	0	-33.3	0.1237	-33.3	0
-33.2	0.0625002	-33.2	0	-33.2	0.0285002	-33.2	0	-33.1	0.0158	-33.1	0	-33	0.1117	-33	0	-32.9	0.1005	-32.9	0	-32.9	0.0992	-32.9	0	-33.2	0.1208	-33.2	0
-33.1	0.0577001	-33.1	0	-33.1	0.0256001	-33.1	0	-33	0.0228	-33	0	-32.9	0.1111	-32.9	0	-32.8	0.0999	-32.8	0	-32.8	0.104	-32.8	0	-33.1	0.1212	-33.1	0
-33	0.0602	-33	0	-33	0.0272	-33	0	-32.9	0.0263	-32.9	0	-32.8	0.1121	-32.8	0	-32.7	0.1018	-32.7	0	-32.7	0.1078	-32.7	0	-33	0.1206	-33	0
-32.9	0.0603	-32.9	0	-32.9	0.0268	-32.9	0	-32.8	0.0265	-32.8	0	-32.7	0.1144	-32.7	0	-32.6	0.0999	-32.6	0	-32.6	0.1093	-32.6	0	-32.9	0.1222	-32.9	0
-32.8	0.0683999	-32.8	0	-32.8	0.0283999	-32.8	0	-32.7	0.0316999	-32.7	0	-32.6	0.1088	-32.6	0	-32.5	0.1041	-32.5	0	-32.5	0.1084	-32.5	0	-32.8	0.1222	-32.8	0
-32.7	0.0709999	-32.7	0	-32.7	0.0272999	-32.7	0	-32.6	0.0333	-32.6	0	-32.5	0.1058	-32.5	0	-32.4	0.1118	-32.4	0	-32.4	0.1085	-32.4	0	-32.7	0.1225	-32.7	0
-32.6	0.0711002	-32.6	0	-32.6	0.0203002	-32.6	0	-32.5	0.0343	-32.5	0	-32.4	0.1089	-32.4	0	-32.3	0.114	-32.3	0	-32.3	0.1086	-32.3	0	-32.6	0.1209	-32.6	0
-32.5	0.0732	-32.5	0	-32.5	0.0194	-32.5	0	-32.4	0.0453	-32.4	0	-32.3	0.1127	-32.3	0	-32.2	0.111	-32.2	0	-32.2	0.1081	-32.2	0	-32.5	0.1238	-32.5	0
-32.4	0.0820999	-32.4	0	-32.4	0.0254999	-32.4	0	-32.3	0.0572	-32.3	0	-32.2	0.1117	-32.2	0	-32.1	0.1092	-32.1	0	-32.1	0.1023	-32.1	0	-32.4	0.1247	-32.4	0
-32.3	0.0810999	-32.3	0	-32.3	0.0266999	-32.3	0	-32.2	0.0576001	-32.2	0	-32.1	0.1065	-32.1	0	-32	0.1062	-32	0	-32	0.0995	-32	0	-32.3	0.1285	-32.3	0
-32.2	0.0727001	-32.2	0	-32.2	0.0261001	-32.2	0	-32.1	0.0512	-32.1	0	-32	0.1005	-32	0	-31.9	0.1064	-31.9	0	-31.9	0.1068	-31.9	0	-32.2	0.122	-32.2	0
-32.1	0.0630001	-32.1	0	-32.1	0.0259001	-32.1	0	-32	0.0499001	-32	0	-31.9	0.1036	-31.9	0	-31.8	0.1033	-31.8	0	-31.8	0.1111	-31.8	0	-32.1	0.1206	-32.1	0
-32	0.0581001	-32	0	-32	0.0154001	-32	0	-31.9	0.0535	-31.9	0	-31.8	0.1029	-31.8	0	-31.7	0.1006	-31.7	0	-31.7	0.1128	-31.7	0	-32	0.1142	-32	0
-31.9	0.0623	-31.9	0	-31.9	0.014	-31.9	0	-31.8	0.0596	-31.8	0	-31.7	0.1029	-31.7	0	-31.6	0.097	-31.6	0	-31.6	0.1063	-31.6	0	-31.9	0.1137	-31.9	0
-31.8	0.0645	-31.8	0	-31.8	0.011	-31.8	0	-31.7	0.0615	-31.7	0	-31.6	0.0986001	-31.6	0	-31.5	0.0925	-31.5	0	-31.5	0.1049	-31.5	0	-31.8	0.1164	-31.8	0
-31.7	0.0664	-31.7	0	-31.7	0.0105	-31.7	0	-31.6	0.0633	-31.6	0	-31.5	0.0961	-31.5	0	-31.4	0.0915	-31.4	0	-31.4	0.1043	-31.4	0	-31.7	0.1128	-31.7	0
-31.6	0.0630001	-31.6	0	-31.6	0.0102001	-31.6	0	-31.5	0.0628	-31.5	0	-31.4	0.1001	-31.4	0	-31.3	0.0854	-31.3	0	-31.3	0.0982	-31.3	0	-31.6	0.1046	-31.6	0
-31.5	0.0627	-31.5	0	-31.5	0.01	-31.5	0	-31.4	0.066	-31.4	0	-31.3	0.0949001	-31.3	0	-31.2	0.0849	-31.2	0	-31.2	0.0961	-31.2	0	-31.5	0.0984	-31.5	0
-31.4	0.063	-31.4	0	-31.4	0.0109	-31.4	0	-31.3	0.0595	-31.3	0	-31.2	0.0974001	-31.2	0	-31.1	0.0807	-31.1	0	-31.1	0.0982	-31.1	0	-31.4	0.0987	-31.4	0
-31.3	0.0542001	-31.3	0	-31.3	0.00650012	-31.3	0	-31.2	0.0577	-31.2	0	-31.1	0.095	-31.1	0	-31	0.0816	-31	0	-31	0.1013	-31	0	-31.3	0.0946001	-31.3	0
-31.2	0.0491001	-31.2	0	-31.2	0.00820006	-31.2	0	-31.1	0.0569	-31.1	0	-31	0.0931	-31	0	-30.9	0.0857	-30.9	0	-30.9	0.1046	-30.9	0	-31.2	0.0903001	-31.2	0
-31.1	0.0475001	-31.1	0	-31.1	0.0144001	-31.1	0	-31	0.0594	-31	0	-30.9	0.0923999	-30.9	0	-30.8	0.0868	-30.8	0	-30.8	0.0981	-30.8	0	-31.1	0.0839001	-31.1	0
-31	0.0517	-31	0	-31	0.0189	-31	0	-30.9	0.0586	-30.9	0	-30.8	0.0907001	-30.8	0	-30.7	0.0927	-30.7	0	-30.7	0.0972	-30.7	0	-31	0.0868	-31	0
-30.9	0.0515999	-30.9	0	-30.9	0.0175999	-30.9	0	-30.8	0.054	-30.8	0	-30.7	0.0904	-30.7	0	-30.6	0.098	-30.6	0	-30.6	0.0952	-30.6	0	-30.9	0.0910999	-30.9	0
-30.8	0.0549001	-30.8	0	-30.8	0.0124001	-30.8	0	-30.7	0.0511	-30.7	0	-30.6	0.0909	-30.6	0	-30.5	0.0967	-30.5	0	-30.5	0.0928	-30.5	0	-30.8	0.0952001	-30.8	0
-30.7	0.0563	-30.7	0	-30.7	0.00700004	-30.7	0	-30.6	0.0508	-30.6	0	-30.5	0.0864001	-30.5	0	-30.4	0.0938	-30.4	0	-30.4	0.0879	-30.4	0	-30.7	0.0978	-30.7	0
-30.6	0.059	-30.6	0	-30.6	0.00649997	-30.6	0	-30.5	0.0507001	-30.5	0	-30.4	0.0817002	-30.4	0	-30.3	0.094	-30.3	0	-30.3	0.0844	-30.3	0	-30.6	0.0968	-30.6	0
-30.5	0.0577001	-30.5	0	-30.5	0.00670013	-30.5	0	-30.4	0.0489001	-30.4	0	-30.3	0.0799001	-30.3	0	-30.2	0.0902	-30.2	0	-30.2	0.0816	-30.2	0	-30.5	0.0963001	-30.5	0
-30.4	0.0571002	-30.4	0	-30.4	-0.0034998	-30.4	0	-30.3	0.046	-30.3	0	-30.2	0.0823	-30.2	0	-30.1	0.087	-30.1	0	-30.1	0.0798	-30.1	0	-30.4	0.0893002	-30.4	0
-30.3	0.0522001	-30.3	0	-30.3	-0.00809993	-30.3	0	-30.2	0.0454	-30.2	0	-30.1	0.0813	-30.1	0	-30	0.0873	-30	0	-30	0.0814	-30	0	-30.3	0.0827001	-30.3	0
-30.2	0.0503	-30.2	0	-30.2	-0.0101	-30.2	0	-30.1	0.045	-30.1	0	-30	0.0799	-30	0	-29.9	0.0925	-29.9	0	-29.9	0.0877	-29.9	0	-30.2	0.0797	-30.2	0
-30.1	0.0537001	-30.1	0	-30.1	-0.00509993	-30.1	0	-30	0.0487	-30	0	-29.9	0.0871998	-29.9	0	-29.8	0.0894	-29.8	0	-29.8	0.083	-29.8	0	-30.1	0.0764001	-30.1	0
-30	0.0569	-30	0	-30	0.00150001	-30	0	-29.9	0.0550999	-29.9	0	-29.8	0.0874	-29.8	0	-29.7	0.0843	-29.7	0	-29.7	0.0801	-29.7	0	-30	0.0758	-30	0
-29.9	0.0612998	-29.9	0	-29.9	0.00969981	-29.9	0	-29.8	0.0522	-29.8	0	-29.7	0.0894001	-29.7	0	-29.6	0.0859	-29.6	0	-29.6	0.0812	-29.6	0	-29.9	0.0805998	-29.9	0
-29.8	0.0576	-29.8	0	-29.8	0.00590004	-29.8	0	-29.7	0.0476	-29.7	0	-29.6	0.0896	-29.6	0	-29.5	0.081	-29.5	0	-29.5	0.0742	-29.5	0	-29.8	0.0766	-29.8	0
-29.7	0.0521001	-29.7	0	-29.7	0.00500009	-29.7	0	-29.6	0.0461	-29.6	0	-29.5	0.0841001	-29.5	0	-29.4	0.0743	-29.4	0	-29.4	0.0695	-29.4	0	-29.7	0.0770001	-29.7	0
-29.6	0.0525	-29.6	0	-29.6	0.00810001	-29.6	0	-29.5	0.0441001	-29.5	0	-29.4	0.0795002	-29.4	0	-29.3	0.0788	-29.3	0	-29.3	0.072	-29.3	0	-29.6	0.0784	-29.6	0
-29.5	0.0490001	-29.5	0	-29.5	0.00580013	-29.5	0	-29.4	0.0384001	-29.4	0	-29.3	0.0824999	-29.3	0	-29.2	0.0781	-29.2	0	-29.2	0.0679	-29.2	0	-29.5	0.0736001	-29.5	0
-29.4	0.0402002	-29.4	0	-29.4	-0.000599822	-29.4	0	-29.3	0.0442	-29.3	0	-29.2	0.0744001	-29.2	0	-29.1	0.0729	-29.1	0	-29.1	0.0614	-29.1	0	-29.4	0.0741002	-29.4	0
-29.3	0.0423999	-29.3	0	-29.3	0.00459994	-29.3	0	-29.2	0.0447	-29.2	0	-29.1	0.0697001	-29.1	0	-29	0.0729	-29	0	-29	0.0587	-29	0	-29.3	0.0786999	-29.3	0
-29.2	0.0398001	-29.2	0	-29.2	0.00880006	-29.2	0	-29.1	0.044	-29.1	0	-29	0.0697	-29	0	-28.9	0.0751	-28.9	0	-28.9	0.0595	-28.9	0	-29.2	0.0756001	-29.2	0
-29.1	0.0373002	-29.1	0	-29.1	0.00970017	-29.1	0	-29	0.0468	-29	0	-28.9	0.0641001	-28.9	0	-28.8	0.0738	-28.8	0	-28.8	0.0637	-28.8	0	-29.1	0.0704002	-29.1	0
-29	0.0372001	-29	0	-29	0.0106001	-29	0	-28.9	0.0448001	-28.9	0	-28.8	0.0625	-28.8	0	-28.7	0.0719	-28.7	0	-28.7	0.0652	-28.7	0	-29	0.0686001	-29	0
-28.9	0.0356001	-28.9	0	-28.9	0.0124001	-28.9	0	-28.8	0.0489	-28.8	0	-28.7	0.0607	-28.7	0	-28.6	0.0713	-28.6	0	-28.6	0.0627	-28.6	0	-28.9	0.0686001	-28.9	0
-28.8	0.0329	-28.8	0	-28.8	0.0175	-28.8	0	-28.7	0.0447	-28.7	0	-28.6	0.0611001	-28.6	0	-28.5	0.0763	-28.5	0	-28.5	0.0697	-28.5	0	-28.8	0.0686	-28.8	0
-28.7	0.031	-28.7	0	-28.7	0.0199	-28.7	0	-28.6	0.043	-28.6	0	-28.5	0.0663999	-28.5	0	-28.4	0.0863	-28.4	0	-28.4	0.074	-28.4	0	-28.7	0.0711	-28.7	0
-28.6	0.0324001	-28.6	0	-28.6	0.0186001	-28.6	0	-28.5	0.0457999	-28.5	0	-28.4	0.0670999	-28.4	0	-28.3	0.086	-28.3	0	-28.3	0.0738	-28.3	0	-28.6	0.0682001	-28.6	0
-28.5	0.0398999	-28.5	0	-28.5	0.0187999	-28.5	0	-28.4	0.0490999	-28.4	0	-28.3	0.0702	-28.3	0	-28.2	0.0897	-28.2	0	-28.2	0.0794	-28.2	0	-28.5	0.0707999	-28.5	0
-28.4	0.0473999	-28.4	0	-28.4	0.0214999	-28.4	0	-28.3	0.0489	-28.3	0	-28.2	0.0719	-28.2	0	-28.1	0.0894	-28.1	0	-28.1	0.0808	-28.1	0	-28.4	0.0741999	-28.4	0
-28.3	0.0532	-28.3	0	-28.3	0.0239	-28.3	0	-28.2	0.0516	-28.2	0	-28.1	0.0705	-28.1	0	-28	0.0889	-28	0	-28	0.085	-28	0	-28.3	0.0789	-28.3	0
-28.2	0.0568	-28.2	0	-28.2	0.0301	-28.2	0	-28.1	0.0512	-28.1	0	-28	0.069	-28	0	-27.9	0.0877	-27.9	0	-27.9	0.0844	-27.9	0	-28.2	0.0769	-28.2	0
-28.1	0.0556001	-28.1	0	-28.1	0.0325001	-28.1	0	-28	0.0563	-28	0	-27.9	0.065	-27.9	0	-27.8	0.0888	-27.8	0	-27.8	0.0796	-27.8	0	-28.1	0.0749001	-28.1	0
-28	0.0562	-28	0	-28	0.0326	-28	0	-27.9	0.0564	-27.9	0	-27.8	0.0639001	-27.8	0	-27.7	0.0892	-27.7	0	-27.7	0.0762	-27.7	0	-28	0.0762	-28	0
-27.9	0.057	-27.9	0	-27.9	0.0354	-27.9	0	-27.8	0.0544	-27.8	0	-27.7	0.0638001	-27.7	0	-27.6	0.0896	-27.6	0	-27.6	0.0736	-27.6	0	-27.9	0.0769	-27.9	0
-27.8	0.0563001	-27.8	0	-27.8	0.0345001	-27.8	0	-27.7	0.0529	-27.7	0	-27.6	0.0631	-27.6	0	-27.5	0.0864	-27.5	0	-27.5	0.0717	-27.5	0	-27.8	0.0752001	-27.8	0
-27.7	0.0570001	-27.7	0	-27.7	0.0343001	-27.7	0	-27.6	0.05	-27.6	0	-27.5	0.0623	-27.5	0	-27.4	0.0813	-27.4	0	-27.4	0.0739	-27.4	0	-27.7	0.0746001	-27.7	0
-27.6	0.0548001	-27.6	0	-27.6	0.0326001	-27.6	0	-27.5	0.0489	-27.5	0	-27.4	0.0573001	-27.4	0	-27.3	0.0821	-27.3	0	-27.3	0.0731	-27.3	0	-27.6	0.0743001	-27.6	0
-27.5	0.0588	-27.5	0	-27.5	0.0327	-27.5	0	-27.4	0.0485	-27.4	0	-27.3	0.0538	-27.3	0	-27.2	0.084	-27.2	0	-27.2	0.0696	-27.2	0	-27.5	0.0768	-27.5	0
-27.4	0.0565001	-27.4	0	-27.4	0.0339001	-27.4	0	-27.3	0.048	-27.3	0	-27.2	0.0519	-27.2	0	-27.1	0.0823	-27.1	0	-27.1	0.0686	-27.1	0	-27.4	0.0777001	-27.4	0
-27.3	0.0554	-27.3	0	-27.3	0.0383	-27.3	0	-27.2	0.0467	-27.2	0	-27.1	0.0487001	-27.1	0	-27	0.0835	-27	0	-27	0.0671	-27	0	-27.3	0.0796	-27.3	0
-27.2	0.0555	-27.2	0	-27.2	0.0429	-27.2	0	-27.1	0.0465	-27.1	0	-27	0.0477	-27	0	-26.9	0.0877	-26.9	0	-26.9	0.0681	-26.9	0	-27.2	0.0777	-27.2	0
-27.1	0.0549001	-27.1	0	-27.1	0.0388001	-27.1	0	-27	0.0481	-27	0	-26.9	0.0447	-26.9	0	-26.8	0.0879	-26.8	0	-26.8	0.064	-26.8	0	-27.1	0.0780001	-27.1	0
-27	0.0528	-27	0	-27	0.0427	-27	0	-26.9	0.0519	-26.9	0	-26.8	0.0410001	-26.8	0	-26.7	0.0909	-26.7	0	-26.7	0.0667	-26.7	0	-27	0.0782	-27	0
-26.9	0.055	-26.9	0	-26.9	0.0486	-26.9	0	-26.8	0.0455	-26.8	0	-26.7	0.0423	-26.7	0	-26.6	0.0943	-26.6	0	-26.6	0.0706	-26.6	0	-26.9	0.0798	-26.9	0
-26.8	0.0492001	-26.8	0	-26.8	0.0484001	-26.8	0	-26.7	0.0499	-26.7	0	-26.6	0.0408	-26.6	0	-26.5	0.0973	-26.5	0	-26.5	0.0733	-26.5	0	-26.8	0.0757001	-26.8	0
-26.7	0.0497	-26.7	0	-26.7	0.0523	-26.7	0	-26.6	0.0516	-26.6	0	-26.5	0.0424	-26.5	0	-26.4	0.0981	-26.4	0	-26.4	0.0746	-26.4	0	-26.7	0.0787	-26.7	0
-26.6	0.0524	-26.6	0	-26.6	0.0527	-26.6	0	-26.5	0.0518	-26.5	0	-26.4	0.0427	-26.4	0	-26.3	0.0944	-26.3	0	-26.3	0.0765	-26.3	0	-26.6	0.084	-26.6	0
-26.5	0.0592	-26.5	0	-26.5	0.0534	-26.5	0	-26.4	0.055	-26.4	0	-26.3	0.0409001	-26.3	0	-26.2	0.0891999	-26.2	0	-26.2	0.0762999	-26.2	0	-26.5	0.0881	-26.5	0
-26.4	0.0618	-26.4	0	-26.4	0.0547	-26.4	0	-26.3	0.0513	-26.3	0	-26.2	0.0413	-26.2	0	-26.1	0.0860999	-26.1	0	-26.1	0.0755999	-26.1	0	-26.4	0.0883	-26.4	0
-26.3	0.0593001	-26.3	0	-26.3	0.0550001	-26.3	0	-26.2	0.0520999	-26.2	0	-26.1	0.0371	-26.1	0	-26	0.0804999	-26	0	-26	0.0722999	-26	0	-26.3	0.0891001	-26.3	0
-26.2	0.0592	-26.2	0	-26.2	0.0477	-26.2	0	-26.1	0.0511999	-26.1	0	-26	0.0308	-26	0	-25.9	0.0761	-25.9	0	-25.9	0.066	-25.9	0	-26.2	0.0863	-26.2	0
-26.1	0.0540001	-26.1	0	-26.1	0.0412001	-26.1	0	-26	0.0506	-26	0	-25.9	0.0238	-25.9	0	-25.8	0.0792999	-25.8	0	-25.8	0.0654999	-25.8	0	-26.1	0.0820001	-26.1	0
-26	0.0492001	-26	0	-26	0.0377001	-26	0	-25.9	0.0485	-25.9	0	-25.8	0.0234	-25.8	0	-25.7	0.0722	-25.7	0	-25.7	0.0587	-25.7	0	-26	0.0812001	-26	0
-25.9	0.0422	-25.9	0	-25.9	0.0373	-25.9	0	-25.8	0.0537999	-25.8	0	-25.7	0.0237	-25.7	0	-25.6	0.0738	-25.6	0	-25.6	0.0552	-25.6	0	-25.9	0.0812	-25.9	0
-25.8	0.0444	-25.8	0	-25.8	0.0396	-25.8	0	-25.7	0.0516	-25.7	0	-25.6	0.0277	-25.6	0	-25.5	0.0667	-25.5	0	-25.5	0.0522	-25.5	0	-25.8	0.0832	-25.8	0
-25.7	0.0426	-25.7	0	-25.7	0.0419	-25.7	0	-25.6	0.055	-25.6	0	-25.5	0.0263	-25.5	0	-25.4	0.0569	-25.4	0	-25.4	0.0496	-25.4	0	-25.7	0.0784	-25.7	0
-25.6	0.0464	-25.6	0	-25.6	0.0396	-25.6	0	-25.5	0.0521	-25.5	0	-25.4	0.0254	-25.4	0	-25.3	0.0519999	-25.3	0	-25.3	0.0488999	-25.3	0	-25.6	0.0792	-25.6	0
-25.5	0.0458	-25.5	0	-25.5	0.0376	-25.5	0	-25.4	0.0502	-25.4	0	-25.3	0.0274	-25.3	0	-25.2	0.0493	-25.2	0	-25.2	0.0489	-25.2	0	-25.5	0.0787	-25.5	0
-25.4	0.0446	-25.4	0	-25.4	0.0369	-25.4	0	-25.3	0.0533999	-25.3	0	-25.2	0.0247	-25.2	0	-25.1	0.0434	-25.1	0	-25.1	0.0458	-25.1	0	-25.4	0.0767	-25.4	0
-25.3	0.0431	-25.3	0	-25.3	0.0357	-25.3	0	-25.2	0.0535	-25.2	0	-25.1	0.0198	-25.1	0	-25	0.0426999	-25	0	-25	0.0437999	-25	0	-25.3	0.0736	-25.3	0
-25.2	0.0391	-25.2	0	-25.2	0.0381	-25.2	0	-25.1	0.0517	-25.1	0	-25	0.0203	-25	0	-24.9	0.0374998	-24.9	0	-24.9	0.0402998	-24.9	0	-25.2	0.0719	-25.2	0
-25.1	0.0381001	-25.1	0	-25.1	0.0410001	-25.1	0	-25	0.0521	-25	0	-24.9	0.0174	-24.9	0	-24.8	0.0355999	-24.8	0	-24.8	0.0320999	-24.8	0	-25.1	0.0710001	-25.1	0
-25	0.0341	-25	0	-25	0.0453	-25	0	-24.9	0.0451999	-24.9	0	-24.8	0.0131	-24.8	0	-24.7	0.0276999	-24.7	0	-24.7	0.0277999	-24.7	0	-25	0.0678	-25	0
-24.9	0.0263	-24.9	0	-24.9	0.0447	-24.9	0	-24.8	0.0363999	-24.8	0	-24.7	0.0094	-24.7	0	-24.6	0.0214	-24.6	0	-24.6	0.0226	-24.6	0	-24.9	0.066	-24.9	0
-24.8	0.0183	-24.8	0	-24.8	0.0394	-24.8	0	-24.7	0.0265999	-24.7	0	-24.6	0.00570001	-24.6	0	-24.5	0.0173999	-24.5	0	-24.5	0.0237999	-24.5	0	-24.8	0.0628	-24.8	0
-24.7	0.0123	-24.7	0	-24.7	0.0365	-24.7	0	-24.6	0.0221	-24.6	0	-24.5	0.0043	-24.5	0	-24.4	0.0136997	-24.4	0	-24.4	0.0183997	-24.4	0	-24.7	0.059	-24.7	0
-24.6	0.00580011	-24.6	0	-24.6	0.0333001	-24.6	0	-24.5	0.0232	-24.5	0	-24.4	-0.000799997	-24.4	0	-24.3	0.00569995	-24.3	0	-24.3	0.0107999	-24.3	0	-24.6	0.0559001	-24.6	0
-24.5	0.0088	-24.5	0	-24.5	0.0364	-24.5	0	-24.4	0.0209999	-24.4	0	-24.3	-0.0097	-24.3	0	-24.2	0.00119996	-24.2	0	-24.2	0.0118	-24.2	0	-24.5	0.0553	-24.5	0
-24.4	0.0024	-24.4	0	-24.4	0.0314	-24.4	0	-24.3	0.0130999	-24.3	0	-24.2	-0.0099	-24.2	0	-24.1	-0.00330014	-24.1	0	-24.1	0.00959986	-24.1	0	-24.4	0.0488	-24.4	0
-24.3	-0.0076	-24.3	0	-24.3	0.0268	-24.3	0	-24.2	0.0101	-24.2	0	-24.1	-0.0095	-24.1	0	-24	-0.0107	-24	0	-24	0.00289997	-24	0	-24.3	0.0406	-24.3	0
-24.2	-0.0068	-24.2	0	-24.2	0.0252	-24.2	0	-24.1	0.0135999	-24.1	0	-24	-0.0134	-24	0	-23.9	-0.0118001	-23.9	0	-23.9	-0.00130012	-23.9	0	-24.2	0.0371	-24.2	0
-24.1	-0.00489996	-24.1	0	-24.1	0.0243	-24.1	0	-24	0.0057	-24	0	-23.9	-0.0148	-23.9	0	-23.8	-0.0145	-23.8	0	-23.8	-0.00440001	-23.8	0	-24.1	0.0338	-24.1	0
-24	-0.0134999	-24	0	-24	0.0174001	-24	0	-23.9	0.00129994	-23.9	0	-23.8	-0.0186	-23.8	0	-23.7	-0.0142001	-23.7	0	-23.7	-0.0075001	-23.7	0	-24	0.0282001	-24	0
-23.9	-0.0098	-23.9	0	-23.9	0.0169	-23.9	0	-23.8	-0.000600011	-23.8	0	-23.7	-0.0168	-23.7	0	-23.6	-0.0228	-23.6	0	-23.6	-0.0111	-23.6	0	-23.9	0.0233	-23.9	0
-23.8	-0.0082	-23.8	0	-23.8	0.0177	-23.8	0	-23.7	-0.0019001	-23.7	0	-23.6	-0.0202	-23.6	0	-23.5	-0.0245	-23.5	0	-23.5	-0.0126	-23.5	0	-23.8	0.0201	-23.8	0
-23.7	-0.0086	-23.7	0	-23.7	0.0218	-23.7	0	-23.6	-0.00379999	-23.6	0	-23.5	-0.0202	-23.5	0	-23.4	-0.0300999	-23.4	0	-23.4	-0.0180999	-23.4	0	-23.7	0.0185	-23.7	0
-23.6	-0.0102999	-23.6	0	-23.6	0.0199001	-23.6	0	-23.5	-0.0058	-23.5	0	-23.4	-0.0189	-23.4	0	-23.3	-0.028	-23.3	0	-23.3	-0.0159	-23.3	0	-23.6	0.0149001	-23.6	0
-23.5	-0.00760001	-23.5	0	-23.5	0.0184	-23.5	0	-23.4	-0.00389997	-23.4	0	-23.3	-0.0129	-23.3	0	-23.2	-0.0276	-23.2	0	-23.2	-0.00790004	-23.2	0	-23.5	0.0181	-23.5	0
-23.4	-0.0103	-23.4	0	-23.4	0.0129	-23.4	0	-23.3	0.000800031	-23.3	0	-23.2	-0.0098	-23.2	0	-23.1	-0.0346	-23.1	0	-23.1	-0.00669996	-23.1	0	-23.4	0.0167	-23.4	0
-23.3	-0.0098	-23.3	0	-23.3	0.0131	-23.3	0	-23.2	-0.00130004	-23.2	0	-23.1	-0.0054	-23.1	0	-23	-0.0335	-23	0	-23	0.000599985	-23	0	-23.3	0.0179	-23.3	0
-23.2	-0.01	-23.2	0	-23.2	0.0147	-23.2	0	-23.1	-0.00189996	-23.1	0	-23	0.002	-23	0	-22.9	-0.0353002	-22.9	0	-22.9	0.0010998	-22.9	0	-23.2	0.0171	-23.2	0
-23.1	-0.00869996	-23.1	0	-23.1	0.012	-23.1	0	-23	0.001	-23	0	-22.9	0.0023	-22.9	0	-22.8	-0.0395	-22.8	0	-22.8	-0.00699998	-22.8	0	-23.1	0.0164	-23.1	0
-23	-0.00520004	-23	0	-23	0.0127	-23	0	-22.9	-0.00150009	-22.9	0	-22.8	-0.0038	-22.8	0	-22.7	-0.04	-22.7	0	-22.7	-0.00730005	-22.7	0	-23	0.0216	-23	0
-22.9	-0.0071	-22.9	0	-22.9	0.0061	-22.9	0	-22.8	-0.00969998	-22.8	0	-22.7	-0.0038	-22.7	0	-22.6	-0.0431001	-22.6	0	-22.6	-0.0142001	-22.6	0	-22.9	0.0218	-22.9	0
-22.8	-0.0106	-22.8	0	-22.8	0.0012	-22.8	0	-22.7	-0.00660005	-22.7	0	-22.6	-0.0105	-22.6	0	-22.5	-0.0437	-22.5	0	-22.5	-0.016	-22.5	0	-22.8	0.017	-22.8	0
-22.7	-0.0075	-22.7	0	-22.7	0.006	-22.7	0	-22.6	-0.00910005	-22.6	0	-22.5	-0.0115	-22.5	0	-22.4	-0.0453	-22.4	0	-22.4	-0.00829998	-22.4	0	-22.7	0.0176	-22.7	0
-22.6	-0.00899995	-22.6	0	-22.6	0.00730005	-22.6	0	-22.5	-0.0117	-22.5	0	-22.4	-0.0064	-22.4	0	-22.3	-0.0544	-22.3	0	-22.3	-0.0057	-22.3	0	-22.6	0.0126	-22.6	0
-22.5	-0.0160999	-22.5	0	-22.5	0.00620005	-22.5	0	-22.4	-0.0102	-22.4	0	-22.3	-0.0062	-22.3	0	-22.2	-0.0592001	-22.2	0	-22.2	-0.00310007	-22.2	0	-22.5	0.0138001	-22.5	0
-22.4	-0.0077	-22.4	0	-22.4	0.0089	-22.4	0	-22.3	-0.0112	-22.3	0	-22.2	-0.0106	-22.2	0	-22.1	-0.0579	-22.1	0	-22.1	-0.00660004	-22.1	0	-22.4	0.0165	-22.4	0
-22.3	-0.0057	-22.3	0	-22.3	0.0157	-22.3	0	-22.2	-0.00630007	-22.2	0	-22.1	-0.0117	-22.1	0	-22	-0.0641001	-22	0	-22	-0.0108001	-22	0	-22.3	0.0186	-22.3	0
-22.2	-0.0093	-22.2	0	-22.2	0.0115	-22.2	0	-22.1	-0.00970004	-22.1	0	-22	-0.01	-22	0	-21.9	-0.0741001	-21.9	0	-21.9	-0.0142001	-21.9	0	-22.2	0.019	-22.2	0
-22.1	-0.0100999	-22.1	0	-22.1	0.00360006	-22.1	0	-22	-0.0133	-22	0	-21.9	-0.0103	-21.9	0	-21.8	-0.0753	-21.8	0	-21.8	-0.0182	-21.8	0	-22.1	0.0144001	-22.1	0
-22	-0.0115	-22	0	-22	0.00280005	-22	0	-21.9	-0.0177	-21.9	0	-21.8	-0.0039	-21.8	0	-21.7	-0.0721001	-21.7	0	-21.7	-0.0186001	-21.7	0	-22	0.0108	-22	0
-21.9	-0.0152	-21.9	0	-21.9	0.0017	-21.9	0	-21.8	-0.016	-21.8	0	-21.7	0.0032	-21.7	0	-21.6	-0.0771001	-21.6	0	-21.6	-0.0256001	-21.6	0	-21.9	0.0094	-21.9	0
-21.8	-0.0176	-21.8	0	-21.8	-0.001	-21.8	0	-21.7	-0.0163001	-21.7	0	-21.6	-0.0032	-21.6	0	-21.5	-0.0770001	-21.5	0	-21.5	-0.0226001	-21.5	0	-21.8	0.006	-21.8	0
-21.7	-0.0138	-21.7	0	-21.7	0.0029	-21.7	0	-21.6	-0.0222001	-21.6	0	-21.5	-0.0113	-21.5	0	-21.4	-0.0808999	-21.4	0	-21.4	-0.0216999	-21.4	0	-21.7	0.0084	-21.7	0
-21.6	-0.0209999	-21.6	0	-21.6	0.00150011	-21.6	0	-21.5	-0.0329	-21.5	0	-21.4	-0.0115	-21.4	0	-21.3	-0.0660001	-21.3	0	-21.3	-0.0129001	-21.3	0	-21.6	0.00320011	-21.6	0
-21.5	-0.0251999	-21.5	0	-21.5	-9.99106e-05	-21.5	0	-21.4	-0.0367	-21.4	0	-21.3	-0.0055	-21.3	0	-21.2	-0.0603001	-21.2	0	-21.2	-0.0174001	-21.2	0	-21.5	0.00260009	-21.5	0
-21.4	-0.0338	-21.4	0	-21.4	-0.0031	-21.4	0	-21.3	-0.0377001	-21.3	0	-21.2	0.0014	-21.2	0	-21.1	-0.0628001	-21.1	0	-21.1	-0.0246001	-21.1	0	-21.4	-0.0003	-21.4	0
-21.3	-0.0307	-21.3	0	-21.3	0.0055	-21.3	0	-21.2	-0.0525001	-21.2	0	-21.1	-0.0135	-21.1	0	-21	-0.0635	-21	0	-21	-0.0282	-21	0	-21.3	-0.0046	-21.3	0
-21.2	-0.0314	-21.2	0	-21.2	0.0013	-21.2	0	-21.1	-0.0652001	-21.1	0	-21	-0.0194	-21	0	-20.9	-0.0626003	-20.9	0	-20.9	-0.0167003	-20.9	0	-21.2	-0.008	-21.2	0
-21.1	-0.0332999	-21.1	0	-21.1	0.000900139	-21.1	0	-21	-0.0761	-21	0	-20.9	-0.0136	-20.9	0	-20.8	-0.0706999	-20.8	0	-20.8	-0.0142999	-20.8	0	-21.1	-0.0144999	-21.1	0
-21	-0.0375999	-21	0	-21	-0.00419993	-21	0	-20.9	-0.0864001	-20.9	0	-20.8	-0.0173	-20.8	0	-20.7	-0.0642999	-20.7	0	-20.7	-0.0206999	-20.7	0	-21	-0.0176999	-21	0
-20.9	-0.0377	-20.9	0	-20.9	-0.017	-20.9	0	-20.8	-0.0968999	-20.8	0	-20.7	-0.0097	-20.7	0	-20.6	-0.0456995	-20.6	0	-20.6	-0.0243995	-20.6	0	-20.9	-0.0193	-20.9	0
-20.8	-0.0465	-20.8	0	-20.8	-0.0363	-20.8	0	-20.7	-0.0861999	-20.7	0	-20.6	0.000300001	-20.6	0	-20.5	-0.0247	-20.5	0	-20.5	-0.0288	-20.5	0	-20.8	-0.0203	-20.8	0
-20.7	-0.0296	-20.7	0	-20.7	-0.0326	-20.7	0	-20.6	-0.0750995	-20.6	0	-20.5	0.00320013	-20.5	0	-20.4	-0.0156	-20.4	0	-20.4	-0.0608	-20.4	0	-20.7	-0.0144	-20.7	0
-20.6	-0.0183001	-20.6	0	-20.6	-0.0405001	-20.6	0	-20.5	-0.0724999	-20.5	0	-20.4	-0.00929971	-20.4	0	-20.3	-0.0129	-20.3	0	-20.3	-0.0647	-20.3	0	-20.6	-0.0169001	-20.6	0
-20.5	0.00130025	-20.5	0	-20.5	-0.0439997	-20.5	0	-20.4	-0.0946999	-20.4	0	-20.3	0.0107997	-20.3	0	-20.2	-0.0209	-20.2	0	-20.2	-0.073	-20.2	0	-20.5	-0.00619975	-20.5	0
-20.4	-0.00799971	-20.4	0	-20.4	-0.0721997	-20.4	0	-20.3	-0.0888	-20.3	0	-20.2	0.0313998	-20.2	0	-20.1	-0.006	-20.1	0	-20.1	-0.1101	-20.1	0	-20.4	-0.0110997	-20.4	0
-20.3	-0.00900026	-20.3	0	-20.3	-0.0823003	-20.3	0	-20.2	-0.0973	-20.2	0	-20.1	0.0373996	-20.1	0	-20	-0.016	-20	0	-20	-0.1424	-20	0	-20.3	-0.000100263	-20.3	0
-20.2	-0.0354002	-20.2	0	-20.2	-0.0856002	-20.2	0	-20.1	-0.099	-20.1	0	-20	0.0564997	-20	0	-19.9	0.1032	-19.9	0	-19.9	-0.0492	-19.9	0	-20.2	0.0158998	-20.2	0
-20.1	-0.0237007	-20.1	0	-20.1	-0.116901	-20.1	0	-20	-0.1261	-20	0	-19.9	0.148997	-19.9	0	-19.8	0.1729	-19.8	0	-19.8	0.0337	-19.8	0	-20.1	0.0286993	-20.1	0
-20	-0.0421005	-20	0	-20	-0.115601	-20	0	-19.9	-0.0852016	-19.9	0	-19.8	0.191599	-19.8	0	-19.7	0.116697	-19.7	0	-19.7	0.0104974	-19.7	0	-20	0.0322995	-20	0
-19.9	-0.00480319	-19.9	0	-19.9	-0.0213032	-19.9	0	-19.8	-0.1109	-19.8	0	-19.7	0.1167	-19.7	0	-19.6	-0.0366	-19.6	0	-19.6	-0.0534	-19.6	0	-19.9	0.118797	-19.9	0
-19.8	0.0556993	-19.8	0	-19.8	0.0526993	-19.8	0	-19.7	-0.0707026	-19.7	0	-19.6	-0.0508963	-19.6	0	-19.5	-0.110102	-19.5	0	-19.5	-0.0714015	-19.5	0	-19.8	0.132999	-19.8	0
-19.7	-0.000899996	-19.7	0	-19.7	0.0265	-19.7	0	-19.6	-0.0388	-19.6	0	-19.5	-0.1241	-19.5	0	-19.4	-0.136302	-19.4	0	-19.4	-0.111202	-19.4	0	-19.7	-0.0142	-19.7	0
-19.6	-0.118293	-19.6	0	-19.6	-0.0428926	-19.6	0	-19.5	-0.0132	-19.5	0	-19.4	-0.1874	-19.4	0	-19.3	-0.0164	-19.3	0	-19.3	-0.0475	-19.3	0	-19.6	-0.171093	-19.6	0
-19.5	-0.118197	-19.5	0	-19.5	-0.0668968	-19.5	0	-19.4	-0.0361012	-19.4	0	-19.3	-0.0941014	-19.3	0	-19.2	0.0497	-19.2	0	-19.2	0.0228	-19.2	0	-19.5	-0.174997	-19.5	0
-19.4	-0.0927	-19.4	0	-19.4	-0.1244	-19.4	0	-19.3	0.0132	-19.3	0	-19.2	-0.0203011	-19.2	0	-19.1	0.0384	-19.1	0	-19.1	0.0545	-19.1	0	-19.4	-0.1193	-19.4	0
-19.3	0.0101986	-19.3	0	-19.3	-0.0602014	-19.3	0	-19.2	0.0456	-19.2	0	-19.1	0.0226993	-19.1	0	-19	0.0074	-19	0	-19	0.0666	-19	0	-19.3	-0.0481014	-19.3	0
-19.2	0.0591989	-19.2	0	-19.2	0.00249886	-19.2	0	-19.1	0.0538	-19.1	0	-19	0.0216998	-19	0	-18.9	0.0047	-18.9	0	-18.9	0.0705	-18.9	0	-19.2	0.0217989	-19.2	0
-19.1	0.0875986	-19.1	0	-19.1	0.0211986	-19.1	0	-19	0.0403998	-19	0	-18.9	0.00149929	-18.9	0	-18.8	-0.0133	-18.8	0	-18.8	0.0482	-18.8	0	-19.1	0.00609859	-19.1	0
-19	0.0736995	-19	0	-19	0.0296995	-19	0	-18.9	0.0360996	-18.9	0	-18.8	-0.0117999	-18.8	0	-18.7	-0.0330002	-18.7	0	-18.7	0.00879982	-18.7	0	-19	-0.0193005	-19	0
-18.9	0.0704993	-18.9	0	-18.9	0.0303993	-18.9	0	-18.8	0.0092	-18.8	0	-18.7	-0.0283	-18.7	0	-18.6	-0.0276996	-18.6	0	-18.6	-0.00339956	-18.6	0	-18.9	-0.0229007	-18.9	0
-18.8	0.0269001	-18.8	0	-18.8	0.0173001	-18.8	0	-18.7	-0.0169002	-18.7	0	-18.6	-0.0131	-18.6	0	-18.5	-0.0202	-18.5	0	-18.5	-0.0054	-18.5	0	-18.8	0.00860012	-18.8	0
-18.7	-0.0022	-18.7	0	-18.7	-0.0114	-18.7	0	-18.6	-0.0253996	-18.6	0	-18.5	-0.00399986	-18.5	0	-18.4	-0.0317	-18.4	0	-18.4	0.0017	-18.4	0	-18.7	-0.0098	-18.7	0
-18.6	-0.0196005	-18.6	0	-18.6	-0.0193005	-18.6	0	-18.5	-0.0306999	-18.5	0	-18.4	-0.00840008	-18.4	0	-18.3	-0.0222	-18.3	0	-18.3	-0.006	-18.3	0	-18.6	-0.0164005	-18.6	0
-18.5	-0.0238997	-18.5	0	-18.5	-0.0235997	-18.5	0	-18.4	-0.0498	-18.4	0	-18.3	-0.0115	-18.3	0	-18.2	-0.0269	-18.2	0	-18.2	0.0019	-18.2	0	-18.5	-0.0107997	-18.5	0
-18.4	-0.0218001	-18.4	0	-18.4	-0.0323001	-18.4	0	-18.3	-0.0585	-18.3	0	-18.2	-0.00800012	-18.2	0	-18.1	-0.0333	-18.1	0	-18.1	0.0017	-18.1	0	-18.4	-0.00240008	-18.4	0
-18.3	-0.0175	-18.3	0	-18.3	-0.0318	-18.3	0	-18.2	-0.0606	-18.2	0	-18.1	-0.0179001	-18.1	0	-18	-0.0493	-18	0	-18	0.0034	-18	0	-18.3	-0.00309998	-18.3	0
-18.2	-0.0239001	-18.2	0	-18.2	-0.0260001	-18.2	0	-18.1	-0.0604	-18.1	0	-18	-0.0133001	-18	0	-17.9	-0.0429	-17.9	0	-17.9	-0.0211	-17.9	0	-18.2	0.00479988	-18.2	0
-18.1	-0.0359001	-18.1	0	-18.1	-0.0168001	-18.1	0	-18	-0.0528001	-18	0	-17.9	-0.0309999	-17.9	0	-17.8	-0.0393	-17.8	0	-17.8	-0.0145	-17.8	0	-18.1	0.00599988	-18.1	0
-18	-0.0527001	-18	0	-18	-0.00540011	-18	0	-17.9	-0.0554999	-17.9	0	-17.8	-0.00770029	-17.8	0	-17.7	-0.0245	-17.7	0	-17.7	-0.0164	-17.7	0	-18	0.0121999	-18	0
-17.9	-0.0729999	-17.9	0	-17.9	-0.0017999	-17.9	0	-17.8	-0.0491	-17.8	0	-17.7	0.00109974	-17.7	0	-17.6	-0.0085	-17.6	0	-17.6	-0.0031	-17.6	0	-17.9	0.0095001	-17.9	0
-17.8	-0.0852003	-17.8	0	-17.8	0.0241997	-17.8	0	-17.7	-0.0401	-17.7	0	-17.6	0.00749966	-17.6	0	-17.5	-0.0256	-17.5	0	-17.5	0.0136	-17.5	0	-17.8	0.0353997	-17.8	0
-17.7	-0.0758003	-17.7	0	-17.7	0.0425997	-17.7	0	-17.6	-0.0345	-17.6	0	-17.5	-0.0120002	-17.5	0	-17.4	-0.0579	-17.4	0	-17.4	0.0532	-17.4	0	-17.7	0.0502997	-17.7	0
-17.6	-0.0608007	-17.6	0	-17.6	0.0838993	-17.6	0	-17.5	-0.0391002	-17.5	0	-17.4	-0.0139008	-17.4	0	-17.3	-0.0577	-17.3	0	-17.3	0.0669	-17.3	0	-17.6	0.0581993	-17.6	0
-17.5	-0.0521003	-17.5	0	-17.5	0.1051	-17.5	0	-17.4	-0.0316004	-17.4	0	-17.3	-0.0176999	-17.3	0	-17.2	-0.0481	-17.2	0	-17.2	0.0811	-17.2	0	-17.5	0.0798997	-17.5	0
-17.4	-0.0260008	-17.4	0	-17.4	0.153599	-17.4	0	-17.3	-0.0118	-17.3	0	-17.2	-0.0242995	-17.2	0	-17.1	-0.0256	-17.1	0	-17.1	0.0656	-17.1	0	-17.4	0.0994992	-17.4	0
-17.3	-0.00479989	-17.3	0	-17.3	0.1887	-17.3	0	-17.2	-0.0199	-17.2	0	-17.1	-0.023499	-17.1	0	-17	-0.0214	-17	0	-17	0.0348	-17	0	-17.3	0.1228	-17.3	0
-17.2	0.0345005	-17.2	0	-17.2	0.172801	-17.2	0	-17.1	-0.0264	-17.1	0	-17	-0.0179987	-17	0	-16.9	0.0125	-16.9	0	-16.9	0.0135	-16.9	0	-17.2	0.135301	-17.2	0
-17.1	0.067102	-17.1	0	-17.1	0.162302	-17.1	0	-17	-0.0439987	-17	0	-16.9	0.0162017	-16.9	0	-16.8	0.0501	-16.8	0	-16.8	-0.0171	-16.8	0	-17.1	0.049202	-17.1	0
-17	0.0435026	-17	0	-17	0.0961026	-17	0	-16.9	-0.0439992	-16.9	0	-16.8	0.0457005	-16.8	0	-16.7	0.0387	-16.7	0	-16.7	-0.0639	-16.7	0	-17	-0.0115974	-17	0
-16.9	0.0440017	-16.9	0	-16.9	0.0612017	-16.9	0	-16.8	-0.0353	-16.8	0	-16.7	0.0563006	-16.7	0	-16.6	-0.0363	-16.6	0	-16.6	-0.082	-16.6	0	-16.9	-0.0278983	-16.9	0
-16.8	0.0542005	-16.8	0	-16.8	0.0202005	-16.8	0	-16.7	-0.0441	-16.7	0	-16.6	0.0543002	-16.6	0	-16.5	-0.0687	-16.5	0	-16.5	-0.1088	-16.5	0	-16.8	-0.0829995	-16.8	0
-16.7	0.0466006	-16.7	0	-16.7	-0.0333994	-16.7	0	-16.6	-0.0445	-16.6	0	-16.5	0.0170999	-16.5	0	-16.4	-0.0606	-16.4	0	-16.4	-0.088	-16.4	0	-16.7	-0.141199	-16.7	0
-16.6	0.0491004	-16.6	0	-16.6	-0.0574996	-16.6	0	-16.5	-0.0612001	-16.5	0	-16.4	-0.0274013	-16.4	0	-16.3	-0.0400993	-16.3	0	-16.3	-0.0666993	-16.3	0	-16.6	-0.1461	-16.6	0
-16.5	0.0367998	-16.5	0	-16.5	-0.0792002	-16.5	0	-16.4	-0.0410007	-16.4	0	-16.3	-0.0448	-16.3	0	-16.2	0.00400026	-16.2	0	-16.2	0.00320026	-16.2	0	-16.5	-0.1665	-16.5	0
-16.4	0.0305987	-16.4	0	-16.4	-0.0128013	-16.4	0	-16.3	-0.0221993	-16.3	0	-16.2	-0.0512	-16.2	0	-16.1	0.0263	-16.1	0	-16.1	0.0301	-16.1	0	-16.4	-0.100501	-16.4	0
-16.3	-0.00249999	-16.3	0	-16.3	0.0173	-16.3	0	-16.2	0.0328003	-16.2	0	-16.1	-0.0545	-16.1	0	-16	-0.0102006	-16	0	-16	0.0217994	-16	0	-16.3	-0.0574	-16.3	0
-16.2	-0.0579	-16.2	0	-16.2	0.0594	-16.2	0	-16.1	0.0523	-16.1	0	-16	-0.0517	-16	0	-15.9	-0.0577012	-15.9	0	-15.9	-0.0293012	-15.9	0	-16.2	-0.016	-16.2	0
-16.1	-0.1077	-16.1	0	-16.1	0.0613997	-16.1	0	-16	0.042	-16	0	-15.9	-0.0218	-15.9	0	-15.8	-0.0598009	-15.8	0	-15.8	-0.0902009	-15.8	0	-16.1	-0.0102003	-16.1	0
-16	-0.121	-16	0	-16	0.051	-16	0	-15.9	0.00519943	-15.9	0	-15.8	0.000600006	-15.8	0	-15.7	-0.0772005	-15.7	0	-15.7	-0.144701	-15.7	0	-16	-0.00269996	-16	0
-15.9	-0.1084	-15.9	0	-15.9	0.0501	-15.9	0	-15.8	-0.0243009	-15.8	0	-15.7	0.0027	-15.7	0	-15.6	-0.1003	-15.6	0	-15.6	-0.2003	-15.6	0	-15.9	0.0366	-15.9	0
-15.8	-0.0194	-15.8	0	-15.8	0.0511	-15.8	0	-15.7	-0.0575005	-15.7	0	-15.6	0.0134999	-15.6	0	-15.5	-0.1027	-15.5	0	-15.5	-0.1985	-15.5	0	-15.8	0.0499	-15.8	0
-15.7	0.076	-15.7	0	-15.7	0.0139	-15.7	0	-15.6	-0.0837	-15.6	0	-15.5	0.0188999	-15.5	0	-15.4	-0.1253	-15.4	0	-15.4	-0.1493	-15.4	0	-15.7	0.0545	-15.7	0
-15.6	0.1658	-15.6	0	-15.6	-0.0158001	-15.6	0	-15.5	-0.0496001	-15.5	0	-15.4	0.00549985	-15.4	0	-15.3	-0.0655996	-15.3	0	-15.3	-0.0616996	-15.3	0	-15.6	0.0658999	-15.6	0
-15.5	0.2259	-15.5	0	-15.5	-0.0220002	-15.5	0	-15.4	-0.0541001	-15.4	0	-15.3	0.0291	-15.3	0	-15.2	-0.114299	-15.2	0	-15.2	-0.00539948	-15.2	0	-15.5	0.0657998	-15.5	0
-15.4	0.2069	-15.4	0	-15.4	-0.0353001	-15.4	0	-15.3	-0.00629962	-15.3	0	-15.2	0.0016	-15.2	0	-15.1	-0.1642	-15.1	0	-15.1	0.0715003	-15.1	0	-15.4	0.0700999	-15.4	0
-15.3	0.1374	-15.3	0	-15.3	0.0136	-15.3	0	-15.2	-0.0569995	-15.2	0	-15.1	0.0117	-15.1	0	-15	-0.2007	-15	0	-15	0.1201	-15	0	-15.3	0.1122	-15.3	0
-15.2	0.0982	-15.2	0	-15.2	0.0353	-15.2	0	-15.1	-0.1132	-15.1	0	-15	0.0468	-15	0	-14.9	-0.1999	-14.9	0	-14.9	0.1541	-14.9	0	-15.2	0.0812	-15.2	0
-15.1	0.0910995	-15.1	0	-15.1	0.0603995	-15.1	0	-15	-0.1284	-15	0	-14.9	0.0621	-14.9	0	-14.8	-0.165801	-14.8	0	-14.8	0.150499	-14.8	0	-15.1	0.105199	-15.1	0
-15	0.0980997	-15	0	-15	0.0790997	-15	0	-14.9	-0.1149	-14.9	0	-14.8	0.0505	-14.8	0	-14.7	-0.112501	-14.7	0	-14.7	0.0909992	-14.7	0	-15	0.1305	-15	0
-14.9	0.1095	-14.9	0	-14.9	0.0995	-14.9	0	-14.8	-0.0814007	-14.8	0	-14.7	0.000500001	-14.7	0	-14.6	-0.0456008	-14.6	0	-14.6	0.0486992	-14.6	0	-14.9	0.1611	-14.9	0
-14.8	0.0865	-14.8	0	-14.8	0.091	-14.8	0	-14.7	-0.0302008	-14.7	0	-14.6	-0.0566	-14.6	0	-14.5	0.0184993	-14.5	0	-14.5	0.00729934	-14.5	0	-14.8	0.1137	-14.8	0
-14.7	0.0279	-14.7	0	-14.7	0.0603	-14.7	0	-14.6	0.0378992	-14.6	0	-14.5	-0.1093	-14.5	0	-14.4	0.0651988	-14.4	0	-14.4	-0.00400125	-14.4	0	-14.7	0.078	-14.7	0
-14.6	-0.0203992	-14.6	0	-14.6	0.0385008	-14.6	0	-14.5	0.0859	-14.5	0	-14.4	-0.1425	-14.4	0	-14.3	0.0516997	-14.3	0	-14.3	-0.0343003	-14.3	0	-14.6	0.0661008	-14.6	0
-14.5	-0.0664992	-14.5	0	-14.5	0.0123008	-14.5	0	-14.4	0.102799	-14.4	0	-14.3	-0.1754	-14.3	0	-14.2	0.0454002	-14.2	0	-14.2	-0.0603998	-14.2	0	-14.5	0.0296008	-14.5	0
-14.4	-0.0753	-14.4	0	-14.4	-0.0082	-14.4	0	-14.3	0.0865997	-14.3	0	-14.2	-0.1861	-14.2	0	-14.1	-0.0017997	-14.1	0	-14.1	-0.0519997	-14.1	0	-14.4	0.0143	-14.4	0
-14.3	-0.1051	-14.3	0	-14.3	-0.0165	-14.3	0	-14.2	0.0131002	-14.2	0	-14.1	-0.1618	-14.1	0	-14	-0.0320995	-14	0	-14	-0.0435995	-14	0	-14.3	0.00730001	-14.3	0
-14.2	-0.1124	-14.2	0	-14.2	-0.0281	-14.2	0	-14.1	-0.0022997	-14.1	0	-14	-0.1483	-14	0	-13.9	-0.0335995	-13.9	0	-13.9	-0.0406995	-13.9	0	-14.2	0.011	-14.2	0
-14.1	-0.0914003	-14.1	0	-14.1	-0.0214003	-14.1	0	-14	-0.0203	-14	0	-13.9	-0.1228	-13.9	0	-13.8	-0.0411995	-13.8	0	-13.8	-0.0561995	-13.8	0	-14.1	0.0385997	-14.1	0
-14	-0.0594003	-14	0	-14	-0.0132003	-14	0	-13.9	-0.0286998	-13.9	0	-13.8	-0.1096	-13.8	0	-13.7	0.003	-13.7	0	-13.7	0.0052	-13.7	0	-14	0.0401997	-14	0
-13.9	-0.0381	-13.9	0	-13.9	-0.0039	-13.9	0	-13.8	-0.0573995	-13.8	0	-13.7	-0.0494017	-13.7	0	-13.6	0.0404	-13.6	0	-13.6	0.0436	-13.6	0	-13.9	0.0332	-13.9	0
-13.8	-0.0433	-13.8	0	-13.8	-0.0091	-13.8	0	-13.7	-0.0228	-13.7	0	-13.6	0.00539872	-13.6	0	-13.5	0.0129	-13.5	0	-13.5	0.022	-13.5	0	-13.8	0.0164	-13.8	0
-13.7	0.00229833	-13.7	0	-13.7	0.0225983	-13.7	0	-13.6	0.0052	-13.6	0	-13.5	-0.0017	-13.5	0	-13.4	-0.0188997	-13.4	0	-13.4	-0.00239968	-13.4	0	-13.7	0.0491983	-13.7	0
-13.6	0.0342974	-13.6	0	-13.6	0.0609974	-13.6	0	-13.5	-0.0397	-13.5	0	-13.4	-0.0028	-13.4	0	-13.3	-0.0408997	-13.3	0	-13.3	-9.96663e-05	-13.3	0	-13.6	0.0721974	-13.6	0
-13.5	-0.0126	-13.5	0	-13.5	0.0391	-13.5	0	-13.4	-0.0838998	-13.4	0	-13.3	-0.006	-13.3	0	-13.2	-0.0571995	-13.2	0	-13.2	0.00520049	-13.2	0	-13.5	0.0465	-13.5	0
-13.4	-0.0555	-13.4	0	-13.4	0.0202	-13.4	0	-13.3	-0.0978997	-13.3	0	-13.2	0.0128	-13.2	0	-13.1	-0.0633997	-13.1	0	-13.1	0.0350003	-13.1	0	-13.4	0.0243	-13.4	0
-13.3	-0.0814	-13.3	0	-13.3	0.0206	-13.3	0	-13.2	-0.0956995	-13.2	0	-13.1	0.046	-13.1	0	-13	-0.0577998	-13	0	-13	0.0625002	-13	0	-13.3	0.0316	-13.3	0
-13.2	-0.0754	-13.2	0	-13.2	0.0333	-13.2	0	-13.1	-0.0729997	-13.1	0	-13	0.0718	-13	0	-12.9	-0.0471998	-12.9	0	-12.9	0.0801002	-12.9	0	-13.2	0.0508	-13.2	0
-13.1	-0.0572005	-13.1	0	-13.1	0.0433995	-13.1	0	-13	-0.0456	-13	0	-12.9	0.0875	-12.9	0	-12.8	-0.0512	-12.8	0	-12.8	0.0868	-12.8	0	-13.1	0.0866995	-13.1	0
-13	-0.0561003	-13	0	-13	0.0511997	-13	0	-12.9	-0.0272999	-12.9	0	-12.8	0.0867	-12.8	0	-12.7	-0.055	-12.7	0	-12.7	0.0965	-12.7	0	-13	0.1082	-13	0
-12.9	-0.0348	-12.9	0	-12.9	0.0562	-12.9	0	-12.8	-0.0167	-12.8	0	-12.7	0.0835	-12.7	0	-12.6	-0.0428001	-12.6	0	-12.6	0.0949999	-12.6	0	-12.9	0.1211	-12.9	0
-12.8	-0.0159	-12.8	0	-12.8	0.0606	-12.8	0	-12.7	-0.0141	-12.7	0	-12.6	0.0909	-12.6	0	-12.5	-0.0275	-12.5	0	-12.5	0.089	-12.5	0	-12.8	0.1317	-12.8	0
-12.7	-0.0009	-12.7	0	-12.7	0.0666	-12.7	0	-12.6	-0.00770007	-12.6	0	-12.5	0.0831	-12.5	0	-12.4	-0.0222002	-12.4	0	-12.4	0.0703998	-12.4	0	-12.7	0.1248	-12.7	0
-12.6	0.0189	-12.6	0	-12.6	0.0801	-12.6	0	-12.5	-0.0042	-12.5	0	-12.4	0.071	-12.4	0	-12.3	-0.0258	-12.3	0	-12.3	0.0575	-12.3	0	-12.6	0.1294	-12.6	0
-12.5	0.0342001	-12.5	0	-12.5	0.0828001	-12.5	0	-12.4	-0.0179001	-12.4	0	-12.3	0.0673	-12.3	0	-12.2	-0.0360998	-12.2	0	-12.2	0.0548002	-12.2	0	-12.5	0.1231	-12.5	0
-12.4	0.0351	-12.4	0	-12.4	0.0828	-12.4	0	-12.3	-0.0159	-12.3	0	-12.2	0.0833	-12.2	0	-12.1	-0.0385001	-12.1	0	-12.1	0.0713999	-12.1	0	-12.4	0.0904	-12.4	0
-12.3	0.0283	-12.3	0	-12.3	0.0745	-12.3	0	-12.2	-0.0255998	-12.2	0	-12.1	0.0912	-12.1	0	-12	-0.0348001	-12	0	-12	0.0809999	-12	0	-12.3	0.0786	-12.3	0
-12.2	0.0285	-12.2	0	-12.2	0.0765	-12.2	0	-12.1	-0.0215001	-12.1	0	-12	0.0834	-12	0	-11.9	-0.0517999	-11.9	0	-11.9	0.1018	-11.9	0	-12.2	0.0785	-12.2	0
-12.1	0.0322998	-12.1	0	-12.1	0.0747998	-12.1	0	-12	-0.0166	-12	0	-11.9	0.0806	-11.9	0	-11.8	-0.0529	-11.8	0	-11.8	0.1057	-11.8	0	-12.1	0.0855998	-12.1	0
-12	0.0356001	-12	0	-12	0.0622001	-12	0	-11.9	-0.0245999	-11.9	0	-11.8	0.0775004	-11.8	0	-11.7	-0.0817	-11.7	0	-11.7	0.1222	-11.7	0	-12	0.0806001	-12	0
-11.9	0.0486	-11.9	0	-11.9	0.0547	-11.9	0	-11.8	-0.0429	-11.8	0	-11.7	0.0551005	-11.7	0	-11.6	-0.0888	-11.6	0	-11.6	0.1332	-11.6	0	-11.9	0.0637	-11.9	0
-11.8	0.0451004	-11.8	0	-11.8	0.0482004	-11.8	0	-11.7	-0.0846	-11.7	0	-11.6	0.0708001	-11.6	0	-11.5	-0.1424	-11.5	0	-11.5	0.1221	-11.5	0	-11.8	0.0595004	-11.8	0
-11.7	0.00650047	-11.7	0	-11.7	0.0341005	-11.7	0	-11.6	-0.0837	-11.6	0	-11.5	0.0549004	-11.5	0	-11.4	-0.1498	-11.4	0	-11.4	0.1452	-11.4	0	-11.7	0.0443005	-11.7	0
-11.6	0.00210014	-11.6	0	-11.6	0.0444001	-11.6	0	-11.5	-0.1061	-11.5	0	-11.4	-0.00639874	-11.4	0	-11.3	-0.1876	-11.3	0	-11.3	0.2041	-11.3	0	-11.6	0.0348001	-11.6	0
-11.5	-0.00339925	-11.5	0	-11.5	0.0392008	-11.5	0	-11.4	-0.132099	-11.4	0	-11.3	-0.0369997	-11.3	0	-11.2	-0.2324	-11.2	0	-11.2	0.286	-11.2	0	-11.5	0.0121008	-11.5	0
-11.4	-0.0629987	-11.4	0	-11.4	0.0109013	-11.4	0	-11.3	-0.1373	-11.3	0	-11.2	-0.0484	-11.2	0	-11.1	-0.2689	-11.1	0	-11.1	0.2305	-11.1	0	-11.4	-0.0301987	-11.4	0
-11.3	-0.0942997	-11.3	0	-11.3	-0.0155997	-11.3	0	-11.2	-0.1381	-11.2	0	-11.1	-0.0571	-11.1	0	-11	-0.233799	-11	0	-11	0.0246007	-11	0	-11.3	-0.0884997	-11.3	0
-11.2	-0.095	-11.2	0	-11.2	-0.0394	-11.2	0	-11.1	-0.1388	-11.1	0	-11	-0.0374	-11	0	-10.9	-0.168399	-10.9	0	-10.9	-0.174199	-10.9	0	-11.2	-0.1403	-11.2	0
-11.1	-0.0962001	-11.1	0	-11.1	-0.0519001	-11.1	0	-11	-0.1199	-11	0	-10.9	-0.0229	-10.9	0	-10.8	-0.0475	-10.8	0	-10.8	-0.1727	-10.8	0	-11.1	-0.1799	-11.1	0
-11	-0.0627004	-11	0	-11	-0.0596004	-11	0	-10.9	-0.0918994	-10.9	0	-10.8	0.0400977	-10.8	0	-10.7	0.1003	-10.7	0	-10.7	-0.0217	-10.7	0	-11	-0.1785	-11	0
-10.9	-0.0432	-10.9	0	-10.9	-0.0557	-10.9	0	-10.8	-0.0103	-10.8	0	-10.7	0.129998	-10.7	0	-10.6	0.1802	-10.6	0	-10.6	0.0457	-10.6	0	-10.9	-0.146	-10.9	0
-10.8	0.0362977	-10.8	0	-10.8	0.00409766	-10.8	0	-10.7	0.1281	-10.7	0	-10.6	0.1428	-10.6	0	-10.5	0.168699	-10.5	0	-10.5	0.0879993	-10.5	0	-10.8	-0.0507023	-10.8	0
-10.7	0.155198	-10.7	0	-10.7	0.104798	-10.7	0	-10.6	0.1856	-10.6	0	-10.5	0.0988	-10.5	0	-10.4	0.137099	-10.4	0	-10.4	0.0724988	-10.4	0	-10.7	0.0635977	-10.7	0
-10.6	0.184799	-10.6	0	-10.6	0.125299	-10.6	0	-10.5	0.1875	-10.5	0	-10.4	0.0415	-10.4	0	-10.3	0.139199	-10.3	0	-10.3	0.0658994	-10.3	0	-10.6	0.150899	-10.6	0
-10.5	0.2093	-10.5	0	-10.5	0.1022	-10.5	0	-10.4	0.139399	-10.4	0	-10.3	0.0377	-10.3	0	-10.2	0.0888999	-10.2	0	-10.2	0.0605999	-10.2	0	-10.5	0.1288	-10.5	0
-10.4	0.1592	-10.4	0	-10.4	0.0593	-10.4	0	-10.3	0.120799	-10.3	0	-10.2	0.0107	-10.2	0	-10.1	0.0674998	-10.1	0	-10.1	0.0257998	-10.1	0	-10.4	0.0983	-10.4	0
-10.3	0.1277	-10.3	0	-10.3	0.0281	-10.3	0	-10.2	0.0995999	-10.2	0	-10.1	0.0178	-10.1	0	-10	0.0680996	-10	0	-10	0.0187996	-10	0	-10.3	0.08	-10.3	0
-10.2	0.0983	-10.2	0	-10.2	0.0049	-10.2	0	-10.1	0.0714998	-10.1	0	-10	0.0201	-10	0	-9.9	0.0424998	-9.9	0	-9.9	0.00289978	-9.9	0	-10.2	0.0526	-10.2	0
-10.1	0.0823001	-10.1	0	-10.1	0.0023001	-10.1	0	-10	0.0496	-10	0	-9.9	0.0005	-9.9	0	-9.8	0.0423	-9.8	0	-9.8	-2.52439e-08	-9.8	0	-10.1	0.0457001	-10.1	0
-10	0.0604002	-10	0	-10	0.00460022	-10	0	-9.9	0.0195999	-9.9	0	-9.8	-0.0146	-9.8	0	-9.7	0.0355999	-9.7	0	-9.7	0.0132999	-9.7	0	-10	0.0373002	-10	0
-9.9	0.0399	-9.9	0	-9.9	0.0024	-9.9	0	-9.8	0.00999997	-9.8	0	-9.7	-0.0132	-9.7	0	-9.6	0.0237999	-9.6	0	-9.6	0.0283999	-9.6	0	-9.9	0.0403	-9.9	0
-9.8	0.0307	-9.8	0	-9.8	0.013	-9.8	0	-9.7	0.0019999	-9.7	0	-9.6	-0.0105	-9.6	0	-9.5	0.0196999	-9.5	0	-9.5	0.0346999	-9.5	0	-9.8	0.0388	-9.8	0
-9.7	0.025	-9.7	0	-9.7	0.0209	-9.7	0	-9.6	0.000999938	-9.6	0	-9.5	-0.0086	-9.5	0	-9.4	0.0138999	-9.4	0	-9.4	0.0302999	-9.4	0	-9.7	0.027	-9.7	0
-9.6	0.0312001	-9.6	0	-9.6	0.0244001	-9.6	0	-9.5	-0.0038	-9.5	0	-9.4	-0.0106	-9.4	0	-9.3	0.0151001	-9.3	0	-9.3	0.0309001	-9.3	0	-9.6	0.0131001	-9.6	0
-9.5	0.0287001	-9.5	0	-9.5	0.00230006	-9.5	0	-9.4	-0.00670005	-9.4	0	-9.3	-0.0128	-9.3	0	-9.2	0.0142999	-9.2	0	-9.2	0.0351999	-9.2	0	-9.5	0.00630006	-9.5	0
-9.4	0.0157	-9.4	0	-9.4	0.0064	-9.4	0	-9.3	-0.0105999	-9.3	0	-9.2	-0.0068	-9.2	0	-9.1	0.00940006	-9.1	0	-9.1	0.0369001	-9.1	0	-9.4	0.0049	-9.4	0
-9.3	0.0102	-9.3	0	-9.3	0.0094	-9.3	0	-9.2	-0.0229001	-9.2	0	-9.1	-0.0132	-9.1	0	-9	0.00869991	-9	0	-9	0.0365999	-9	0	-9.3	0.0167	-9.3	0
-9.2	0.012	-9.2	0	-9.2	0.0188	-9.2	0	-9.1	-0.0401999	-9.1	0	-9	-0.0077	-9	0	-8.9	0.00129983	-8.9	0	-8.9	0.0255998	-8.9	0	-9.2	0.0252	-9.2	0
-9.1	0.00550011	-9.1	0	-9.1	0.00640011	-9.1	0	-9	-0.0408	-9	0	-8.9	-0.0139	-8.9	0	-8.8	0.00140002	-8.8	0	-8.8	0.015	-8.8	0	-9.1	0.0238001	-9.1	0
-9	0.00449994	-9	0	-9	0.00969994	-9	0	-8.9	-0.0404001	-8.9	0	-8.8	-0.0123	-8.8	0	-8.7	-0.00300003	-8.7	0	-8.7	0.0103	-8.7	0	-9	0.0197999	-9	0
-8.9	0.0033	-8.9	0	-8.9	0.0096	-8.9	0	-8.8	-0.0436	-8.8	0	-8.7	-0.0079	-8.7	0	-8.6	-0.0136999	-8.6	0	-8.6	0.00690013	-8.6	0	-8.9	0.0087	-8.9	0
-8.8	0.0016	-8.8	0	-8.8	0.0037	-8.8	0	-8.7	-0.0456	-8.7	0	-8.6	-0.0097	-8.6	0	-8.5	0.00100015	-8.5	0	-8.5	0.0129002	-8.5	0	-8.8	0.0087	-8.8	0
-8.7	-0.0069	-8.7	0	-8.7	0.0057	-8.7	0	-8.6	-0.0398999	-8.6	0	-8.5	-0.0011	-8.5	0	-8.4	0.00639992	-8.4	0	-8.4	0.0293999	-8.4	0	-8.7	0.012	-8.7	0
-8.6	0.00350003	-8.6	0	-8.6	0.00110003	-8.6	0	-8.5	-0.0382	-8.5	0	-8.4	0.0112	-8.4	0	-8.3	0.00559985	-8.3	0	-8.3	0.0291998	-8.3	0	-8.6	0.0157	-8.6	0
-8.5	0.00669987	-8.5	0	-8.5	0.00259987	-8.5	0	-8.4	-0.0278	-8.4	0	-8.3	0.0157	-8.3	0	-8.2	0.00189998	-8.2	0	-8.2	0.0267	-8.2	0	-8.5	0.0210999	-8.5	0
-8.4	0.0088	-8.4	0	-8.4	0.0121	-8.4	0	-8.3	-0.0294002	-8.3	0	-8.2	0.0131	-8.2	0	-8.1	0.00209993	-8.1	0	-8.1	0.0255999	-8.1	0	-8.4	0.0296	-8.4	0
-8.3	0.0057	-8.3	0	-8.3	0.0106	-8.3	0	-8.2	-0.0397	-8.2	0	-8.1	0.0116	-8.1	0	-8	-0.00179987	-8	0	-8	0.0265001	-8	0	-8.3	0.0214	-8.3	0
-8.2	0.0031	-8.2	0	-8.2	0.0078	-8.2	0	-8.1	-0.0404001	-8.1	0	-8	0.0026	-8	0	-7.9	0.00900001	-7.9	0	-7.9	0.0318	-7.9	0	-8.2	0.0195	-8.2	0
-8.1	-0.000999975	-8.1	0	-8.1	0.0127	-8.1	0	-8	-0.0438	-8	0	-7.9	0.0093	-7.9	0	-7.8	0.00849998	-7.8	0	-7.8	0.0295	-7.8	0	-8.1	0.0226	-8.1	0
-8	-0.00529993	-8	0	-8	0.0107001	-8	0	-7.9	-0.0342	-7.9	0	-7.8	0.0119	-7.8	0	-7.7	0.00820003	-7.7	0	-7.7	0.024	-7.7	0	-8	0.0203001	-8	0
-7.9	-0.0007	-7.9	0	-7.9	0.0172	-7.9	0	-7.8	-0.0292	-7.8	0	-7.7	0.0108	-7.7	0	-7.6	0.0125999	-7.6	0	-7.6	0.0151999	-7.6	0	-7.9	0.0279	-7.9	0
-7.8	0.0028	-7.8	0	-7.8	0.0156	-7.8	0	-7.7	-0.029	-7.7	0	-7.6	0.0117	-7.6	0	-7.5	0.00760002	-7.5	0	-7.5	0.00910002	-7.5	0	-7.8	0.0257	-7.8	0
-7.7	0.0031	-7.7	0	-7.7	0.0121	-7.7	0	-7.6	-0.0269001	-7.6	0	-7.5	0.0056	-7.5	0	-7.4	0.00529984	-7.4	0	-7.4	0.00999984	-7.4	0	-7.7	0.0207	-7.7	0
-7.6	0.00599998	-7.6	0	-7.6	0.0141	-7.6	0	-7.5	-0.0273	-7.5	0	-7.4	0.0088	-7.4	0	-7.3	0.00209999	-7.3	0	-7.3	0.00939999	-7.3	0	-7.6	0.0181	-7.6	0
-7.5	8.95161e-08	-7.5	0	-7.5	0.00980009	-7.5	0	-7.4	-0.0280001	-7.4	0	-7.3	0.0095	-7.3	0	-7.2	0.000599981	-7.2	0	-7.2	0.00959998	-7.2	0	-7.5	0.0131001	-7.5	0
-7.4	0.0018	-7.4	0	-7.4	0.0102	-7.4	0	-7.3	-0.0315	-7.3	0	-7.2	0.0071	-7.2	0	-7.1	-0.00120002	-7.1	0	-7.1	0.00999998	-7.1	0	-7.4	0.0164	-7.4	0
-7.3	-0.0038	-7.3	0	-7.3	0.0015	-7.3	0	-7.2	-0.0292	-7.2	0	-7.1	0.0087	-7.1	0	-7	-0.000299977	-7	0	-7	0.00860002	-7	0	-7.3	0.008	-7.3	0
-7.2	-0.0049	-7.2	0	-7.2	0.0035	-7.2	0	-7.1	-0.0244	-7.1	0	-7	0.0086	-7	0	-6.9	0.00159996	-6.9	0	-6.9	0.00619996	-6.9	0	-7.2	0.0077	-7.2	0
-7.1	-0.00799998	-7.1	0	-7.1	0.00220002	-7.1	0	-7	-0.0214	-7	0	-6.9	0.0144	-6.9	0	-6.8	-0.000499992	-6.8	0	-6.8	0.00500001	-6.8	0	-7.1	0.00450002	-7.1	0
-7	-0.011	-7	0	-7	0.00360002	-7	0	-6.9	-0.0171	-6.9	0	-6.8	0.0137	-6.8	0	-6.7	0.000899933	-6.7	0	-6.7	0.000299933	-6.7	0	-7	0.000500015	-7	0
-6.9	-0.007	-6.9	0	-6.9	0.0068	-6.9	0	-6.8	-0.0188	-6.8	0	-6.7	0.0105	-6.7	0	-6.6	0.00180002	-6.6	0	-6.6	-0.00269998	-6.6	0	-6.9	0.0023	-6.9	0
-6.8	-0.0083	-6.8	0	-6.8	0.006	-6.8	0	-6.7	-0.0205001	-6.7	0	-6.6	0.0123	-6.6	0	-6.5	0.00599993	-6.5	0	-6.5	-0.000200073	-6.5	0	-6.8	-0.0019	-6.8	0
-6.7	-0.0089	-6.7	0	-6.7	0.0093	-6.7	0	-6.6	-0.024	-6.6	0	-6.5	0.0111	-6.5	0	-6.4	0.0018	-6.4	0	-6.4	-0.007	-6.4	0	-6.7	-0.0003	-6.7	0
-6.6	-0.00909993	-6.6	0	-6.6	0.00860007	-6.6	0	-6.5	-0.0244	-6.5	0	-6.4	0.0068	-6.4	0	-6.3	0.000100065	-6.3	0	-6.3	-0.00719994	-6.3	0	-6.6	-0.00139993	-6.6	0
-6.5	-0.00650002	-6.5	0	-6.5	0.0121	-6.5	0	-6.4	-0.0227	-6.4	0	-6.3	0.0069	-6.3	0	-6.2	0.0046	-6.2	0	-6.2	-0.0067	-6.2	0	-6.5	0.000799977	-6.5	0
-6.4	-0.0106	-6.4	0	-6.4	0.008	-6.4	0	-6.3	-0.0186999	-6.3	0	-6.2	0.0123	-6.2	0	-6.1	0.00720008	-6.1	0	-6.1	-0.00729992	-6.1	0	-6.4	-0.0011	-6.4	0
-6.3	-0.0105	-6.3	0	-6.3	0.0042	-6.3	0	-6.2	-0.0148	-6.2	0	-6.1	0.0125	-6.1	0	-6	0.00839999	-6	0	-6	-0.000400011	-6	0	-6.3	0.0024	-6.3	0
-6.2	-0.0088	-6.2	0	-6.2	0.0039	-6.2	0	-6.1	-0.00869992	-6.1	0	-6	0.0129	-6	0	-5.9	0.0027	-5.9	0	-5.9	0.0031	-5.9	0	-6.2	0.0024	-6.2	0
-6.1	-0.0053	-6.1	0	-6.1	0.0063	-6.1	0	-6	-0.0081	-6	0	-5.9	0.013	-5.9	0	-5.8	0.0021	-5.8	0	-5.8	0.001	-5.8	0	-6.1	0.0012	-6.1	0
-6	-0.00229997	-6	0	-6	0.00650003	-6	0	-5.9	-0.00699999	-5.9	0	-5.8	0.0111	-5.8	0	-5.7	0.000400036	-5.7	0	-5.7	-0.000999964	-5.7	0	-6	0.00100003	-6	0
-5.9	-0.00779998	-5.9	0	-5.9	0.00430002	-5.9	0	-5.8	-0.0098	-5.8	0	-5.7	0.00840007	-5.7	0	-5.6	-0.0035	-5.6	0	-5.6	-0.0029	-5.6	0	-5.9	0.00110002	-5.9	0
-5.8	-0.0112999	-5.8	0	-5.8	0.00310006	-5.8	0	-5.7	-0.0106999	-5.7	0	-5.6	0.00890008	-5.6	0	-5.5	-0.0006	-5.5	0	-5.5	-0.0027	-5.5	0	-5.8	0.00150006	-5.8	0
-5.7	-0.0115999	-5.7	0	-5.7	-0.00429993	-5.7	0	-5.6	-0.0103	-5.6	0	-5.5	0.0112	-5.5	0	-5.4	0.00480007	-5.4	0	-5.4	-0.00179993	-5.4	0	-5.7	-0.000699928	-5.7	0
-5.6	-0.0123999	-5.6	0	-5.6	-0.00539992	-5.6	0	-5.5	-0.0083	-5.5	0	-5.4	0.0116	-5.4	0	-5.3	0.0046	-5.3	0	-5.3	-0.001	-5.3	0	-5.6	-0.00149992	-5.6	0
-5.5	-0.0117	-5.5	0	-5.5	-0.0021	-5.5	0	-5.4	-0.00489993	-5.4	0	-5.3	0.0101	-5.3	0	-5.2	0.00179993	-5.2	0	-5.2	0.00159993	-5.2	0	-5.5	0.0039	-5.5	0
-5.4	-0.0032	-5.4	0	-5.4	0.0006	-5.4	0	-5.3	-0.0039	-5.3	0	-5.2	0.0093	-5.2	0	-5.1	0.00140003	-5.1	0	-5.1	0.000700027	-5.1	0	-5.4	0.0067	-5.4	0
-5.3	-0.00169995	-5.3	0	-5.3	-0.000999947	-5.3	0	-5.2	-0.0043	-5.2	0	-5.1	0.0037	-5.1	0	-5	-0.0001	-5	0	-5	0.0019	-5	0	-5.3	0.00930005	-5.3	0
-5.2	-0.0006	-5.2	0	-5.2	-0.0007	-5.2	0	-5.1	-0.00589997	-5.1	0	-5	0.0021	-5	0	-4.9	0.00240003	-4.9	0	-4.9	-0.00209997	-4.9	0	-5.2	0.0135	-5.2	0
-5.1	-0.0019	-5.1	0	-5.1	-0.0043	-5.1	0	-5	-0.0012	-5	0	-4.9	-0.0011	-4.9	0	-4.8	0.002	-4.8	0	-4.8	-0.0026	-4.8	0	-5.1	0.0094	-5.1	0
-5	-0.0012	-5	0	-5	-0.0041	-5	0	-4.9	0.000900027	-4.9	0	-4.8	-0.0045	-4.8	0	-4.7	0.00340002	-4.7	0	-4.7	-0.00409998	-4.7	0	-5	0.0045	-5	0
-4.9	-0.001	-4.9	0	-4.9	-0.0023	-4.9	0	-4.8	0.0064	-4.8	0	-4.7	-0.0061	-4.7	0	-4.6	0.00190001	-4.6	0	-4.6	-0.00279999	-4.6	0	-4.9	-0.0006	-4.9	0
-4.8	0.0041	-4.8	0	-4.8	-0.0016	-4.8	0	-4.7	0.0072	-4.7	0	-4.6	-0.0041	-4.6	0	-4.5	0.0036	-4.5	0	-4.5	-0.0008	-4.5	0	-4.8	-0.0014	-4.8	0
-4.7	0.0071	-4.7	0	-4.7	-0.0024	-4.7	0	-4.6	0.00630001	-4.6	0	-4.5	-0.0031	-4.5	0	-4.4	0.00510008	-4.4	0	-4.4	0.00170008	-4.4	0	-4.7	-0.0017	-4.7	0
-4.6	0.0075	-4.6	0	-4.6	0.0022	-4.6	0	-4.5	0.0046	-4.5	0	-4.4	0.0023	-4.4	0	-4.3	0.004	-4.3	0	-4.3	0.0047	-4.3	0	-4.6	-0.0024	-4.6	0
-4.5	0.0086	-4.5	0	-4.5	0.0014	-4.5	0	-4.4	0.00620008	-4.4	0	-4.3	0.0004	-4.3	0	-4.2	0.00159998	-4.2	0	-4.2	0.00469998	-4.2	0	-4.5	-0.0032	-4.5	0
-4.4	0.0088	-4.4	0	-4.4	0.0001	-4.4	0	-4.3	0.0083	-4.3	0	-4.2	-0.0048	-4.2	0	-4.1	0.0014	-4.1	0	-4.1	0.0027	-4.1	0	-4.4	0.0013	-4.4	0
-4.3	0.0098001	-4.3	0	-4.3	-0.000399905	-4.3	0	-4.2	0.0029	-4.2	0	-4.1	-0.0063	-4.1	0	-4	0.0043	-4	0	-4	0.0024	-4	0	-4.3	0.0057001	-4.3	0
-4.2	0.009	-4.2	0	-4.2	0.0006	-4.2	0	-4.1	0.0041	-4.1	0	-4	-0.004	-4	0	-3.9	0.00410015	-3.9	0	-3.9	0.00120015	-3.9	0	-4.2	0.0042	-4.2	0
-4.1	0.0141	-4.1	0	-4.1	-0.0016	-4.1	0	-4	0.0041	-4	0	-3.9	-0.0046	-3.9	0	-3.8	0.003	-3.8	0	-3.8	0.0074	-3.8	0	-4.1	0.0008	-4.1	0
-4	0.0127	-4	0	-4	0.0009	-4	0	-3.9	0.00110015	-3.9	0	-3.8	-0.0088	-3.8	0	-3.7	-0.00870004	-3.7	0	-3.7	-0.00300004	-3.7	0	-4	-0.0009	-4	0
-3.9	0.0164	-3.9	0	-3.9	-0.0022	-3.9	0	-3.8	0.0098	-3.8	0	-3.7	-0.0201	-3.7	0	-3.6	-0.00839985	-3.6	0	-3.6	-0.00329985	-3.6	0	-3.9	-0.002	-3.9	0
-3.8	0.0174	-3.8	0	-3.8	0.00470004	-3.8	0	-3.7	0.0061	-3.7	0	-3.6	-0.0218	-3.6	0	-3.5	-0.006	-3.5	0	-3.5	-0.0049	-3.5	0	-3.8	-0.00319996	-3.8	0
-3.7	0.0188	-3.7	0	-3.7	0.0006	-3.7	0	-3.6	0.00720015	-3.6	0	-3.5	-0.0219	-3.5	0	-3.4	-0.0067998	-3.4	0	-3.4	-0.0108998	-3.4	0	-3.7	-0.0062	-3.7	0
-3.6	0.0169	-3.6	0	-3.6	-0.0035	-3.6	0	-3.5	0.0133	-3.5	0	-3.4	-0.0181	-3.4	0	-3.3	-0.0037	-3.3	0	-3.3	-0.0072	-3.3	0	-3.6	-0.0047	-3.6	0
-3.5	0.0213	-3.5	0	-3.5	-0.0039	-3.5	0	-3.4	0.0154002	-3.4	0	-3.3	-0.0145	-3.3	0	-3.2	-0.0081001	-3.2	0	-3.2	-0.0138001	-3.2	0	-3.5	-0.0048	-3.5	0
-3.4	0.0232	-3.4	0	-3.4	-0.0064	-3.4	0	-3.3	0.0152	-3.3	0	-3.2	-0.02	-3.2	0	-3.1	-0.0096	-3.1	0	-3.1	-0.0078	-3.1	0	-3.4	-0.0097	-3.4	0
-3.3	0.0320998	-3.3	0	-3.3	-0.0013002	-3.3	0	-3.2	0.0117	-3.2	0	-3.1	-0.0241	-3.1	0	-3	-0.0067	-3	0	-3	0.0069	-3	0	-3.3	-0.0039002	-3.3	0
-3.2	0.0301	-3.2	0	-3.2	-0.0046	-3.2	0	-3.1	0.0125	-3.1	0	-3	-0.0215	-3	0	-2.9	-0.0088	-2.9	0	-2.9	0.0099	-2.9	0	-3.2	-0.0104	-3.2	0
-3.1	0.0298	-3.1	0	-3.1	-0.00090005	-3.1	0	-3	0.0217	-3	0	-2.9	-0.0209	-2.9	0	-2.8	-0.0046	-2.8	0	-2.8	0.01	-2.8	0	-3.1	-0.00810005	-3.1	0
-3	0.033	-3	0	-3	0.0021	-3	0	-2.9	0.023	-2.9	0	-2.8	-0.0245	-2.8	0	-2.7	-0.0065	-2.7	0	-2.7	0.012	-2.7	0	-3	-0.003	-3	0
-2.9	0.0329	-2.9	0	-2.9	0.00169999	-2.9	0	-2.8	0.0212	-2.8	0	-2.7	-0.0318	-2.7	0	-2.6	-0.0051	-2.6	0	-2.6	0.015	-2.6	0	-2.9	0.00439999	-2.9	0
-2.8	0.0354	-2.8	0	-2.8	0.00369996	-2.8	0	-2.7	0.0212	-2.7	0	-2.6	-0.0316	-2.6	0	-2.5	-0.0021	-2.5	0	-2.5	0.0203	-2.5	0	-2.8	0.00269996	-2.8	0
-2.7	0.041	-2.7	0	-2.7	0.00910005	-2.7	0	-2.6	0.02	-2.6	0	-2.5	-0.0328	-2.5	0	-2.4	0.00179975	-2.4	0	-2.4	0.0332998	-2.4	0	-2.7	0.000600046	-2.7	0
-2.6	0.0438	-2.6	0	-2.6	0.00740005	-2.6	0	-2.5	0.0187	-2.5	0	-2.4	-0.0262	-2.4	0	-2.3	-0.0115	-2.3	0	-2.3	0.0299	-2.3	0	-2.6	0.00390005	-2.6	0
-2.5	0.0484	-2.5	0	-2.5	0.0078	-2.5	0	-2.4	0.0237998	-2.4	0	-2.3	-0.0378	-2.3	0	-2.2	-0.0174002	-2.2	0	-2.2	0.0381998	-2.2	0	-2.5	0.0057	-2.5	0
-2.4	0.0555	-2.4	0	-2.4	0.0097	-2.4	0	-2.3	0.0175	-2.3	0	-2.2	-0.0378	-2.2	0	-2.1	-0.0259	-2.1	0	-2.1	0.0459	-2.1	0	-2.4	0.0157	-2.4	0
-2.3	0.0488002	-2.3	0	-2.3	0.000200248	-2.3	0	-2.2	0.0249	-2.2	0	-2.1	-0.0414001	-2.1	0	-2	-0.0231	-2	0	-2	0.0286	-2	0	-2.3	0.0116002	-2.3	0
-2.2	0.0495	-2.2	0	-2.2	0.0023	-2.2	0	-2.1	0.0107	-2.1	0	-2	-0.0341	-2	0	-1.9	-0.0269	-1.9	0	-1.9	0.0347	-1.9	0	-2.2	0.0094	-2.2	0
-2.1	0.0525999	-2.1	0	-2.1	-0.00270007	-2.1	0	-2	0.0133	-2	0	-1.9	-0.0301002	-1.9	0	-1.8	-0.0278	-1.8	0	-1.8	0.0364	-1.8	0	-2.1	0.00709993	-2.1	0
-2	0.0523	-2	0	-2	-0.0054	-2	0	-1.9	0.0113	-1.9	0	-1.8	-0.0366	-1.8	0	-1.7	-0.0223	-1.7	0	-1.7	0.0443	-1.7	0	-2	-0.0023	-2	0
-1.9	0.0703998	-1.9	0	-1.9	0.00359976	-1.9	0	-1.8	0.0118	-1.8	0	-1.7	-0.0474001	-1.7	0	-1.6	-0.0221005	-1.6	0	-1.6	0.0344995	-1.6	0	-1.9	0.00749976	-1.9	0
-1.8	0.072	-1.8	0	-1.8	0.017	-1.8	0	-1.7	0.0100999	-1.7	0	-1.6	-0.0401	-1.6	0	-1.5	-0.0283	-1.5	0	-1.5	0.0365	-1.5	0	-1.8	-0.00060003	-1.8	0
-1.7	0.0748999	-1.7	0	-1.7	0.0233999	-1.7	0	-1.6	0.0046995	-1.6	0	-1.5	-0.0382	-1.5	0	-1.4	-0.0308996	-1.4	0	-1.4	0.0365	-1.4	0	-1.7	-0.000800107	-1.7	0
-1.6	0.0699	-1.6	0	-1.6	0.0144	-1.6	0	-1.5	0.0255	-1.5	0	-1.4	-0.0193	-1.4	0	-1.3	-0.0442	-1.3	0	-1.3	0.0506	-1.3	0	-1.6	-0.0136	-1.6	0
-1.5	0.0819	-1.5	0	-1.5	0.0117	-1.5	0	-1.4	0.00880039	-1.4	0	-1.3	-0.012	-1.3	0	-1.2	-0.0308996	-1.2	0	-1.2	0.0365	-1.2	0	-1.5	-0.0164	-1.5	0
-1.4	0.084	-1.4	0	-1.4	0.0105996	-1.4	0	-1.3	-0.0044	-1.3	0	-1.2	-0.00140051	-1.2	0	-1.1	-0.0283	-1.1	0	-1.1	0.0171004	-1.1	0	-1.4	-0.0164	-1.4	0
-1.3	0.0853995	-1.3	0	-1.3	0.0117	-1.3	0	-1.2	-0.005	-1.2	0	-1.1	-0.00140051	-1.1	0	-1	-0.0308996	-1	0	-1	-0.0092	-1	0	-1.3	-0.0182005	-1.3	0
-1.2	0.0853995	-1.2	0	-1.2	0.0105996	-1.2	0	-1.1	-0.00670051	-1.1	0	-1	-0.00140051	-1	0	-0.899998	-0.0442	-0.899998	0	-0.899998	-0.0092	-0.899998	0	-1.2	-0.0182005	-1.2	0
-1.1	0.084	-1.1	0	-1.1	0.0117	-1.1	0	-1	-0.0187	-1	0	-0.900002	-0.00140051	-0.900002	0	-0.799999	-0.0442	-0.799999	0	-0.799999	-0.0092	-0.799999	0	-1.1	-0.0195001	-1.1	0
-1	0.0819	-1	0	-1	0.0218	-1	0	-0.899998	-0.035	-0.899998	0	-0.799999	-0.00140051	-0.799999	0	-0.699997	-0.0456	-0.699997	0	-0.699997	-0.0092	-0.699997	0	-1	-0.03	-1	0
-0.900002	0.0763973	-0.900002	0	-0.900002	0.0117	-0.900002	0	-0.799999	-0.035	-0.799999	0	-0.700001	-0.00140051	-0.700001	0	-0.599998	-0.0482	-0.599998	0	-0.599998	0.00918046	-0.599998	0	-0.900002	-0.03	-0.900002	0
-0.800003	0.0452	-0.800003	0	-0.800003	0.0117	-0.800003	0	-0.700001	-0.035	-0.700001	0	-0.600002	-0.0075	-0.600002	0	-0.5	-0.0482	-0.5	0	-0.5	0.0171004	-0.5	0	-0.800003	-0.03	-0.800003	0
-0.700001	0.0763973	-0.700001	0	-0.700001	0.0117	-0.700001	0	-0.599998	-0.0187	-0.599998	0	-0.5	-0.00140051	-0.5	0	-0.399998	-0.0456	-0.399998	0	-0.399998	0.0213	-0.399998	0	-0.700001	-0.03	-0.700001	0
-0.600002	0.0452	-0.600002	0	-0.600002	0.0218	-0.600002	0	-0.5	-0.0187	-0.5	0	-0.400002	-0.0061	-0.400002	0	-0.299999	-0.0442	-0.299999	0	-0.299999	0.0287	-0.299999	0	-0.600002	-0.0311	-0.600002	0
-0.5	0.0419	-0.5	0	-0.5	0.0188	-0.5	0	-0.399998	-0.0187	-0.399998	0	-0.299999	-0.0061	-0.299999	0	-0.199997	-0.0308996	-0.199997	0	-0.199997	0.0365	-0.199997	0	-0.5	-0.03	-0.5	0
-0.400002	0.0174	-0.400002	0	-0.400002	0.0117	-0.400002	0	-0.299999	-0.0187	-0.299999	0	-0.200001	-0.0061	-0.200001	0	-0.0999985	-0.0283	-0.0999985	0	-0.0999985	0.0506	-0.0999985	0	-0.400002	-0.0212992	-0.400002	0
-0.300003	-0.0148	-0.300003	0	-0.300003	0.0105996	-0.300003	0	-0.200001	-0.00670051	-0.200001	0	-0.100002	-0.00329999	-0.100002	0	0	-0.0282	0	0	0	0.0965	0	0	-0.300003	-0.0212992	-0.300003	0
-0.200001	0.0148	-0.200001	0	-0.200001	0.0029	-0.200001	0	-0.0999985	-0.00649999	-0.0999985	0	0	-0.00140051	0	0	0.100002	-0.0257	0.100002	0	0.100002	0.106	0.100002	0	-0.200001	-0.0208051	-0.200001	0
-0.100002	0.0174	-0.100002	0	-0.100002	0.0029	-0.100002	0	0	-0.005	0	0	0.0999985	0.00499692	0.0999985	0	0.200001	0.00779455	0.200001	0.0316939	0.200001	0.1152	0.200001	0.0615523	-0.100002	-0.0208051	-0.100002	0
0	0.0205964	0	0	0	0.0105996	0	0	0.100002	-0.005	0.100002	0	0.200001	0.00579999	0.200001	0.0127579	0.300003	0.0209078	0.300003	0.0633557	0.300003	0.1343	0.300003	0.122978	0	-0.0212992	0	0
0.0999985	0.0205964	0.0999985	0	0.0999985	0.0029	0.0999985	0	0.200001	-0.005	0.200001	0.00312293	0.299999	0.00970001	0.299999	0.0255087	0.400002	0.0349	0.400002	0.0949828	0.400002	0.172	0.400002	0.184271	0.0999985	-0.0222097	0.0999985	0
0.199997	0.0205964	0.199997	-0.000420262	0.199997	-0.00940266	0.199997	-0.000322906	0.299999	-0.0044	0.299999	0.00624502	0.399998	0.0279	0.399998	0.0382526	0.5	0.0378004	0.5	0.126577	0.5	0.206008	0.5	0.245437	0.199997	-0.0222097	0.199997	-0.000459469
0.299999	0.0205964	0.299999	-0.000840509	0.299999	-0.0105	0.299999	-0.000645781	0.400002	-0.0044	0.400002	0.00936639	0.5	0.0279	0.5	0.0509903	0.600002	0.0461	0.600002	0.158138	0.600002	0.2081	0.600002	0.306475	0.299999	-0.0311	0.299999	-0.000918922
0.399998	0.0205964	0.399998	-0.00126071	0.399998	-0.033	0.399998	-0.000968598	0.5	-0.00649999	0.5	0.0124868	0.599998	0.0279	0.599998	0.0637207	0.700001	0.0793	0.700001	0.189666	0.700001	0.208105	0.700001	0.367384	0.399998	-0.0528	0.399998	-0.00137833
0.5	0.0174	0.5	-0.0016809	0.5	-0.033	0.5	-0.00129138	0.600002	-0.00649999	0.600002	0.0156065	0.700001	0.0279	0.700001	0.0764449	0.800003	0.0937	0.800003	0.221161	0.800003	0.2976	0.800003	0.428166	0.5	-0.0617	0.5	-0.00183771
0.599998	0.0174	0.599998	-0.00210104	0.599998	-0.033	0.599998	-0.00161411	0.700001	-0.00649999	0.700001	0.0187253	0.799999	0.0279	0.799999	0.0891619	0.900002	0.1444	0.900002	0.252622	0.900002	0.436102	0.900002	0.488819	0.599998	-0.0617	0.599998	-0.00229705
0.699997	0.0174	0.699997	-0.00252115	0.699997	-0.033	0.699997	-0.0019368	0.799999	-0.00649999	0.799999	0.0218432	0.899998	0.0536	0.899998	0.101872	1	0.1587	1	0.284049	1	0.6187	1	0.549344	0.699997	-0.1309	0.699997	-0.00275636
0.799999	0.0174	0.799999	-0.00294125	0.799999	-0.033	0.799999	-0.00225945	0.900002	0.00549873	0.900002	0.0249604	1	0.0621	1	0.114576	1.1	0.168202	1.1	0.315445	1.1	0.8213	1.1	0.609744	0.799999	-0.1786	0.799999	-0.00321565
0.899998	0.0205964	0.899998	-0.0033613	0.899998	-0.033	0.899998	-0.00258205	1	0.00719999	1	0.0280766	1.1	0.0799	1.1	0.127273	1.2	0.1694	1.2	0.346807	1.2	0.8552	1.2	0.670016	0.899998	-0.1786	0.899998	-0.00367489
1	0.0270021	1	-0.00378134	1	-0.033	1	-0.00290462	1.1	0.009502	1.1	0.0311921	1.2	0.0822964	1.2	0.139963	1.3	0.1854	1.3	0.378136	1.3	0.8711	1.3	0.730162	1	-0.1786	1	-0.00413411
1.1	0.0319963	1.1	-0.00420134	1.1	-0.033	1.1	-0.00322713	1.2	0.009502	1.2	0.0343067	1.3	0.0822964	1.3	0.152647	1.4	0.2123	1.4	0.409432	1.4	0.890999	1.4	0.79018	1.1	-0.1798	1.1	-0.00459329
1.2	0.0323	1.2	-0.0046213	1.2	-0.03	1.2	-0.00354959	1.3	0.009502	1.3	0.0374205	1.4	0.1015	1.4	0.165323	1.5	0.343399	1.5	0.440694	1.5	1.0561	1.5	0.850072	1.2	-0.1934	1.2	-0.00505243
1.3	0.0323	1.3	-0.00504125	1.3	-0.033	1.3	-0.00387202	1.4	0.009502	1.4	0.0405335	1.5	0.1015	1.5	0.177994	1.6	0.3638	1.6	0.471925	1.6	1.0609	1.6	0.909841	1.3	-0.207	1.3	-0.00551156
1.4	0.0323	1.4	-0.00546115	1.4	-0.033	1.4	-0.0041944	1.5	0.009502	1.5	0.0436456	1.6	0.1015	1.6	0.190657	1.7	0.3913	1.7	0.503121	1.7	1.0927	1.7	0.969481	1.4	-0.207	1.4	-0.00597063
1.5	0.0414	1.5	-0.00588104	1.5	-0.033	1.5	-0.00451675	1.6	0.009502	1.6	0.0467569	1.7	0.1017	1.7	0.203314	1.8	0.4185	1.8	0.534286	1.8	1.125	1.8	1.029	1.5	-0.207	1.5	-0.00642969
1.6	0.0414	1.6	-0.00630089	1.6	-0.033	1.6	-0.00483904	1.7	0.0123	1.7	0.0498673	1.8	0.1176	1.8	0.215963	1.9	0.4243	1.9	0.565417	1.9	1.29319	1.9	1.08839	1.6	-0.215804	1.6	-0.00688871
1.7	0.0431	1.7	-0.0067207	1.7	-0.03	1.7	-0.00516128	1.8	0.0123	1.8	0.0529769	1.9	0.121901	1.9	0.228606	2	0.498999	2	0.596515	2	1.3343	2	1.14765	1.7	-0.2515	1.7	-0.00734769
1.8	0.0492	1.8	-0.0071405	1.8	-0.0178991	1.8	-0.00548349	1.9	0.0123	1.9	0.0560858	2	0.1325	2	0.241243	2.1	0.515195	2.1	0.627581	2.1	1.4164	2.1	1.2068	1.8	-0.2565	1.8	-0.00780665
1.9	0.0492	1.9	-0.00756025	1.9	-0.00309792	1.9	-0.00580565	2	0.00549873	2	0.0591937	2.1	0.121901	2.1	0.253873	2.2	0.5177	2.2	0.658614	2.2	1.4582	2.2	1.26581	1.9	-0.2583	1.9	-0.00826556
2	0.0492	2	-0.00797999	2	-0.0178991	2	-0.00612778	2.1	-0.0280055	2.1	0.0623009	2.2	0.1176	2.2	0.266496	2.3	0.597399	2.3	0.689615	2.3	1.5562	2.3	1.32471	2	-0.2706	2	-0.00872446
2.1	0.0431	2.1	-0.00839969	2.1	-0.0178991	2.1	-0.00644985	2.2	-0.0433	2.2	0.0654071	2.3	0.1176	2.3	0.279113	2.4	0.664099	2.4	0.720582	2.4	1.6195	2.4	1.38348	2.1	-0.2706	2.1	-0.00918331
2.2	0.0414	2.2	-0.00881935	2.2	-0.00309792	2.2	-0.00677187	2.3	-0.0433	2.3	0.0685125	2.4	0.1017	2.4	0.291722	2.5	0.7485	2.5	0.751517	2.5	1.7142	2.5	1.44212	2.2	-0.2706	2.2	-0.00964213
2.3	0.0431	2.3	-0.009239	2.3	0.0062	2.3	-0.00709386	2.4	0.00549873	2.4	0.0716172	2.5	0.1015	2.5	0.304326	2.6	0.7904	2.6	0.78242	2.6	1.7878	2.6	1.50065	2.3	-0.284099	2.3	-0.0101009
2.4	0.0431	2.4	-0.00965861	2.4	0.0421	2.4	-0.0074158	2.5	0.0123	2.5	0.074721	2.6	0.0207028	2.6	0.316922	2.7	0.761	2.7	0.813289	2.7	1.857	2.7	1.55905	2.4	-0.2706	2.4	-0.0105597
2.5	0.0323	2.5	-0.0100782	2.5	0.0421	2.5	-0.0077377	2.6	-0.0258	2.6	0.077824	2.7	0.037	2.7	0.329512	2.8	0.8023	2.8	0.844127	2.8	1.9147	2.8	1.61732	2.5	-0.2515	2.5	-0.0110184
2.6	0.0557028	2.6	-0.0104977	2.6	0.0527028	2.6	-0.00805955	2.7	-0.0608	2.7	0.0809261	2.8	0.0915012	2.8	0.342095	2.9	0.8503	2.9	0.874931	2.9	1.9668	2.9	1.67548	2.6	-0.252797	2.6	-0.0114771
2.7	0.0343015	2.7	-0.0109173	2.7	-0.0109985	2.7	-0.00838136	2.8	-0.0515988	2.8	0.0840274	2.9	0.0965015	2.9	0.354671	3	0.9043	3	0.905703	3	2.0362	3	1.73351	2.7	-0.257799	2.7	-0.0119358
2.8	-0.00259878	2.8	-0.0113368	2.8	-0.0342988	2.8	-0.00870313	2.9	-0.0707	2.9	0.0871279	3	0.1351	3	0.367241	3.1	0.9387	3.1	0.936444	3.1	2.0891	3.1	1.79142	2.8	-0.267499	2.8	-0.0123944
2.9	-0.0416985	2.9	-0.0117562	2.9	-0.0605985	2.9	-0.00902485	3	-0.0607	3	0.0902275	3.1	0.136801	3.1	0.379804	3.2	0.9517	3.2	0.967151	3.2	2.1431	3.2	1.84921	2.9	-0.284298	2.9	-0.012853
3	-0.0418	3	-0.0121757	3	-0.0673	3	-0.00934653	3.1	-0.0674	3.1	0.0933264	3.2	0.1579	3.2	0.39236	3.3	0.9852	3.3	0.997826	3.3	2.1923	3.3	1.90688	3	-0.2831	3	-0.0133116
3.1	-0.0525987	3.1	-0.0125951	3.1	-0.0857987	3.1	-0.00966816	3.2	-0.0668	3.2	0.0964244	3.3	0.188801	3.3	0.40491	3.4	1.0492	3.4	1.02847	3.4	2.3029	3.4	1.96442	3.1	-0.273999	3.1	-0.0137701
3.2	-0.0710988	3.2	-0.0130144	3.2	-0.115999	3.2	-0.00998975	3.3	-0.0745987	3.3	0.0995215	3.4	0.2098	3.4	0.417453	3.5	1.1099	3.5	1.05908	3.5	2.3772	3.5	2.02185	3.2	-0.264199	3.2	-0.0142286
3.3	-0.0875987	3.3	-0.0134338	3.3	-0.153799	3.3	-0.0103113	3.4	-0.0715	3.4	0.102618	3.5	0.2448	3.5	0.42999	3.6	1.1711	3.6	1.08966	3.6	2.4206	3.6	2.07915	3.3	-0.272099	3.3	-0.014687
3.4	-0.0749995	3.4	-0.0138531	3.4	-0.1547	3.4	-0.0106328	3.5	-0.0705	3.5	0.105713	3.6	0.245501	3.6	0.442519	3.7	1.223	3.7	1.1202	3.7	2.5031	3.7	2.13634	3.4	-0.2753	3.4	-0.0151455
3.5	-0.0912	3.5	-0.0142724	3.5	-0.1459	3.5	-0.0109543	3.6	-0.0624	3.6	0.108808	3.7	0.2491	3.7	0.455043	3.8	1.2802	3.8	1.15072	3.8	2.5945	3.8	2.1934	3.5	-0.2763	3.5	-0.0156039
3.6	-0.0909992	3.6	-0.0146916	3.6	-0.153999	3.6	-0.0112757	3.7	-0.0473	3.7	0.111902	3.8	0.2756	3.8	0.467559	3.9	1.3208	3.9	1.1812	3.9	2.6607	3.9	2.25035	3.6	-0.289999	3.6	-0.0160622
3.7	-0.0851994	3.7	-0.0151108	3.7	-0.161699	3.7	-0.011597	3.8	-0.0233	3.8	0.114995	3.9	0.2959	3.9	0.480069	4	1.3793	4	1.21165	4	2.7222	4	2.30717	3.7	-0.289399	3.7	-0.0165206
3.8	-0.0671	3.8	-0.01553	3.8	-0.1424	3.8	-0.0119184	3.9	0.0087	3.9	0.118087	4	0.3289	4	0.492572	4.1	1.434	4.1	1.24207	4.1	2.8232	4.1	2.36388	3.8	-0.2646	3.8	-0.0169789
3.9	-0.0598997	3.9	-0.0159492	3.9	-0.1477	3.9	-0.0122396	4	0.0099	4	0.121178	4.1	0.362	4.1	0.505069	4.2	1.4742	4.2	1.27245	4.2	2.899	4.2	2.42046	3.9	-0.2461	3.9	-0.0174371
4	-0.0509	4	-0.0163683	4	-0.1367	4	-0.0125609	4.1	0.0068	4.1	0.124269	4.2	0.3742	4.2	0.517559	4.3	1.5274	4.3	1.3028	4.3	2.9589	4.3	2.47693	4	-0.2423	4	-0.0178954
4.1	-0.0261001	4.1	-0.0167874	4.1	-0.1193	4.1	-0.0128821	4.2	0.000600003	4.2	0.127359	4.3	0.3714	4.3	0.530042	4.4	1.5927	4.4	1.33313	4.4	3.0142	4.4	2.53328	4.1	-0.2203	4.1	-0.0183536
4.2	-0.0221994	4.2	-0.0172065	4.2	-0.115499	4.2	-0.0132032	4.3	0.00630046	4.3	0.130448	4.4	0.3668	4.4	0.542519	4.5	1.6461	4.5	1.36341	4.5	3.0692	4.5	2.58951	4.2	-0.239199	4.2	-0.0188117
4.3	-0.0165995	4.3	-0.0176256	4.3	-0.1159	4.3	-0.0135243	4.4	0.00369999	4.4	0.133536	4.5	0.4043	4.5	0.55499	4.6	1.6867	4.6	1.39367	4.6	3.1445	4.6	2.64562	4.3	-0.2439	4.3	-0.0192699
4.4	-0.0106997	4.4	-0.0180446	4.4	-0.1118	4.4	-0.0138454	4.5	-0.006	4.5	0.136623	4.6	0.4374	4.6	0.567453	4.7	1.7332	4.7	1.4239	4.7	3.2156	4.7	2.70161	4.4	-0.2559	4.4	-0.019728
4.5	-0.0086	4.5	-0.0184636	4.5	-0.1027	4.5	-0.0141664	4.6	-0.0111	4.6	0.139709	4.7	0.4463	4.7	0.57991	4.8	1.7939	4.8	1.45409	4.8	3.2951	4.8	2.75749	4.5	-0.2549	4.5	-0.0201861
4.6	-0.00939959	4.6	-0.0188825	4.6	-0.1089	4.6	-0.0144874	4.7	-0.00800001	4.7	0.142795	4.8	0.4656	4.8	0.59236	4.9	1.8452	4.9	1.48425	4.9	3.3722	4.9	2.81325	4.6	-0.2471	4.6	-0.0206441
4.7	-0.00789972	4.7	-0.0193014	4.7	-0.1111	4.7	-0.0148083	4.8	-0.0166999	4.8	0.14588	4.9	0.4776	4.9	0.604804	5	1.9052	5	1.51438	5	3.4707	5	2.86889	4.7	-0.2454	4.7	-0.0211021
4.8	-0.0005999	4.8	-0.0197204	4.8	-0.1029	4.8	-0.0151292	4.9	-0.0253	4.9	0.148964	5	0.4934	5	0.617242	5.1	1.9452	5.1	1.54448	5.1	3.5416	5.1	2.92442	4.8	-0.2447	4.8	-0.0215601
4.9	-0.000899622	4.9	-0.0201392	4.9	-0.1077	4.9	-0.0154501	5	-0.0323	5	0.152047	5.1	0.4897	5.1	0.629672	5.2	1.9915	5.2	1.57455	5.2	3.6062	5.2	2.97983	4.9	-0.2504	4.9	-0.022018
5	0.0107	5	-0.0205581	5	-0.1074	5	-0.0157709	5.1	-0.0389	5.1	0.155129	5.2	0.5067	5.2	0.642096	5.3	2.0436	5.3	1.60458	5.3	3.6851	5.3	3.03512	5	-0.2435	5	-0.022476
5.1	0.0084002	5.1	-0.0209769	5.1	-0.1039	5.1	-0.0160916	5.2	-0.0389	5.2	0.15821	5.3	0.5175	5.3	0.654514	5.4	2.0745	5.4	1.63459	5.4	3.7606	5.4	3.09029	5.1	-0.2502	5.1	-0.0229338
5.2	0.00700012	5.2	-0.0213956	5.2	-0.1088	5.2	-0.0164123	5.3	-0.0355998	5.3	0.161291	5.4	0.536101	5.4	0.666924	5.5	2.1242	5.5	1.66456	5.5	3.8416	5.5	3.14535	5.2	-0.2527	5.2	-0.0233917
5.3	0.00750021	5.3	-0.0218144	5.3	-0.1106	5.3	-0.016733	5.4	-0.0526	5.4	0.164371	5.5	0.5532	5.5	0.679329	5.6	2.1791	5.6	1.6945	5.6	3.898	5.6	3.2003	5.3	-0.2626	5.3	-0.0238495
5.4	-0.000699479	5.4	-0.0222331	5.4	-0.111499	5.4	-0.0170536	5.5	-0.0662	5.5	0.16745	5.6	0.5548	5.6	0.691726	5.7	2.2182	5.7	1.72441	5.7	3.9508	5.7	3.25512	5.4	-0.280099	5.4	-0.0243073
5.5	-0.00110001	5.5	-0.0226518	5.5	-0.1059	5.5	-0.0173742	5.6	-0.0693	5.6	0.170528	5.7	0.5623	5.7	0.704118	5.8	2.2537	5.8	1.75428	5.8	4.0171	5.8	3.30984	5.5	-0.2773	5.5	-0.024765
5.6	-0.00209976	5.6	-0.0230704	5.6	-0.105	5.6	-0.0176947	5.7	-0.0579	5.7	0.173605	5.8	0.5854	5.8	0.716502	5.9	2.2782	5.9	1.78413	5.9	4.0811	5.9	3.36444	5.6	-0.2766	5.6	-0.0252227
5.7	-0.00749985	5.7	-0.0234891	5.7	-0.1081	5.7	-0.0180152	5.8	-0.0370999	5.8	0.176682	5.9	0.6011	5.9	0.72888	6	2.3061	6	1.81394	6	4.1431	6	3.41892	5.7	-0.2755	5.7	-0.0256804
5.8	-0.00639987	5.8	-0.0239077	5.8	-0.1158	5.8	-0.0183357	5.9	-0.0248	5.9	0.179757	6	0.6161	6	0.741252	6.1	2.3423	6.1	1.84373	6.1	4.2026	6.1	3.47329	5.8	-0.272	5.8	-0.0261381
5.9	-0.0156999	5.9	-0.0243262	5.9	-0.1105	5.9	-0.0186561	6	-0.0213	6	0.182832	6.1	0.6462	6.1	0.753616	6.2	2.3987	6.2	1.87348	6.2	4.2806	6.2	3.52754	5.9	-0.2776	5.9	-0.0265957
6	-0.021	6	-0.0247448	6	-0.1165	6	-0.0189765	6.1	-0.00849999	6.1	0.185906	6.2	0.6767	6.2	0.765975	6.3	2.4546	6.3	1.9032	6.3	4.3483	6.3	3.58169	6	-0.2776	6	-0.0270533
6.1	-0.0178	6.1	-0.0251633	6.1	-0.1261	6.1	-0.0192968	6.2	-0.0214	6.2	0.188979	6.3	0.6886	6.3	0.778327	6.4	2.4863	6.4	1.93289	6.4	4.3931	6.4	3.63571	6.1	-0.2764	6.1	-0.0275108
6.2	-0.0146	6.2	-0.0255818	6.2	-0.1268	6.2	-0.019617	6.3	-0.0230001	6.3	0.192052	6.4	0.6982	6.4	0.790672	6.5	2.5216	6.5	1.96254	6.5	4.4442	6.5	3.68963	6.2	-0.2757	6.2	-0.0279683
6.3	-0.0196001	6.3	-0.0260002	6.3	-0.1295	6.3	-0.0199373	6.4	-0.0234	6.4	0.195123	6.5	0.6934	6.5	0.803011	6.6	2.5246	6.6	1.99217	6.6	4.4938	6.6	3.74343	6.3	-0.2726	6.3	-0.0284258
6.4	-0.0296	6.4	-0.0264186	6.4	-0.1369	6.4	-0.0202575	6.5	-0.0201	6.5	0.198194	6.6	0.713	6.6	0.815343	6.7	2.5501	6.7	2.02176	6.7	4.5678	6.7	3.79711	6.4	-0.2707	6.4	-0.0288833
6.5	-0.0437	6.5	-0.026837	6.5	-0.1544	6.5	-0.0205776	6.6	-0.0261	6.6	0.201264	6.7	0.73	6.7	0.827669	6.8	2.5959	6.8	2.05133	6.8	4.6313	6.8	3.85069	6.5	-0.2734	6.5	-0.0293407
6.6	-0.0569996	6.6	-0.0272554	6.6	-0.1791	6.6	-0.0208977	6.7	-0.0302	6.7	0.204333	6.8	0.7432	6.8	0.839988	6.9	2.6451	6.9	2.08086	6.9	4.6995	6.9	3.90415	6.6	-0.282	6.6	-0.0297981
6.7	-0.0668998	6.7	-0.0276737	6.7	-0.1936	6.7	-0.0212178	6.8	-0.0277	6.8	0.207401	6.9	0.7476	6.9	0.8523	7	2.7143	7	2.11036	7	4.7487	7	3.9575	6.7	-0.2894	6.7	-0.0302555
6.8	-0.073	6.8	-0.028092	6.8	-0.2014	6.8	-0.0215378	6.9	-0.0231	6.9	0.210469	7	0.7425	7	0.864606	7.1	2.7566	7.1	2.13983	7.1	4.8011	7.1	4.01074	6.8	-0.2926	6.8	-0.0307128
6.9	-0.0789002	6.9	-0.0285103	6.9	-0.2055	6.9	-0.0218577	7	-0.0291	7	0.213535	7.1	0.7456	7.1	0.876906	7.2	2.7808	7.2	2.16927	7.2	4.8484	7.2	4.06386	6.9	-0.2906	6.9	-0.0311701
7	-0.0917	7	-0.0289285	7	-0.2124	7	-0.0221777	7.1	-0.0418	7.1	0.216601	7.2	0.7391	7.2	0.889199	7.3	2.7978	7.3	2.19868	7.3	4.9072	7.3	4.11688	7	-0.2945	7	-0.0316273
7.1	-0.1037	7.1	-0.0293468	7.1	-0.2226	7.1	-0.0224975	7.2	-0.0466	7.2	0.219666	7.3	0.765	7.3	0.901485	7.4	2.8327	7.4	2.22806	7.4	4.9509	7.4	4.16978	7.1	-0.303	7.1	-0.0320846
7.2	-0.1096	7.2	-0.0297649	7.2	-0.2237	7.2	-0.0228174	7.3	-0.0471001	7.3	0.22273	7.4	0.7758	7.4	0.913765	7.5	2.8701	7.5	2.2574	7.5	5.017	7.5	4.22257	7.2	-0.3053	7.2	-0.0325418
7.3	-0.11	7.3	-0.0301831	7.3	-0.2189	7.3	-0.0231372	7.4	-0.0507	7.4	0.225794	7.5	0.796	7.5	0.926039	7.6	2.9203	7.6	2.28672	7.6	5.0934	7.6	4.27525	7.3	-0.3036	7.3	-0.0329989
7.4	-0.1147	7.4	-0.0306012	7.4	-0.2085	7.4	-0.0234569	7.5	-0.0377	7.5	0.228856	7.6	0.8173	7.6	0.938306	7.7	2.9587	7.7	2.316	7.7	5.1498	7.7	4.32782	7.4	-0.3053	7.4	-0.0334561
7.5	-0.1266	7.5	-0.0310193	7.5	-0.2024	7.5	-0.0237766	7.6	-0.0323	7.6	0.231918	7.7	0.8074	7.7	0.950566	7.8	3.0021	7.8	2.34526	7.8	5.2229	7.8	4.38028	7.5	-0.3079	7.5	-0.0339132
7.6	-0.1319	7.6	-0.0314374	7.6	-0.209	7.6	-0.0240963	7.7	-0.0239	7.7	0.234979	7.8	0.7987	7.8	0.96282	7.9	3.0373	7.9	2.37448	7.9	5.2685	7.9	4.43263	7.6	-0.3109	7.6	-0.0343702
7.7	-0.1403	7.7	-0.0318554	7.7	-0.2162	7.7	-0.0244159	7.8	-0.0286001	7.8	0.238039	7.9	0.8183	7.9	0.975068	8	3.0822	8	2.40367	8	5.3324	8	4.48487	7.7	-0.3109	7.7	-0.0348272
7.8	-0.1427	7.8	-0.0322734	7.8	-0.224	7.8	-0.0247355	7.9	-0.0454	7.9	0.241098	8	0.8476	8	0.987309	8.1	3.1242	8.1	2.43283	8.1	5.3886	8.1	4.537	7.8	-0.3105	7.8	-0.0352843
7.9	-0.1494	7.9	-0.0326914	7.9	-0.2322	7.9	-0.025055	8	-0.0404	8	0.244157	8.1	0.8985	8.1	0.999543	8.2	3.1551	8.2	2.46196	8.2	5.44	8.2	4.58902	7.9	-0.3098	7.9	-0.0357412
8	-0.1511	8	-0.0331093	8	-0.2363	8	-0.0253745	8.1	-0.0339999	8.1	0.247214	8.2	0.9381	8.2	1.01177	8.3	3.2255	8.3	2.49106	8.3	5.5097	8.3	4.64093	8	-0.306	8	-0.0361982
8.1	-0.152	8.1	-0.0335272	8.1	-0.2368	8.1	-0.0256939	8.2	-0.0253	8.2	0.250271	8.3	0.9751	8.3	1.02399	8.4	3.2653	8.4	2.52013	8.4	5.5753	8.4	4.69273	8.1	-0.3046	8.1	-0.0366551
8.2	-0.1531	8.2	-0.0339451	8.2	-0.2357	8.2	-0.0260133	8.3	-0.0239	8.3	0.253327	8.4	0.9987	8.4	1.03621	8.5	3.3203	8.5	2.54917	8.5	5.6382	8.5	4.74442	8.2	-0.3045	8.2	-0.0371119
8.3	-0.1507	8.3	-0.034363	8.3	-0.2381	8.3	-0.0263327	8.4	-0.0187999	8.4	0.256382	8.5	1.0011	8.5	1.04842	8.6	3.371	8.6	2.57818	8.6	5.6878	8.6	4.79601	8.3	-0.3064	8.3	-0.0375688
8.4	-0.1489	8.4	-0.0347808	8.4	-0.2419	8.4	-0.026652	8.5	-0.0251	8.5	0.259436	8.6	0.9767	8.6	1.06062	8.7	3.3943	8.7	2.60715	8.7	5.7454	8.7	4.84748	8.4	-0.3131	8.4	-0.0380256
8.5	-0.1514	8.5	-0.0351986	8.5	-0.2412	8.5	-0.0269713	8.6	-0.0215	8.6	0.26249	8.7	0.9889	8.7	1.07281	8.8	3.4357	8.8	2.6361	8.8	5.8091	8.8	4.89885	8.5	-0.32	8.5	-0.0384824
8.6	-0.1453	8.6	-0.0356164	8.6	-0.2409	8.6	-0.0272905	8.7	-0.0255	8.7	0.265543	8.8	0.9998	8.8	1.085	8.9	3.4842	8.9	2.66502	8.9	5.8706	8.9	4.95011	8.6	-0.3218	8.6	-0.0389391
8.7	-0.1512	8.7	-0.0360341	8.7	-0.2459	8.7	-0.0276097	8.8	-0.0339	8.8	0.268595	8.9	1.0062	8.9	1.09719	9	3.4937	9	2.6939	9	5.9246	9	5.00126	8.7	-0.3261	8.7	-0.0393958
8.8	-0.1486	8.8	-0.0364518	8.8	-0.235	8.8	-0.0279288	8.9	-0.0272001	8.9	0.271646	9	1.0315	9	1.10936	9.1	3.5245	9.1	2.72276	9.1	5.9901	9.1	5.0523	8.8	-0.3279	8.8	-0.0398525
8.9	-0.1503	8.9	-0.0368695	8.9	-0.2275	8.9	-0.0282479	9	-0.0401	9	0.274696	9.1	1.025	9.1	1.12153	9.2	3.5739	9.2	2.75158	9.2	6.0551	9.2	5.10324	8.9	-0.3328	8.9	-0.0403091
9	-0.1483	9	-0.0372872	9	-0.2239	9	-0.028567	9.1	-0.044	9.1	0.277745	9.2	1.0169	9.2	1.1337	9.3	3.616	9.3	2.78038	9.3	6.1104	9.3	5.15407	9	-0.3371	9	-0.0407657
9.1	-0.1527	9.1	-0.0377048	9.1	-0.2335	9.1	-0.028886	9.2	-0.0421	9.2	0.280794	9.3	1.0249	9.3	1.14585	9.4	3.6553	9.4	2.80914	9.4	6.1554	9.4	5.20479	9.1	-0.3408	9.1	-0.0412223
9.2	-0.1519	9.2	-0.0381223	9.2	-0.234	9.2	-0.0292049	9.3	-0.0383	9.3	0.283842	9.4	1.0528	9.4	1.158	9.5	3.7027	9.5	2.83787	9.5	6.1949	9.5	5.25541	9.2	-0.3426	9.2	-0.0416788
9.3	-0.1539	9.3	-0.0385399	9.3	-0.2252	9.3	-0.0295239	9.4	-0.0273	9.4	0.286889	9.5	1.0563	9.5	1.17015	9.6	3.7494	9.6	2.86658	9.6	6.25	9.6	5.30592	9.3	-0.3437	9.3	-0.0421354
9.4	-0.1555	9.4	-0.0389574	9.4	-0.2292	9.4	-0.0298427	9.5	-0.0238	9.5	0.289935	9.6	1.1087	9.6	1.18229	9.7	3.7891	9.7	2.89525	9.7	6.3075	9.7	5.35632	9.4	-0.3418	9.4	-0.0425918
9.5	-0.1546	9.5	-0.0393749	9.5	-0.234	9.5	-0.0301616	9.6	-0.0161999	9.6	0.29298	9.7	1.1429	9.7	1.19442	9.8	3.8169	9.8	2.92389	9.8	6.3651	9.8	5.40662	9.5	-0.343	9.5	-0.0430483
9.6	-0.1556	9.6	-0.0397924	9.6	-0.2298	9.6	-0.0304804	9.7	-0.0134	9.7	0.296025	9.8	1.173	9.8	1.20654	9.9	3.8738	9.9	2.95251	9.9	6.4188	9.9	5.45682	9.6	-0.3351	9.6	-0.0435047
9.7	-0.1541	9.7	-0.0402098	9.7	-0.2282	9.7	-0.0307991	9.8	-0.0107	9.8	0.299068	9.9	1.1812	9.9	1.21866	10	3.8982	10	2.98109	10	6.46	10	5.5069	9.7	-0.3365	9.7	-0.0439611
9.8	-0.1536	9.8	-0.0406273	9.8	-0.2328	9.8	-0.0311178	9.9	-0.0157	9.9	0.302111	10	1.1975	10	1.23077	10.1	3.9408	10.1	3.00964	10.1	6.5143	10.1	5.55688	9.8	-0.3468	9.8	-0.0444175
9.9	-0.1535	9.9	-0.0410446	9.9	-0.2382	9.9	-0.0314365	10	-0.0022	10	0.305154	10.1	1.2008	10.1	1.24288	10.2	3.9946	10.2	3.03816	10.2	6.5689	10.2	5.60676	9.9	-0.3506	9.9	-0.0448738
10	-0.1531	10	-0.041462	10	-0.2441	10	-0.0317551	10.1	-0.000899858	10.1	0.308195	10.2	1.2131	10.2	1.25498	10.3	4.0302	10.3	3.06666	10.3	6.6213	10.3	5.65653	10	-0.3619	10	-0.0453301
10.1	-0.1457	10.1	-0.0418793	10.1	-0.2455	10.1	-0.0320737	10.2	0.00779999	10.2	0.311235	10.3	1.2295	10.3	1.26707	10.4	4.0645	10.4	3.09512	10.4	6.6819	10.4	5.7062	10.1	-0.3665	10.1	-0.0457863
10.2	-0.1361	10.2	-0.0422966	10.2	-0.243	10.2	-0.0323922	10.3	0.0313	10.3	0.314275	10.4	1.2409	10.4	1.27916	10.5	4.1004	10.5	3.12355	10.5	6.7404	10.5	5.75576	10.2	-0.3626	10.2	-0.0462425
10.3	-0.1346	10.3	-0.0427139	10.3	-0.2484	10.3	-0.0327107	10.4	0.0406001	10.4	0.317314	10.5	1.2659	10.5	1.29124	10.6	4.1271	10.6	3.15195	10.6	6.794	10.6	5.80522	10.3	-0.3656	10.3	-0.0466987
10.4	-0.1272	10.4	-0.0431311	10.4	-0.2566	10.4	-0.0330291	10.5	0.0537	10.5	0.320352	10.6	1.2919	10.6	1.30331	10.7	4.1668	10.7	3.18033	10.7	6.8432	10.7	5.85458	10.4	-0.3716	10.4	-0.0471549
10.5	-0.1204	10.5	-0.0435483	10.5	-0.2554	10.5	-0.0333475	10.6	0.0630002	10.6	0.323389	10.7	1.3312	10.7	1.31538	10.8	4.2124	10.8	3.20867	10.8	6.9031	10.8	5.90383	10.5	-0.3687	10.5	-0.047611
10.6	-0.1212	10.6	-0.0439655	10.6	-0.2525	10.6	-0.0336659	10.7	0.0664	10.7	0.326425	10.8	1.3427	10.8	1.32744	10.9	4.2476	10.9	3.23698	10.9	6.9547	10.9	5.95298	10.6	-0.3665	10.6	-0.0480671
10.7	-0.1209	10.7	-0.0443826	10.7	-0.2403	10.7	-0.0339842	10.8	0.0563	10.8	0.329461	10.9	1.3456	10.9	1.33949	11	4.2844	11	3.26526	11	7.0075	11	6.00202	10.7	-0.3594	10.7	-0.0485231
10.8	-0.1176	10.8	-0.0447997	10.8	-0.2428	10.8	-0.0343024	10.9	0.0519001	10.9	0.332496	11	1.361	11	1.35154	11.1	4.3255	11.1	3.29352	11.1	7.0602	11.1	6.05096	10.8	-0.3638	10.8	-0.0489792
10.9	-0.1158	10.9	-0.0452168	10.9	-0.2415	10.9	-0.0346207	11	0.0486	11	0.33553	11.1	1.3681	11.1	1.36358	11.2	4.3611	11.2	3.32174	11.2	7.1056	11.2	6.0998	10.9	-0.3688	10.9	-0.0494352
11	-0.1164	11	-0.0456339	11	-0.2409	11	-0.0349388	11.1	0.0379	11.1	0.338563	11.2	1.3947	11.2	1.37562	11.3	4.3966	11.3	3.34994	11.3	7.153	11.3	6.14854	11	-0.3645	11	-0.0498911
11.1	-0.1226	11.1	-0.0460509	11.1	-0.2452	11.1	-0.035257	11.2	0.0388	11.2	0.341595	11.3	1.4082	11.3	1.38764	11.4	4.4415	11.4	3.3781	11.4	7.2148	11.4	6.19717	11.1	-0.368	11.1	-0.0503471
11.2	-0.123	11.2	-0.0464679	11.2	-0.2456	11.2	-0.0355751	11.3	0.0429	11.3	0.344627	11.4	1.4167	11.4	1.39967	11.5	4.4677	11.5	3.40623	11.5	7.2547	11.5	6.2457	11.2	-0.3692	11.2	-0.050803
11.3	-0.1229	11.3	-0.0468849	11.3	-0.2546	11.3	-0.0358931	11.4	0.05	11.4	0.347657	11.5	1.4249	11.5	1.41168	11.6	4.5088	11.6	3.43434	11.6	7.3087	11.6	6.29413	11.3	-0.3741	11.3	-0.0512588
11.4	-0.1224	11.4	-0.0473018	11.4	-0.2504	11.4	-0.0362111	11.5	0.05	11.5	0.350687	11.6	1.4329	11.6	1.42369	11.7	4.556	11.7	3.46241	11.7	7.3688	11.7	6.34246	11.4	-0.376	11.4	-0.0517147
11.5	-0.1338	11.5	-0.0477187	11.5	-0.2554	11.5	-0.0365291	11.6	0.0507001	11.6	0.353717	11.7	1.4535	11.7	1.4357	11.8	4.598	11.8	3.49046	11.8	7.431	11.8	6.39068	11.5	-0.3782	11.5	-0.0521705
11.6	-0.1312	11.6	-0.0481356	11.6	-0.2552	11.6	-0.036847	11.7	0.0559	11.7	0.356745	11.8	1.4569	11.8	1.44769	11.9	4.6303	11.9	3.51847	11.9	7.479	11.9	6.43881	11.6	-0.3802	11.6	-0.0526262
11.7	-0.1298	11.7	-0.0485524	11.7	-0.2517	11.7	-0.0371649	11.8	0.0572	11.8	0.359772	11.9	1.4582	11.9	1.45968	12	4.6611	12	3.54646	12	7.512	12	6.48683	11.7	-0.3776	11.7	-0.053082
11.8	-0.1293	11.8	-0.0489692	11.8	-0.2414	11.8	-0.0374827	11.9	0.0680999	11.9	0.362799	12	1.4639	12	1.47167	12.1	4.6969	12.1	3.57442	12.1	7.5646	12.1	6.53476	11.8	-0.373	11.8	-0.0535377
11.9	-0.1275	11.9	-0.049386	11.9	-0.2443	11.9	-0.0378005	12	0.056	12	0.365825	12.1	1.4858	12.1	1.48365	12.2	4.7403	12.2	3.60234	12.2	7.6046	12.2	6.58258	11.9	-0.3696	11.9	-0.0539933
12	-0.1361	12	-0.0498028	12	-0.2506	12	-0.0381183	12.1	0.0524999	12.1	0.36885	12.2	1.5019	12.2	1.49562	12.3	4.7914	12.3	3.63024	12.3	7.6605	12.3	6.6303	12	-0.3851	12	-0.054449
12.1	-0.1373	12.1	-0.0502195	12.1	-0.2469	12.1	-0.038436	12.2	0.0371	12.2	0.371874	12.3	1.5181	12.3	1.50758	12.4	4.8305	12.4	3.65811	12.4	7.7063	12.4	6.67792	12.1	-0.39	12.1	-0.0549046
12.2	-0.1433	12.2	-0.0506362	12.2	-0.2534	12.2	-0.0387536	12.3	0.0477	12.3	0.374897	12.4	1.5221	12.4	1.51954	12.5	4.8753	12.5	3.68595	12.5	7.7472	12.5	6.72544	12.2	-0.3992	12.2	-0.0553602
12.3	-0.147	12.3	-0.0510529	12.3	-0.2592	12.3	-0.0390712	12.4	0.0543001	12.4	0.37792	12.5	1.5464	12.5	1.53149	12.6	4.9217	12.6	3.71376	12.6	7.7771	12.6	6.77286	12.3	-0.4047	12.3	-0.0558157
12.4	-0.1461	12.4	-0.0514695	12.4	-0.2598	12.4	-0.0393888	12.5	0.0574	12.5	0.380942	12.6	1.5667	12.6	1.54344	12.7	4.9662	12.7	3.74154	12.7	7.8046	12.7	6.82018	12.4	-0.4013	12.4	-0.0562712
12.5	-0.1487	12.5	-0.0518861	12.5	-0.262	12.5	-0.0397063	12.6	0.0566	12.6	0.383963	12.7	1.579	12.7	1.55538	12.8	5.0085	12.8	3.76929	12.8	7.8294	12.8	6.86741	12.5	-0.4045	12.5	-0.0567267
12.6	-0.1471	12.6	-0.0523027	12.6	-0.2547	12.6	-0.0400238	12.7	0.0542	12.7	0.386983	12.8	1.6037	12.8	1.56731	12.9	5.046	12.9	3.79701	12.9	7.8652	12.9	6.91453	12.6	-0.4005	12.6	-0.0571821
12.7	-0.1509	12.7	-0.0527193	12.7	-0.2507	12.7	-0.0403412	12.8	0.0568	12.8	0.390002	12.9	1.6226	12.9	1.57924	13	5.0713	13	3.8247	13	7.9016	13	6.96155	12.7	-0.4014	12.7	-0.0576375
12.8	-0.1528	12.8	-0.0531358	12.8	-0.2513	12.8	-0.0406587	12.9	0.0494999	12.9	0.393021	13	1.6381	13	1.59116	13.1	5.0858	13.1	3.85237	13.1	7.9314	13.1	7.00848	12.8	-0.4009	12.8	-0.0580929
12.9	-0.1559	12.9	-0.0535523	12.9	-0.2477	12.9	-0.040976	13	0.05	13	0.396039	13.1	1.6584	13.1	1.60308	13.2	5.1068	13.2	3.88	13.2	7.9715	13.2	7.0553	12.9	-0.4056	12.9	-0.0585483
13	-0.1578	13	-0.0539688	13	-0.2439	13	-0.0412933	13.1	0.0513998	13.1	0.399056	13.2	1.656	13.2	1.61498	13.3	5.1432	13.3	3.90761	13.3	8.0157	13.3	7.10203	13	-0.4096	13	-0.0590036
13.1	-0.1604	13.1	-0.0543852	13.1	-0.234	13.1	-0.0416106	13.2	0.0534	13.2	0.402072	13.3	1.6615	13.3	1.62689	13.4	5.1738	13.4	3.93518	13.4	8.0647	13.4	7.14866	13.1	-0.4095	13.1	-0.0594589
13.2	-0.1719	13.2	-0.0548016	13.2	-0.2356	13.2	-0.0419278	13.3	0.0593	13.3	0.405087	13.4	1.6893	13.4	1.63878	13.5	5.2106	13.5	3.96273	13.5	8.0929	13.5	7.19519	13.2	-0.4157	13.2	-0.0599141
13.3	-0.1638	13.3	-0.055218	13.3	-0.2371	13.3	-0.042245	13.4	0.0657001	13.4	0.408102	13.5	1.708	13.5	1.65067	13.6	5.247	13.6	3.99025	13.6	8.1447	13.6	7.24163	13.3	-0.4145	13.3	-0.0603693
13.4	-0.1714	13.4	-0.0556343	13.4	-0.2448	13.4	-0.0425621	13.5	0.0759	13.5	0.411115	13.6	1.7294	13.6	1.66255	13.7	5.2891	13.7	4.01774	13.7	8.2064	13.7	7.28796	13.4	-0.4114	13.4	-0.0608245
13.5	-0.1772	13.5	-0.0560506	13.5	-0.2512	13.5	-0.0428792	13.6	0.0844002	13.6	0.414128	13.7	1.7468	13.7	1.67443	13.8	5.3209	13.8	4.0452	13.8	8.261	13.8	7.3342	13.5	-0.4072	13.5	-0.0612797
13.6	-0.1941	13.6	-0.0564669	13.6	-0.2499	13.6	-0.0431963	13.7	0.0936	13.7	0.41714	13.8	1.7798	13.8	1.6863	13.9	5.3371	13.9	4.07263	13.9	8.3196	13.9	7.38035	13.6	-0.4097	13.6	-0.0617348
13.7	-0.1928	13.7	-0.0568832	13.7	-0.2466	13.7	-0.0435133	13.8	0.1065	13.8	0.420152	13.9	1.805	13.9	1.69817	14	5.3627	14	4.10003	14	8.363	14	7.42639	13.7	-0.4037	13.7	-0.0621899
13.8	-0.191	13.8	-0.0572994	13.8	-0.2461	13.8	-0.0438303	13.9	0.1028	13.9	0.423162	14	1.8173	14	1.71002	14.1	5.4053	14.1	4.1274	14.1	8.404	14.1	7.47234	13.8	-0.397	13.8	-0.062645
13.9	-0.2005	13.9	-0.0577156	13.9	-0.2492	13.9	-0.0441472	14	0.1061	14	0.426172	14.1	1.8295	14.1	1.72187	14.2	5.4398	14.2	4.15475	14.2	8.4501	14.2	7.51819	13.9	-0.4025	13.9	-0.0631
14	-0.2031	14	-0.0581318	14	-0.2513	14	-0.0444641	14.1	0.1138	14.1	0.429181	14.2	1.8384	14.2	1.73372	14.3	5.4807	14.3	4.18206	14.3	8.4904	14.3	7.56395	14	-0.4036	14	-0.063555
14.1	-0.2008	14.1	-0.0585479	14.1	-0.2506	14.1	-0.0447809	14.2	0.1088	14.2	0.432189	14.3	1.835	14.3	1.74556	14.4	5.5141	14.4	4.20935	14.4	8.541	14.4	7.60961	14.1	-0.41	14.1	-0.0640099
14.2	-0.2049	14.2	-0.058964	14.2	-0.2489	14.2	-0.0450977	14.3	0.1079	14.3	0.435196	14.4	1.8574	14.4	1.75739	14.5	5.5267	14.5	4.23661	14.5	8.5692	14.5	7.65517	14.2	-0.409	14.2	-0.0644648
14.3	-0.2115	14.3	-0.0593801	14.3	-0.2477	14.3	-0.0454144	14.4	0.115	14.4	0.438203	14.5	1.8715	14.5	1.76922	14.6	5.5473	14.6	4.26384	14.6	8.6115	14.6	7.70064	14.3	-0.407	14.3	-0.0649197
14.4	-0.2126	14.4	-0.0597961	14.4	-0.2475	14.4	-0.0457311	14.5	0.1231	14.5	0.441208	14.6	1.891	14.6	1.78104	14.7	5.5768	14.7	4.29104	14.7	8.6529	14.7	7.74601	14.4	-0.4074	14.4	-0.0653746
14.5	-0.2135	14.5	-0.0602121	14.5	-0.2405	14.5	-0.0460478	14.6	0.138	14.6	0.444213	14.7	1.8972	14.7	1.79285	14.8	5.608	14.8	4.31821	14.8	8.6878	14.8	7.79129	14.5	-0.4056	14.5	-0.0658294
14.6	-0.2151	14.6	-0.0606281	14.6	-0.2417	14.6	-0.0463644	14.7	0.146	14.7	0.447217	14.8	1.9149	14.8	1.80466	14.9	5.6336	14.9	4.34535	14.9	8.7306	14.9	7.83647	14.6	-0.4045	14.6	-0.0662842
14.7	-0.2137	14.7	-0.0610441	14.7	-0.2432	14.7	-0.046681	14.8	0.1507	14.8	0.45022	14.9	1.9411	14.9	1.81646	15	5.665	15	4.37247	15	8.7612	15	7.88155	14.7	-0.4051	14.7	-0.066739
14.8	-0.2145	14.8	-0.06146	14.8	-0.2448	14.8	-0.0469975	14.9	0.1669	14.9	0.453223	15	1.9524	15	1.82826	15.1	5.6917	15.1	4.39955	15.1	8.8122	15.1	7.92655	14.8	-0.4031	14.8	-0.0671937
14.9	-0.2151	14.9	-0.0618759	14.9	-0.242	14.9	-0.047314	15	0.1693	15	0.456224	15.1	1.9655	15.1	1.84005	15.2	5.7257	15.2	4.42661	15.2	8.8657	15.2	7.97144	14.9	-0.3953	14.9	-0.0676484
15	-0.2154	15	-0.0622918	15	-0.2367	15	-0.0476305	15.1	0.1671	15.1	0.459225	15.2	1.9884	15.2	1.85183	15.3	5.7548	15.3	4.45364	15.3	8.9257	15.3	8.01625	15	-0.3914	15	-0.0681031
15.1	-0.2163	15.1	-0.0627076	15.1	-0.2348	15.1	-0.0479469	15.2	0.1629	15.2	0.462225	15.3	1.9894	15.3	1.86361	15.4	5.7803	15.4	4.48064	15.4	8.978	15.4	8.06096	15.1	-0.3915	15.1	-0.0685577
15.2	-0.2151	15.2	-0.0631234	15.2	-0.2282	15.2	-0.0482632	15.3	0.1617	15.3	0.465225	15.4	2.0202	15.4	1.87538	15.5	5.7978	15.5	4.50761	15.5	9.015	15.5	8.10557	15.2	-0.3957	15.2	-0.0690123
15.3	-0.2182	15.3	-0.0635392	15.3	-0.227	15.3	-0.0485795	15.4	0.1626	15.4	0.468223	15.5	2.0364	15.5	1.88714	15.6	5.8378	15.6	4.53456	15.6	9.0502	15.6	8.15009	15.3	-0.3992	15.3	-0.0694669
15.4	-0.2151	15.4	-0.063955	15.4	-0.2292	15.4	-0.0488958	15.5	0.1608	15.5	0.471221	15.6	2.0477	15.6	1.8989	15.7	5.878	15.7	4.56147	15.7	9.096	15.7	8.19452	15.4	-0.4001	15.4	-0.0699214
15.5	-0.2242	15.5	-0.0643707	15.5	-0.2327	15.5	-0.049212	15.6	0.1694	15.6	0.474217	15.7	2.0606	15.7	1.91065	15.8	5.9145	15.8	4.58836	15.8	9.1349	15.8	8.23885	15.5	-0.4067	15.5	-0.070376
15.6	-0.2326	15.6	-0.0647864	15.6	-0.2319	15.6	-0.0495282	15.7	0.1774	15.7	0.477213	15.8	2.0701	15.8	1.92239	15.9	5.9496	15.9	4.61522	15.9	9.185	15.9	8.2831	15.6	-0.4043	15.6	-0.0708304
15.7	-0.2389	15.7	-0.0652021	15.7	-0.2312	15.7	-0.0498444	15.8	0.1814	15.8	0.480209	15.9	2.0853	15.9	1.93413	16	5.9769	16	4.64205	16	9.2193	16	8.32724	15.7	-0.4009	15.7	-0.0712849
15.8	-0.2319	15.8	-0.0656177	15.8	-0.2265	15.8	-0.0501605	15.9	0.1848	15.9	0.483203	16	2.0784	16	1.94587	16.1	6.0066	16.1	4.66885	16.1	9.2543	16.1	8.3713	15.8	-0.3993	15.8	-0.0717393
15.9	-0.2337	15.9	-0.0660333	15.9	-0.2319	15.9	-0.0504765	16	0.1782	16	0.486197	16.1	2.0928	16.1	1.95759	16.2	6.0332	16.2	4.69562	16.2	9.2928	16.2	8.41526	15.9	-0.4015	15.9	-0.0721937
16	-0.2395	16	-0.0664489	16	-0.234	16	-0.0507925	16.1	0.1832	16.1	0.48919	16.2	2.0988	16.2	1.96931	16.3	6.0694	16.3	4.72237	16.3	9.3425	16.3	8.45913	16	-0.4057	16	-0.072648
16.1	-0.2354	16.1	-0.0668644	16.1	-0.2369	16.1	-0.0511085	16.2	0.1857	16.2	0.492182	16.3	2.1129	16.3	1.98103	16.4	6.1054	16.4	4.74909	16.4	9.3709	16.4	8.50291	16.1	-0.4058	16.1	-0.0731023
16.2	-0.2333	16.2	-0.0672799	16.2	-0.2443	16.2	-0.0514244	16.3	0.1903	16.3	0.495173	16.4	2.1321	16.4	1.99273	16.5	6.1365	16.5	4.77578	16.5	9.4169	16.5	8.5466	16.2	-0.4095	16.2	-0.0735566
16.3	-0.2314	16.3	-0.0676954	16.3	-0.2429	16.3	-0.0517403	16.4	0.1869	16.4	0.498163	16.5	2.1207	16.5	2.00444	16.6	6.1869	16.6	4.80244	16.6	9.4705	16.6	8.59019	16.3	-0.4082	16.3	-0.0740109
16.4	-0.2375	16.4	-0.0681109	16.4	-0.243	16.4	-0.0520561	16.5	0.1855	16.5	0.501153	16.6	2.1268	16.6	2.01613	16.7	6.227	16.7	4.82907	16.7	9.5243	16.7	8.63369	16.4	-0.4101	16.4	-0.0744651
16.5	-0.24	16.5	-0.0685263	16.5	-0.2578	16.5	-0.0523719	16.6	0.1811	16.6	0.504142	16.7	2.1528	16.7	2.02782	16.8	6.2365	16.8	4.85568	16.8	9.5767	16.8	8.67711	16.5	-0.4118	16.5	-0.0749193
16.6	-0.2381	16.6	-0.0689417	16.6	-0.2544	16.6	-0.0526877	16.7	0.1895	16.7	0.50713	16.8	2.1667	16.8	2.03951	16.9	6.2599	16.9	4.88225	16.9	9.6166	16.9	8.72043	16.6	-0.4142	16.6	-0.0753734
16.7	-0.2389	16.7	-0.0693571	16.7	-0.2465	16.7	-0.0530034	16.8	0.196	16.8	0.510117	16.9	2.1586	16.9	2.05118	17	6.2891	17	4.9088	17	9.645	17	8.76365	16.7	-0.4147	16.7	-0.0758275
16.8	-0.2352	16.8	-0.0697724	16.8	-0.2439	16.8	-0.0533191	16.9	0.1935	16.9	0.513103	17	2.1696	17	2.06285	17.1	6.326	17.1	4.93532	17.1	9.6886	17.1	8.80679	16.8	-0.4165	16.8	-0.0762816
16.9	-0.2391	16.9	-0.0701877	16.9	-0.2504	16.9	-0.0536347	17	0.2032	17	0.516089	17.1	2.179	17.1	2.07452	17.2	6.3519	17.2	4.96181	17.2	9.7417	17.2	8.84984	16.9	-0.4164	16.9	-0.0767357
17	-0.2401	17	-0.070603	17	-0.2541	17	-0.0539503	17.1	0.2088	17.1	0.519074	17.2	2.1874	17.2	2.08618	17.3	6.3976	17.3	4.98828	17.3	9.786	17.3	8.8928	17	-0.4202	17	-0.0771897
17.1	-0.2443	17.1	-0.0710183	17.1	-0.2619	17.1	-0.0542658	17.2	0.2203	17.2	0.522058	17.3	2.1991	17.3	2.09783	17.4	6.4415	17.4	5.01472	17.4	9.8202	17.4	8.93567	17.1	-0.4202	17.1	-0.0776437
17.2	-0.2435	17.2	-0.0714335	17.2	-0.259	17.2	-0.0545813	17.3	0.2284	17.3	0.525041	17.4	2.2112	17.4	2.10947	17.5	6.4839	17.5	5.04113	17.5	9.869	17.5	8.97844	17.2	-0.4185	17.2	-0.0780976
17.3	-0.2414	17.3	-0.0718487	17.3	-0.2666	17.3	-0.0548968	17.4	0.2285	17.4	0.528023	17.5	2.2239	17.5	2.12111	17.6	6.5182	17.6	5.06751	17.6	9.9085	17.6	9.02113	17.3	-0.4138	17.3	-0.0785516
17.4	-0.2473	17.4	-0.0722638	17.4	-0.2735	17.4	-0.0552122	17.5	0.2328	17.5	0.531005	17.6	2.2401	17.6	2.13275	17.7	6.543	17.7	5.09386	17.7	9.9461	17.7	9.06373	17.4	-0.4159	17.4	-0.0790055
17.5	-0.2482	17.5	-0.072679	17.5	-0.2674	17.5	-0.0555276	17.6	0.2279	17.6	0.533986	17.7	2.2455	17.7	2.14438	17.8	6.5867	17.8	5.12019	17.8	9.9688	17.8	9.10624	17.5	-0.4093	17.5	-0.0794593
17.6	-0.2441	17.6	-0.0730941	17.6	-0.2715	17.6	-0.0558429	17.7	0.2344	17.7	0.536966	17.8	2.2558	17.8	2.156	17.9	6.6225	17.9	5.14648	17.9	10.0081	17.9	9.14865	17.6	-0.4075	17.6	-0.0799131
17.7	-0.2399	17.7	-0.0735091	17.7	-0.2732	17.7	-0.0561581	17.8	0.2201	17.8	0.539945	17.9	2.2652	17.9	2.16761	18	6.6602	18	5.17275	18	10.0473	18	9.19098	17.7	-0.4061	17.7	-0.0803669
17.8	-0.247	17.8	-0.0739242	17.8	-0.281	17.8	-0.0564734	17.9	0.2254	17.9	0.542923	18	2.2757	18	2.17922	18.1	6.6837	18.1	5.199	18.1	10.0761	18.1	9.23322	17.8	-0.4115	17.8	-0.0808207
17.9	-0.2467	17.9	-0.0743392	17.9	-0.2801	17.9	-0.0567886	18	0.2295	18	0.545901	18.1	2.2844	18.1	2.19082	18.2	6.7127	18.2	5.22521	18.2	10.1118	18.2	9.27538	17.9	-0.4102	17.9	-0.0812744
18	-0.2501	18	-0.0747542	18	-0.2793	18	-0.0571037	18.1	0.2398	18.1	0.548878	18.2	2.3044	18.2	2.20242	18.3	6.7466	18.3	5.2514	18.3	10.1405	18.3	9.31744	18	-0.4146	18	-0.0817281
18.1	-0.2469	18.1	-0.0751691	18.1	-0.2838	18.1	-0.0574188	18.2	0.2469	18.2	0.551854	18.3	2.3283	18.3	2.21401	18.4	6.7747	18.4	5.27756	18.4	10.1749	18.4	9.35941	18.1	-0.4168	18.1	-0.0821818
18.2	-0.2492	18.2	-0.0755841	18.2	-0.2891	18.2	-0.0577339	18.3	0.2446	18.3	0.554829	18.4	2.3338	18.4	2.2256	18.5	6.7849	18.5	5.30369	18.5	10.2171	18.5	9.4013	18.2	-0.416	18.2	-0.0826354
18.3	-0.2434	18.3	-0.075999	18.3	-0.2881	18.3	-0.0580489	18.4	0.2412	18.4	0.557804	18.5	2.3538	18.5	2.23718	18.6	6.7886	18.6	5.3298	18.6	10.2416	18.6	9.4431	18.3	-0.4175	18.3	-0.0830891
18.4	-0.2443	18.4	-0.0764138	18.4	-0.2969	18.4	-0.0583639	18.5	0.2413	18.5	0.560777	18.6	2.3699	18.6	2.24875	18.7	6.811	18.7	5.35587	18.7	10.2801	18.7	9.48481	18.4	-0.4218	18.4	-0.0835426
18.5	-0.2459	18.5	-0.0768287	18.5	-0.3076	18.5	-0.0586788	18.6	0.2513	18.6	0.56375	18.7	2.3871	18.7	2.26031	18.8	6.8448	18.8	5.38192	18.8	10.3218	18.8	9.52643	18.5	-0.4219	18.5	-0.0839962
18.6	-0.2514	18.6	-0.0772435	18.6	-0.317	18.6	-0.0589937	18.7	0.251	18.7	0.566722	18.8	2.4014	18.8	2.27187	18.9	6.8687	18.9	5.40795	18.9	10.3699	18.9	9.56797	18.6	-0.4204	18.6	-0.0844497
18.7	-0.2529	18.7	-0.0776583	18.7	-0.3214	18.7	-0.0593086	18.8	0.253	18.8	0.569693	18.9	2.4125	18.9	2.28343	19	6.8883	19	5.43394	19	10.4185	19	9.60942	18.7	-0.4258	18.7	-0.0849031
18.8	-0.257	18.8	-0.078073	18.8	-0.3239	18.8	-0.0596234	18.9	0.2499	18.9	0.572664	19	2.416	19	2.29498	19.1	6.9142	19.1	5.45991	19.1	10.4636	19.1	9.65078	18.8	-0.4245	18.8	-0.0853566
18.9	-0.2566	18.9	-0.0784877	18.9	-0.3261	18.9	-0.0599381	19	0.2488	19	0.575633	19.1	2.425	19.1	2.30652	19.2	6.9557	19.2	5.48585	19.2	10.5108	19.2	9.69205	18.9	-0.4279	18.9	-0.08581
19	-0.255	19	-0.0789024	19	-0.3264	19	-0.0602529	19.1	0.2481	19.1	0.578602	19.2	2.4559	19.2	2.31805	19.3	6.9931	19.3	5.51176	19.3	10.5549	19.3	9.73324	19	-0.4304	19	-0.0862634
19.1	-0.2491	19.1	-0.0793171	19.1	-0.3232	19.1	-0.0605675	19.2	0.2544	19.2	0.58157	19.3	2.4767	19.3	2.32958	19.4	7.0215	19.4	5.53765	19.4	10.5913	19.4	9.77434	19.1	-0.4281	19.1	-0.0867167
19.2	-0.2394	19.2	-0.0797317	19.2	-0.3179	19.2	-0.0608822	19.3	0.2518	19.3	0.584538	19.4	2.4908	19.4	2.34111	19.5	7.0551	19.5	5.5635	19.5	10.6164	19.5	9.81535	19.2	-0.4222	19.2	-0.08717
19.3	-0.2341	19.3	-0.0801463	19.3	-0.3209	19.3	-0.0611968	19.4	0.2682	19.4	0.587504	19.5	2.4958	19.5	2.35262	19.6	7.0948	19.6	5.58934	19.6	10.669	19.6	9.85628	19.3	-0.4173	19.3	-0.0876233
19.4	-0.2414	19.4	-0.0805609	19.4	-0.3193	19.4	-0.0615113	19.5	0.2605	19.5	0.59047	19.6	2.5056	19.6	2.36413	19.7	7.1407	19.7	5.61514	19.7	10.7191	19.7	9.89713	19.4	-0.414	19.4	-0.0880766
19.5	-0.2456	19.5	-0.0809754	19.5	-0.3286	19.5	-0.0618258	19.6	0.2541	19.6	0.593435	19.7	2.516	19.7	2.37564	19.8	7.1893	19.8	5.64092	19.8	10.7456	19.8	9.93788	19.5	-0.4131	19.5	-0.0885298
19.6	-0.2506	19.6	-0.0813899	19.6	-0.3309	19.6	-0.0621403	19.7	0.2674	19.7	0.596399	19.8	2.5251	19.8	2.38714	19.9	7.2184	19.9	5.66666	19.9	10.7807	19.9	9.97855	19.6	-0.4137	19.6	-0.088983
19.7	-0.2557	19.7	-0.0818044	19.7	-0.3345	19.7	-0.0624547	19.8	0.2719	19.8	0.599362	19.9	2.5369	19.9	2.39863	20	7.243	20	5.69239	20	10.8142	20	10.0191	19.7	-0.4134	19.7	-0.0894361
19.8	-0.2527	19.8	-0.0822189	19.8	-0.3281	19.8	-0.0627691	19.9	0.2794	19.9	0.602325	20	2.562	20	2.41012	20.1	7.2674	20.1	5.71808	20.1	10.8419	20.1	10.0596	19.8	-0.4137	19.8	-0.0898892
19.9	-0.2474	19.9	-0.0826333	19.9	-0.3261	19.9	-0.0630834	20	0.2748	20	0.605286	20.1	2.5976	20.1	2.4216	20.2	7.3048	20.2	5.74375	20.2	10.8706	20.2	10.1001	19.9	-0.4138	19.9	-0.0903423
20	-0.2463	20	-0.0830477	20	-0.3242	20	-0.0633977	20.1	0.285	20.1	0.608247	20.2	2.6323	20.2	2.43307	20.3	7.3311	20.3	5.76939	20.3	10.9054	20.3	10.1404	20	-0.4119	20	-0.0907954
20.1	-0.2521	20.1	-0.0834621	20.1	-0.3318	20.1	-0.063712	20.2	0.2969	20.2	0.611208	20.3	2.6583	20.3	2.44454	20.4	7.3471	20.4	5.795	20.4	10.9295	20.4	10.1806	20.1	-0.4133	20.1	-0.0912484
20.2	-0.2544	20.2	-0.0838764	20.2	-0.3281	20.2	-0.0640262	20.3	0.2952	20.3	0.614167	20.4	2.6894	20.4	2.456	20.5	7.3654	20.5	5.82059	20.5	10.9696	20.5	10.2208	20.2	-0.4133	20.2	-0.0917014
20.3	-0.2572	20.3	-0.0842907	20.3	-0.3296	20.3	-0.0643403	20.4	0.2938	20.4	0.617125	20.5	2.7054	20.5	2.46746	20.6	7.3858	20.6	5.84615	20.6	11.0127	20.6	10.2609	20.3	-0.4164	20.3	-0.0921544
20.4	-0.2607	20.4	-0.084705	20.4	-0.3338	20.4	-0.0646544	20.5	0.2948	20.5	0.620083	20.6	2.7247	20.6	2.47891	20.7	7.4097	20.7	5.87168	20.7	11.0418	20.7	10.3009	20.4	-0.4172	20.4	-0.0926073
20.5	-0.2597	20.5	-0.0851192	20.5	-0.3274	20.5	-0.0649685	20.6	0.3009	20.6	0.62304	20.7	2.7455	20.7	2.49035	20.8	7.4417	20.8	5.89719	20.8	11.0844	20.8	10.3408	20.5	-0.4184	20.5	-0.0930602
20.6	-0.258	20.6	-0.0855335	20.6	-0.3255	20.6	-0.0652825	20.7	0.3007	20.7	0.625996	20.8	2.7561	20.8	2.50179	20.9	7.4649	20.9	5.92267	20.9	11.1202	20.9	10.3806	20.6	-0.4229	20.6	-0.093513
20.7	-0.2565	20.7	-0.0859476	20.7	-0.3255	20.7	-0.0655965	20.8	0.3017	20.8	0.628952	20.9	2.7635	20.9	2.51322	21	7.4915	21	5.94812	21	11.1484	21	10.4203	20.7	-0.4174	20.7	-0.0939659
20.8	-0.2625	20.8	-0.0863618	20.8	-0.3266	20.8	-0.0659105	20.9	0.3042	20.9	0.631906	21	2.776	21	2.52465	21.1	7.5255	21.1	5.97355	21.1	11.1705	21.1	10.46	20.8	-0.4095	20.8	-0.0944187
20.9	-0.2654	20.9	-0.0867759	20.9	-0.3267	20.9	-0.0662244	21	0.2929	21	0.63486	21.1	2.785	21.1	2.53607	21.2	7.5583	21.2	5.99895	21.2	11.1943	21.2	10.4996	20.9	-0.4126	20.9	-0.0948714
21	-0.2701	21	-0.08719	21	-0.3276	21	-0.0665383	21.1	0.2941	21.1	0.637813	21.2	2.7904	21.2	2.54748	21.3	7.5921	21.3	6.02432	21.3	11.2241	21.3	10.5391	21	-0.4207	21	-0.0953242
21.1	-0.2682	21.1	-0.0876041	21.1	-0.3283	21.1	-0.0668521	21.2	0.3002	21.2	0.640765	21.3	2.7988	21.3	2.55889	21.4	7.6135	21.4	6.04966	21.4	11.2528	21.4	10.5785	21.1	-0.4249	21.1	-0.0957769
21.2	-0.2728	21.2	-0.0880182	21.2	-0.3273	21.2	-0.0671658	21.3	0.3049	21.3	0.643717	21.4	2.8061	21.4	2.57029	21.5	7.6346	21.5	6.07498	21.5	11.2924	21.5	10.6178	21.2	-0.4316	21.2	-0.0962295
21.3	-0.2747	21.3	-0.0884322	21.3	-0.3255	21.3	-0.0674796	21.4	0.3064	21.4	0.646667	21.5	2.8086	21.5	2.58169	21.6	7.6707	21.6	6.10027	21.6	11.3253	21.6	10.657	21.3	-0.4354	21.3	-0.0966822
21.4	-0.2778	21.4	-0.0888462	21.4	-0.3275	21.4	-0.0677933	21.5	0.3098	21.5	0.649617	21.6	2.8209	21.6	2.59308	21.7	7.707	21.7	6.12554	21.7	11.3557	21.7	10.6962	21.4	-0.4389	21.4	-0.0971348
21.5	-0.2807	21.5	-0.0892601	21.5	-0.3288	21.5	-0.0681069	21.6	0.3087	21.6	0.652566	21.7	2.8285	21.7	2.60446	21.8	7.7205	21.8	6.15078	21.8	11.3823	21.8	10.7353	21.5	-0.4416	21.5	-0.0975874
21.6	-0.2852	21.6	-0.089674	21.6	-0.325	21.6	-0.0684205	21.7	0.3123	21.7	0.655515	21.8	2.8395	21.8	2.61584	21.9	7.7273	21.9	6.17599	21.9	11.3951	21.9	10.7743	21.6	-0.4475	21.6	-0.0980399
21.7	-0.2939	21.7	-0.0900879	21.7	-0.3208	21.7	-0.0687341	21.8	0.3056	21.8	0.658462	21.9	2.8509	21.9	2.62721	22	7.7451	22	6.20117	22	11.418	22	10.8132	21.7	-0.4473	21.7	-0.0984924
21.8	-0.2957	21.8	-0.0905018	21.8	-0.3215	21.8	-0.0690476	21.9	0.3165	21.9	0.661409	22	2.8603	22	2.63858	22.1	7.7579	22.1	6.22633	22.1	11.4524	22.1	10.852	21.8	-0.4501	21.8	-0.0989449
21.9	-0.2962	21.9	-0.0909156	21.9	-0.3182	21.9	-0.0693611	22	0.3238	22	0.664355	22.1	2.8692	22.1	2.64994	22.2	7.7869	22.2	6.25147	22.2	11.4829	22.2	10.8908	21.9	-0.452	21.9	-0.0993973
22	-0.2989	22	-0.0913294	22	-0.3179	22	-0.0696745	22.1	0.3197	22.1	0.6673	22.2	2.8831	22.2	2.66129	22.3	7.8241	22.3	6.27657	22.3	11.5278	22.3	10.9294	22	-0.4537	22	-0.0998497
22.1	-0.2987	22.1	-0.0917432	22.1	-0.3177	22.1	-0.0699879	22.2	0.319	22.2	0.670244	22.3	2.9017	22.3	2.67264	22.4	7.8525	22.4	6.30165	22.4	11.5632	22.4	10.968	22.1	-0.4517	22.1	-0.100302
22.2	-0.298	22.2	-0.092157	22.2	-0.3179	22.2	-0.0703012	22.3	0.3281	22.3	0.673188	22.4	2.9084	22.4	2.68398	22.5	7.8805	22.5	6.3267	22.5	11.5817	22.5	11.0065	22.2	-0.4548	22.2	-0.100754
22.3	-0.2943	22.3	-0.0925707	22.3	-0.3239	22.3	-0.0706145	22.4	0.3222	22.4	0.67613	22.5	2.9173	22.5	2.69532	22.6	7.9174	22.6	6.35173	22.6	11.6021	22.6	11.0449	22.3	-0.4546	22.3	-0.101207
22.4	-0.2948	22.4	-0.0929844	22.4	-0.3247	22.4	-0.0709278	22.5	0.3176	22.5	0.679072	22.6	2.9268	22.6	2.70665	22.7	7.9441	22.7	6.37673	22.7	11.622	22.7	11.0833	22.4	-0.4552	22.4	-0.101659
22.5	-0.305	22.5	-0.093398	22.5	-0.3307	22.5	-0.071241	22.6	0.3175	22.6	0.682014	22.7	2.9314	22.7	2.71797	22.8	7.9588	22.8	6.4017	22.8	11.6501	22.8	11.1216	22.5	-0.4599	22.5	-0.102111
22.6	-0.3043	22.6	-0.0938117	22.6	-0.3234	22.6	-0.0715542	22.7	0.3143	22.7	0.684954	22.8	2.9367	22.8	2.72929	22.9	7.9876	22.9	6.42665	22.9	11.6733	22.9	11.1597	22.6	-0.4607	22.6	-0.102564
22.7	-0.3116	22.7	-0.0942253	22.7	-0.3193	22.7	-0.0718673	22.8	0.3245	22.8	0.687894	22.9	2.9444	22.9	2.7406	23	8.0146	23	6.45157	23	11.71	23	11.1978	22.7	-0.4604	22.7	-0.103016
22.8	-0.3111	22.8	-0.0946388	22.8	-0.3138	22.8	-0.0721804	22.9	0.3291	22.9	0.690832	23	2.9521	23	2.7519	23.1	8.0312	23.1	6.47647	23.1	11.738	23.1	11.2359	22.8	-0.4611	22.8	-0.103468
22.9	-0.3161	22.9	-0.0950524	22.9	-0.3194	22.9	-0.0724935	23	0.3353	23	0.69377	23.1	2.9684	23.1	2.7632	23.2	8.0522	23.2	6.50134	23.2	11.7597	23.2	11.2738	22.9	-0.4661	22.9	-0.10392
23	-0.3175	23	-0.0954659	23	-0.3247	23	-0.0728065	23.1	0.3316	23.1	0.696708	23.2	2.9743	23.2	2.7745	23.3	8.0741	23.3	6.52618	23.3	11.7923	23.3	11.3117	23	-0.4626	23	-0.104372
23.1	-0.3266	23.1	-0.0958794	23.1	-0.3279	23.1	-0.0731194	23.2	0.3385	23.2	0.699644	23.3	2.9886	23.3	2.78578	23.4	8.094	23.4	6.55099	23.4	11.8285	23.4	11.3495	23.1	-0.4678	23.1	-0.104824
23.2	-0.3314	23.2	-0.0962928	23.2	-0.3265	23.2	-0.0734324	23.3	0.3337	23.3	0.70258	23.4	2.9992	23.4	2.79707	23.5	8.115	23.5	6.57578	23.5	11.8652	23.5	11.3872	23.2	-0.4651	23.2	-0.105276
23.3	-0.3332	23.3	-0.0967063	23.3	-0.3284	23.3	-0.0737452	23.4	0.332	23.4	0.705515	23.5	3.0171	23.5	2.80834	23.6	8.1333	23.6	6.60055	23.6	11.8991	23.6	11.4248	23.3	-0.464	23.3	-0.105728
23.4	-0.3332	23.4	-0.0971197	23.4	-0.3335	23.4	-0.0740581	23.5	0.3311	23.5	0.708449	23.6	3.0312	23.6	2.81961	23.7	8.1474	23.7	6.62529	23.7	11.9307	23.7	11.4623	23.4	-0.4638	23.4	-0.10618
23.5	-0.3335	23.5	-0.097533	23.5	-0.3338	23.5	-0.0743709	23.6	0.3314	23.6	0.711382	23.7	3.0437	23.7	2.83087	23.8	8.1761	23.8	6.65	23.8	11.9616	23.8	11.4998	23.5	-0.4615	23.5	-0.106632
23.6	-0.3277	23.6	-0.0979464	23.6	-0.3281	23.6	-0.0746836	23.7	0.3356	23.7	0.714315	23.8	3.0599	23.8	2.84213	23.9	8.2124	23.9	6.67468	23.9	11.9935	23.9	11.5372	23.6	-0.456	23.6	-0.107084
23.7	-0.3289	23.7	-0.0983597	23.7	-0.3286	23.7	-0.0749963	23.8	0.341	23.8	0.717246	23.9	3.0693	23.9	2.85338	24	8.2341	24	6.69934	24	12.0234	24	11.5745	23.7	-0.4571	23.7	-0.107536
23.8	-0.3307	23.8	-0.0987729	23.8	-0.3319	23.8	-0.075309	23.9	0.3476	23.9	0.720177	24	3.0783	24	2.86463	24.1	8.2735	24.1	6.72398	24.1	12.0448	24.1	11.6117	23.8	-0.4577	23.8	-0.107988
23.9	-0.3329	23.9	-0.0991862	23.9	-0.3394	23.9	-0.0756216	24	0.3469	24	0.723108	24.1	3.0952	24.1	2.87587	24.2	8.3039	24.2	6.74859	24.2	12.0698	24.2	11.6489	23.9	-0.4584	23.9	-0.108439
24	-0.3299	24	-0.0995994	24	-0.3442	24	-0.0759342	24.1	0.3433	24.1	0.726037	24.2	3.1187	24.2	2.8871	24.3	8.3373	24.3	6.77317	24.3	12.1096	24.3	11.686	24	-0.4555	24	-0.108891
24.1	-0.3258	24.1	-0.100013	24.1	-0.3449	24.1	-0.0762467	24.2	0.3384	24.2	0.728966	24.3	3.1274	24.3	2.89833	24.4	8.3653	24.4	6.79772	24.4	12.1279	24.4	11.723	24.1	-0.4522	24.1	-0.109343
24.2	-0.3238	24.2	-0.100426	24.2	-0.3527	24.2	-0.0765592	24.3	0.3222	24.3	0.731893	24.4	3.1386	24.4	2.90955	24.5	8.3819	24.5	6.82225	24.5	12.1503	24.5	11.7599	24.2	-0.4573	24.2	-0.109795
24.3	-0.331	24.3	-0.100839	24.3	-0.3622	24.3	-0.0768716	24.4	0.3179	24.4	0.73482	24.5	3.1536	24.5	2.92077	24.6	8.4154	24.6	6.84676	24.6	12.1818	24.6	11.7967	24.3	-0.47	24.3	-0.110246
24.4	-0.3424	24.4	-0.101252	24.4	-0.3719	24.4	-0.077184	24.5	0.3223	24.5	0.737747	24.6	3.1647	24.6	2.93198	24.7	8.4421	24.7	6.87124	24.7	12.2167	24.7	11.8335	24.4	-0.4731	24.4	-0.110698
24.5	-0.341	24.5	-0.101665	24.5	-0.3745	24.5	-0.0774964	24.6	0.3256	24.6	0.740672	24.7	3.1767	24.7	2.94318	24.8	8.4675	24.8	6.89569	24.8	12.2498	24.8	11.8702	24.5	-0.4724	24.5	-0.11115
24.6	-0.3402	24.6	-0.102078	24.6	-0.3831	24.6	-0.0778087	24.7	0.328	24.7	0.743597	24.8	3.1914	24.8	2.95438	24.9	8.487	24.9	6.92012	24.9	12.2831	24.9	11.9068	24.6	-0.4716	24.6	-0.111601
24.7	-0.3421	24.7	-0.102491	24.7	-0.3831	24.7	-0.078121	24.8	0.3258	24.8	0.746521	24.9	3.2089	24.9	2.96557	25	8.5083	25	6.94452	25	12.3136	25	11.9433	24.7	-0.4717	24.7	-0.112053
24.8	-0.3392	24.8	-0.102904	24.8	-0.3848	24.8	-0.0784333	24.9	0.3271	24.9	0.749444	25	3.2244	25	2.97676	25.1	8.5292	25.1	6.96889	25.1	12.3414	25.1	11.9798	24.8	-0.4735	24.8	-0.112504
24.9	-0.3341	24.9	-0.103317	24.9	-0.3932	24.9	-0.0787454	25	0.3266	25	0.752366	25.1	3.2324	25.1	2.98794	25.2	8.5467	25.2	6.99324	25.2	12.371	25.2	12.0162	24.9	-0.4756	24.9	-0.112956
25	-0.3345	25	-0.10373	25	-0.3952	25	-0.0790576	25.1	0.3211	25.1	0.755288	25.2	3.2534	25.2	2.99912	25.3	8.5673	25.3	7.01757	25.3	12.4091	25.3	12.0525	25	-0.4758	25	-0.113407
25.1	-0.3379	25.1	-0.104143	25.1	-0.4036	25.1	-0.0793697	25.2	0.3188	25.2	0.758209	25.3	3.2574	25.3	3.01028	25.4	8.5739	25.4	7.04186	25.4	12.4405	25.4	12.0887	25.1	-0.4773	25.1	-0.113859
25.2	-0.3392	25.2	-0.104556	25.2	-0.4086	25.2	-0.0796818	25.3	0.3231	25.3	0.761128	25.4	3.2772	25.4	3.02145	25.5	8.5848	25.5	7.06614	25.5	12.4712	25.5	12.1248	25.2	-0.4777	25.2	-0.11431
25.3	-0.3419	25.3	-0.104969	25.3	-0.413	25.3	-0.0799938	25.4	0.3267	25.4	0.764048	25.5	3.3003	25.5	3.0326	25.6	8.597	25.6	7.09038	25.6	12.4982	25.6	12.1609	25.3	-0.478	25.3	-0.114761
25.4	-0.341	25.4	-0.105381	25.4	-0.4161	25.4	-0.0803058	25.5	0.3321	25.5	0.766966	25.6	3.3081	25.6	3.04375	25.7	8.6137	25.7	7.11461	25.7	12.5129	25.7	12.1969	25.4	-0.4821	25.4	-0.115213
25.5	-0.3432	25.5	-0.105794	25.5	-0.4139	25.5	-0.0806177	25.6	0.3393	25.6	0.769884	25.7	3.3278	25.7	3.0549	25.8	8.6238	25.8	7.1388	25.8	12.5303	25.8	12.2328	25.5	-0.4865	25.5	-0.115664
25.6	-0.3456	25.6	-0.106207	25.6	-0.4223	25.6	-0.0809296	25.7	0.3508	25.7	0.772801	25.8	3.3439	25.8	3.06604	25.9	8.6401	25.9	7.16297	25.9	12.5722	25.9	12.2687	25.6	-0.4924	25.6	-0.116115
25.7	-0.3446	25.7	-0.10662	25.7	-0.4179	25.7	-0.0812414	25.8	0.3562	25.8	0.775717	25.9	3.3473	25.9	3.07717	26	8.6672	26	7.18712	26	12.6118	26	12.3045	25.7	-0.4895	25.7	-0.116566
25.8	-0.3526	25.8	-0.107032	25.8	-0.4189	25.8	-0.0815533	25.9	0.366	25.9	0.778632	26	3.3555	26	3.0883	26.1	8.6973	26.1	7.21124	26.1	12.6526	26.1	12.3402	25.8	-0.4931	25.8	-0.117018
25.9	-0.3541	25.9	-0.107445	25.9	-0.4165	25.9	-0.081865	26	0.3729	26	0.781547	26.1	3.3785	26.1	3.09942	26.2	8.7185	26.2	7.23533	26.2	12.6856	26.2	12.3758	25.9	-0.4944	25.9	-0.117469
26	-0.3518	26	-0.107858	26	-0.4184	26	-0.0821768	26.1	0.3762	26.1	0.78446	26.2	3.3907	26.2	3.11054	26.3	8.7383	26.3	7.2594	26.3	12.7135	26.3	12.4113	26	-0.4888	26	-0.11792
26.1	-0.3466	26.1	-0.10827	26.1	-0.4211	26.1	-0.0824884	26.2	0.3762	26.2	0.787373	26.3	3.4028	26.3	3.12164	26.4	8.779	26.4	7.28344	26.4	12.7428	26.4	12.4468	26.1	-0.4867	26.1	-0.118371
26.2	-0.3357	26.2	-0.108683	26.2	-0.4167	26.2	-0.0828001	26.3	0.3829	26.3	0.790285	26.4	3.4111	26.4	3.13275	26.5	8.8016	26.5	7.30746	26.5	12.7701	26.5	12.4822	26.2	-0.4799	26.2	-0.118822
26.3	-0.3393	26.3	-0.109095	26.3	-0.42	26.3	-0.0831117	26.4	0.3869	26.4	0.793197	26.5	3.4193	26.5	3.14385	26.6	8.8261	26.6	7.33145	26.6	12.803	26.6	12.5175	26.3	-0.477	26.3	-0.119273
26.4	-0.3402	26.4	-0.109508	26.4	-0.4099	26.4	-0.0834232	26.5	0.3884	26.5	0.796108	26.6	3.4256	26.6	3.15494	26.7	8.8525	26.7	7.35542	26.7	12.8268	26.7	12.5528	26.4	-0.4775	26.4	-0.119724
26.5	-0.3397	26.5	-0.10992	26.5	-0.4089	26.5	-0.0837347	26.6	0.397	26.6	0.799017	26.7	3.4415	26.7	3.16602	26.8	8.8815	26.8	7.37936	26.8	12.8559	26.8	12.588	26.5	-0.4806	26.5	-0.120175
26.6	-0.3467	26.6	-0.110333	26.6	-0.4135	26.6	-0.0840462	26.7	0.4023	26.7	0.801926	26.8	3.4451	26.8	3.1771	26.9	8.9074	26.9	7.40328	26.9	12.8977	26.9	12.6231	26.6	-0.481	26.6	-0.120626
26.7	-0.3455	26.7	-0.110745	26.7	-0.4159	26.7	-0.0843576	26.8	0.3991	26.8	0.804835	26.9	3.4588	26.9	3.18818	27	8.948	27	7.42717	27	12.9307	27	12.6581	26.7	-0.4788	26.7	-0.121077
26.8	-0.3465	26.8	-0.111158	26.8	-0.4199	26.8	-0.084669	26.9	0.3999	26.9	0.807742	27	3.4632	27	3.19925	27.1	8.9791	27.1	7.45104	27.1	12.9535	27.1	12.693	26.8	-0.4758	26.8	-0.121528
26.9	-0.339	26.9	-0.11157	26.9	-0.4179	26.9	-0.0849804	27	0.4059	27	0.810649	27.1	3.4693	27.1	3.21031	27.2	8.9994	27.2	7.47488	27.2	12.963	27.2	12.7279	26.9	-0.4724	26.9	-0.121979
27	-0.3339	27	-0.111982	27	-0.4182	27	-0.0852916	27.1	0.4048	27.1	0.813555	27.2	3.4793	27.2	3.22137	27.3	9.0234	27.3	7.4987	27.3	12.9861	27.3	12.7627	27	-0.4669	27	-0.122429
27.1	-0.3272	27.1	-0.112395	27.1	-0.4185	27.1	-0.0856029	27.2	0.4034	27.2	0.81646	27.3	3.482	27.3	3.23242	27.4	9.0425	27.4	7.52249	27.4	13.0139	27.4	12.7975	27.1	-0.4652	27.1	-0.12288
27.2	-0.3308	27.2	-0.112807	27.2	-0.4148	27.2	-0.0859141	27.3	0.4106	27.3	0.819364	27.4	3.4955	27.4	3.24346	27.5	9.0699	27.5	7.54625	27.5	13.0426	27.5	12.8321	27.2	-0.4691	27.2	-0.123331
27.3	-0.3247	27.3	-0.113219	27.3	-0.4169	27.3	-0.0862253	27.4	0.417	27.4	0.822268	27.5	3.5177	27.5	3.2545	27.6	9.1049	27.6	7.57	27.6	13.0836	27.6	12.8667	27.3	-0.4696	27.3	-0.123782
27.4	-0.3235	27.4	-0.113631	27.4	-0.4183	27.4	-0.0865364	27.5	0.4175	27.5	0.825171	27.6	3.5281	27.6	3.26553	27.7	9.1411	27.7	7.59371	27.7	13.1165	27.7	12.9012	27.4	-0.4718	27.4	-0.124232
27.5	-0.324	27.5	-0.114044	27.5	-0.417	27.5	-0.0868475	27.6	0.4307	27.6	0.828073	27.7	3.5432	27.7	3.27656	27.8	9.1647	27.8	7.6174	27.8	13.1617	27.8	12.9357	27.5	-0.4728	27.5	-0.124683
27.6	-0.3183	27.6	-0.114456	27.6	-0.4119	27.6	-0.0871585	27.7	0.4346	27.7	0.830974	27.8	3.5508	27.8	3.28758	27.9	9.1849	27.9	7.64107	27.9	13.2114	27.9	12.9701	27.6	-0.4691	27.6	-0.125134
27.7	-0.3134	27.7	-0.114868	27.7	-0.4103	27.7	-0.0874695	27.8	0.439	27.8	0.833875	27.9	3.5655	27.9	3.2986	28	9.21	28	7.66471	28	13.2437	28	13.0044	27.7	-0.4641	27.7	-0.125584
27.8	-0.3146	27.8	-0.11528	27.8	-0.4104	27.8	-0.0877805	27.9	0.4416	27.9	0.836774	28	3.5771	28	3.30961	28.1	9.2341	28.1	7.68833	28.1	13.264	28.1	13.0386	27.8	-0.4636	27.8	-0.126035
27.9	-0.3166	27.9	-0.115692	27.9	-0.4104	27.9	-0.0880914	28	0.4417	28	0.839674	28.1	3.5981	28.1	3.32061	28.2	9.2517	28.2	7.71192	28.2	13.2894	28.2	13.0727	27.9	-0.4627	27.9	-0.126485
28	-0.3191	28	-0.116104	28	-0.4123	28	-0.0884023	28.1	0.4416	28.1	0.842572	28.2	3.6101	28.2	3.33161	28.3	9.2727	28.3	7.73549	28.3	13.332	28.3	13.1068	28	-0.4636	28	-0.126936
28.1	-0.3181	28.1	-0.116516	28.1	-0.4152	28.1	-0.0887131	28.2	0.4473	28.2	0.845469	28.3	3.6185	28.3	3.3426	28.4	9.288	28.4	7.75903	28.4	13.371	28.4	13.1408	28.1	-0.4664	28.1	-0.127386
28.2	-0.3175	28.2	-0.116928	28.2	-0.414	28.2	-0.0890239	28.3	0.4471	28.3	0.848366	28.4	3.6197	28.4	3.35359	28.5	9.3038	28.5	7.78254	28.5	13.3998	28.5	13.1748	28.2	-0.4715	28.2	-0.127837
28.3	-0.3235	28.3	-0.11734	28.3	-0.4171	28.3	-0.0893346	28.4	0.4508	28.4	0.851262	28.5	3.6432	28.5	3.36457	28.6	9.3303	28.6	7.80604	28.6	13.4294	28.6	13.2086	28.3	-0.4726	28.3	-0.128287
28.4	-0.3281	28.4	-0.117752	28.4	-0.4169	28.4	-0.0896454	28.5	0.4628	28.5	0.854157	28.6	3.6693	28.6	3.37555	28.7	9.3572	28.7	7.8295	28.7	13.4606	28.7	13.2424	28.4	-0.4745	28.4	-0.128737
28.5	-0.3277	28.5	-0.118164	28.5	-0.4175	28.5	-0.089956	28.6	0.4806	28.6	0.857051	28.7	3.6838	28.7	3.38651	28.8	9.3777	28.8	7.85295	28.8	13.4808	28.8	13.2762	28.5	-0.4777	28.5	-0.129188
28.6	-0.3219	28.6	-0.118576	28.6	-0.4134	28.6	-0.0902666	28.7	0.4824	28.7	0.859945	28.8	3.6961	28.8	3.39748	28.9	9.3955	28.9	7.87636	28.9	13.5062	28.9	13.3098	28.6	-0.4769	28.6	-0.129638
28.7	-0.3226	28.7	-0.118988	28.7	-0.4168	28.7	-0.0905772	28.8	0.4902	28.8	0.862837	28.9	3.7024	28.9	3.40844	29	9.4233	29	7.89976	29	13.5194	29	13.3434	28.7	-0.4775	28.7	-0.130088
28.8	-0.3234	28.8	-0.119399	28.8	-0.4198	28.8	-0.0908877	28.9	0.5013	28.9	0.865729	29	3.7149	29	3.41939	29.1	9.4472	29.1	7.92313	29.1	13.5306	29.1	13.3769	28.8	-0.4795	28.8	-0.130538
28.9	-0.3236	28.9	-0.119811	28.9	-0.418	28.9	-0.0911982	29	0.5045	29	0.868621	29.1	3.7228	29.1	3.43033	29.2	9.4605	29.2	7.94647	29.2	13.5568	29.2	13.4104	28.9	-0.4821	28.9	-0.130989
29	-0.3252	29	-0.120223	29	-0.4179	29	-0.0915087	29.1	0.5073	29.1	0.871511	29.2	3.7449	29.2	3.44127	29.3	9.4864	29.3	7.96979	29.3	13.5947	29.3	13.4437	29	-0.4877	29	-0.131439
29.1	-0.3307	29.1	-0.120635	29.1	-0.4231	29.1	-0.0918191	29.2	0.5194	29.2	0.874401	29.3	3.7599	29.3	3.45221	29.4	9.5068	29.4	7.99308	29.4	13.6304	29.4	13.4771	29.1	-0.4957	29.1	-0.131889
29.2	-0.3231	29.2	-0.121046	29.2	-0.4158	29.2	-0.0921294	29.3	0.5293	29.3	0.877289	29.4	3.7819	29.4	3.46314	29.5	9.5327	29.5	8.01635	29.5	13.6533	29.5	13.5103	29.2	-0.4901	29.2	-0.132339
29.3	-0.319801	29.3	-0.121458	29.3	-0.412501	29.3	-0.0924398	29.4	0.5325	29.4	0.880178	29.5	3.7986	29.5	3.47406	29.6	9.5656	29.6	8.0396	29.6	13.668	29.6	13.5434	29.3	-0.486401	29.3	-0.132789
29.4	-0.3208	29.4	-0.12187	29.4	-0.4132	29.4	-0.0927501	29.5	0.5379	29.5	0.883065	29.6	3.8091	29.6	3.48498	29.7	9.596	29.7	8.06282	29.7	13.6941	29.7	13.5765	29.4	-0.4849	29.4	-0.133239
29.5	-0.3218	29.5	-0.122281	29.5	-0.4143	29.5	-0.0930603	29.6	0.5459	29.6	0.885952	29.7	3.8377	29.7	3.49589	29.8	9.6104	29.8	8.08602	29.8	13.7182	29.8	13.6096	29.5	-0.4808	29.5	-0.133689
29.6	-0.3284	29.6	-0.122693	29.6	-0.4136	29.6	-0.0933705	29.7	0.5483	29.7	0.888837	29.8	3.8468	29.8	3.50679	29.9	9.6382	29.9	8.10919	29.9	13.7323	29.9	13.6425	29.6	-0.4857	29.6	-0.134139
29.7	-0.3294	29.7	-0.123104	29.7	-0.4093	29.7	-0.0936806	29.8	0.547	29.8	0.891722	29.9	3.854	29.9	3.51769	30	9.6678	30	8.13234	30	13.7466	30	13.6754	29.7	-0.4831	29.7	-0.134589
29.8	-0.3253	29.8	-0.123516	29.8	-0.4143	29.8	-0.0939907	29.9	0.5522	29.9	0.894606	30	3.8607	30	3.52859	30.1	9.6924	30.1	8.15546	30.1	13.7773	30.1	13.7082	29.8	-0.4827	29.8	-0.135039
29.9	-0.3205	29.9	-0.123927	29.9	-0.4127	29.9	-0.0943008	30	0.5578	30	0.89749	30.1	3.8624	30.1	3.53947	30.2	9.723	30.2	8.17856	30.2	13.8235	30.2	13.741	29.9	-0.4817	29.9	-0.135489
30	-0.3184	30	-0.124339	30	-0.4121	30	-0.0946108	30.1	0.5604	30.1	0.900373	30.2	3.8734	30.2	3.55036	30.3	9.7577	30.3	8.20164	30.3	13.8696	30.3	13.7737	30	-0.4813	30	-0.135939
30.1	-0.3216	30.1	-0.12475	30.1	-0.4247	30.1	-0.0949208	30.2	0.5638	30.2	0.903255	30.3	3.889	30.3	3.56123	30.4	9.7993	30.4	8.22469	30.4	13.9053	30.4	13.8063	30.1	-0.4853	30.1	-0.136389
30.2	-0.3242	30.2	-0.125162	30.2	-0.4223	30.2	-0.0952307	30.3	0.5642	30.3	0.906136	30.4	3.8993	30.4	3.5721	30.5	9.8311	30.5	8.24771	30.5	13.9286	30.5	13.8388	30.2	-0.4829	30.2	-0.136838
30.3	-0.3213	30.3	-0.125573	30.3	-0.4209	30.3	-0.0955406	30.4	0.5687	30.4	0.909016	30.5	3.8995	30.5	3.58297	30.6	9.8307	30.6	8.27071	30.6	13.9477	30.6	13.8713	30.3	-0.4817	30.3	-0.137288
30.4	-0.3233	30.4	-0.125985	30.4	-0.4221	30.4	-0.0958505	30.5	0.5674	30.5	0.911896	30.6	3.9015	30.6	3.59383	30.7	9.8505	30.7	8.29369	30.7	13.974	30.7	13.9037	30.4	-0.4801	30.4	-0.137738
30.5	-0.327	30.5	-0.126396	30.5	-0.4196	30.5	-0.0961603	30.6	0.5732	30.6	0.914775	30.7	3.9295	30.7	3.60468	30.8	9.8694	30.8	8.31665	30.8	13.9999	30.8	13.936	30.5	-0.4826	30.5	-0.138188
30.6	-0.3314	30.6	-0.126807	30.6	-0.4223	30.6	-0.0964701	30.7	0.5768	30.7	0.917653	30.8	3.942	30.8	3.61553	30.9	9.8813	30.9	8.33957	30.9	14.0328	30.9	13.9683	30.6	-0.4826	30.6	-0.138637
30.7	-0.3355	30.7	-0.127218	30.7	-0.4166	30.7	-0.0967798	30.8	0.5762	30.8	0.92053	30.9	3.9575	30.9	3.62637	31	9.898	31	8.36248	31	14.0617	31	14.0005	30.7	-0.4757	30.7	-0.139087
30.8	-0.3369	30.8	-0.12763	30.8	-0.415	30.8	-0.0970895	30.9	0.5725	30.9	0.923407	31	3.9676	31	3.63721	31.1	9.9123	31.1	8.38536	31.1	14.0908	31.1	14.0326	30.8	-0.4775	30.8	-0.139536
30.9	-0.3425	30.9	-0.128041	30.9	-0.415	30.9	-0.0973992	31	0.5686	31	0.926283	31.1	3.9785	31.1	3.64804	31.2	9.9332	31.2	8.40822	31.2	14.1252	31.2	14.0647	30.9	-0.483	30.9	-0.139986
31	-0.3528	31	-0.128452	31	-0.4201	31	-0.0977088	31.1	0.5711	31.1	0.929157	31.2	3.9929	31.2	3.65886	31.3	9.9621	31.3	8.43105	31.3	14.1556	31.3	14.0967	31	-0.4926	31	-0.140435
31.1	-0.3547	31.1	-0.128863	31.1	-0.4177	31.1	-0.0980183	31.2	0.5683	31.2	0.932032	31.3	4.0019	31.3	3.66968	31.4	9.9859	31.4	8.45386	31.4	14.1751	31.4	14.1286	31.1	-0.4941	31.1	-0.140885
31.2	-0.3559	31.2	-0.129274	31.2	-0.4197	31.2	-0.0983278	31.3	0.5652	31.3	0.934905	31.4	4.0113	31.4	3.68049	31.5	10.0067	31.5	8.47664	31.5	14.1833	31.5	14.1605	31.2	-0.494	31.2	-0.141334
31.3	-0.3677	31.3	-0.129685	31.3	-0.4181	31.3	-0.0986373	31.4	0.5636	31.4	0.937778	31.5	4.031	31.5	3.6913	31.6	10.0303	31.6	8.4994	31.6	14.2008	31.6	14.1923	31.3	-0.4962	31.3	-0.141784
31.4	-0.3737	31.4	-0.130096	31.4	-0.4182	31.4	-0.0989467	31.5	0.5723	31.5	0.94065	31.6	4.0398	31.6	3.7021	31.7	10.0484	31.7	8.52214	31.7	14.2264	31.7	14.224	31.4	-0.5024	31.4	-0.142233
31.5	-0.3798	31.5	-0.130507	31.5	-0.4158	31.5	-0.0992561	31.6	0.5675	31.6	0.943521	31.7	4.0513	31.7	3.7129	31.8	10.061	31.8	8.54485	31.8	14.2635	31.8	14.2557	31.5	-0.5058	31.5	-0.142683
31.6	-0.3839	31.6	-0.130918	31.6	-0.4142	31.6	-0.0995655	31.7	0.5634	31.7	0.946391	31.8	4.071	31.8	3.72369	31.9	10.079	31.9	8.56754	31.9	14.3003	31.9	14.2873	31.6	-0.5051	31.6	-0.143132
31.7	-0.387	31.7	-0.131329	31.7	-0.4216	31.7	-0.0998748	31.8	0.5543	31.8	0.949261	31.9	4.0865	31.9	3.73447	32	10.0981	32	8.59021	32	14.3167	32	14.3188	31.7	-0.5092	31.7	-0.143581
31.8	-0.3908	31.8	-0.13174	31.8	-0.423	31.8	-0.100184	31.9	0.5505	31.9	0.95213	32	4.1039	32	3.74525	32.1	10.1246	32.1	8.61285	32.1	14.3504	32.1	14.3503	31.8	-0.5113	31.8	-0.144031
31.9	-0.393	31.9	-0.132151	31.9	-0.4162	31.9	-0.100493	32	0.5518	32	0.954998	32.1	4.1272	32.1	3.75603	32.2	10.1539	32.2	8.63546	32.2	14.3827	32.2	14.3817	31.9	-0.5123	31.9	-0.14448
32	-0.3924	32	-0.132562	32	-0.4091	32	-0.100802	32.1	0.5561	32.1	0.957865	32.2	4.1551	32.2	3.76679	32.3	10.1829	32.3	8.65806	32.3	14.4104	32.3	14.413	32	-0.5117	32	-0.144929
32.1	-0.3857	32.1	-0.132973	32.1	-0.4086	32.1	-0.101112	32.2	0.5608	32.2	0.960732	32.3	4.1698	32.3	3.77756	32.4	10.2065	32.4	8.68063	32.4	14.4494	32.4	14.4443	32.1	-0.5138	32.1	-0.145378
32.2	-0.3803	32.2	-0.133384	32.2	-0.4086	32.2	-0.101421	32.3	0.565	32.3	0.963597	32.4	4.186	32.4	3.78831	32.5	10.2258	32.5	8.70317	32.5	14.4792	32.5	14.4755	32.2	-0.5125	32.2	-0.145827
32.3	-0.3883	32.3	-0.133794	32.3	-0.4194	32.3	-0.10173	32.4	0.5687	32.4	0.966462	32.5	4.1948	32.5	3.79906	32.6	10.2455	32.6	8.72569	32.6	14.5121	32.6	14.5066	32.3	-0.5174	32.3	-0.146276
32.4	-0.39	32.4	-0.134205	32.4	-0.4127	32.4	-0.102039	32.5	0.5743	32.5	0.969327	32.6	4.1948	32.6	3.80981	32.7	10.2703	32.7	8.74819	32.7	14.5359	32.7	14.5377	32.4	-0.5182	32.4	-0.146726
32.5	-0.3897	32.5	-0.134616	32.5	-0.4123	32.5	-0.102348	32.6	0.5767	32.6	0.97219	32.7	4.1996	32.7	3.82055	32.8	10.2974	32.8	8.77067	32.8	14.5641	32.8	14.5687	32.5	-0.515	32.5	-0.147175
32.6	-0.3932	32.6	-0.135027	32.6	-0.4071	32.6	-0.102657	32.7	0.5793	32.7	0.975053	32.8	4.2071	32.8	3.83128	32.9	10.3073	32.9	8.79312	32.9	14.5923	32.9	14.5996	32.6	-0.516	32.6	-0.147624
32.7	-0.3943	32.7	-0.135437	32.7	-0.3997	32.7	-0.102965	32.8	0.5801	32.8	0.977915	32.9	4.2131	32.9	3.84201	33	10.3221	33	8.81554	33	14.6142	33	14.6305	32.7	-0.5191	32.7	-0.148073
32.8	-0.394	32.8	-0.135848	32.8	-0.3974	32.8	-0.103274	32.9	0.5791	32.9	0.980776	33	4.2101	33	3.85273	33.1	10.3426	33.1	8.83795	33.1	14.6284	33.1	14.6613	32.8	-0.5196	32.8	-0.148521
32.9	-0.3995	32.9	-0.136259	32.9	-0.4008	32.9	-0.103583	33	0.5789	33	0.983636	33.1	4.2172	33.1	3.86345	33.2	10.3677	33.2	8.86033	33.2	14.6449	33.2	14.6921	32.9	-0.5204	32.9	-0.14897
33	-0.4076	33	-0.136669	33	-0.4038	33	-0.103892	33.1	0.585	33.1	0.986496	33.2	4.2171	33.2	3.87416	33.3	10.39	33.3	8.88268	33.3	14.6738	33.3	14.7228	33	-0.5248	33	-0.149419
33.1	-0.4112	33.1	-0.13708	33.1	-0.4059	33.1	-0.104201	33.2	0.5856	33.2	0.989355	33.3	4.2307	33.3	3.88486	33.4	10.4067	33.4	8.90502	33.4	14.7066	33.4	14.7534	33.1	-0.5307	33.1	-0.149868
33.2	-0.4166	33.2	-0.13749	33.2	-0.4097	33.2	-0.104509	33.3	0.5875	33.3	0.992213	33.4	4.2333	33.4	3.89556	33.5	10.4338	33.5	8.92733	33.5	14.7234	33.5	14.7839	33.2	-0.538	33.2	-0.150317
33.3	-0.4157	33.3	-0.137901	33.3	-0.4016	33.3	-0.104818	33.4	0.587	33.4	0.99507	33.5	4.2415	33.5	3.90625	33.6	10.4657	33.6	8.94961	33.6	14.7459	33.6	14.8144	33.3	-0.5361	33.3	-0.150766
33.4	-0.4203	33.4	-0.138311	33.4	-0.4054	33.4	-0.105127	33.5	0.5927	33.5	0.997927	33.6	4.255	33.6	3.91694	33.7	10.4911	33.7	8.97187	33.7	14.7732	33.7	14.8448	33.4	-0.543	33.4	-0.151215
33.5	-0.4225	33.5	-0.138722	33.5	-0.4115	33.5	-0.105435	33.6	0.5925	33.6	1.00078	33.7	4.265	33.7	3.92762	33.8	10.5045	33.8	8.99411	33.8	14.7853	33.8	14.8752	33.5	-0.5479	33.5	-0.151663
33.6	-0.421	33.6	-0.139132	33.6	-0.4143	33.6	-0.105744	33.7	0.5932	33.7	1.00364	33.8	4.2779	33.8	3.9383	33.9	10.525	33.9	9.01633	33.9	14.8124	33.9	14.9055	33.6	-0.5484	33.6	-0.152112
33.7	-0.4158	33.7	-0.139542	33.7	-0.4107	33.7	-0.106052	33.8	0.5935	33.8	1.00649	33.9	4.2855	33.9	3.94897	34	10.5438	34	9.03852	34	14.8427	34	14.9357	33.7	-0.546	33.7	-0.152561
33.8	-0.4095	33.8	-0.139953	33.8	-0.4105	33.8	-0.10636	33.9	0.5986	33.9	1.00935	34	4.2876	34	3.95964	34.1	10.5708	34.1	9.06069	34.1	14.8626	34.1	14.9659	33.8	-0.5444	33.8	-0.153009
33.9	-0.407	33.9	-0.140363	33.9	-0.407	33.9	-0.106669	34	0.5996	34	1.0122	34.1	4.2886	34.1	3.9703	34.2	10.5922	34.2	9.08283	34.2	14.8886	34.2	14.996	33.9	-0.5428	33.9	-0.153458
34	-0.4056	34	-0.140773	34	-0.4027	34	-0.106977	34.1	0.5938	34.1	1.01505	34.2	4.2941	34.2	3.98095	34.3	10.6026	34.3	9.10495	34.3	14.9015	34.3	15.026	34	-0.5416	34	-0.153906
34.1	-0.4048	34.1	-0.141184	34.1	-0.4081	34.1	-0.107285	34.2	0.607	34.2	1.0179	34.3	4.303	34.3	3.9916	34.4	10.6131	34.4	9.12705	34.4	14.9221	34.4	15.056	34.1	-0.5465	34.1	-0.154355
34.2	-0.3992	34.2	-0.141594	34.2	-0.4043	34.2	-0.107594	34.3	0.6143	34.3	1.02075	34.4	4.3122	34.4	4.00224	34.5	10.6356	34.5	9.14913	34.5	14.9521	34.5	15.0859	34.2	-0.5457	34.2	-0.154803
34.3	-0.3966	34.3	-0.142004	34.3	-0.4068	34.3	-0.107902	34.4	0.6213	34.4	1.0236	34.5	4.3322	34.5	4.01288	34.6	10.6636	34.6	9.17118	34.6	14.9872	34.6	15.1158	34.3	-0.5452	34.3	-0.155252
34.4	-0.4006	34.4	-0.142414	34.4	-0.4122	34.4	-0.10821	34.5	0.626	34.5	1.02645	34.6	4.3469	34.6	4.02351	34.7	10.6807	34.7	9.19321	34.7	15.0059	34.7	15.1456	34.4	-0.543	34.4	-0.1557
34.5	-0.4032	34.5	-0.142824	34.5	-0.412	34.5	-0.108518	34.6	0.6316	34.6	1.0293	34.7	4.35	34.7	4.03414	34.8	10.7001	34.8	9.21521	34.8	15.027	34.8	15.1753	34.5	-0.5417	34.5	-0.156149
34.6	-0.4019	34.6	-0.143235	34.6	-0.4108	34.6	-0.108826	34.7	0.6339	34.7	1.03215	34.8	4.3577	34.8	4.04476	34.9	10.7198	34.9	9.2372	34.9	15.0404	34.9	15.205	34.6	-0.5419	34.6	-0.156597
34.7	-0.4047	34.7	-0.143645	34.7	-0.4161	34.7	-0.109134	34.8	0.6459	34.8	1.03499	34.9	4.3633	34.9	4.05537	35	10.7412	35	9.25915	35	15.0586	35	15.2346	34.7	-0.543	34.7	-0.157046
34.8	-0.3951	34.8	-0.144055	34.8	-0.4087	34.8	-0.109442	34.9	0.6514	34.9	1.03784	35	4.3717	35	4.06598	35.1	10.7542	35.1	9.28109	35.1	15.0797	35.1	15.2641	34.8	-0.5341	34.8	-0.157494
34.9	-0.3961	34.9	-0.144465	34.9	-0.414	34.9	-0.10975	35	0.6563	35	1.04068	35.1	4.3843	35.1	4.07658	35.2	10.7762	35.2	9.303	35.2	15.0953	35.2	15.2936	34.9	-0.5331	34.9	-0.157942
35	-0.3918	35	-0.144875	35	-0.4099	35	-0.110058	35.1	0.6512	35.1	1.04353	35.2	4.3891	35.2	4.08718	35.3	10.7945	35.3	9.32489	35.3	15.1255	35.3	15.323	35	-0.5307	35	-0.15839
35.1	-0.3921	35.1	-0.145285	35.1	-0.4079	35.1	-0.110366	35.2	0.6462	35.2	1.04637	35.3	4.3979	35.3	4.09777	35.4	10.8094	35.4	9.34676	35.4	15.1455	35.4	15.3524	35.1	-0.532	35.1	-0.158839
35.2	-0.3956	35.2	-0.145695	35.2	-0.4136	35.2	-0.110674	35.3	0.6507	35.3	1.04921	35.4	4.4028	35.4	4.10836	35.5	10.8305	35.5	9.3686	35.5	15.1719	35.5	15.3817	35.2	-0.5373	35.2	-0.159287
35.3	-0.3964	35.3	-0.146105	35.3	-0.4242	35.3	-0.110982	35.4	0.6552	35.4	1.05206	35.5	4.4243	35.5	4.11894	35.6	10.8463	35.6	9.39042	35.6	15.1909	35.6	15.4109	35.3	-0.5402	35.3	-0.159735
35.4	-0.3987	35.4	-0.146515	35.4	-0.4339	35.4	-0.111289	35.5	0.659	35.5	1.0549	35.6	4.4395	35.6	4.12951	35.7	10.8724	35.7	9.41222	35.7	15.2112	35.7	15.4401	35.4	-0.5434	35.4	-0.160183
35.5	-0.3942	35.5	-0.146924	35.5	-0.4297	35.5	-0.111597	35.6	0.6618	35.6	1.05774	35.7	4.4548	35.7	4.14008	35.8	10.8971	35.8	9.434	35.8	15.2397	35.8	15.4692	35.5	-0.5393	35.5	-0.160631
35.6	-0.3939	35.6	-0.147334	35.6	-0.4277	35.6	-0.111905	35.7	0.6618	35.7	1.06058	35.8	4.4772	35.8	4.15065	35.9	10.9183	35.9	9.45575	35.9	15.2724	35.9	15.4982	35.6	-0.5409	35.6	-0.161079
35.7	-0.3928	35.7	-0.147744	35.7	-0.4258	35.7	-0.112212	35.8	0.6696	35.8	1.06342	35.9	4.4772	35.9	4.16121	36	10.9537	36	9.47748	36	15.3001	36	15.5272	35.7	-0.5433	35.7	-0.161527
35.8	-0.3893	35.8	-0.148154	35.8	-0.4227	35.8	-0.11252	35.9	0.6801	35.9	1.06626	36	4.49	36	4.17176	36.1	10.9824	36.1	9.49918	36.1	15.3151	36.1	15.5561	35.8	-0.5446	35.8	-0.161975
35.9	-0.3904	35.9	-0.148563	35.9	-0.4286	35.9	-0.112827	36	0.6945	36	1.06909	36.1	4.4948	36.1	4.18231	36.2	10.9946	36.2	9.52087	36.2	15.3363	36.2	15.585	35.9	-0.5502	35.9	-0.162423
36	-0.39	36	-0.148973	36	-0.4348	36	-0.113135	36.1	0.6979	36.1	1.07193	36.2	4.5066	36.2	4.19285	36.3	11.0081	36.3	9.54253	36.3	15.3733	36.3	15.6138	36	-0.5488	36	-0.162871
36.1	-0.3912	36.1	-0.149383	36.1	-0.4363	36.1	-0.113442	36.2	0.6892	36.2	1.07477	36.3	4.5186	36.3	4.20338	36.4	11.0147	36.4	9.56416	36.4	15.404	36.4	15.6426	36.1	-0.5517	36.1	-0.163319
36.2	-0.3955	36.2	-0.149793	36.2	-0.4326	36.2	-0.11375	36.3	0.6921	36.3	1.0776	36.4	4.5226	36.4	4.21391	36.5	11.0437	36.5	9.58578	36.5	15.4387	36.5	15.6712	36.2	-0.5545	36.2	-0.163767
36.3	-0.397	36.3	-0.150202	36.3	-0.4235	36.3	-0.114057	36.4	0.6917	36.4	1.08044	36.5	4.5333	36.5	4.22444	36.6	11.0667	36.6	9.60737	36.6	15.4657	36.6	15.6999	36.3	-0.5536	36.3	-0.164215
36.4	-0.3997	36.4	-0.150612	36.4	-0.4271	36.4	-0.114365	36.5	0.6942	36.5	1.08327	36.6	4.539	36.6	4.23496	36.7	11.0935	36.7	9.62894	36.7	15.4871	36.7	15.7284	36.4	-0.5622	36.4	-0.164663
36.5	-0.4028	36.5	-0.151021	36.5	-0.4258	36.5	-0.114672	36.6	0.6961	36.6	1.0861	36.7	4.5499	36.7	4.24547	36.8	11.1014	36.8	9.65048	36.8	15.5007	36.8	15.7569	36.5	-0.565	36.5	-0.16511
36.6	-0.4047	36.6	-0.151431	36.6	-0.4343	36.6	-0.114979	36.7	0.7031	36.7	1.08893	36.8	4.5618	36.8	4.25598	36.9	11.1149	36.9	9.67201	36.9	15.5237	36.9	15.7854	36.6	-0.5707	36.6	-0.165558
36.7	-0.4085	36.7	-0.15184	36.7	-0.4393	36.7	-0.115286	36.8	0.7065	36.8	1.09177	36.9	4.5693	36.9	4.26648	37	11.1297	37	9.69351	37	15.5315	37	15.8138	36.7	-0.5689	36.7	-0.166006
36.8	-0.4101	36.8	-0.15225	36.8	-0.443	36.8	-0.115593	36.9	0.7095	36.9	1.0946	37	4.5718	37	4.27698	37.1	11.1495	37.1	9.71498	37.1	15.5496	37.1	15.8421	36.8	-0.5696	36.8	-0.166453
36.9	-0.4134	36.9	-0.152659	36.9	-0.4483	36.9	-0.115901	37	0.7098	37	1.09743	37.1	4.5788	37.1	4.28747	37.2	11.1706	37.2	9.73644	37.2	15.5762	37.2	15.8704	36.9	-0.5676	36.9	-0.166901
37	-0.4118	37	-0.153069	37	-0.4517	37	-0.116208	37.1	0.7137	37.1	1.10026	37.2	4.591	37.2	4.29796	37.3	11.1935	37.3	9.75787	37.3	15.6014	37.3	15.8986	37	-0.5671	37	-0.167349
37.1	-0.4129	37.1	-0.153478	37.1	-0.4524	37.1	-0.116515	37.2	0.7246	37.2	1.10308	37.3	4.6036	37.3	4.30844	37.4	11.2161	37.4	9.77928	37.4	15.6215	37.4	15.9267	37.1	-0.5645	37.1	-0.167796
37.2	-0.4108	37.2	-0.153887	37.2	-0.4492	37.2	-0.116822	37.3	0.7219	37.3	1.10591	37.4	4.6039	37.4	4.31891	37.5	11.2373	37.5	9.80067	37.5	15.6356	37.5	15.9548	37.2	-0.5647	37.2	-0.168244
37.3	-0.408	37.3	-0.154297	37.3	-0.4477	37.3	-0.117129	37.4	0.7179	37.4	1.10874	37.5	4.615	37.5	4.32938	37.6	11.2533	37.6	9.82204	37.6	15.6488	37.6	15.9828	37.3	-0.564	37.3	-0.168691
37.4	-0.4088	37.4	-0.154706	37.4	-0.4461	37.4	-0.117435	37.5	0.7191	37.5	1.11157	37.6	4.6168	37.6	4.33985	37.7	11.2753	37.7	9.84338	37.7	15.6776	37.7	16.0108	37.4	-0.5607	37.4	-0.169139
37.5	-0.4046	37.5	-0.155115	37.5	-0.4445	37.5	-0.117742	37.6	0.7173	37.6	1.11439	37.7	4.6274	37.7	4.3503	37.8	11.3021	37.8	9.8647	37.8	15.6949	37.8	16.0387	37.5	-0.559	37.5	-0.169586
37.6	-0.4093	37.6	-0.155525	37.6	-0.451	37.6	-0.118049	37.7	0.7213	37.7	1.11722	37.8	4.6379	37.8	4.36076	37.9	11.3221	37.9	9.886	37.9	15.7133	37.9	16.0665	37.6	-0.5632	37.6	-0.170034
37.7	-0.4152	37.7	-0.155934	37.7	-0.4518	37.7	-0.118356	37.8	0.7203	37.8	1.12004	37.9	4.6451	37.9	4.3712	38	11.3314	38	9.90727	38	15.7305	38	16.0943	37.7	-0.5635	37.7	-0.170481
37.8	-0.4114	37.8	-0.156343	37.8	-0.4509	37.8	-0.118663	37.9	0.7221	37.9	1.12286	38	4.6531	38	4.38165	38.1	11.3492	38.1	9.92852	38.1	15.7467	38.1	16.1221	37.8	-0.5626	37.8	-0.170929
37.9	-0.409	37.9	-0.156752	37.9	-0.4554	37.9	-0.118969	38	0.7199	38	1.12568	38.1	4.6682	38.1	4.39208	38.2	11.3773	38.2	9.94976	38.2	15.772	38.2	16.1498	37.9	-0.5614	37.9	-0.171376
38	-0.4089	38	-0.157161	38	-0.4586	38	-0.119276	38.1	0.7224	38.1	1.12851	38.2	4.679	38.2	4.40251	38.3	11.3997	38.3	9.97096	38.3	15.8108	38.3	16.1774	38	-0.5678	38	-0.171823
38.1	-0.408	38.1	-0.15757	38.1	-0.4631	38.1	-0.119583	38.2	0.7286	38.2	1.13133	38.3	4.6923	38.3	4.41294	38.4	11.4231	38.4	9.99215	38.4	15.8467	38.4	16.2049	38.1	-0.5692	38.1	-0.17227
38.2	-0.4065	38.2	-0.157979	38.2	-0.4622	38.2	-0.119889	38.3	0.7301	38.3	1.13415	38.4	4.7053	38.4	4.42336	38.5	11.4464	38.5	10.0133	38.5	15.8666	38.5	16.2324	38.2	-0.5707	38.2	-0.172718
38.3	-0.4038	38.3	-0.158389	38.3	-0.4608	38.3	-0.120196	38.4	0.7381	38.4	1.13697	38.5	4.719	38.5	4.43377	38.6	11.4742	38.6	10.0345	38.6	15.8944	38.6	16.2599	38.3	-0.5713	38.3	-0.173165
38.4	-0.4051	38.4	-0.158798	38.4	-0.4596	38.4	-0.120502	38.5	0.744	38.5	1.13979	38.6	4.7359	38.6	4.44418	38.7	11.5099	38.7	10.0556	38.7	15.9244	38.7	16.2873	38.4	-0.5727	38.4	-0.173612
38.5	-0.4081	38.5	-0.159207	38.5	-0.4532	38.5	-0.120809	38.6	0.7528	38.6	1.1426	38.7	4.7497	38.7	4.45458	38.8	11.5362	38.8	10.0767	38.8	15.9446	38.8	16.3146	38.5	-0.5741	38.5	-0.174059
38.6	-0.4049	38.6	-0.159615	38.6	-0.4485	38.6	-0.121115	38.7	0.7617	38.7	1.14542	38.8	4.7604	38.8	4.46498	38.9	11.5483	38.9	10.0977	38.9	15.9627	38.9	16.3419	38.6	-0.5742	38.6	-0.174506
38.7	-0.4038	38.7	-0.160024	38.7	-0.452	38.7	-0.121421	38.8	0.7606	38.8	1.14824	38.9	4.7629	38.9	4.47537	39	11.5626	39	10.1188	39	15.9845	39	16.3691	38.7	-0.5747	38.7	-0.174953
38.8	-0.411	38.8	-0.160433	38.8	-0.4589	38.8	-0.121728	38.9	0.7577	38.9	1.15105	39	4.764	39	4.48576	39.1	11.5812	39.1	10.1398	39.1	16.0056	39.1	16.3962	38.8	-0.5806	38.8	-0.1754
38.9	-0.4168	38.9	-0.160842	38.9	-0.4634	38.9	-0.122034	39	0.7612	39	1.15387	39.1	4.7738	39.1	4.49614	39.2	11.6021	39.2	10.1608	39.2	16.0224	39.2	16.4233	38.9	-0.5821	38.9	-0.175847
39	-0.4226	39	-0.161251	39	-0.4627	39	-0.12234	39.1	0.7647	39.1	1.15668	39.2	4.7817	39.2	4.50651	39.3	11.619	39.3	10.1818	39.3	16.0402	39.3	16.4504	39	-0.5835	39	-0.176294
39.1	-0.4272	39.1	-0.16166	39.1	-0.4588	39.1	-0.122646	39.2	0.7676	39.2	1.15949	39.3	4.7878	39.3	4.51688	39.4	11.6334	39.4	10.2028	39.4	16.0628	39.4	16.4774	39.1	-0.5843	39.1	-0.176741
39.2	-0.4341	39.2	-0.162069	39.2	-0.461	39.2	-0.122953	39.3	0.7686	39.3	1.16231	39.4	4.8003	39.4	4.52725	39.5	11.6565	39.5	10.2237	39.5	16.0743	39.5	16.5043	39.2	-0.5843	39.2	-0.177188
39.3	-0.4399	39.3	-0.162477	39.3	-0.4666	39.3	-0.123259	39.4	0.7738	39.4	1.16512	39.5	4.8175	39.5	4.53761	39.6	11.69	39.6	10.2446	39.6	16.0935	39.6	16.5312	39.3	-0.5843	39.3	-0.177635
39.4	-0.438	39.4	-0.162886	39.4	-0.4603	39.4	-0.123565	39.5	0.773	39.5	1.16793	39.6	4.8296	39.6	4.54796	39.7	11.7083	39.7	10.2655	39.7	16.1083	39.7	16.558	39.4	-0.5846	39.4	-0.178082
39.5	-0.4408	39.5	-0.163295	39.5	-0.4547	39.5	-0.123871	39.6	0.7763	39.6	1.17074	39.7	4.8406	39.7	4.55831	39.8	11.728	39.8	10.2864	39.8	16.1287	39.8	16.5847	39.5	-0.5825	39.5	-0.178529
39.6	-0.4454	39.6	-0.163703	39.6	-0.4503	39.6	-0.124177	39.7	0.7748	39.7	1.17355	39.8	4.8589	39.8	4.56865	39.9	11.7394	39.9	10.3073	39.9	16.1367	39.9	16.6114	39.6	-0.5839	39.6	-0.178976
39.7	-0.4487	39.7	-0.164112	39.7	-0.4542	39.7	-0.124483	39.8	0.7852	39.8	1.17636	39.9	4.8694	39.9	4.57899	40	11.7536	40	10.3281	40	16.1567	40	16.6381	39.7	-0.5848	39.7	-0.179422
39.8	-0.441	39.8	-0.164521	39.8	-0.4527	39.8	-0.124789	39.9	0.7859	39.9	1.17917	40	4.8766	40	4.58932	40.1	11.7766	40.1	10.3489	40.1	16.1824	40.1	16.6647	39.8	-0.5792	39.8	-0.179869
39.9	-0.4463	39.9	-0.164929	39.9	-0.4574	39.9	-0.125094	40	0.783	40	1.18197	40.1	4.8838	40.1	4.59965	40.2	11.8033	40.2	10.3697	40.2	16.2099	40.2	16.6912	39.9	-0.5823	39.9	-0.180316
40	-0.4536	40	-0.165338	40	-0.4603	40	-0.1254	40.1	0.7849	40.1	1.18478	40.2	4.8948	40.2	4.60997	40.3	11.8272	40.3	10.3905	40.3	16.2284	40.3	16.7177	40	-0.5877	40	-0.180762
40.1	-0.4556	40.1	-0.165746	40.1	-0.4532	40.1	-0.125706	40.2	0.7873	40.2	1.18759	40.3	4.9069	40.3	4.62028	40.4	11.8328	40.4	10.4112	40.4	16.2465	40.4	16.7441	40.1	-0.5942	40.1	-0.181209
40.2	-0.4529	40.2	-0.166155	40.2	-0.4529	40.2	-0.126012	40.3	0.7883	40.3	1.19039	40.4	4.9145	40.4	4.63059	40.5	11.8481	40.5	10.4319	40.5	16.2797	40.5	16.7705	40.2	-0.5945	40.2	-0.181656
40.3	-0.456	40.3	-0.166563	40.3	-0.4591	40.3	-0.126317	40.4	0.7901	40.4	1.1932	40.5	4.9189	40.5	4.64089	40.6	11.8567	40.6	10.4526	40.6	16.306	40.6	16.7968	40.3	-0.5984	40.3	-0.182102
40.4	-0.4591	40.4	-0.166972	40.4	-0.4681	40.4	-0.126623	40.5	0.7943	40.5	1.196	40.6	4.9266	40.6	4.65119	40.7	11.876	40.7	10.4733	40.7	16.3283	40.7	16.8231	40.4	-0.6034	40.4	-0.182549
40.5	-0.4602	40.5	-0.16738	40.5	-0.4722	40.5	-0.126929	40.6	0.7925	40.6	1.1988	40.7	4.9384	40.7	4.66149	40.8	11.8864	40.8	10.494	40.8	16.3623	40.8	16.8493	40.5	-0.6058	40.5	-0.182995
40.6	-0.4571	40.6	-0.167788	40.6	-0.4684	40.6	-0.127234	40.7	0.793	40.7	1.2016	40.8	4.9363	40.8	4.67177	40.9	11.9033	40.9	10.5146	40.9	16.3911	40.9	16.8754	40.6	-0.6021	40.6	-0.183442
40.7	-0.4504	40.7	-0.168197	40.7	-0.4617	40.7	-0.12754	40.8	0.7954	40.8	1.20441	40.9	4.9512	40.9	4.68206	41	11.9182	41	10.5352	41	16.4219	41	16.9015	40.7	-0.6006	40.7	-0.183888
40.8	-0.4554	40.8	-0.168605	40.8	-0.4634	40.8	-0.127845	40.9	0.8082	40.9	1.20721	41	4.9693	41	4.69233	41.1	11.9282	41.1	10.5558	41.1	16.4557	41.1	16.9276	40.8	-0.6063	40.8	-0.184335
40.9	-0.4518	40.9	-0.169013	40.9	-0.4612	40.9	-0.128151	41	0.8139	41	1.21001	41.1	4.9869	41.1	4.7026	41.2	11.947	41.2	10.5764	41.2	16.4853	41.2	16.9535	40.9	-0.5972	40.9	-0.184781
41	-0.4527	41	-0.169422	41	-0.462	41	-0.128456	41.1	0.8117	41.1	1.2128	41.2	4.9947	41.2	4.71287	41.3	11.9565	41.3	10.5969	41.3	16.5165	41.3	16.9795	41	-0.5965	41	-0.185227
41.1	-0.458	41.1	-0.16983	41.1	-0.4651	41.1	-0.128762	41.2	0.8074	41.2	1.2156	41.3	5.0047	41.3	4.72313	41.4	11.9629	41.4	10.6174	41.4	16.5467	41.4	17.0053	41.1	-0.6049	41.1	-0.185674
41.2	-0.4561	41.2	-0.170238	41.2	-0.4619	41.2	-0.129067	41.3	0.8033	41.3	1.2184	41.4	5.0251	41.4	4.73339	41.5	11.9707	41.5	10.6379	41.5	16.5679	41.5	17.0312	41.2	-0.6038	41.2	-0.18612
41.3	-0.456	41.3	-0.170646	41.3	-0.4645	41.3	-0.129372	41.4	0.8109	41.4	1.2212	41.5	5.0379	41.5	4.74364	41.6	11.9865	41.6	10.6584	41.6	16.5866	41.6	17.0569	41.3	-0.6039	41.3	-0.186566
41.4	-0.4549	41.4	-0.171054	41.4	-0.4675	41.4	-0.129677	41.5	0.818	41.5	1.22399	41.6	5.0619	41.6	4.75388	41.7	12.0055	41.7	10.6789	41.7	16.6064	41.7	17.0826	41.4	-0.6033	41.4	-0.187012
41.5	-0.4547	41.5	-0.171463	41.5	-0.4709	41.5	-0.129983	41.6	0.8161	41.6	1.22679	41.7	5.0767	41.7	4.76412	41.8	12.0277	41.8	10.6993	41.8	16.626	41.8	17.1083	41.5	-0.6081	41.5	-0.187459
41.6	-0.4519	41.6	-0.171871	41.6	-0.4657	41.6	-0.130288	41.7	0.8236	41.7	1.22958	41.8	5.0877	41.8	4.77435	41.9	12.0407	41.9	10.7197	41.9	16.6478	41.9	17.1339	41.6	-0.6098	41.6	-0.187905
41.7	-0.4514	41.7	-0.172279	41.7	-0.4622	41.7	-0.130593	41.8	0.8268	41.8	1.23238	41.9	5.0898	41.9	4.78458	42	12.0509	42	10.7401	42	16.6593	42	17.1595	41.7	-0.6105	41.7	-0.188351
41.8	-0.4518	41.8	-0.172687	41.8	-0.465	41.8	-0.130898	41.9	0.8275	41.9	1.23517	42	5.1036	42	4.7948	42.1	12.0619	42.1	10.7605	42.1	16.6691	42.1	17.185	41.8	-0.6106	41.8	-0.188797
41.9	-0.4557	41.9	-0.173095	41.9	-0.467	41.9	-0.131203	42	0.8237	42	1.23796	42.1	5.1138	42.1	4.80502	42.2	12.0834	42.2	10.7809	42.2	16.6893	42.2	17.2104	41.9	-0.6058	41.9	-0.189243
42	-0.4567	42	-0.173503	42	-0.4677	42	-0.131508	42.1	0.8271	42.1	1.24075	42.2	5.1302	42.2	4.81523	42.3	12.1052	42.3	10.8012	42.3	16.6947	42.3	17.2358	42	-0.6064	42	-0.189689
42.1	-0.452	42.1	-0.173911	42.1	-0.4657	42.1	-0.131813	42.2	0.837	42.2	1.24354	42.3	5.1386	42.3	4.82544	42.4	12.1249	42.4	10.8215	42.4	16.7158	42.4	17.2611	42.1	-0.6047	42.1	-0.190135
42.2	-0.4515	42.2	-0.174318	42.2	-0.4519	42.2	-0.132118	42.3	0.8418	42.3	1.24633	42.4	5.1486	42.4	4.83564	42.5	12.1397	42.5	10.8418	42.5	16.7344	42.5	17.2864	42.2	-0.5987	42.2	-0.190581
42.3	-0.4516	42.3	-0.174726	42.3	-0.4485	42.3	-0.132423	42.4	0.8408	42.4	1.24912	42.5	5.1569	42.5	4.84583	42.6	12.1672	42.6	10.8621	42.6	16.7512	42.6	17.3116	42.3	-0.6005	42.3	-0.191027
42.4	-0.4471	42.4	-0.175134	42.4	-0.4465	42.4	-0.132727	42.5	0.8419	42.5	1.25191	42.6	5.1707	42.6	4.85602	42.7	12.1917	42.7	10.8823	42.7	16.7785	42.7	17.3368	42.4	-0.5965	42.4	-0.191473
42.5	-0.45	42.5	-0.175542	42.5	-0.4441	42.5	-0.133032	42.6	0.8474	42.6	1.2547	42.7	5.1812	42.7	4.86621	42.8	12.211	42.8	10.9025	42.8	16.7931	42.8	17.3619	42.5	-0.5948	42.5	-0.191919
42.6	-0.4447	42.6	-0.17595	42.6	-0.4414	42.6	-0.133337	42.7	0.8574	42.7	1.25749	42.8	5.185	42.8	4.87639	42.9	12.2344	42.9	10.9227	42.9	16.8206	42.9	17.387	42.6	-0.5906	42.6	-0.192365
42.7	-0.4417	42.7	-0.176358	42.7	-0.4367	42.7	-0.133642	42.8	0.8657	42.8	1.26027	42.9	5.1945	42.9	4.88656	43	12.2547	43	10.9429	43	16.8409	43	17.412	42.7	-0.5889	42.7	-0.19281
42.8	-0.444	42.8	-0.176765	42.8	-0.4342	42.8	-0.133946	42.9	0.8739	42.9	1.26306	43	5.2027	43	4.89673	43.1	12.2785	43.1	10.9631	43.1	16.8564	43.1	17.437	42.8	-0.5904	42.8	-0.193256
42.9	-0.4431	42.9	-0.177173	42.9	-0.4291	42.9	-0.134251	43	0.8817	43	1.26584	43.1	5.2087	43.1	4.90689	43.2	12.2882	43.2	10.9832	43.2	16.8738	43.2	17.4619	42.9	-0.5886	42.9	-0.193702
43	-0.445	43	-0.177581	43	-0.4269	43	-0.134555	43.1	0.8835	43.1	1.26863	43.2	5.2064	43.2	4.91705	43.3	12.3007	43.3	11.0034	43.3	16.8872	43.3	17.4868	43	-0.5883	43	-0.194148
43.1	-0.4476	43.1	-0.177988	43.1	-0.4231	43.1	-0.13486	43.2	0.8806	43.2	1.27141	43.3	5.208	43.3	4.9272	43.4	12.3168	43.4	11.0234	43.4	16.8998	43.4	17.5116	43.1	-0.5902	43.1	-0.194593
43.2	-0.4484	43.2	-0.178396	43.2	-0.4225	43.2	-0.135164	43.3	0.8813	43.3	1.27419	43.4	5.2191	43.4	4.93735	43.5	12.3366	43.5	11.0435	43.5	16.9191	43.5	17.5363	43.2	-0.5933	43.2	-0.195039
43.3	-0.4529	43.3	-0.178804	43.3	-0.424	43.3	-0.135469	43.4	0.882	43.4	1.27698	43.5	5.2195	43.5	4.94749	43.6	12.35	43.6	11.0636	43.6	16.9371	43.6	17.561	43.3	-0.591	43.3	-0.195484
43.4	-0.4528	43.4	-0.179211	43.4	-0.426	43.4	-0.135773	43.5	0.8935	43.5	1.27976	43.6	5.2269	43.6	4.95763	43.7	12.3647	43.7	11.0836	43.7	16.9559	43.7	17.5857	43.4	-0.5941	43.4	-0.19593
43.5	-0.452	43.5	-0.179619	43.5	-0.4222	43.5	-0.136078	43.6	0.9003	43.6	1.28254	43.7	5.2268	43.7	4.96776	43.8	12.3769	43.8	11.1036	43.8	16.9674	43.8	17.6103	43.5	-0.5896	43.5	-0.196376
43.6	-0.4502	43.6	-0.180026	43.6	-0.4184	43.6	-0.136382	43.7	0.9058	43.7	1.28532	43.8	5.2308	43.8	4.97788	43.9	12.3873	43.9	11.1236	43.9	16.9837	43.9	17.6348	43.6	-0.5883	43.6	-0.196821
43.7	-0.4501	43.7	-0.180434	43.7	-0.4215	43.7	-0.136686	43.8	0.9113	43.8	1.2881	43.9	5.2453	43.9	4.988	44	12.3953	44	11.1436	44	17.0059	44	17.6593	43.7	-0.5878	43.7	-0.197267
43.8	-0.4514	43.8	-0.180841	43.8	-0.4212	43.8	-0.13699	43.9	0.9118	43.9	1.29087	44	5.2555	44	4.99812	44.1	12.4055	44.1	11.1635	44.1	17.0232	44.1	17.6838	43.8	-0.585	43.8	-0.197712
43.9	-0.45	43.9	-0.181249	43.9	-0.4171	43.9	-0.137295	44	0.9114	44	1.29365	44.1	5.2758	44.1	5.00823	44.2	12.4163	44.2	11.1835	44.2	17.0523	44.2	17.7082	43.9	-0.5846	43.9	-0.198158
44	-0.4496	44	-0.181656	44	-0.414	44	-0.137599	44.1	0.9129	44.1	1.29643	44.2	5.2908	44.2	5.01833	44.3	12.4324	44.3	11.2034	44.3	17.0649	44.3	17.7325	44	-0.5795	44	-0.198603
44.1	-0.4395	44.1	-0.182063	44.1	-0.4121	44.1	-0.137903	44.2	0.9171	44.2	1.2992	44.3	5.2939	44.3	5.02843	44.4	12.4519	44.4	11.2233	44.4	17.0855	44.4	17.7568	44.1	-0.5774	44.1	-0.199048
44.2	-0.4406	44.2	-0.182471	44.2	-0.4155	44.2	-0.138207	44.3	0.9196	44.3	1.30198	44.4	5.3021	44.4	5.03852	44.5	12.4683	44.5	11.2431	44.5	17.1058	44.5	17.7811	44.2	-0.5792	44.2	-0.199494
44.3	-0.4437	44.3	-0.182878	44.3	-0.4207	44.3	-0.138511	44.4	0.9222	44.4	1.30475	44.5	5.3129	44.5	5.04861	44.6	12.4781	44.6	11.263	44.6	17.1253	44.6	17.8052	44.3	-0.5819	44.3	-0.199939
44.4	-0.4437	44.4	-0.183285	44.4	-0.429	44.4	-0.138815	44.5	0.9218	44.5	1.30753	44.6	5.3319	44.6	5.0587	44.7	12.4963	44.7	11.2828	44.7	17.1376	44.7	17.8294	44.4	-0.5825	44.4	-0.200384
44.5	-0.445	44.5	-0.183692	44.5	-0.4288	44.5	-0.139119	44.6	0.9229	44.6	1.3103	44.7	5.3436	44.7	5.06877	44.8	12.5129	44.8	11.3026	44.8	17.1528	44.8	17.8535	44.5	-0.5787	44.5	-0.200829
44.6	-0.4457	44.6	-0.1841	44.6	-0.4287	44.6	-0.139423	44.7	0.9273	44.7	1.31307	44.8	5.3477	44.8	5.07884	44.9	12.5255	44.9	11.3224	44.9	17.1767	44.9	17.8775	44.6	-0.5772	44.6	-0.201275
44.7	-0.4438	44.7	-0.184507	44.7	-0.4228	44.7	-0.139727	44.8	0.9273	44.8	1.31584	44.9	5.3537	44.9	5.08891	45	12.5367	45	11.3421	45	17.2065	45	17.9015	44.7	-0.5758	44.7	-0.20172
44.8	-0.4444	44.8	-0.184914	44.8	-0.426	44.8	-0.14003	44.9	0.9304	44.9	1.31861	45	5.3733	45	5.09897	45.1	12.5524	45.1	11.3619	45.1	17.2339	45.1	17.9254	44.8	-0.5759	44.8	-0.202165
44.9	-0.4465	44.9	-0.185321	44.9	-0.4255	44.9	-0.140334	45	0.9364	45	1.32138	45.1	5.3985	45.1	5.10903	45.2	12.564	45.2	11.3816	45.2	17.25	45.2	17.9493	44.9	-0.5765	44.9	-0.20261
45	-0.4492	45	-0.185728	45	-0.4272	45	-0.140638	45.1	0.9406	45.1	1.32415	45.2	5.4196	45.2	5.11908	45.3	12.5766	45.3	11.4013	45.3	17.2657	45.3	17.9732	45	-0.5778	45	-0.203055
45.1	-0.4451	45.1	-0.186135	45.1	-0.4261	45.1	-0.140942	45.2	0.9381	45.2	1.32692	45.3	5.4203	45.3	5.12912	45.4	12.598	45.4	11.421	45.4	17.2892	45.4	17.9969	45.1	-0.5725	45.1	-0.2035
45.2	-0.4421	45.2	-0.186542	45.2	-0.4248	45.2	-0.141245	45.3	0.9387	45.3	1.32969	45.4	5.4318	45.4	5.13916	45.5	12.6212	45.5	11.4406	45.5	17.3137	45.5	18.0207	45.2	-0.5699	45.2	-0.203945
45.3	-0.4427	45.3	-0.186949	45.3	-0.4273	45.3	-0.141549	45.4	0.9535	45.4	1.33246	45.5	5.4446	45.5	5.1492	45.6	12.6443	45.6	11.4603	45.6	17.3371	45.6	18.0444	45.3	-0.5706	45.3	-0.20439
45.4	-0.4456	45.4	-0.187356	45.4	-0.426	45.4	-0.141852	45.5	0.9528	45.5	1.33522	45.6	5.4529	45.6	5.15923	45.7	12.6612	45.7	11.4799	45.7	17.359	45.7	18.068	45.4	-0.5636	45.4	-0.204835
45.5	-0.4359	45.5	-0.187763	45.5	-0.4221	45.5	-0.142156	45.6	0.9602	45.6	1.33799	45.7	5.463	45.7	5.16925	45.8	12.676	45.8	11.4995	45.8	17.3906	45.8	18.0916	45.5	-0.5609	45.5	-0.20528
45.6	-0.4337	45.6	-0.18817	45.6	-0.4235	45.6	-0.142459	45.7	0.9673	45.7	1.34075	45.8	5.4831	45.8	5.17927	45.9	12.699	45.9	11.5191	45.9	17.4202	45.9	18.1151	45.6	-0.5578	45.6	-0.205725
45.7	-0.4317	45.7	-0.188577	45.7	-0.4203	45.7	-0.142763	45.8	0.9746	45.8	1.34352	45.9	5.4951	45.9	5.18928	46	12.7224	46	11.5386	46	17.4389	46	18.1386	45.7	-0.5551	45.7	-0.20617
45.8	-0.4311	45.8	-0.188984	45.8	-0.4201	45.8	-0.143066	45.9	0.986	45.9	1.34628	46	5.5142	46	5.19929	46.1	12.7405	46.1	11.5581	46.1	17.4569	46.1	18.1621	45.8	-0.5528	45.8	-0.206615
45.9	-0.4315	45.9	-0.189391	45.9	-0.4217	45.9	-0.14337	46	0.9859	46	1.34904	46.1	5.5237	46.1	5.2093	46.2	12.7563	46.2	11.5777	46.2	17.4751	46.2	18.1854	45.9	-0.5532	45.9	-0.207059
46	-0.4291	46	-0.189798	46	-0.4204	46	-0.143673	46.1	0.9835	46.1	1.35181	46.2	5.5288	46.2	5.21929	46.3	12.7707	46.3	11.5972	46.3	17.4923	46.3	18.2088	46	-0.5526	46	-0.207504
46.1	-0.4334	46.1	-0.190204	46.1	-0.424	46.1	-0.143976	46.2	0.9848	46.2	1.35457	46.3	5.5298	46.3	5.22929	46.4	12.7838	46.4	11.6166	46.4	17.5069	46.4	18.2321	46.1	-0.5517	46.1	-0.207949
46.2	-0.4358	46.2	-0.190611	46.2	-0.4256	46.2	-0.14428	46.3	0.9757	46.3	1.35733	46.4	5.5364	46.4	5.23927	46.5	12.7959	46.5	11.6361	46.5	17.5254	46.5	18.2553	46.2	-0.5469	46.2	-0.208394
46.3	-0.4402	46.3	-0.191018	46.3	-0.4365	46.3	-0.144583	46.4	0.9703	46.4	1.36009	46.5	5.5426	46.5	5.24925	46.6	12.8045	46.6	11.6555	46.6	17.5455	46.6	18.2785	46.3	-0.5505	46.3	-0.208838
46.4	-0.4421	46.4	-0.191425	46.4	-0.4408	46.4	-0.144886	46.5	0.9777	46.5	1.36285	46.6	5.5461	46.6	5.25923	46.7	12.8198	46.7	11.6749	46.7	17.5655	46.7	18.3017	46.4	-0.5531	46.4	-0.209283
46.5	-0.4344	46.5	-0.191831	46.5	-0.4413	46.5	-0.145189	46.6	0.9788	46.6	1.3656	46.7	5.5562	46.7	5.2692	46.8	12.8365	46.8	11.6943	46.8	17.5764	46.8	18.3248	46.5	-0.5483	46.5	-0.209728
46.6	-0.4324	46.6	-0.192238	46.6	-0.4459	46.6	-0.145492	46.7	0.9838	46.7	1.36836	46.8	5.5649	46.8	5.27917	46.9	12.8541	46.9	11.7137	46.9	17.5921	46.9	18.3478	46.6	-0.5475	46.6	-0.210172
46.7	-0.4327	46.7	-0.192644	46.7	-0.4439	46.7	-0.145795	46.8	0.9827	46.8	1.37112	46.9	5.5683	46.9	5.28913	47	12.8742	47	11.733	47	17.6072	47	18.3708	46.7	-0.5482	46.7	-0.210617
46.8	-0.4315	46.8	-0.193051	46.8	-0.4425	46.8	-0.146098	46.9	0.9904	46.9	1.37387	47	5.5718	47	5.29908	47.1	12.8936	47.1	11.7524	47.1	17.6292	47.1	18.3938	46.8	-0.5517	46.8	-0.211061
46.9	-0.4321	46.9	-0.193458	46.9	-0.4407	46.9	-0.146401	47	0.9911	47	1.37663	47.1	5.589	47.1	5.30903	47.2	12.9148	47.2	11.7717	47.2	17.6541	47.2	18.4167	46.9	-0.5518	46.9	-0.211506
47	-0.4329	47	-0.193864	47	-0.4428	47	-0.146704	47.1	0.9923	47.1	1.37938	47.2	5.5868	47.2	5.31898	47.3	12.937	47.3	11.791	47.3	17.6703	47.3	18.4395	47	-0.5587	47	-0.21195
47.1	-0.4306	47.1	-0.194271	47.1	-0.4453	47.1	-0.147007	47.2	0.9947	47.2	1.38214	47.3	5.5922	47.3	5.32892	47.4	12.9538	47.4	11.8102	47.4	17.6841	47.4	18.4623	47.1	-0.5577	47.1	-0.212394
47.2	-0.4272	47.2	-0.194677	47.2	-0.4483	47.2	-0.14731	47.3	1.001	47.3	1.38489	47.4	5.6033	47.4	5.33885	47.5	12.9705	47.5	11.8295	47.5	17.698	47.5	18.4851	47.2	-0.5567	47.2	-0.212839
47.3	-0.4231	47.3	-0.195083	47.3	-0.4522	47.3	-0.147612	47.4	1.0021	47.4	1.38764	47.5	5.6181	47.5	5.34878	47.6	12.988	47.6	11.8487	47.6	17.7118	47.6	18.5078	47.3	-0.5555	47.3	-0.213283
47.4	-0.4196	47.4	-0.19549	47.4	-0.4541	47.4	-0.147915	47.5	1.0046	47.5	1.39039	47.6	5.6358	47.6	5.3587	47.7	12.9933	47.7	11.8679	47.7	17.7275	47.7	18.5305	47.4	-0.5573	47.4	-0.213728
47.5	-0.4179	47.5	-0.195896	47.5	-0.4555	47.5	-0.148218	47.6	1.0131	47.6	1.39314	47.7	5.642	47.7	5.36862	47.8	13.0106	47.8	11.8871	47.8	17.7445	47.8	18.5531	47.5	-0.5591	47.5	-0.214172
47.6	-0.4092	47.6	-0.196303	47.6	-0.4565	47.6	-0.14852	47.7	1.0146	47.7	1.39589	47.8	5.6545	47.8	5.37853	47.9	13.0278	47.9	11.9063	47.9	17.7639	47.9	18.5756	47.6	-0.5537	47.6	-0.214616
47.7	-0.409	47.7	-0.196709	47.7	-0.4627	47.7	-0.148823	47.8	1.0149	47.8	1.39864	47.9	5.6686	47.9	5.38844	48	13.048	48	11.9254	48	17.7921	48	18.5982	47.7	-0.5526	47.7	-0.21506
47.8	-0.4094	47.8	-0.197115	47.8	-0.4675	47.8	-0.149126	47.9	1.0127	47.9	1.40139	48	5.6841	48	5.39834	48.1	13.0597	48.1	11.9445	48.1	17.8211	48.1	18.6206	47.8	-0.5508	47.8	-0.215504
47.9	-0.3997	47.9	-0.197522	47.9	-0.4687	47.9	-0.149428	48	1.0225	48	1.40414	48.1	5.6893	48.1	5.40824	48.2	13.0775	48.2	11.9636	48.2	17.8468	48.2	18.6431	47.9	-0.5488	47.9	-0.215949
48	-0.3902	48	-0.197928	48	-0.4685	48	-0.149731	48.1	1.0263	48.1	1.40689	48.2	5.6946	48.2	5.41813	48.3	13.0965	48.3	11.9827	48.3	17.8726	48.3	18.6654	48	-0.5439	48	-0.216393
48.1	-0.3894	48.1	-0.198334	48.1	-0.4641	48.1	-0.150033	48.2	1.0245	48.2	1.40963	48.3	5.7004	48.3	5.42802	48.4	13.114	48.4	12.0018	48.4	17.8936	48.4	18.6878	48.1	-0.5415	48.1	-0.216837
48.2	-0.3891	48.2	-0.19874	48.2	-0.4665	48.2	-0.150336	48.3	1.0291	48.3	1.41238	48.4	5.7127	48.4	5.4379	48.5	13.1317	48.5	12.0208	48.5	17.9111	48.5	18.7101	48.2	-0.537	48.2	-0.217281
48.3	-0.3866	48.3	-0.199146	48.3	-0.4653	48.3	-0.150638	48.4	1.0324	48.4	1.41512	48.5	5.7219	48.5	5.44778	48.6	13.151	48.6	12.0399	48.6	17.9251	48.6	18.7323	48.3	-0.5343	48.3	-0.217725
48.4	-0.3889	48.4	-0.199552	48.4	-0.4626	48.4	-0.15094	48.5	1.0359	48.5	1.41787	48.6	5.7391	48.6	5.45765	48.7	13.1741	48.7	12.0589	48.7	17.9396	48.7	18.7545	48.4	-0.5322	48.4	-0.218169
48.5	-0.3907	48.5	-0.199958	48.5	-0.4587	48.5	-0.151243	48.6	1.0414	48.6	1.42061	48.7	5.757	48.7	5.46752	48.8	13.188	48.8	12.0778	48.8	17.9672	48.8	18.7766	48.5	-0.5314	48.5	-0.218613
48.6	-0.3887	48.6	-0.200365	48.6	-0.4598	48.6	-0.151545	48.7	1.0403	48.7	1.42335	48.8	5.7802	48.8	5.47738	48.9	13.1973	48.9	12.0968	48.9	17.9888	48.9	18.7987	48.6	-0.5275	48.6	-0.219057
48.7	-0.3899	48.7	-0.200771	48.7	-0.4583	48.7	-0.151847	48.8	1.0409	48.8	1.4261	48.9	5.795	48.9	5.48723	49	13.2183	49	12.1158	49	18.0165	49	18.8208	48.7	-0.5261	48.7	-0.219501
48.8	-0.3892	48.8	-0.201177	48.8	-0.4529	48.8	-0.152149	48.9	1.0419	48.9	1.42884	49	5.8058	49	5.49708	49.1	13.2409	49.1	12.1347	49.1	18.0348	49.1	18.8428	48.8	-0.5231	48.8	-0.219945
48.9	-0.3889	48.9	-0.201583	48.9	-0.4502	48.9	-0.152451	49	1.042	49	1.43158	49.1	5.815	49.1	5.50693	49.2	13.261	49.2	12.1536	49.2	18.0502	49.2	18.8647	48.9	-0.5213	48.9	-0.220389
49	-0.3897	49	-0.201988	49	-0.4529	49	-0.152753	49.1	1.0354	49.1	1.43432	49.2	5.8216	49.2	5.51677	49.3	13.2729	49.3	12.1725	49.3	18.0719	49.3	18.8867	49	-0.5201	49	-0.220832
49.1	-0.3924	49.1	-0.202394	49.1	-0.4573	49.1	-0.153055	49.2	1.0377	49.2	1.43706	49.3	5.8296	49.3	5.5266	49.4	13.2901	49.4	12.1913	49.4	18.0898	49.4	18.9085	49.1	-0.523	49.1	-0.221276
49.2	-0.3933	49.2	-0.2028	49.2	-0.459	49.2	-0.153357	49.3	1.034	49.3	1.43979	49.4	5.8478	49.4	5.53643	49.5	13.3151	49.5	12.2102	49.5	18.1115	49.5	18.9303	49.2	-0.5237	49.2	-0.22172
49.3	-0.3925	49.3	-0.203206	49.3	-0.4544	49.3	-0.153659	49.4	1.034	49.4	1.44253	49.5	5.866	49.5	5.54626	49.6	13.3266	49.6	12.229	49.6	18.1314	49.6	18.9521	49.3	-0.525	49.3	-0.222164
49.4	-0.3927	49.4	-0.203612	49.4	-0.4544	49.4	-0.153961	49.5	1.0401	49.5	1.44527	49.6	5.8737	49.6	5.55607	49.7	13.3462	49.7	12.2478	49.7	18.1496	49.7	18.9739	49.4	-0.525	49.4	-0.222607
49.5	-0.3897	49.5	-0.204018	49.5	-0.4525	49.5	-0.154263	49.6	1.0375	49.6	1.448	49.7	5.8843	49.7	5.56589	49.8	13.3701	49.8	12.2666	49.8	18.1646	49.8	18.9955	49.5	-0.5242	49.5	-0.223051
49.6	-0.3974	49.6	-0.204424	49.6	-0.4567	49.6	-0.154565	49.7	1.0368	49.7	1.45074	49.8	5.8968	49.8	5.5757	49.9	13.3827	49.9	12.2854	49.9	18.1778	49.9	19.0172	49.6	-0.5289	49.6	-0.223495
49.7	-0.3994	49.7	-0.204829	49.7	-0.4537	49.7	-0.154867	49.8	1.0408	49.8	1.45347	49.9	5.904	49.9	5.5855	50	13.4037	50	12.3041	50	18.1893	50	19.0388	49.7	-0.5257	49.7	-0.223938
49.8	-0.3963	49.8	-0.205235	49.8	-0.4536	49.8	-0.155168	49.9	1.038	49.9	1.45621	50	5.915	50	5.5953	50.1	13.4289	50.1	12.3228	50.1	18.1999	50.1	19.0603	49.8	-0.5264	49.8	-0.224382
49.9	-0.3965	49.9	-0.205641	49.9	-0.4562	49.9	-0.15547	50	1.0421	50	1.45894	50.1	5.9246	50.1	5.60509	50.2	13.4459	50.2	12.3415	50.2	18.2134	50.2	19.0818	49.9	-0.5265	49.9	-0.224825
50	-0.3975	50	-0.206046	50	-0.4564	50	-0.155772	50.1	1.0372	50.1	1.46167	50.2	5.9307	50.2	5.61488	50.3	13.4586	50.3	12.3602	50.3	18.2312	50.3	19.1033	50	-0.528	50	-0.225269
50.1	-0.4006	50.1	-0.206452	50.1	-0.461	50.1	-0.156073	50.2	1.041	50.2	1.46441	50.3	5.9302	50.3	5.62466	50.4	13.474	50.4	12.3789	50.4	18.2575	50.4	19.1247	50.1	-0.5312	50.1	-0.225712
50.2	-0.4036	50.2	-0.206858	50.2	-0.4647	50.2	-0.156375	50.3	1.034	50.3	1.46714	50.4	5.938	50.4	5.63444	50.5	13.487	50.5	12.3975	50.5	18.2832	50.5	19.1461	50.2	-0.5358	50.2	-0.226156
50.3	-0.4076	50.3	-0.207263	50.3	-0.4693	50.3	-0.156677	50.4	1.0309	50.4	1.46987	50.5	5.9373	50.5	5.64421	50.6	13.5135	50.6	12.4162	50.6	18.3046	50.6	19.1674	50.3	-0.5385	50.3	-0.226599
50.4	-0.4108	50.4	-0.207669	50.4	-0.4675	50.4	-0.156978	50.5	1.036	50.5	1.4726	50.6	5.9492	50.6	5.65398	50.7	13.5279	50.7	12.4348	50.7	18.3242	50.7	19.1887	50.4	-0.5356	50.4	-0.227042
50.5	-0.4103	50.5	-0.208074	50.5	-0.4635	50.5	-0.15728	50.6	1.0412	50.6	1.47533	50.7	5.9632	50.7	5.66374	50.8	13.5441	50.8	12.4534	50.8	18.3381	50.8	19.2099	50.5	-0.5356	50.5	-0.227486
50.6	-0.4071	50.6	-0.20848	50.6	-0.4585	50.6	-0.157581	50.7	1.0386	50.7	1.47805	50.8	5.9672	50.8	5.6735	50.9	13.5625	50.9	12.4719	50.9	18.352	50.9	19.2311	50.6	-0.5311	50.6	-0.227929
50.7	-0.4021	50.7	-0.208885	50.7	-0.4538	50.7	-0.157882	50.8	1.0357	50.8	1.48078	50.9	5.9664	50.9	5.68325	51	13.572	51	12.4905	51	18.3758	51	19.2522	50.7	-0.5272	50.7	-0.228372
50.8	-0.4046	50.8	-0.20929	50.8	-0.4532	50.8	-0.158184	50.9	1.0341	50.9	1.48351	51	5.9721	51	5.69299	51.1	13.5859	51.1	12.509	51.1	18.4023	51.1	19.2733	50.8	-0.5299	50.8	-0.228816
50.9	-0.4128	50.9	-0.209696	50.9	-0.4586	50.9	-0.158485	51	1.0386	51	1.48623	51.1	5.9748	51.1	5.70274	51.2	13.5916	51.2	12.5275	51.2	18.4264	51.2	19.2944	50.9	-0.539	50.9	-0.229259
51	-0.4132	51	-0.210101	51	-0.4636	51	-0.158786	51.1	1.0411	51.1	1.48896	51.2	5.9818	51.2	5.71247	51.3	13.6039	51.3	12.546	51.3	18.4449	51.3	19.3154	51	-0.5384	51	-0.229702
51.1	-0.4108	51.1	-0.210507	51.1	-0.4639	51.1	-0.159087	51.2	1.0411	51.2	1.49168	51.3	5.9886	51.3	5.7222	51.4	13.6112	51.4	12.5645	51.4	18.463	51.4	19.3363	51.1	-0.5403	51.1	-0.230145
51.2	-0.41	51.2	-0.210912	51.2	-0.4642	51.2	-0.159389	51.3	1.0482	51.3	1.49441	51.4	5.9936	51.4	5.73193	51.5	13.6253	51.5	12.5829	51.5	18.4791	51.5	19.3573	51.2	-0.5412	51.2	-0.230588
51.3	-0.4125	51.3	-0.211317	51.3	-0.4638	51.3	-0.15969	51.4	1.0567	51.4	1.49713	51.5	6.0025	51.5	5.74165	51.6	13.6346	51.6	12.6014	51.6	18.4958	51.6	19.3781	51.3	-0.5456	51.3	-0.231031
51.4	-0.4164	51.4	-0.211722	51.4	-0.4627	51.4	-0.159991	51.5	1.0552	51.5	1.49985	51.6	6.0106	51.6	5.75137	51.7	13.6439	51.7	12.6198	51.7	18.5189	51.7	19.399	51.4	-0.5502	51.4	-0.231474
51.5	-0.4136	51.5	-0.212128	51.5	-0.463	51.5	-0.160292	51.6	1.057	51.6	1.50257	51.7	6.0244	51.7	5.76108	51.8	13.6612	51.8	12.6382	51.8	18.539	51.8	19.4198	51.5	-0.5517	51.5	-0.231917
51.6	-0.4175	51.6	-0.212533	51.6	-0.4684	51.6	-0.160593	51.7	1.0604	51.7	1.50529	51.8	6.0326	51.8	5.77078	51.9	13.6868	51.9	12.6566	51.9	18.5626	51.9	19.4405	51.6	-0.5614	51.6	-0.23236
51.7	-0.4207	51.7	-0.212938	51.7	-0.4728	51.7	-0.160894	51.8	1.0623	51.8	1.50801	51.9	6.0421	51.9	5.78048	52	13.7016	52	12.6749	52	18.5836	52	19.4612	51.7	-0.5636	51.7	-0.232803
51.8	-0.4256	51.8	-0.213343	51.8	-0.4746	51.8	-0.161195	51.9	1.0654	51.9	1.51073	52	6.05	52	5.79017	52.1	13.7146	52.1	12.6933	52.1	18.5981	52.1	19.4819	51.8	-0.5668	51.8	-0.233246
51.9	-0.4255	51.9	-0.213748	51.9	-0.4753	51.9	-0.161496	52	1.0709	52	1.51345	52.1	6.0504	52.1	5.79986	52.2	13.7218	52.2	12.7116	52.2	18.617	52.2	19.5025	51.9	-0.5679	51.9	-0.233689
52	-0.4307	52	-0.214153	52	-0.4722	52	-0.161796	52.1	1.0825	52.1	1.51617	52.2	6.0536	52.2	5.80955	52.3	13.7398	52.3	12.7299	52.3	18.6387	52.3	19.5231	52	-0.5663	52	-0.234132
52.1	-0.4369	52.1	-0.214558	52.1	-0.4734	52.1	-0.162097	52.2	1.0798	52.2	1.51889	52.3	6.0664	52.3	5.81923	52.4	13.7604	52.4	12.7481	52.4	18.6639	52.4	19.5436	52.1	-0.5731	52.1	-0.234575
52.2	-0.4406	52.2	-0.214963	52.2	-0.4726	52.2	-0.162398	52.3	1.0907	52.3	1.5216	52.4	6.0819	52.4	5.8289	52.5	13.7706	52.5	12.7664	52.5	18.6836	52.5	19.5641	52.2	-0.5776	52.2	-0.235018
52.3	-0.4346	52.3	-0.215368	52.3	-0.4689	52.3	-0.162699	52.4	1.0967	52.4	1.52432	52.5	6.0981	52.5	5.83857	52.6	13.7822	52.6	12.7846	52.6	18.7009	52.6	19.5845	52.3	-0.5788	52.3	-0.235461
52.4	-0.4315	52.4	-0.215773	52.4	-0.4622	52.4	-0.162999	52.5	1.1047	52.5	1.52703	52.6	6.1097	52.6	5.84824	52.7	13.7954	52.7	12.8029	52.7	18.7147	52.7	19.6049	52.4	-0.5775	52.4	-0.235903
52.5	-0.4291	52.5	-0.216178	52.5	-0.4577	52.5	-0.1633	52.6	1.1167	52.6	1.52975	52.7	6.1118	52.7	5.8579	52.8	13.8124	52.8	12.8211	52.8	18.7246	52.8	19.6253	52.5	-0.5767	52.5	-0.236346
52.6	-0.4252	52.6	-0.216583	52.6	-0.4546	52.6	-0.163601	52.7	1.1255	52.7	1.53246	52.8	6.1117	52.8	5.86755	52.9	13.8238	52.9	12.8392	52.9	18.7382	52.9	19.6456	52.6	-0.5754	52.6	-0.236789
52.7	-0.4283	52.7	-0.216988	52.7	-0.4559	52.7	-0.163901	52.8	1.1293	52.8	1.53517	52.9	6.1127	52.9	5.8772	53	13.8285	53	12.8574	53	18.7511	53	19.6659	52.7	-0.5798	52.7	-0.237231
52.8	-0.4291	52.8	-0.217393	52.8	-0.4609	52.8	-0.164202	52.9	1.1421	52.9	1.53789	53	6.1261	53	5.88684	53.1	13.8401	53.1	12.8756	53.1	18.7667	53.1	19.6861	52.8	-0.5797	52.8	-0.237674
52.9	-0.4264	52.9	-0.217798	52.9	-0.4651	52.9	-0.164502	53	1.1494	53	1.5406	53.1	6.1438	53.1	5.89648	53.2	13.8536	53.2	12.8937	53.2	18.7832	53.2	19.7063	52.9	-0.5768	52.9	-0.238117
53	-0.4284	53	-0.218203	53	-0.4648	53	-0.164803	53.1	1.1598	53.1	1.54331	53.2	6.158	53.2	5.90611	53.3	13.863	53.3	12.9118	53.3	18.7992	53.3	19.7264	53	-0.5782	53	-0.238559
53.1	-0.4271	53.1	-0.218607	53.1	-0.4648	53.1	-0.165103	53.2	1.1736	53.2	1.54602	53.3	6.1685	53.3	5.91574	53.4	13.8768	53.4	12.9299	53.4	18.8014	53.4	19.7465	53.1	-0.5769	53.1	-0.239002
53.2	-0.4265	53.2	-0.219012	53.2	-0.463	53.2	-0.165403	53.3	1.1852	53.3	1.54873	53.4	6.1659	53.4	5.92536	53.5	13.8917	53.5	12.9479	53.5	18.8102	53.5	19.7666	53.2	-0.5785	53.2	-0.239444
53.3	-0.4268	53.3	-0.219417	53.3	-0.4684	53.3	-0.165704	53.4	1.1921	53.4	1.55143	53.5	6.1668	53.5	5.93498	53.6	13.9069	53.6	12.966	53.6	18.8198	53.6	19.7866	53.3	-0.5813	53.3	-0.239887
53.4	-0.4272	53.4	-0.219821	53.4	-0.4752	53.4	-0.166004	53.5	1.1918	53.5	1.55414	53.6	6.1822	53.6	5.9446	53.7	13.9121	53.7	12.984	53.7	18.834	53.7	19.8066	53.4	-0.5878	53.4	-0.240329
53.5	-0.4274	53.5	-0.220226	53.5	-0.4774	53.5	-0.166304	53.6	1.1938	53.6	1.55685	53.7	6.1912	53.7	5.9542	53.8	13.9285	53.8	13.002	53.8	18.8446	53.8	19.8265	53.5	-0.5912	53.5	-0.240771
53.6	-0.4267	53.6	-0.220631	53.6	-0.4816	53.6	-0.166604	53.7	1.2023	53.7	1.55955	53.8	6.1996	53.8	5.96381	53.9	13.9299	53.9	13.02	53.9	18.8491	53.9	19.8464	53.6	-0.5921	53.6	-0.241214
53.7	-0.4266	53.7	-0.221035	53.7	-0.4818	53.7	-0.166905	53.8	1.2031	53.8	1.56226	53.9	6.2163	53.9	5.9734	54	13.9437	54	13.038	54	18.8652	54	19.8663	53.7	-0.594	53.7	-0.241656
53.8	-0.4276	53.8	-0.22144	53.8	-0.493	53.8	-0.167205	53.9	1.2089	53.9	1.56497	54	6.2201	54	5.983	54.1	13.9574	54.1	13.0559	54.1	18.8828	54.1	19.8861	53.8	-0.5988	53.8	-0.242098
53.9	-0.4314	53.9	-0.221844	53.9	-0.4944	53.9	-0.167505	54	1.2157	54	1.56767	54.1	6.2283	54.1	5.99258	54.2	13.9676	54.2	13.0739	54.2	18.8972	54.2	19.9059	53.9	-0.6017	53.9	-0.242541
54	-0.433	54	-0.222249	54	-0.5013	54	-0.167805	54.1	1.221	54.1	1.57037	54.2	6.2354	54.2	6.00217	54.3	13.9905	54.3	13.0918	54.3	18.9101	54.3	19.9256	54	-0.6023	54	-0.242983
54.1	-0.4341	54.1	-0.222653	54.1	-0.5032	54.1	-0.168105	54.2	1.2298	54.2	1.57308	54.3	6.242	54.3	6.01174	54.4	14.0087	54.4	13.1097	54.4	18.9207	54.4	19.9453	54.1	-0.6055	54.1	-0.243425
54.2	-0.4318	54.2	-0.223058	54.2	-0.5067	54.2	-0.168405	54.3	1.2415	54.3	1.57578	54.4	6.2378	54.4	6.02132	54.5	14.0307	54.5	13.1276	54.5	18.9462	54.5	19.9649	54.2	-0.608	54.2	-0.243867
54.3	-0.4294	54.3	-0.223462	54.3	-0.5037	54.3	-0.168705	54.4	1.2395	54.4	1.57848	54.5	6.2497	54.5	6.03088	54.6	14.0421	54.6	13.1454	54.6	18.9701	54.6	19.9845	54.3	-0.6078	54.3	-0.244309
54.4	-0.4291	54.4	-0.223867	54.4	-0.5053	54.4	-0.169004	54.5	1.2452	54.5	1.58118	54.6	6.2512	54.6	6.04045	54.7	14.0492	54.7	13.1633	54.7	18.9954	54.7	20.0041	54.4	-0.6126	54.4	-0.244752
54.5	-0.4234	54.5	-0.224271	54.5	-0.505	54.5	-0.169304	54.6	1.242	54.6	1.58388	54.7	6.2603	54.7	6.05	54.8	14.0574	54.8	13.1811	54.8	19.0119	54.8	20.0236	54.5	-0.6073	54.5	-0.245194
54.6	-0.4249	54.6	-0.224675	54.6	-0.5101	54.6	-0.169604	54.7	1.2433	54.7	1.58658	54.8	6.2697	54.8	6.05956	54.9	14.0671	54.9	13.1989	54.9	19.0261	54.9	20.0431	54.6	-0.6107	54.6	-0.245636
54.7	-0.4294	54.7	-0.22508	54.7	-0.5076	54.7	-0.169904	54.8	1.2501	54.8	1.58928	54.9	6.2685	54.9	6.0691	55	14.0797	55	13.2167	55	19.0506	55	20.0625	54.7	-0.6143	54.7	-0.246078
54.8	-0.4255	54.8	-0.225484	54.8	-0.5067	54.8	-0.170203	54.9	1.2473	54.9	1.59197	55	6.272	55	6.07864	55.1	14.0967	55.1	13.2344	55.1	19.0811	55.1	20.0819	54.8	-0.6155	54.8	-0.24652
54.9	-0.423	54.9	-0.225888	54.9	-0.5085	54.9	-0.170503	55	1.2544	55	1.59467	55.1	6.2817	55.1	6.08818	55.2	14.1172	55.2	13.2522	55.2	19.1025	55.2	20.1013	54.9	-0.6234	54.9	-0.246962
55	-0.4262	55	-0.226292	55	-0.5137	55	-0.170803	55.1	1.2717	55.1	1.59737	55.2	6.2919	55.2	6.09771	55.3	14.1398	55.3	13.2699	55.3	19.1154	55.3	20.1206	55	-0.6226	55	-0.247404
55.1	-0.4194	55.1	-0.226697	55.1	-0.5053	55.1	-0.171102	55.2	1.2782	55.2	1.60006	55.3	6.3056	55.3	6.10724	55.4	14.1553	55.4	13.2876	55.4	19.1382	55.4	20.1398	55.1	-0.6212	55.1	-0.247845
55.2	-0.4097	55.2	-0.227101	55.2	-0.5046	55.2	-0.171402	55.3	1.2825	55.3	1.60276	55.4	6.3183	55.4	6.11676	55.5	14.1789	55.5	13.3053	55.5	19.1665	55.5	20.1591	55.2	-0.6206	55.2	-0.248287
55.3	-0.4099	55.3	-0.227505	55.3	-0.5064	55.3	-0.171701	55.4	1.2821	55.4	1.60545	55.5	6.3262	55.5	6.12628	55.6	14.2011	55.6	13.323	55.6	19.1916	55.6	20.1783	55.3	-0.6234	55.3	-0.248729
55.4	-0.4104	55.4	-0.227909	55.4	-0.5062	55.4	-0.172001	55.5	1.283	55.5	1.60814	55.6	6.3286	55.6	6.13579	55.7	14.2176	55.7	13.3406	55.7	19.2122	55.7	20.1974	55.4	-0.624	55.4	-0.249171
55.5	-0.4123	55.5	-0.228313	55.5	-0.5043	55.5	-0.1723	55.6	1.2895	55.6	1.61084	55.7	6.331	55.7	6.1453	55.8	14.2309	55.8	13.3583	55.8	19.2284	55.8	20.2165	55.5	-0.6254	55.5	-0.249613
55.6	-0.4109	55.6	-0.228717	55.6	-0.5043	55.6	-0.172599	55.7	1.2896	55.7	1.61353	55.8	6.338	55.8	6.1548	55.9	14.248	55.9	13.3759	55.9	19.25	55.9	20.2356	55.6	-0.6205	55.6	-0.250054
55.7	-0.4066	55.7	-0.229121	55.7	-0.5023	55.7	-0.172899	55.8	1.299	55.8	1.61622	55.9	6.3458	55.9	6.16429	56	14.2687	56	13.3935	56	19.2716	56	20.2546	55.7	-0.6228	55.7	-0.250496
55.8	-0.4029	55.8	-0.229525	55.8	-0.5023	55.8	-0.173198	55.9	1.301	55.9	1.61891	56	6.3614	56	6.17379	56.1	14.2898	56.1	13.4111	56.1	19.2933	56.1	20.2736	55.8	-0.6227	55.8	-0.250938
55.9	-0.3998	55.9	-0.229929	55.9	-0.5001	55.9	-0.173497	56	1.3066	56	1.6216	56.1	6.3773	56.1	6.18327	56.2	14.3117	56.2	13.4286	56.2	19.3199	56.2	20.2926	55.9	-0.6257	55.9	-0.25138
56	-0.3998	56	-0.230333	56	-0.5014	56	-0.173797	56.1	1.3147	56.1	1.62429	56.2	6.3961	56.2	6.19275	56.3	14.3268	56.3	13.4462	56.3	19.3445	56.3	20.3115	56	-0.6256	56	-0.251821
56.1	-0.3953	56.1	-0.230737	56.1	-0.5006	56.1	-0.174096	56.2	1.323	56.2	1.62697	56.3	6.4151	56.3	6.20223	56.4	14.3379	56.4	13.4637	56.4	19.3649	56.4	20.3304	56.1	-0.6211	56.1	-0.252263
56.2	-0.3946	56.2	-0.231141	56.2	-0.4959	56.2	-0.174395	56.3	1.3261	56.3	1.62966	56.4	6.4258	56.4	6.2117	56.5	14.3481	56.5	13.4812	56.5	19.3803	56.5	20.3492	56.2	-0.6147	56.2	-0.252704
56.3	-0.3957	56.3	-0.231545	56.3	-0.4874	56.3	-0.174694	56.4	1.3295	56.4	1.63235	56.5	6.4345	56.5	6.22117	56.6	14.3714	56.6	13.4987	56.6	19.3949	56.6	20.368	56.3	-0.6105	56.3	-0.253146
56.4	-0.3947	56.4	-0.231948	56.4	-0.4831	56.4	-0.174993	56.5	1.3278	56.5	1.63503	56.6	6.4379	56.6	6.23063	56.7	14.388	56.7	13.5161	56.7	19.4106	56.7	20.3868	56.4	-0.6102	56.4	-0.253587
56.5	-0.3916	56.5	-0.232352	56.5	-0.4783	56.5	-0.175292	56.6	1.3271	56.6	1.63772	56.7	6.4463	56.7	6.24009	56.8	14.4042	56.8	13.5336	56.8	19.4342	56.8	20.4055	56.5	-0.6098	56.5	-0.254029
56.6	-0.392	56.6	-0.232756	56.6	-0.4793	56.6	-0.175591	56.7	1.3261	56.7	1.6404	56.8	6.4606	56.8	6.24954	56.9	14.4211	56.9	13.551	56.9	19.4592	56.9	20.4241	56.6	-0.6099	56.6	-0.25447
56.7	-0.3965	56.7	-0.23316	56.7	-0.4834	56.7	-0.17589	56.8	1.3288	56.8	1.64309	56.9	6.4793	56.9	6.25898	57	14.4444	57	13.5684	57	19.4795	57	20.4428	56.7	-0.6151	56.7	-0.254911
56.8	-0.3969	56.8	-0.233563	56.8	-0.4847	56.8	-0.176189	56.9	1.3377	56.9	1.64577	57	6.4981	57	6.26842	57.1	14.4701	57.1	13.5858	57.1	19.4991	57.1	20.4614	56.8	-0.6158	56.8	-0.255353
56.9	-0.3923	56.9	-0.233967	56.9	-0.4834	56.9	-0.176488	57	1.3451	57	1.64845	57.1	6.5137	57.1	6.27786	57.2	14.4874	57.2	13.6032	57.2	19.511	57.2	20.4799	56.9	-0.614	56.9	-0.255794
57	-0.39	57	-0.234371	57	-0.4803	57	-0.176786	57.1	1.3542	57.1	1.65114	57.2	6.53	57.2	6.28729	57.3	14.5053	57.3	13.6206	57.3	19.5221	57.3	20.4985	57	-0.6127	57	-0.256236
57.1	-0.38	57.1	-0.234774	57.1	-0.4761	57.1	-0.177085	57.2	1.3583	57.2	1.65382	57.3	6.5352	57.3	6.29672	57.4	14.522	57.4	13.6379	57.4	19.5366	57.4	20.5169	57.1	-0.6086	57.1	-0.256677
57.2	-0.3769	57.2	-0.235178	57.2	-0.4701	57.2	-0.177384	57.3	1.3544	57.3	1.6565	57.4	6.5453	57.4	6.30614	57.5	14.5373	57.5	13.6552	57.5	19.5566	57.5	20.5354	57.2	-0.6107	57.2	-0.257118
57.3	-0.3757	57.3	-0.235581	57.3	-0.4683	57.3	-0.177682	57.4	1.3579	57.4	1.65918	57.5	6.5587	57.5	6.31556	57.6	14.5435	57.6	13.6725	57.6	19.57	57.6	20.5538	57.3	-0.6118	57.3	-0.257559
57.4	-0.3785	57.4	-0.235985	57.4	-0.4651	57.4	-0.177981	57.5	1.367	57.5	1.66186	57.6	6.5665	57.6	6.32497	57.7	14.5552	57.7	13.6898	57.7	19.5904	57.7	20.5721	57.4	-0.6137	57.4	-0.258
57.5	-0.3742	57.5	-0.236388	57.5	-0.4588	57.5	-0.17828	57.6	1.3659	57.6	1.66453	57.7	6.5802	57.7	6.33437	57.8	14.5645	57.8	13.7071	57.8	19.6084	57.8	20.5905	57.5	-0.6117	57.5	-0.258442
57.6	-0.3746	57.6	-0.236792	57.6	-0.4626	57.6	-0.178578	57.7	1.374	57.7	1.66721	57.8	6.5867	57.8	6.34378	57.9	14.5849	57.9	13.7243	57.9	19.6275	57.9	20.6088	57.6	-0.6114	57.6	-0.258883
57.7	-0.3741	57.7	-0.237195	57.7	-0.4573	57.7	-0.178877	57.8	1.3735	57.8	1.66989	57.9	6.5998	57.9	6.35317	58	14.6001	58	13.7416	58	19.6429	58	20.627	57.7	-0.614	57.7	-0.259324
57.8	-0.3755	57.8	-0.237599	57.8	-0.4555	57.8	-0.179175	57.9	1.3815	57.9	1.67256	58	6.6152	58	6.36256	58.1	14.6118	58.1	13.7588	58.1	19.6506	58.1	20.6452	57.8	-0.6166	57.8	-0.259765
57.9	-0.372	57.9	-0.238002	57.9	-0.4527	57.9	-0.179474	58	1.3923	58	1.67524	58.1	6.6236	58.1	6.37195	58.2	14.6275	58.2	13.776	58.2	19.6663	58.2	20.6634	57.9	-0.6091	57.9	-0.260206
58	-0.366	58	-0.238405	58	-0.4496	58	-0.179772	58.1	1.3909	58.1	1.67791	58.2	6.6338	58.2	6.38133	58.3	14.6507	58.3	13.7931	58.3	19.6754	58.3	20.6815	58	-0.6069	58	-0.260647
58.1	-0.3682	58.1	-0.238809	58.1	-0.4496	58.1	-0.18007	58.2	1.385	58.2	1.68059	58.3	6.6537	58.3	6.39071	58.4	14.6679	58.4	13.8103	58.4	19.6878	58.4	20.6996	58.1	-0.6062	58.1	-0.261088
58.2	-0.3729	58.2	-0.239212	58.2	-0.4558	58.2	-0.180369	58.3	1.394	58.3	1.68326	58.4	6.663	58.4	6.40008	58.5	14.6807	58.5	13.8274	58.5	19.6975	58.5	20.7177	58.2	-0.609	58.2	-0.261529
58.3	-0.369	58.3	-0.239615	58.3	-0.4478	58.3	-0.180667	58.4	1.3996	58.4	1.68593	58.5	6.6706	58.5	6.40944	58.6	14.7009	58.6	13.8446	58.6	19.7101	58.6	20.7357	58.3	-0.6038	58.3	-0.26197
58.4	-0.3707	58.4	-0.240019	58.4	-0.4456	58.4	-0.180965	58.5	1.4007	58.5	1.6886	58.6	6.6863	58.6	6.41881	58.7	14.7198	58.7	13.8617	58.7	19.7308	58.7	20.7537	58.4	-0.6007	58.4	-0.26241
58.5	-0.3754	58.5	-0.240422	58.5	-0.4465	58.5	-0.181263	58.6	1.4102	58.6	1.69127	58.7	6.6923	58.7	6.42816	58.8	14.7336	58.8	13.8787	58.8	19.7528	58.8	20.7716	58.5	-0.6022	58.5	-0.262851
58.6	-0.3761	58.6	-0.240825	58.6	-0.4432	58.6	-0.181561	58.7	1.415	58.7	1.69394	58.8	6.6993	58.8	6.43752	58.9	14.7504	58.9	13.8958	58.9	19.7717	58.9	20.7895	58.6	-0.5991	58.6	-0.263292
58.7	-0.378	58.7	-0.241228	58.7	-0.4405	58.7	-0.18186	58.8	1.4275	58.8	1.69661	58.9	6.7119	58.9	6.44686	59	14.7568	59	13.9129	59	19.7783	59	20.8074	58.7	-0.5974	58.7	-0.263733
58.8	-0.3782	58.8	-0.241631	58.8	-0.4439	58.8	-0.182158	58.9	1.4383	58.9	1.69928	59	6.7263	59	6.4562	59.1	14.768	59.1	13.9299	59.1	19.7913	59.1	20.8252	58.8	-0.5956	58.8	-0.264173
58.9	-0.3718	58.9	-0.242034	58.9	-0.4367	58.9	-0.182456	59	1.4403	59	1.70195	59.1	6.7411	59.1	6.46554	59.2	14.7767	59.2	13.9469	59.2	19.815	59.2	20.843	58.9	-0.5913	58.9	-0.264614
59	-0.3764	59	-0.242437	59	-0.4367	59	-0.182754	59.1	1.4446	59.1	1.70462	59.2	6.7543	59.2	6.47487	59.3	14.7888	59.3	13.9639	59.3	19.834	59.3	20.8608	59	-0.5932	59	-0.265055
59.1	-0.3776	59.1	-0.24284	59.1	-0.4311	59.1	-0.183052	59.2	1.4456	59.2	1.70729	59.3	6.7642	59.3	6.4842	59.4	14.8078	59.4	13.9809	59.4	19.8504	59.4	20.8785	59.1	-0.5927	59.1	-0.265496
59.2	-0.3763	59.2	-0.243243	59.2	-0.431	59.2	-0.183349	59.3	1.4507	59.3	1.70995	59.4	6.7771	59.4	6.49352	59.5	14.8276	59.5	13.9978	59.5	19.8571	59.5	20.8962	59.2	-0.5906	59.2	-0.265936
59.3	-0.3781	59.3	-0.243646	59.3	-0.4273	59.3	-0.183647	59.4	1.4595	59.4	1.71262	59.5	6.7768	59.5	6.50284	59.6	14.848	59.6	14.0148	59.6	19.8721	59.6	20.9138	59.3	-0.5894	59.3	-0.266377
59.4	-0.3778	59.4	-0.244049	59.4	-0.426	59.4	-0.183945	59.5	1.4622	59.5	1.71528	59.6	6.779	59.6	6.51215	59.7	14.8568	59.7	14.0317	59.7	19.8908	59.7	20.9314	59.4	-0.5851	59.4	-0.266817
59.5	-0.3845	59.5	-0.244452	59.5	-0.4295	59.5	-0.184243	59.6	1.4666	59.6	1.71794	59.7	6.7779	59.7	6.52146	59.8	14.871	59.8	14.0486	59.8	19.9059	59.8	20.949	59.5	-0.5845	59.5	-0.267258
59.6	-0.3839	59.6	-0.244855	59.6	-0.4202	59.6	-0.184541	59.7	1.4699	59.7	1.72061	59.8	6.7839	59.8	6.53076	59.9	14.8893	59.9	14.0655	59.9	19.9154	59.9	20.9665	59.6	-0.5841	59.6	-0.267698
59.7	-0.3839	59.7	-0.245258	59.7	-0.4174	59.7	-0.184838	59.8	1.4746	59.8	1.72327	59.9	6.7805	59.9	6.54006	60	14.9048	60	14.0824	60	19.9308	60	20.984	59.7	-0.5855	59.7	-0.268139
59.8	-0.3843	59.8	-0.245661	59.8	-0.4179	59.8	-0.185136	59.9	1.4802	59.9	1.72593	60	6.7867	60	6.54935	60.1	14.9156	60.1	14.0992	60.1	19.9497	60.1	21.0015	59.8	-0.5865	59.8	-0.268579
59.9	-0.3888	59.9	-0.246064	59.9	-0.4209	59.9	-0.185434	60	1.4845	60	1.72859	60.1	6.7878	60.1	6.55864	60.2	14.9261	60.2	14.1161	60.2	19.9701	60.2	21.0189	59.9	-0.5851	59.9	-0.26902
60	-0.391	60	-0.246467	60	-0.4221	60	-0.185731	60.1	1.4875	60.1	1.73125	60.2	6.7932	60.2	6.56792	60.3	14.9362	60.3	14.1329	60.3	19.9892	60.3	21.0363	60	-0.5862	60	-0.26946
60.1	-0.3947	60.1	-0.246869	60.1	-0.4261	60.1	-0.186029	60.2	1.4918	60.2	1.73391	60.3	6.8022	60.3	6.5772	60.4	14.9485	60.4	14.1497	60.4	20.0035	60.4	21.0536	60.1	-0.5913	60.1	-0.2699
60.2	-0.3952	60.2	-0.247272	60.2	-0.43	60.2	-0.186326	60.3	1.4978	60.3	1.73657	60.4	6.8058	60.4	6.58647	60.5	14.963	60.5	14.1664	60.5	20.0209	60.5	21.071	60.2	-0.5908	60.2	-0.27034
60.3	-0.3933	60.3	-0.247675	60.3	-0.4316	60.3	-0.186624	60.4	1.4992	60.4	1.73923	60.5	6.812	60.5	6.59574	60.6	14.9747	60.6	14.1832	60.6	20.0282	60.6	21.0882	60.3	-0.5859	60.3	-0.270781
60.4	-0.398	60.4	-0.248077	60.4	-0.4369	60.4	-0.186921	60.5	1.5019	60.5	1.74189	60.6	6.8074	60.6	6.605	60.7	14.9834	60.7	14.2	60.7	20.0334	60.7	21.1055	60.4	-0.5846	60.4	-0.271221
60.5	-0.402	60.5	-0.24848	60.5	-0.4398	60.5	-0.187218	60.6	1.5033	60.6	1.74454	60.7	6.8072	60.7	6.61426	60.8	14.9962	60.8	14.2167	60.8	20.0402	60.8	21.1227	60.5	-0.588	60.5	-0.271661
60.6	-0.4037	60.6	-0.248883	60.6	-0.4421	60.6	-0.187516	60.7	1.503	60.7	1.7472	60.8	6.8148	60.8	6.62351	60.9	15.0062	60.9	14.2334	60.9	20.0518	60.9	21.1399	60.6	-0.5908	60.6	-0.272101
60.7	-0.4099	60.7	-0.249285	60.7	-0.4527	60.7	-0.187813	60.8	1.5007	60.8	1.74985	60.9	6.8209	60.9	6.63276	61	15.019	61	14.2501	61	20.0624	61	21.157	60.7	-0.5915	60.7	-0.272542
60.8	-0.4128	60.8	-0.249688	60.8	-0.4566	60.8	-0.18811	60.9	1.5022	60.9	1.75251	61	6.8225	61	6.642	61.1	15.0324	61.1	14.2668	61.1	20.0789	61.1	21.1741	60.8	-0.5924	60.8	-0.272982
60.9	-0.4156	60.9	-0.25009	60.9	-0.4609	60.9	-0.188407	61	1.5005	61	1.75516	61.1	6.8234	61.1	6.65124	61.2	15.0438	61.2	14.2834	61.2	20.0982	61.2	21.1911	60.9	-0.6	60.9	-0.273422
61	-0.4224	61	-0.250493	61	-0.4643	61	-0.188705	61.1	1.4999	61.1	1.75782	61.2	6.8338	61.2	6.66048	61.3	15.0636	61.3	14.3001	61.3	20.1128	61.3	21.2082	61	-0.6013	61	-0.273862
61.1	-0.4225	61.1	-0.250895	61.1	-0.4671	61.1	-0.189002	61.2	1.5024	61.2	1.76047	61.3	6.8391	61.3	6.6697	61.4	15.0727	61.4	14.3167	61.4	20.1277	61.4	21.2252	61.1	-0.6005	61.1	-0.274302
61.2	-0.4215	61.2	-0.251298	61.2	-0.4682	61.2	-0.189299	61.3	1.4974	61.3	1.76312	61.4	6.8404	61.4	6.67893	61.5	15.0862	61.5	14.3333	61.5	20.1443	61.5	21.2421	61.2	-0.594	61.2	-0.274742
61.3	-0.4198	61.3	-0.2517	61.3	-0.4697	61.3	-0.189596	61.4	1.4932	61.4	1.76577	61.5	6.8473	61.5	6.68815	61.6	15.0963	61.6	14.3499	61.6	20.1543	61.6	21.259	61.3	-0.5926	61.3	-0.275182
61.4	-0.426	61.4	-0.252103	61.4	-0.4753	61.4	-0.189893	61.5	1.4931	61.5	1.76842	61.6	6.8518	61.6	6.69736	61.7	15.1094	61.7	14.3665	61.7	20.164	61.7	21.2759	61.4	-0.5957	61.4	-0.275622
61.5	-0.4238	61.5	-0.252505	61.5	-0.4761	61.5	-0.19019	61.6	1.4961	61.6	1.77107	61.7	6.855	61.7	6.70657	61.8	15.1205	61.8	14.383	61.8	20.1797	61.8	21.2928	61.5	-0.5949	61.5	-0.276062
61.6	-0.4318	61.6	-0.252907	61.6	-0.4757	61.6	-0.190487	61.7	1.4936	61.7	1.77372	61.8	6.8621	61.8	6.71577	61.9	15.1312	61.9	14.3995	61.9	20.1986	61.9	21.3096	61.6	-0.5962	61.6	-0.276501
61.7	-0.4372	61.7	-0.253309	61.7	-0.483	61.7	-0.190784	61.8	1.4902	61.8	1.77637	61.9	6.8689	61.9	6.72497	62	15.1416	62	14.4161	62	20.2148	62	21.3263	61.7	-0.5981	61.7	-0.276941
61.8	-0.4463	61.8	-0.253712	61.8	-0.485	61.8	-0.19108	61.9	1.4906	61.9	1.77901	62	6.8816	62	6.73417	62.1	15.1526	62.1	14.4326	62.1	20.2368	62.1	21.3431	61.8	-0.5992	61.8	-0.277381
61.9	-0.4478	61.9	-0.254114	61.9	-0.4843	61.9	-0.191377	62	1.4917	62	1.78166	62.1	6.8868	62.1	6.74336	62.2	15.1705	62.2	14.449	62.2	20.2502	62.2	21.3598	61.9	-0.5979	61.9	-0.277821
62	-0.4504	62	-0.254516	62	-0.4889	62	-0.191674	62.1	1.4913	62.1	1.78431	62.2	6.8982	62.2	6.75254	62.3	15.1912	62.3	14.4655	62.3	20.2671	62.3	21.3765	62	-0.6001	62	-0.27826
62.1	-0.4564	62.1	-0.254918	62.1	-0.4926	62.1	-0.191971	62.2	1.4932	62.2	1.78695	62.3	6.9089	62.3	6.76172	62.4	15.2177	62.4	14.482	62.4	20.287	62.4	21.3931	62.1	-0.6058	62.1	-0.2787
62.2	-0.4569	62.2	-0.255321	62.2	-0.4932	62.2	-0.192267	62.3	1.4968	62.3	1.7896	62.4	6.9225	62.4	6.7709	62.5	15.2345	62.5	14.4984	62.5	20.3034	62.5	21.4097	62.2	-0.6056	62.2	-0.27914
62.3	-0.4568	62.3	-0.255723	62.3	-0.4933	62.3	-0.192564	62.4	1.5015	62.4	1.79224	62.5	6.9351	62.5	6.78007	62.6	15.2519	62.6	14.5148	62.6	20.317	62.6	21.4263	62.3	-0.6076	62.3	-0.279579
62.4	-0.4581	62.4	-0.256125	62.4	-0.4919	62.4	-0.192861	62.5	1.5045	62.5	1.79488	62.6	6.945	62.6	6.78923	62.7	15.2636	62.7	14.5312	62.7	20.329	62.7	21.4428	62.4	-0.6096	62.4	-0.280019
62.5	-0.4571	62.5	-0.256527	62.5	-0.4919	62.5	-0.193157	62.6	1.5022	62.6	1.79753	62.7	6.9541	62.7	6.79839	62.8	15.2698	62.8	14.5476	62.8	20.3428	62.8	21.4593	62.5	-0.6073	62.5	-0.280459
62.6	-0.4585	62.6	-0.256929	62.6	-0.4907	62.6	-0.193454	62.7	1.5002	62.7	1.80017	62.8	6.962	62.8	6.80755	62.9	15.2838	62.9	14.5639	62.9	20.3605	62.9	21.4758	62.6	-0.6121	62.6	-0.280898
62.7	-0.461	62.7	-0.257331	62.7	-0.4946	62.7	-0.19375	62.8	1.4953	62.8	1.80281	62.9	6.9716	62.9	6.8167	63	15.2966	63	14.5803	63	20.3677	63	21.4922	62.7	-0.6126	62.7	-0.281338
62.8	-0.4649	62.8	-0.257733	62.8	-0.4949	62.8	-0.194047	62.9	1.4932	62.9	1.80545	63	6.9808	63	6.82584	63.1	15.3113	63.1	14.5966	63.1	20.382	63.1	21.5086	62.8	-0.6141	62.8	-0.281777
62.9	-0.465	62.9	-0.258135	62.9	-0.4929	62.9	-0.194343	63	1.4905	63	1.80809	63.1	6.9865	63.1	6.83498	63.2	15.3179	63.2	14.6129	63.2	20.39	63.2	21.5249	62.9	-0.6125	62.9	-0.282217
63	-0.4695	63	-0.258537	63	-0.4972	63	-0.194639	63.1	1.4889	63.1	1.81073	63.2	6.9964	63.2	6.84412	63.3	15.3297	63.3	14.6292	63.3	20.4014	63.3	21.5413	63	-0.6139	63	-0.282656
63.1	-0.4729	63.1	-0.258939	63.1	-0.5041	63.1	-0.194936	63.2	1.4882	63.2	1.81337	63.3	7.0196	63.3	6.85325	63.4	15.3446	63.4	14.6455	63.4	20.4138	63.4	21.5575	63.1	-0.6178	63.1	-0.283095
63.2	-0.4769	63.2	-0.25934	63.2	-0.5036	63.2	-0.195232	63.3	1.4879	63.3	1.816	63.4	7.0284	63.4	6.86238	63.5	15.3626	63.5	14.6618	63.5	20.4192	63.5	21.5738	63.2	-0.6179	63.2	-0.283535
63.3	-0.4802	63.3	-0.259742	63.3	-0.508	63.3	-0.195528	63.4	1.4849	63.4	1.81864	63.5	7.0301	63.5	6.8715	63.6	15.3759	63.6	14.678	63.6	20.4272	63.6	21.59	63.3	-0.6166	63.3	-0.283974
63.4	-0.4844	63.4	-0.260144	63.4	-0.5096	63.4	-0.195824	63.5	1.4878	63.5	1.82128	63.6	7.0397	63.6	6.88062	63.7	15.3814	63.7	14.6942	63.7	20.4405	63.7	21.6062	63.4	-0.6221	63.4	-0.284413
63.5	-0.49	63.5	-0.260546	63.5	-0.51	63.5	-0.196121	63.6	1.4899	63.6	1.82391	63.7	7.0501	63.7	6.88973	63.8	15.3952	63.8	14.7104	63.8	20.4554	63.8	21.6224	63.5	-0.6268	63.5	-0.284853
63.6	-0.4884	63.6	-0.260948	63.6	-0.5118	63.6	-0.196417	63.7	1.492	63.7	1.82655	63.8	7.0573	63.8	6.89884	63.9	15.4167	63.9	14.7266	63.9	20.4683	63.9	21.6385	63.6	-0.6254	63.6	-0.285292
63.7	-0.4905	63.7	-0.261349	63.7	-0.5095	63.7	-0.196713	63.8	1.4943	63.8	1.82918	63.9	7.0744	63.9	6.90794	64	15.4326	64	14.7428	64	20.4802	64	21.6546	63.7	-0.6223	63.7	-0.285731
63.8	-0.4889	63.8	-0.261751	63.8	-0.5089	63.8	-0.197009	63.9	1.498	63.9	1.83181	64	7.0921	64	6.91704	64.1	15.4438	64.1	14.7589	64.1	20.4935	64.1	21.6706	63.8	-0.6193	63.8	-0.28617
63.9	-0.4876	63.9	-0.262153	63.9	-0.5072	63.9	-0.197305	64	1.5033	64	1.83445	64.1	7.102	64.1	6.92613	64.2	15.4519	64.2	14.7751	64.2	20.5057	64.2	21.6866	63.9	-0.614	63.9	-0.286609
64	-0.4926	64	-0.262554	64	-0.5115	64	-0.197601	64.1	1.5058	64.1	1.83708	64.2	7.1153	64.2	6.93522	64.3	15.4654	64.3	14.7912	64.3	20.5182	64.3	21.7026	64	-0.6175	64	-0.287049
64.1	-0.4979	64.1	-0.262956	64.1	-0.5114	64.1	-0.197897	64.2	1.5105	64.2	1.83971	64.3	7.1363	64.3	6.9443	64.4	15.484	64.4	14.8073	64.4	20.5332	64.4	21.7186	64.1	-0.6178	64.1	-0.287488
64.2	-0.4972	64.2	-0.263358	64.2	-0.513	64.2	-0.198192	64.3	1.512	64.3	1.84234	64.4	7.1514	64.4	6.95338	64.5	15.5043	64.5	14.8234	64.5	20.5454	64.5	21.7345	64.2	-0.6224	64.2	-0.287927
64.3	-0.4985	64.3	-0.263759	64.3	-0.512	64.3	-0.198488	64.4	1.5116	64.4	1.84497	64.5	7.1594	64.5	6.96245	64.6	15.5189	64.6	14.8395	64.6	20.5568	64.6	21.7504	64.3	-0.6221	64.3	-0.288366
64.4	-0.4986	64.4	-0.264161	64.4	-0.5104	64.4	-0.198784	64.5	1.5124	64.5	1.8476	64.6	7.1638	64.6	6.97152	64.7	15.5235	64.7	14.8555	64.7	20.5668	64.7	21.7662	64.4	-0.6222	64.4	-0.288805
64.5	-0.4977	64.5	-0.264562	64.5	-0.502	64.5	-0.19908	64.6	1.517	64.6	1.85023	64.7	7.169	64.7	6.98058	64.8	15.534	64.8	14.8716	64.8	20.5824	64.8	21.782	64.5	-0.6225	64.5	-0.289244
64.6	-0.4988	64.6	-0.264964	64.6	-0.4962	64.6	-0.199376	64.7	1.5243	64.7	1.85286	64.8	7.1709	64.8	6.98964	64.9	15.5502	64.9	14.8876	64.9	20.5982	64.9	21.7978	64.6	-0.6221	64.6	-0.289683
64.7	-0.5007	64.7	-0.265365	64.7	-0.4978	64.7	-0.199671	64.8	1.5318	64.8	1.85548	64.9	7.1771	64.9	6.9987	65	15.5666	65	14.9036	65	20.6079	65	21.8136	64.7	-0.6256	64.7	-0.290121
64.8	-0.5051	64.8	-0.265766	64.8	-0.4965	64.8	-0.199967	64.9	1.541	64.9	1.85811	65	7.1889	65	7.00775	65.1	15.5817	65.1	14.9196	65.1	20.6217	65.1	21.8293	64.8	-0.6265	64.8	-0.29056
64.9	-0.5088	64.9	-0.266168	64.9	-0.4934	64.9	-0.200262	65	1.5368	65	1.86073	65.1	7.1953	65.1	7.01679	65.2	15.5922	65.2	14.9356	65.2	20.6395	65.2	21.845	64.9	-0.6277	64.9	-0.290999
65	-0.5095	65	-0.266569	65	-0.4917	65	-0.200558	65.1	1.5398	65.1	1.86336	65.2	7.2023	65.2	7.02583	65.3	15.604	65.3	14.9515	65.3	20.6589	65.3	21.8606	65	-0.628	65	-0.291438
65.1	-0.5121	65.1	-0.266971	65.1	-0.4881	65.1	-0.200853	65.2	1.5405	65.2	1.86598	65.3	7.2091	65.3	7.03486	65.4	15.6114	65.4	14.9674	65.4	20.6842	65.4	21.8762	65.1	-0.6291	65.1	-0.291877
65.2	-0.5138	65.2	-0.267372	65.2	-0.4879	65.2	-0.201149	65.3	1.5358	65.3	1.86861	65.4	7.218	65.4	7.04389	65.5	15.6212	65.5	14.9834	65.5	20.7062	65.5	21.8918	65.2	-0.6308	65.2	-0.292315
65.3	-0.5168	65.3	-0.267773	65.3	-0.4929	65.3	-0.201444	65.4	1.549	65.4	1.87123	65.5	7.2241	65.5	7.05292	65.6	15.6365	65.6	14.9993	65.6	20.7229	65.6	21.9074	65.3	-0.6335	65.3	-0.292754
65.4	-0.5131	65.4	-0.268174	65.4	-0.4929	65.4	-0.20174	65.5	1.5634	65.5	1.87385	65.6	7.2333	65.6	7.06194	65.7	15.6488	65.7	15.0151	65.7	20.7412	65.7	21.9229	65.4	-0.6356	65.4	-0.293193
65.5	-0.5112	65.5	-0.268576	65.5	-0.4884	65.5	-0.202035	65.6	1.5726	65.6	1.87647	65.7	7.2409	65.7	7.07096	65.8	15.654	65.8	15.031	65.8	20.7619	65.8	21.9384	65.5	-0.639	65.5	-0.293631
65.6	-0.5098	65.6	-0.268977	65.6	-0.4918	65.6	-0.20233	65.7	1.5736	65.7	1.87909	65.8	7.2443	65.8	7.07997	65.9	15.6492	65.9	15.0469	65.9	20.7761	65.9	21.9538	65.6	-0.6351	65.6	-0.29407
65.7	-0.5124	65.7	-0.269378	65.7	-0.4909	65.7	-0.202626	65.8	1.58	65.8	1.88171	65.9	7.2509	65.9	7.08897	66	15.6543	66	15.0627	66	20.7865	66	21.9693	65.7	-0.6365	65.7	-0.294509
65.8	-0.5145	65.8	-0.269779	65.8	-0.4914	65.8	-0.202921	65.9	1.5764	65.9	1.88433	66	7.2523	66	7.09798	66.1	15.6638	66.1	15.0785	66.1	20.8021	66.1	21.9846	65.8	-0.6396	65.8	-0.294947
65.9	-0.5171	65.9	-0.27018	65.9	-0.4933	65.9	-0.203216	66	1.5708	66	1.88695	66.1	7.2615	66.1	7.10697	66.2	15.6678	66.2	15.0943	66.2	20.8184	66.2	22	65.9	-0.6422	65.9	-0.295386
66	-0.5269	66	-0.270581	66	-0.5028	66	-0.203511	66.1	1.5649	66.1	1.88957	66.2	7.2688	66.2	7.11596	66.3	15.6735	66.3	15.1101	66.3	20.8331	66.3	22.0153	66	-0.6449	66	-0.295824
66.1	-0.5272	66.1	-0.270982	66.1	-0.507	66.1	-0.203806	66.2	1.5644	66.2	1.89219	66.3	7.2818	66.3	7.12495	66.4	15.6873	66.4	15.1259	66.4	20.845	66.4	22.0306	66.1	-0.6464	66.1	-0.296263
66.2	-0.5292	66.2	-0.271383	66.2	-0.5112	66.2	-0.204101	66.3	1.5675	66.3	1.8948	66.4	7.2907	66.4	7.13393	66.5	15.6998	66.5	15.1416	66.5	20.8587	66.5	22.0459	66.2	-0.6469	66.2	-0.296701
66.3	-0.5283	66.3	-0.271784	66.3	-0.5145	66.3	-0.204396	66.4	1.5666	66.4	1.89742	66.5	7.2924	66.5	7.14291	66.6	15.7134	66.6	15.1574	66.6	20.8825	66.6	22.0611	66.3	-0.6482	66.3	-0.297139
66.4	-0.5305	66.4	-0.272185	66.4	-0.5154	66.4	-0.204691	66.5	1.569	66.5	1.90003	66.6	7.2978	66.6	7.15189	66.7	15.7254	66.7	15.1731	66.7	20.892	66.7	22.0763	66.4	-0.6492	66.4	-0.297578
66.5	-0.5341	66.5	-0.272586	66.5	-0.5212	66.5	-0.204986	66.6	1.5749	66.6	1.90265	66.7	7.3067	66.7	7.16085	66.8	15.7386	66.8	15.1888	66.8	20.9171	66.8	22.0915	66.5	-0.65	66.5	-0.298016
66.6	-0.5393	66.6	-0.272987	66.6	-0.5234	66.6	-0.205281	66.7	1.5755	66.7	1.90526	66.8	7.3145	66.8	7.16982	66.9	15.7525	66.9	15.2045	66.9	20.9338	66.9	22.1066	66.6	-0.651	66.6	-0.298454
66.7	-0.5389	66.7	-0.273388	66.7	-0.5252	66.7	-0.205576	66.8	1.5786	66.8	1.90787	66.9	7.3134	66.9	7.17877	67	15.7586	67	15.2202	67	20.9476	67	22.1217	66.7	-0.6551	66.7	-0.298893
66.8	-0.5321	66.8	-0.273789	66.8	-0.5216	66.8	-0.205871	66.9	1.5812	66.9	1.91049	67	7.3171	67	7.18773	67.1	15.7619	67.1	15.2358	67.1	20.9642	67.1	22.1368	66.8	-0.6485	66.8	-0.299331
66.9	-0.5309	66.9	-0.27419	66.9	-0.5209	66.9	-0.206166	67	1.5962	67	1.9131	67.1	7.331	67.1	7.19668	67.2	15.7675	67.2	15.2514	67.2	20.9844	67.2	22.1518	66.9	-0.6503	66.9	-0.299769
67	-0.5271	67	-0.27459	67	-0.5186	67	-0.20646	67.1	1.6043	67.1	1.91571	67.2	7.3416	67.2	7.20562	67.3	15.7782	67.3	15.2671	67.3	20.9964	67.3	22.1668	67	-0.6504	67	-0.300207
67.1	-0.5313	67.1	-0.274991	67.1	-0.5204	67.1	-0.206755	67.2	1.6105	67.2	1.91832	67.3	7.3422	67.3	7.21456	67.4	15.7901	67.4	15.2827	67.4	21.0072	67.4	22.1818	67.1	-0.6517	67.1	-0.300645
67.2	-0.5333	67.2	-0.275392	67.2	-0.519	67.2	-0.20705	67.3	1.6094	67.3	1.92093	67.4	7.3542	67.4	7.2235	67.5	15.7953	67.5	15.2983	67.5	21.0243	67.5	22.1967	67.2	-0.6512	67.2	-0.301084
67.3	-0.5341	67.3	-0.275792	67.3	-0.5254	67.3	-0.207344	67.4	1.6144	67.4	1.92354	67.5	7.363	67.5	7.23243	67.6	15.8009	67.6	15.3138	67.6	21.0352	67.6	22.2116	67.3	-0.655	67.3	-0.301522
67.4	-0.5347	67.4	-0.276193	67.4	-0.5293	67.4	-0.207639	67.5	1.617	67.5	1.92614	67.6	7.3634	67.6	7.24135	67.7	15.8084	67.7	15.3294	67.7	21.048	67.7	22.2265	67.4	-0.656	67.4	-0.30196
67.5	-0.5385	67.5	-0.276594	67.5	-0.5325	67.5	-0.207933	67.6	1.6134	67.6	1.92875	67.7	7.3682	67.7	7.25027	67.8	15.8163	67.8	15.3449	67.8	21.0453	67.8	22.2414	67.5	-0.6563	67.5	-0.302398
67.6	-0.5418	67.6	-0.276994	67.6	-0.5321	67.6	-0.208228	67.7	1.6207	67.7	1.93136	67.8	7.3705	67.8	7.25919	67.9	15.8275	67.9	15.3604	67.9	21.0604	67.9	22.2562	67.6	-0.658	67.6	-0.302836
67.7	-0.5421	67.7	-0.277395	67.7	-0.5309	67.7	-0.208522	67.8	1.6162	67.8	1.93396	67.9	7.3729	67.9	7.2681	68	15.8384	68	15.3759	68	21.0709	68	22.271	67.7	-0.6591	67.7	-0.303274
67.8	-0.5509	67.8	-0.277796	67.8	-0.5374	67.8	-0.208817	67.9	1.6212	67.9	1.93657	68	7.3703	68	7.27701	68.1	15.8551	68.1	15.3914	68.1	21.0851	68.1	22.2857	67.8	-0.6691	67.8	-0.303712
67.9	-0.5493	67.9	-0.278196	67.9	-0.5389	67.9	-0.209111	68	1.6299	68	1.93917	68.1	7.3776	68.1	7.28591	68.2	15.8685	68.2	15.4069	68.2	21.0974	68.2	22.3005	67.9	-0.667	67.9	-0.30415
68	-0.5551	68	-0.278597	68	-0.5441	68	-0.209406	68.1	1.6354	68.1	1.94178	68.2	7.3856	68.2	7.29481	68.3	15.8796	68.3	15.4224	68.3	21.1095	68.3	22.3152	68	-0.6706	68	-0.304587
68.1	-0.5519	68.1	-0.278997	68.1	-0.5344	68.1	-0.2097	68.2	1.6367	68.2	1.94438	68.3	7.3988	68.3	7.3037	68.4	15.8971	68.4	15.4378	68.4	21.1216	68.4	22.3298	68.1	-0.671	68.1	-0.305025
68.2	-0.5517	68.2	-0.279397	68.2	-0.5259	68.2	-0.209994	68.3	1.6371	68.3	1.94698	68.4	7.4064	68.4	7.31259	68.5	15.9064	68.5	15.4532	68.5	21.1368	68.5	22.3445	68.2	-0.6749	68.2	-0.305463
68.3	-0.5493	68.3	-0.279798	68.3	-0.5253	68.3	-0.210288	68.4	1.6391	68.4	1.94959	68.5	7.4103	68.5	7.32147	68.6	15.923	68.6	15.4686	68.6	21.1519	68.6	22.3591	68.3	-0.6768	68.3	-0.305901
68.4	-0.5485	68.4	-0.280198	68.4	-0.5266	68.4	-0.210582	68.5	1.6398	68.5	1.95219	68.6	7.4167	68.6	7.33035	68.7	15.9383	68.7	15.484	68.7	21.1662	68.7	22.3736	68.4	-0.6775	68.4	-0.306339
68.5	-0.5537	68.5	-0.280599	68.5	-0.5365	68.5	-0.210877	68.6	1.6442	68.6	1.95479	68.7	7.4254	68.7	7.33922	68.8	15.9569	68.8	15.4994	68.8	21.1833	68.8	22.3882	68.5	-0.6781	68.5	-0.306776
68.6	-0.5548	68.6	-0.280999	68.6	-0.5435	68.6	-0.211171	68.7	1.6487	68.7	1.95739	68.8	7.4369	68.8	7.34809	68.9	15.9762	68.9	15.5148	68.9	21.1982	68.9	22.4027	68.6	-0.6811	68.6	-0.307214
68.7	-0.5545	68.7	-0.281399	68.7	-0.5502	68.7	-0.211465	68.8	1.649	68.8	1.95999	68.9	7.4379	68.9	7.35696	69	15.9858	69	15.5301	69	21.2116	69	22.4172	68.7	-0.6826	68.7	-0.307652
68.8	-0.5494	68.8	-0.2818	68.8	-0.5504	68.8	-0.211759	68.9	1.6525	68.9	1.96258	69	7.4406	69	7.36582	69.1	15.9936	69.1	15.5454	69.1	21.2329	69.1	22.4316	68.8	-0.6847	68.8	-0.308089
68.9	-0.5492	68.9	-0.2822	68.9	-0.5509	68.9	-0.212053	69	1.6485	69	1.96518	69.1	7.4494	69.1	7.37467	69.2	16.0069	69.2	15.5607	69.2	21.2512	69.2	22.446	68.9	-0.6859	68.9	-0.308527
69	-0.5484	69	-0.2826	69	-0.5508	69	-0.212347	69.1	1.6529	69.1	1.96778	69.2	7.4579	69.2	7.38352	69.3	16.0221	69.3	15.576	69.3	21.2732	69.3	22.4604	69	-0.6875	69	-0.308964
69.1	-0.5449	69.1	-0.283	69.1	-0.5485	69.1	-0.212641	69.2	1.6545	69.2	1.97037	69.3	7.4637	69.3	7.39237	69.4	16.0335	69.4	15.5913	69.4	21.2874	69.4	22.4748	69.1	-0.6816	69.1	-0.309402
69.2	-0.5438	69.2	-0.2834	69.2	-0.5533	69.2	-0.212934	69.3	1.6544	69.3	1.97297	69.4	7.4706	69.4	7.40121	69.5	16.043	69.5	15.6066	69.5	21.3031	69.5	22.4891	69.2	-0.6798	69.2	-0.309839
69.3	-0.5432	69.3	-0.2838	69.3	-0.5546	69.3	-0.213228	69.4	1.6487	69.4	1.97556	69.5	7.4775	69.5	7.41004	69.6	16.058	69.6	15.6218	69.6	21.3196	69.6	22.5034	69.3	-0.68	69.3	-0.310277
69.4	-0.5444	69.4	-0.284201	69.4	-0.5516	69.4	-0.213522	69.5	1.6546	69.5	1.97816	69.6	7.4781	69.6	7.41887	69.7	16.0766	69.7	15.6371	69.7	21.3349	69.7	22.5177	69.4	-0.6834	69.4	-0.310714
69.5	-0.5433	69.5	-0.284601	69.5	-0.5502	69.5	-0.213816	69.6	1.6546	69.6	1.98075	69.7	7.4816	69.7	7.4277	69.8	16.0934	69.8	15.6523	69.8	21.3525	69.8	22.5319	69.5	-0.6802	69.5	-0.311152
69.6	-0.5411	69.6	-0.285001	69.6	-0.5539	69.6	-0.214109	69.7	1.6619	69.7	1.98334	69.8	7.4874	69.8	7.43652	69.9	16.1154	69.9	15.6675	69.9	21.3694	69.9	22.5461	69.6	-0.6816	69.6	-0.311589
69.7	-0.5447	69.7	-0.285401	69.7	-0.5522	69.7	-0.214403	69.8	1.664	69.8	1.98594	69.9	7.5032	69.9	7.44534	70	16.1335	70	15.6826	70	21.3757	70	22.5603	69.7	-0.6864	69.7	-0.312026
69.8	-0.5484	69.8	-0.285801	69.8	-0.5544	69.8	-0.214697	69.9	1.6745	69.9	1.98853	70	7.5121	70	7.45415	70.1	16.1609	70.1	15.6978	70.1	21.3912	70.1	22.5744	69.8	-0.6932	69.8	-0.312464
69.9	-0.5407	69.9	-0.286201	69.9	-0.5537	69.9	-0.21499	70	1.6715	70	1.99112	70.1	7.5238	70.1	7.46296	70.2	16.1819	70.2	15.713	70.2	21.4082	70.2	22.5885	69.9	-0.6901	69.9	-0.312901
70	-0.5406	70	-0.286601	70	-0.5515	70	-0.215284	70.1	1.6708	70.1	1.99371	70.2	7.5309	70.2	7.47176	70.3	16.2053	70.3	15.7281	70.3	21.4282	70.3	22.6026	70	-0.6942	70	-0.313338
70.1	-0.5358	70.1	-0.287	70.1	-0.5458	70.1	-0.215577	70.2	1.6781	70.2	1.9963	70.3	7.5448	70.3	7.48056	70.4	16.2251	70.4	15.7432	70.4	21.4452	70.4	22.6167	70.1	-0.69	70.1	-0.313775
70.2	-0.5337	70.2	-0.2874	70.2	-0.5391	70.2	-0.215871	70.3	1.6826	70.3	1.99889	70.4	7.5547	70.4	7.48936	70.5	16.24	70.5	15.7583	70.5	21.4586	70.5	22.6307	70.2	-0.6882	70.2	-0.314212
70.3	-0.5284	70.3	-0.2878	70.3	-0.5305	70.3	-0.216164	70.4	1.6858	70.4	2.00147	70.5	7.558	70.5	7.49815	70.6	16.2511	70.6	15.7734	70.6	21.4657	70.6	22.6447	70.3	-0.6863	70.3	-0.31465
70.4	-0.5236	70.4	-0.2882	70.4	-0.5281	70.4	-0.216457	70.5	1.692	70.5	2.00406	70.6	7.5674	70.6	7.50693	70.7	16.2608	70.7	15.7885	70.7	21.4796	70.7	22.6587	70.4	-0.6898	70.4	-0.315087
70.5	-0.5251	70.5	-0.2886	70.5	-0.5266	70.5	-0.216751	70.6	1.695	70.6	2.00665	70.7	7.5725	70.7	7.51571	70.8	16.2722	70.8	15.8035	70.8	21.4914	70.8	22.6726	70.5	-0.6928	70.5	-0.315524
70.6	-0.5292	70.6	-0.289	70.6	-0.5257	70.6	-0.217044	70.7	1.7016	70.7	2.00923	70.8	7.5767	70.8	7.52449	70.9	16.2787	70.9	15.8186	70.9	21.4986	70.9	22.6865	70.6	-0.6947	70.6	-0.315961
70.7	-0.5325	70.7	-0.289399	70.7	-0.527	70.7	-0.217337	70.8	1.6956	70.8	2.01182	70.9	7.5832	70.9	7.53326	71	16.2907	71	15.8336	71	21.5118	71	22.7004	70.7	-0.696	70.7	-0.316398
70.8	-0.5356	70.8	-0.289799	70.8	-0.5262	70.8	-0.217631	70.9	1.6908	70.9	2.0144	71	7.5926	71	7.54202	71.1	16.3011	71.1	15.8486	71.1	21.5225	71.1	22.7143	70.8	-0.6972	70.8	-0.316835
70.9	-0.5394	70.9	-0.290199	70.9	-0.5308	70.9	-0.217924	71	1.6857	71	2.01699	71.1	7.5984	71.1	7.55079	71.2	16.3229	71.2	15.8636	71.2	21.5342	71.2	22.7281	70.9	-0.7032	70.9	-0.317272
71	-0.539	71	-0.290598	71	-0.5293	71	-0.218217	71.1	1.6819	71.1	2.01957	71.2	7.6068	71.2	7.55954	71.3	16.3379	71.3	15.8786	71.3	21.5442	71.3	22.7419	71	-0.6998	71	-0.317709
71.1	-0.5421	71.1	-0.290998	71.1	-0.531	71.1	-0.21851	71.2	1.68	71.2	2.02215	71.3	7.6067	71.3	7.56829	71.4	16.3507	71.4	15.8935	71.4	21.5583	71.4	22.7557	71.1	-0.7056	71.1	-0.318146
71.2	-0.5434	71.2	-0.291398	71.2	-0.5279	71.2	-0.218803	71.3	1.6814	71.3	2.02473	71.4	7.612	71.4	7.57704	71.5	16.3725	71.5	15.9085	71.5	21.5681	71.5	22.7694	71.2	-0.7093	71.2	-0.318583
71.3	-0.5455	71.3	-0.291797	71.3	-0.5282	71.3	-0.219096	71.4	1.6848	71.4	2.02731	71.5	7.6188	71.5	7.58579	71.6	16.3879	71.6	15.9234	71.6	21.5763	71.6	22.7831	71.3	-0.7096	71.3	-0.319019
71.4	-0.5526	71.4	-0.292197	71.4	-0.5299	71.4	-0.219389	71.5	1.6874	71.5	2.0299	71.6	7.6246	71.6	7.59452	71.7	16.3977	71.7	15.9383	71.7	21.575	71.7	22.7968	71.4	-0.7097	71.4	-0.319456
71.5	-0.5569	71.5	-0.292596	71.5	-0.529	71.5	-0.219682	71.6	1.6846	71.6	2.03247	71.7	7.6219	71.7	7.60326	71.8	16.4089	71.8	15.9532	71.8	21.585	71.8	22.8104	71.5	-0.7114	71.5	-0.319893
71.6	-0.5616	71.6	-0.292996	71.6	-0.5278	71.6	-0.219975	71.7	1.6763	71.7	2.03505	71.8	7.6248	71.8	7.61199	71.9	16.4151	71.9	15.9681	71.9	21.6007	71.9	22.8241	71.6	-0.7143	71.6	-0.32033
71.7	-0.5675	71.7	-0.293395	71.7	-0.5288	71.7	-0.220268	71.8	1.6756	71.8	2.03763	71.9	7.6386	71.9	7.62071	72	16.4297	72	15.9829	72	21.6177	72	22.8377	71.7	-0.7173	71.7	-0.320766
71.8	-0.5653	71.8	-0.293794	71.8	-0.5262	71.8	-0.22056	71.9	1.6856	71.9	2.04021	72	7.6434	72	7.62943	72.1	16.4437	72.1	15.9978	72.1	21.6268	72.1	22.8512	71.8	-0.7186	71.8	-0.321203
71.9	-0.562	71.9	-0.294194	71.9	-0.5242	71.9	-0.220853	72	1.6862	72	2.04279	72.1	7.6531	72.1	7.63815	72.2	16.4554	72.2	16.0126	72.2	21.6369	72.2	22.8648	71.9	-0.7189	71.9	-0.32164
72	-0.5573	72	-0.294593	72	-0.5166	72	-0.221146	72.1	1.6907	72.1	2.04536	72.2	7.6578	72.2	7.64686	72.3	16.4668	72.3	16.0274	72.3	21.6511	72.3	22.8783	72	-0.7172	72	-0.322076
72.1	-0.551	72.1	-0.294993	72.1	-0.5102	72.1	-0.221439	72.2	1.688	72.2	2.04794	72.3	7.6668	72.3	7.65556	72.4	16.4862	72.4	16.0423	72.4	21.6686	72.4	22.8917	72.1	-0.715	72.1	-0.322513
72.2	-0.5499	72.2	-0.295392	72.2	-0.5094	72.2	-0.221731	72.3	1.683	72.3	2.05051	72.4	7.6823	72.4	7.66426	72.5	16.4999	72.5	16.057	72.5	21.6857	72.5	22.9052	72.2	-0.7181	72.2	-0.32295
72.3	-0.548	72.3	-0.295791	72.3	-0.5062	72.3	-0.222024	72.4	1.6859	72.4	2.05309	72.5	7.6894	72.5	7.67296	72.6	16.5095	72.6	16.0718	72.6	21.7023	72.6	22.9186	72.3	-0.7196	72.3	-0.323386
72.4	-0.5498	72.4	-0.29619	72.4	-0.5074	72.4	-0.222317	72.5	1.686	72.5	2.05566	72.6	7.6958	72.6	7.68165	72.7	16.5111	72.7	16.0866	72.7	21.7188	72.7	22.932	72.4	-0.7206	72.4	-0.323823
72.5	-0.5492	72.5	-0.29659	72.5	-0.5072	72.5	-0.222609	72.6	1.6868	72.6	2.05823	72.7	7.7038	72.7	7.69034	72.8	16.5155	72.8	16.1013	72.8	21.7375	72.8	22.9454	72.5	-0.723	72.5	-0.324259
72.6	-0.5452	72.6	-0.296989	72.6	-0.5092	72.6	-0.222902	72.7	1.6824	72.7	2.0608	72.8	7.7096	72.8	7.69902	72.9	16.5214	72.9	16.116	72.9	21.7439	72.9	22.9587	72.6	-0.7239	72.6	-0.324695
72.7	-0.5498	72.7	-0.297388	72.7	-0.5118	72.7	-0.223194	72.8	1.681	72.8	2.06338	72.9	7.7152	72.9	7.7077	73	16.5234	73	16.1307	73	21.757	73	22.972	72.7	-0.7288	72.7	-0.325132
72.8	-0.5503	72.8	-0.297787	72.8	-0.5026	72.8	-0.223486	72.9	1.6745	72.9	2.06595	73	7.7236	73	7.71637	73.1	16.5389	73.1	16.1454	73.1	21.7721	73.1	22.9853	72.8	-0.7297	72.8	-0.325568
72.9	-0.5544	72.9	-0.298186	72.9	-0.5017	72.9	-0.223779	73	1.6735	73	2.06852	73.1	7.7312	73.1	7.72504	73.2	16.5549	73.2	16.1601	73.2	21.7854	73.2	22.9986	72.9	-0.7314	72.9	-0.326005
73	-0.5568	73	-0.298585	73	-0.4975	73	-0.224071	73.1	1.6702	73.1	2.07109	73.2	7.7432	73.2	7.73371	73.3	16.5743	73.3	16.1748	73.3	21.8008	73.3	23.0118	73	-0.7329	73	-0.326441
73.1	-0.5577	73.1	-0.298984	73.1	-0.4965	73.1	-0.224363	73.2	1.6702	73.2	2.07365	73.3	7.7542	73.3	7.74237	73.4	16.5857	73.4	16.1894	73.4	21.8133	73.4	23.025	73.1	-0.7325	73.1	-0.326877
73.2	-0.5551	73.2	-0.299383	73.2	-0.4966	73.2	-0.224656	73.3	1.6746	73.3	2.07622	73.4	7.764	73.4	7.75102	73.5	16.6003	73.5	16.2041	73.5	21.8274	73.5	23.0382	73.2	-0.7296	73.2	-0.327313
73.3	-0.5541	73.3	-0.299782	73.3	-0.4914	73.3	-0.224948	73.4	1.6729	73.4	2.07879	73.5	7.7791	73.5	7.75967	73.6	16.6182	73.6	16.2187	73.6	21.8366	73.6	23.0513	73.3	-0.7274	73.3	-0.32775
73.4	-0.5553	73.4	-0.300181	73.4	-0.4848	73.4	-0.22524	73.5	1.6721	73.5	2.08136	73.6	7.797	73.6	7.76832	73.7	16.6293	73.7	16.2333	73.7	21.851	73.7	23.0644	73.4	-0.7274	73.4	-0.328186
73.5	-0.5572	73.5	-0.30058	73.5	-0.4862	73.5	-0.225532	73.6	1.6726	73.6	2.08392	73.7	7.8109	73.7	7.77696	73.8	16.6393	73.8	16.2479	73.8	21.8597	73.8	23.0775	73.5	-0.7268	73.5	-0.328622
73.6	-0.5568	73.6	-0.300979	73.6	-0.483	73.6	-0.225824	73.7	1.6751	73.7	2.08649	73.8	7.818	73.8	7.7856	73.9	16.6474	73.9	16.2624	73.9	21.8672	73.9	23.0906	73.6	-0.7253	73.6	-0.329058
73.7	-0.5525	73.7	-0.301378	73.7	-0.479	73.7	-0.226116	73.8	1.6772	73.8	2.08905	73.9	7.8179	73.9	7.79423	74	16.6519	74	16.277	74	21.8729	74	23.1036	73.7	-0.7229	73.7	-0.329494
73.8	-0.5524	73.8	-0.301777	73.8	-0.4762	73.8	-0.226408	73.9	1.679	73.9	2.09161	74	7.8247	74	7.80286	74.1	16.6582	74.1	16.2915	74.1	21.88	74.1	23.1166	73.8	-0.7245	73.8	-0.32993
73.9	-0.5529	73.9	-0.302176	73.9	-0.4744	73.9	-0.2267	74	1.6749	74	2.09418	74.1	7.8335	74.1	7.81148	74.2	16.6712	74.2	16.306	74.2	21.8886	74.2	23.1296	73.9	-0.7212	73.9	-0.330366
74	-0.5622	74	-0.302575	74	-0.472	74	-0.226992	74.1	1.6771	74.1	2.09674	74.2	7.8346	74.2	7.8201	74.3	16.6825	74.3	16.3206	74.3	21.9083	74.3	23.1425	74	-0.7224	74	-0.330802
74.1	-0.5659	74.1	-0.302973	74.1	-0.4691	74.1	-0.227284	74.2	1.6776	74.2	2.0993	74.3	7.8426	74.3	7.82872	74.4	16.6986	74.4	16.335	74.4	21.9202	74.4	23.1555	74.1	-0.7203	74.1	-0.331238
74.2	-0.5684	74.2	-0.303372	74.2	-0.4719	74.2	-0.227576	74.3	1.6774	74.3	2.10186	74.4	7.8507	74.4	7.83732	74.5	16.7233	74.5	16.3495	74.5	21.9362	74.5	23.1684	74.2	-0.7245	74.2	-0.331674
74.3	-0.5664	74.3	-0.303771	74.3	-0.4706	74.3	-0.227868	74.4	1.6802	74.4	2.10442	74.5	7.8505	74.5	7.84593	74.6	16.7398	74.6	16.364	74.6	21.9514	74.6	23.1812	74.3	-0.7224	74.3	-0.33211
74.4	-0.5617	74.4	-0.304169	74.4	-0.4654	74.4	-0.22816	74.5	1.6838	74.5	2.10698	74.6	7.856	74.6	7.85453	74.7	16.751	74.7	16.3784	74.7	21.9584	74.7	23.1941	74.4	-0.7234	74.4	-0.332546
74.5	-0.5586	74.5	-0.304568	74.5	-0.46	74.5	-0.228451	74.6	1.6915	74.6	2.10954	74.7	7.8584	74.7	7.86313	74.8	16.77	74.8	16.3929	74.8	21.9716	74.8	23.2069	74.5	-0.7201	74.5	-0.332982
74.6	-0.5601	74.6	-0.304967	74.6	-0.4628	74.6	-0.228743	74.7	1.6958	74.7	2.1121	74.8	7.8658	74.8	7.87172	74.9	16.7881	74.9	16.4073	74.9	21.9824	74.9	23.2197	74.6	-0.7214	74.6	-0.333418
74.7	-0.5638	74.7	-0.305365	74.7	-0.4656	74.7	-0.229035	74.8	1.7022	74.8	2.11466	74.9	7.878	74.9	7.8803	75	16.7985	75	16.4217	75	21.9955	75	23.2325	74.7	-0.7279	74.7	-0.333853
74.8	-0.5632	74.8	-0.305764	74.8	-0.4589	74.8	-0.229326	74.9	1.7048	74.9	2.11721	75	7.8783	75	7.88889	75.1	16.809	75.1	16.4361	75.1	22.0118	75.1	23.2452	74.8	-0.7282	74.8	-0.334289
74.9	-0.5611	74.9	-0.306162	74.9	-0.4588	74.9	-0.229618	75	1.7059	75	2.11977	75.1	7.8903	75.1	7.89747	75.2	16.8228	75.2	16.4504	75.2	22.0303	75.2	23.2579	74.9	-0.7262	74.9	-0.334725
75	-0.5586	75	-0.306561	75	-0.4596	75	-0.229909	75.1	1.7125	75.1	2.12233	75.2	7.9023	75.2	7.90604	75.3	16.8347	75.3	16.4648	75.3	22.0449	75.3	23.2706	75	-0.7269	75	-0.335161
75.1	-0.5633	75.1	-0.306959	75.1	-0.4604	75.1	-0.230201	75.2	1.7211	75.2	2.12488	75.3	7.9046	75.3	7.91461	75.4	16.8445	75.4	16.4791	75.4	22.0554	75.4	23.2832	75.1	-0.7282	75.1	-0.335596
75.2	-0.5566	75.2	-0.307358	75.2	-0.4585	75.2	-0.230492	75.3	1.7211	75.3	2.12743	75.4	7.9096	75.4	7.92317	75.5	16.8527	75.5	16.4935	75.5	22.0704	75.5	23.2959	75.2	-0.7273	75.2	-0.336032
75.3	-0.558	75.3	-0.307756	75.3	-0.4618	75.3	-0.230784	75.4	1.7192	75.4	2.12999	75.5	7.9203	75.5	7.93173	75.6	16.8645	75.6	16.5078	75.6	22.0847	75.6	23.3085	75.3	-0.73	75.3	-0.336467
75.4	-0.5608	75.4	-0.308155	75.4	-0.4658	75.4	-0.231075	75.5	1.7148	75.5	2.13254	75.6	7.9267	75.6	7.94029	75.7	16.8748	75.7	16.5221	75.7	22.1058	75.7	23.321	75.4	-0.7321	75.4	-0.336903
75.5	-0.5567	75.5	-0.308553	75.5	-0.468	75.5	-0.231366	75.6	1.7171	75.6	2.13509	75.7	7.9302	75.7	7.94884	75.8	16.8882	75.8	16.5364	75.8	22.1185	75.8	23.3336	75.5	-0.7356	75.5	-0.337339
75.6	-0.5585	75.6	-0.308951	75.6	-0.4703	75.6	-0.231658	75.7	1.7262	75.7	2.13764	75.8	7.9381	75.8	7.95738	75.9	16.9022	75.9	16.5506	75.9	22.1333	75.9	23.3461	75.6	-0.7427	75.6	-0.337774
75.7	-0.5599	75.7	-0.30935	75.7	-0.4734	75.7	-0.231949	75.8	1.7337	75.8	2.14019	75.9	7.948	75.9	7.96592	76	16.9046	76	16.5649	76	22.1438	76	23.3586	75.7	-0.7427	75.7	-0.338209
75.8	-0.5599	75.8	-0.309748	75.8	-0.4718	75.8	-0.23224	75.9	1.7436	75.9	2.14274	76	7.9506	76	7.97446	76.1	16.9103	76.1	16.5791	76.1	22.1616	76.1	23.3711	75.8	-0.7394	75.8	-0.338645
75.9	-0.5615	75.9	-0.310146	75.9	-0.4709	75.9	-0.232531	76	1.7461	76	2.14529	76.1	7.9646	76.1	7.98299	76.2	16.9134	76.2	16.5933	76.2	22.1752	76.2	23.3835	75.9	-0.7386	75.9	-0.33908
76	-0.5639	76	-0.310544	76	-0.4792	76	-0.232822	76.1	1.75	76.1	2.14784	76.2	7.9715	76.2	7.99152	76.3	16.9215	76.3	16.6075	76.3	22.1882	76.3	23.3959	76	-0.7425	76	-0.339516
76.1	-0.5627	76.1	-0.310943	76.1	-0.481	76.1	-0.233114	76.2	1.7532	76.2	2.15039	76.3	7.9763	76.3	8.00004	76.4	16.9285	76.4	16.6217	76.4	22.1935	76.4	23.4083	76.1	-0.7421	76.1	-0.339951
76.2	-0.5699	76.2	-0.311341	76.2	-0.4863	76.2	-0.233405	76.3	1.762	76.3	2.15294	76.4	7.9781	76.4	8.00856	76.5	16.9322	76.5	16.6359	76.5	22.204	76.5	23.4207	76.2	-0.7442	76.2	-0.340386
76.3	-0.5719	76.3	-0.311739	76.3	-0.4862	76.3	-0.233696	76.4	1.7603	76.4	2.15548	76.5	7.9801	76.5	8.01708	76.6	16.9469	76.6	16.6501	76.6	22.2189	76.6	23.433	76.3	-0.743	76.3	-0.340822
76.4	-0.5749	76.4	-0.312137	76.4	-0.498	76.4	-0.233987	76.5	1.7609	76.5	2.15803	76.6	7.9807	76.6	8.02559	76.7	16.9539	76.7	16.6642	76.7	22.2302	76.7	23.4454	76.4	-0.7452	76.4	-0.341257
76.5	-0.5769	76.5	-0.312535	76.5	-0.5022	76.5	-0.234278	76.6	1.7637	76.6	2.16058	76.7	7.9833	76.7	8.03409	76.8	16.9669	76.8	16.6783	76.8	22.2401	76.8	23.4576	76.5	-0.7452	76.5	-0.341692
76.6	-0.5706	76.6	-0.312933	76.6	-0.4998	76.6	-0.234568	76.7	1.7722	76.7	2.16312	76.8	7.9886	76.8	8.04259	76.9	16.9825	76.9	16.6925	76.9	22.2559	76.9	23.4699	76.6	-0.7394	76.6	-0.342127
76.7	-0.5699	76.7	-0.313331	76.7	-0.5	76.7	-0.234859	76.8	1.7774	76.8	2.16566	76.9	8.004	76.9	8.05109	77	16.9999	77	16.7066	77	22.279	77	23.4821	76.7	-0.7358	76.7	-0.342563
76.8	-0.5681	76.8	-0.313729	76.8	-0.5016	76.8	-0.23515	76.9	1.7861	76.9	2.16821	77	8.0188	77	8.05958	77.1	17.0153	77.1	16.7207	77.1	22.2912	77.1	23.4943	76.8	-0.7356	76.8	-0.342998
76.9	-0.5598	76.9	-0.314127	76.9	-0.4974	76.9	-0.235441	77	1.7979	77	2.17075	77.1	8.0294	77.1	8.06807	77.2	17.0329	77.2	16.7347	77.2	22.3099	77.2	23.5065	76.9	-0.7289	76.9	-0.343433
77	-0.553	77	-0.314525	77	-0.4921	77	-0.235732	77.1	1.8087	77.1	2.17329	77.2	8.0365	77.2	8.07655	77.3	17.0512	77.3	16.7488	77.3	22.3294	77.3	23.5187	77	-0.7194	77	-0.343868
77.1	-0.553	77.1	-0.314923	77.1	-0.4897	77.1	-0.236022	77.2	1.8175	77.2	2.17583	77.3	8.0419	77.3	8.08503	77.4	17.0592	77.4	16.7628	77.4	22.3464	77.4	23.5308	77.1	-0.7196	77.1	-0.344303
77.2	-0.5532	77.2	-0.315321	77.2	-0.4861	77.2	-0.236313	77.3	1.8253	77.3	2.17837	77.4	8.0426	77.4	8.0935	77.5	17.0721	77.5	16.7769	77.5	22.3674	77.5	23.5429	77.2	-0.713	77.2	-0.344738
77.3	-0.5476	77.3	-0.315719	77.3	-0.4833	77.3	-0.236604	77.4	1.8317	77.4	2.18091	77.5	8.0485	77.5	8.10197	77.6	17.0807	77.6	16.7909	77.6	22.3803	77.6	23.555	77.3	-0.7095	77.3	-0.345173
77.4	-0.5503	77.4	-0.316117	77.4	-0.4811	77.4	-0.236894	77.5	1.8447	77.5	2.18345	77.6	8.0554	77.6	8.11044	77.7	17.0926	77.7	16.8049	77.7	22.3921	77.7	23.5671	77.4	-0.7114	77.4	-0.345608
77.5	-0.5534	77.5	-0.316515	77.5	-0.4733	77.5	-0.237185	77.6	1.8505	77.6	2.18599	77.7	8.0675	77.7	8.1189	77.8	17.1101	77.8	16.8188	77.8	22.4028	77.8	23.5791	77.5	-0.7071	77.5	-0.346043
77.6	-0.5525	77.6	-0.316912	77.6	-0.4718	77.6	-0.237475	77.7	1.8494	77.7	2.18853	77.8	8.0706	77.8	8.12735	77.9	17.1196	77.9	16.8328	77.9	22.4092	77.9	23.5911	77.6	-0.7051	77.6	-0.346478
77.7	-0.5507	77.7	-0.31731	77.7	-0.4723	77.7	-0.237766	77.8	1.8582	77.8	2.19107	77.9	8.0739	77.9	8.1358	78	17.1333	78	16.8468	78	22.424	78	23.6031	77.7	-0.7047	77.7	-0.346912
77.8	-0.5456	77.8	-0.317708	77.8	-0.472	77.8	-0.238056	77.9	1.8578	77.9	2.1936	78	8.0866	78	8.14425	78.1	17.1443	78.1	16.8607	78.1	22.4361	78.1	23.6151	77.8	-0.7057	77.8	-0.347347
77.9	-0.5454	77.9	-0.318105	77.9	-0.4731	77.9	-0.238346	78	1.8677	78	2.19614	78.1	8.0932	78.1	8.15269	78.2	17.1571	78.2	16.8746	78.2	22.4457	78.2	23.627	77.9	-0.7071	77.9	-0.347782
78	-0.5469	78	-0.318503	78	-0.4698	78	-0.238637	78.1	1.8663	78.1	2.19867	78.2	8.103	78.2	8.16113	78.3	17.1757	78.3	16.8885	78.3	22.4582	78.3	23.6389	78	-0.7025	78	-0.348217
78.1	-0.5517	78.1	-0.318901	78.1	-0.4736	78.1	-0.238927	78.2	1.8749	78.2	2.20121	78.3	8.1142	78.3	8.16956	78.4	17.189	78.4	16.9024	78.4	22.473	78.4	23.6508	78.1	-0.7034	78.1	-0.348652
78.2	-0.5521	78.2	-0.319298	78.2	-0.475	78.2	-0.239217	78.3	1.8758	78.3	2.20374	78.4	8.1148	78.4	8.17799	78.5	17.1974	78.5	16.9163	78.5	22.4878	78.5	23.6626	78.2	-0.7022	78.2	-0.349086
78.3	-0.5508	78.3	-0.319696	78.3	-0.4701	78.3	-0.239508	78.4	1.8711	78.4	2.20627	78.5	8.1203	78.5	8.18642	78.6	17.2101	78.6	16.9302	78.6	22.5055	78.6	23.6745	78.3	-0.6938	78.3	-0.349521
78.4	-0.5571	78.4	-0.320093	78.4	-0.474	78.4	-0.239798	78.5	1.868	78.5	2.20881	78.6	8.1305	78.6	8.19484	78.7	17.2255	78.7	16.944	78.7	22.528	78.7	23.6863	78.4	-0.6949	78.4	-0.349956
78.5	-0.5601	78.5	-0.320491	78.5	-0.478	78.5	-0.240088	78.6	1.8742	78.6	2.21134	78.7	8.1383	78.7	8.20325	78.8	17.2468	78.8	16.9579	78.8	22.552	78.8	23.6981	78.5	-0.6978	78.5	-0.35039
78.6	-0.5542	78.6	-0.320888	78.6	-0.4747	78.6	-0.240378	78.7	1.8836	78.7	2.21387	78.8	8.1457	78.8	8.21166	78.9	17.2642	78.9	16.9717	78.9	22.5715	78.9	23.7098	78.6	-0.6969	78.6	-0.350825
78.7	-0.5559	78.7	-0.321286	78.7	-0.4744	78.7	-0.240668	78.8	1.8912	78.8	2.2164	78.9	8.1564	78.9	8.22007	79	17.2795	79	16.9855	79	22.591	79	23.7215	78.7	-0.6902	78.7	-0.351259
78.8	-0.555	78.8	-0.321683	78.8	-0.4758	78.8	-0.240958	78.9	1.8966	78.9	2.21893	79	8.1566	79	8.22847	79.1	17.2925	79.1	16.9993	79.1	22.6122	79.1	23.7332	78.8	-0.6836	78.8	-0.351694
78.9	-0.5523	78.9	-0.322081	78.9	-0.4771	78.9	-0.241248	79	1.8997	79	2.22146	79.1	8.1584	79.1	8.23687	79.2	17.3099	79.2	17.0131	79.2	22.6251	79.2	23.7449	78.9	-0.6821	78.9	-0.352128
79	-0.5519	79	-0.322478	79	-0.4823	79	-0.241538	79.1	1.9085	79.1	2.22399	79.2	8.1626	79.2	8.24526	79.3	17.327	79.3	17.0268	79.3	22.6402	79.3	23.7566	79	-0.6848	79	-0.352563
79.1	-0.5565	79.1	-0.322876	79.1	-0.4847	79.1	-0.241828	79.2	1.9105	79.2	2.22651	79.3	8.1703	79.3	8.25365	79.4	17.3396	79.4	17.0406	79.4	22.6549	79.4	23.7682	79.1	-0.6852	79.1	-0.352997
79.2	-0.5609	79.2	-0.323273	79.2	-0.4843	79.2	-0.242118	79.3	1.9051	79.3	2.22904	79.4	8.1724	79.4	8.26204	79.5	17.3499	79.5	17.0543	79.5	22.6673	79.5	23.7798	79.2	-0.687	79.2	-0.353432
79.3	-0.5626	79.3	-0.32367	79.3	-0.4883	79.3	-0.242408	79.4	1.9055	79.4	2.23157	79.5	8.1761	79.5	8.27042	79.6	17.3577	79.6	17.068	79.6	22.675	79.6	23.7914	79.3	-0.6833	79.3	-0.353866
79.4	-0.5672	79.4	-0.324067	79.4	-0.492	79.4	-0.242697	79.5	1.9089	79.5	2.23409	79.6	8.1808	79.6	8.27879	79.7	17.3686	79.7	17.0817	79.7	22.6878	79.7	23.803	79.4	-0.6833	79.4	-0.3543
79.5	-0.567	79.5	-0.324465	79.5	-0.4988	79.5	-0.242987	79.6	1.9155	79.6	2.23662	79.7	8.1953	79.7	8.28716	79.8	17.3712	79.8	17.0954	79.8	22.7026	79.8	23.8145	79.5	-0.684	79.5	-0.354735
79.6	-0.5687	79.6	-0.324862	79.6	-0.5007	79.6	-0.243277	79.7	1.9243	79.7	2.23914	79.8	8.2033	79.8	8.29553	79.9	17.3814	79.9	17.1091	79.9	22.7121	79.9	23.826	79.6	-0.6883	79.6	-0.355169
79.7	-0.5667	79.7	-0.325259	79.7	-0.4985	79.7	-0.243567	79.8	1.931	79.8	2.24166	79.9	8.2119	79.9	8.30389	80	17.386	80	17.1228	80	22.7184	80	23.8375	79.7	-0.6875	79.7	-0.355603
79.8	-0.5673	79.8	-0.325656	79.8	-0.499	79.8	-0.243856	79.9	1.9326	79.9	2.24419	80	8.2187	80	8.31225	80.1	17.3943	80.1	17.1364	80.1	22.7229	80.1	23.849	79.8	-0.688	79.8	-0.356037
79.9	-0.5696	79.9	-0.326053	79.9	-0.4928	79.9	-0.244146	80	1.9331	80	2.24671	80.1	8.2217	80.1	8.32061	80.2	17.404	80.2	17.1501	80.2	22.7331	80.2	23.8604	79.9	-0.6864	79.9	-0.356471
80	-0.5683	80	-0.32645	80	-0.4896	80	-0.244435	80.1	1.9371	80.1	2.24923	80.2	8.2232	80.2	8.32895	80.3	17.4096	80.3	17.1637	80.3	22.7513	80.3	23.8718	80	-0.6859	80	-0.356906
80.1	-0.5663	80.1	-0.326848	80.1	-0.489	80.1	-0.244725	80.2	1.9418	80.2	2.25175	80.3	8.2318	80.3	8.3373	80.4	17.4182	80.4	17.1773	80.4	22.7662	80.4	23.8832	80.1	-0.6857	80.1	-0.35734
80.2	-0.5723	80.2	-0.327245	80.2	-0.4924	80.2	-0.245014	80.3	1.9511	80.3	2.25427	80.4	8.2404	80.4	8.34564	80.5	17.4174	80.5	17.1909	80.5	22.7821	80.5	23.8946	80.2	-0.6888	80.2	-0.357774
80.3	-0.5688	80.3	-0.327642	80.3	-0.4887	80.3	-0.245304	80.4	1.9625	80.4	2.25679	80.5	8.2474	80.5	8.35397	80.6	17.4347	80.6	17.2044	80.6	22.8005	80.6	23.9059	80.3	-0.689	80.3	-0.358208
80.4	-0.5672	80.4	-0.328039	80.4	-0.4853	80.4	-0.245593	80.5	1.9628	80.5	2.25931	80.6	8.263	80.6	8.36231	80.7	17.4448	80.7	17.218	80.7	22.8216	80.7	23.9173	80.4	-0.6899	80.4	-0.358642
80.5	-0.5686	80.5	-0.328436	80.5	-0.4874	80.5	-0.245882	80.6	1.9676	80.6	2.26183	80.7	8.2769	80.7	8.37063	80.8	17.4597	80.8	17.2316	80.8	22.8444	80.8	23.9286	80.5	-0.6934	80.5	-0.359076
80.6	-0.5715	80.6	-0.328832	80.6	-0.4864	80.6	-0.246172	80.7	1.9692	80.7	2.26435	80.8	8.2931	80.8	8.37895	80.9	17.4709	80.9	17.2451	80.9	22.8567	80.9	23.9398	80.6	-0.691	80.6	-0.35951
80.7	-0.5706	80.7	-0.329229	80.7	-0.4816	80.7	-0.246461	80.8	1.9716	80.8	2.26686	80.9	8.3071	80.9	8.38727	81	17.4751	81	17.2586	81	22.8638	81	23.9511	80.7	-0.6888	80.7	-0.359944
80.8	-0.5711	80.8	-0.329626	80.8	-0.4779	80.8	-0.24675	80.9	1.9776	80.9	2.26938	81	8.3116	81	8.39559	81.1	17.4797	81.1	17.2721	81.1	22.8748	81.1	23.9623	80.8	-0.6858	80.8	-0.360378
80.9	-0.5681	80.9	-0.330023	80.9	-0.4739	80.9	-0.247039	81	1.9749	81	2.27189	81.1	8.317	81.1	8.4039	81.2	17.4909	81.2	17.2856	81.2	22.8905	81.2	23.9735	80.9	-0.6847	80.9	-0.360812
81	-0.5694	81	-0.33042	81	-0.4687	81	-0.247329	81.1	1.9701	81.1	2.27441	81.2	8.3239	81.2	8.4122	81.3	17.4967	81.3	17.2991	81.3	22.899	81.3	23.9847	81	-0.6858	81	-0.361245
81.1	-0.5699	81.1	-0.330817	81.1	-0.4651	81.1	-0.247618	81.2	1.9761	81.2	2.27692	81.3	8.3285	81.3	8.4205	81.4	17.5007	81.4	17.3125	81.4	22.9138	81.4	23.9958	81.1	-0.6889	81.1	-0.361679
81.2	-0.5661	81.2	-0.331213	81.2	-0.4658	81.2	-0.247907	81.3	1.9776	81.3	2.27944	81.4	8.3361	81.4	8.4288	81.5	17.5075	81.5	17.326	81.5	22.918	81.5	24.007	81.2	-0.6858	81.2	-0.362113
81.3	-0.5697	81.3	-0.33161	81.3	-0.4637	81.3	-0.248196	81.4	1.9777	81.4	2.28195	81.5	8.3405	81.5	8.43709	81.6	17.5152	81.6	17.3394	81.6	22.9284	81.6	24.0181	81.3	-0.6841	81.3	-0.362547
81.4	-0.5749	81.4	-0.332007	81.4	-0.464	81.4	-0.248485	81.5	1.9792	81.5	2.28446	81.6	8.3433	81.6	8.44538	81.7	17.5276	81.7	17.3528	81.7	22.9358	81.7	24.0292	81.4	-0.6837	81.4	-0.36298
81.5	-0.5748	81.5	-0.332404	81.5	-0.4605	81.5	-0.248774	81.6	1.9807	81.6	2.28697	81.7	8.3534	81.7	8.45366	81.8	17.5337	81.8	17.3663	81.8	22.9524	81.8	24.0402	81.5	-0.68	81.5	-0.363414
81.6	-0.5792	81.6	-0.3328	81.6	-0.4586	81.6	-0.249063	81.7	1.9872	81.7	2.28948	81.8	8.3658	81.8	8.46194	81.9	17.5495	81.9	17.3796	81.9	22.9711	81.9	24.0513	81.6	-0.6736	81.6	-0.363848
81.7	-0.5813	81.7	-0.333197	81.7	-0.4573	81.7	-0.249352	81.8	1.9894	81.8	2.29199	81.9	8.3738	81.9	8.47021	82	17.5631	82	17.393	82	22.9847	82	24.0623	81.7	-0.6761	81.7	-0.364281
81.8	-0.581	81.8	-0.333593	81.8	-0.4593	81.8	-0.24964	81.9	1.988	81.9	2.2945	82	8.3864	82	8.47848	82.1	17.5818	82.1	17.4064	82.1	22.9949	82.1	24.0733	81.8	-0.6734	81.8	-0.364715
81.9	-0.5811	81.9	-0.33399	81.9	-0.4623	81.9	-0.249929	82	1.9862	82	2.29701	82.1	8.4008	82.1	8.48675	82.2	17.5935	82.2	17.4197	82.2	23.0067	82.2	24.0842	81.9	-0.671	81.9	-0.365148
82	-0.5826	82	-0.334386	82	-0.4648	82	-0.250218	82.1	1.9831	82.1	2.29952	82.2	8.4086	82.2	8.49501	82.3	17.6111	82.3	17.4331	82.3	23.0258	82.3	24.0952	82	-0.6713	82	-0.365582
82.1	-0.5862	82.1	-0.334783	82.1	-0.4681	82.1	-0.250507	82.2	1.9856	82.2	2.30203	82.3	8.4165	82.3	8.50326	82.4	17.6249	82.4	17.4464	82.4	23.0476	82.4	24.1061	82.1	-0.6761	82.1	-0.366015
82.2	-0.5913	82.2	-0.335179	82.2	-0.4728	82.2	-0.250795	82.3	1.9888	82.3	2.30453	82.4	8.4292	82.4	8.51152	82.5	17.6446	82.5	17.4597	82.5	23.0738	82.5	24.117	82.2	-0.6782	82.2	-0.366449
82.3	-0.5968	82.3	-0.335576	82.3	-0.4737	82.3	-0.251084	82.4	1.9889	82.4	2.30704	82.5	8.4386	82.5	8.51976	82.6	17.6625	82.6	17.473	82.6	23.0999	82.6	24.1279	82.3	-0.6758	82.3	-0.366882
82.4	-0.5961	82.4	-0.335972	82.4	-0.4728	82.4	-0.251373	82.5	1.9956	82.5	2.30955	82.6	8.4426	82.6	8.52801	82.7	17.6653	82.7	17.4863	82.7	23.1193	82.7	24.1387	82.4	-0.6782	82.4	-0.367316
82.5	-0.591	82.5	-0.336369	82.5	-0.464	82.5	-0.251661	82.6	2.0038	82.6	2.31205	82.7	8.4454	82.7	8.53625	82.8	17.6672	82.8	17.4995	82.8	23.1293	82.8	24.1496	82.5	-0.6776	82.5	-0.367749
82.6	-0.5865	82.6	-0.336765	82.6	-0.4612	82.6	-0.25195	82.7	1.9986	82.7	2.31455	82.8	8.4482	82.8	8.54448	82.9	17.6771	82.9	17.5128	82.9	23.1329	82.9	24.1604	82.6	-0.6748	82.6	-0.368183
82.7	-0.5863	82.7	-0.337161	82.7	-0.4624	82.7	-0.252238	82.8	1.9988	82.8	2.31706	82.9	8.4524	82.9	8.55271	83	17.681	83	17.526	83	23.1352	83	24.1712	82.7	-0.6739	82.7	-0.368616
82.8	-0.5889	82.8	-0.337558	82.8	-0.4664	82.8	-0.252527	82.9	1.9993	82.9	2.31956	83	8.4593	83	8.56094	83.1	17.6919	83.1	17.5392	83.1	23.1442	83.1	24.1819	82.8	-0.6758	82.8	-0.369049
82.9	-0.591901	82.9	-0.337954	82.9	-0.469101	82.9	-0.252815	83	1.9952	83	2.32206	83.1	8.4616	83.1	8.56916	83.2	17.6983	83.2	17.5525	83.2	23.1503	83.2	24.1927	82.9	-0.682501	82.9	-0.369482
83	-0.5987	83	-0.33835	83	-0.4761	83	-0.253103	83.1	1.9975	83.1	2.32456	83.2	8.4605	83.2	8.57738	83.3	17.7089	83.3	17.5657	83.3	23.1591	83.3	24.2034	83	-0.6926	83	-0.369916
83.1	-0.6041	83.1	-0.338746	83.1	-0.4789	83.1	-0.253392	83.2	1.9966	83.2	2.32706	83.3	8.473	83.3	8.58559	83.4	17.7124	83.4	17.5788	83.4	23.1621	83.4	24.2141	83.1	-0.7022	83.1	-0.370349
83.2	-0.6085	83.2	-0.339143	83.2	-0.4843	83.2	-0.25368	83.3	2.0036	83.3	2.32956	83.4	8.4798	83.4	8.5938	83.5	17.722	83.5	17.592	83.5	23.1723	83.5	24.2248	83.2	-0.7113	83.2	-0.370782
83.3	-0.6099	83.3	-0.339539	83.3	-0.4855	83.3	-0.253968	83.4	2.0069	83.4	2.33206	83.5	8.4944	83.5	8.602	83.6	17.7339	83.6	17.6052	83.6	23.1831	83.6	24.2354	83.3	-0.7142	83.3	-0.371215
83.4	-0.6105	83.4	-0.339935	83.4	-0.482	83.4	-0.254256	83.5	2.0086	83.5	2.33456	83.6	8.4998	83.6	8.6102	83.7	17.7485	83.7	17.6183	83.7	23.194	83.7	24.246	83.4	-0.7155	83.4	-0.371648
83.5	-0.6065	83.5	-0.340331	83.5	-0.4793	83.5	-0.254545	83.6	2.0125	83.6	2.33706	83.7	8.5044	83.7	8.6184	83.8	17.7517	83.8	17.6314	83.8	23.2047	83.8	24.2566	83.5	-0.7103	83.5	-0.372081
83.6	-0.6074	83.6	-0.340727	83.6	-0.4813	83.6	-0.254833	83.7	2.0132	83.7	2.33956	83.8	8.509	83.8	8.62659	83.9	17.7688	83.9	17.6445	83.9	23.213	83.9	24.2672	83.6	-0.7118	83.6	-0.372514
83.7	-0.6096	83.7	-0.341123	83.7	-0.4818	83.7	-0.255121	83.8	2.0183	83.8	2.34205	83.9	8.5126	83.9	8.63477	84	17.7805	84	17.6576	84	23.2284	84	24.2778	83.7	-0.7114	83.7	-0.372947
83.8	-0.6121	83.8	-0.341519	83.8	-0.4801	83.8	-0.255409	83.9	2.0166	83.9	2.34455	84	8.5173	84	8.64296	84.1	17.7931	84.1	17.6707	84.1	23.235	84.1	24.2883	83.8	-0.7136	83.8	-0.37338
83.9	-0.6189	83.9	-0.341915	83.9	-0.4832	83.9	-0.255697	84	2.0185	84	2.34705	84.1	8.5173	84.1	8.65114	84.2	17.8039	84.2	17.6838	84.2	23.2524	84.2	24.2988	83.9	-0.7176	83.9	-0.373813
84	-0.616	84	-0.342311	84	-0.4789	84	-0.255985	84.1	2.0162	84.1	2.34954	84.2	8.5281	84.2	8.65931	84.3	17.8116	84.3	17.6968	84.3	23.2582	84.3	24.3093	84	-0.7209	84	-0.374246
84.1	-0.6233	84.1	-0.342707	84.1	-0.4846	84.1	-0.256273	84.2	2.0159	84.2	2.35203	84.3	8.5306	84.3	8.66748	84.4	17.8074	84.4	17.7099	84.4	23.2649	84.4	24.3198	84.1	-0.725	84.1	-0.374679
84.2	-0.6208	84.2	-0.343103	84.2	-0.4828	84.2	-0.256561	84.3	2.0082	84.3	2.35453	84.4	8.5307	84.4	8.67564	84.5	17.8234	84.5	17.7229	84.5	23.2786	84.5	24.3303	84.2	-0.7287	84.2	-0.375112
84.3	-0.6232	84.3	-0.343499	84.3	-0.4845	84.3	-0.256848	84.4	2.0065	84.4	2.35702	84.5	8.5443	84.5	8.6838	84.6	17.8288	84.6	17.7359	84.6	23.2887	84.6	24.3407	84.3	-0.7351	84.3	-0.375545
84.4	-0.6261	84.4	-0.343895	84.4	-0.4947	84.4	-0.257136	84.5	2.0093	84.5	2.35951	84.6	8.5532	84.6	8.69196	84.7	17.8263	84.7	17.7489	84.7	23.2908	84.7	24.3511	84.4	-0.74	84.4	-0.375977
84.5	-0.6217	84.5	-0.344291	84.5	-0.49	84.5	-0.257424	84.6	2.0077	84.6	2.362	84.7	8.5534	84.7	8.70011	84.8	17.8278	84.8	17.7619	84.8	23.2945	84.8	24.3615	84.5	-0.733	84.5	-0.37641
84.6	-0.6218	84.6	-0.344686	84.6	-0.4894	84.6	-0.257712	84.7	2.0063	84.7	2.36449	84.8	8.5568	84.8	8.70826	84.9	17.8319	84.9	17.7749	84.9	23.3117	84.9	24.3718	84.6	-0.7355	84.6	-0.376843
84.7	-0.6318	84.7	-0.345082	84.7	-0.4905	84.7	-0.257999	84.8	2.0037	84.8	2.36698	84.9	8.576	84.9	8.7164	85	17.8384	85	17.7879	85	23.3262	85	24.3822	84.7	-0.7415	84.7	-0.377276
84.8	-0.6346	84.8	-0.345478	84.8	-0.4967	84.8	-0.258287	84.9	2.0083	84.9	2.36947	85	8.5837	85	8.72454	85.1	17.8495	85.1	17.8008	85.1	23.3391	85.1	24.3925	84.8	-0.7458	84.8	-0.377708
84.9	-0.6337	84.9	-0.345874	84.9	-0.494	84.9	-0.258575	85	2.0163	85	2.37196	85.1	8.588	85.1	8.73268	85.2	17.8644	85.2	17.8137	85.2	23.3447	85.2	24.4028	84.9	-0.7424	84.9	-0.378141
85	-0.6366	85	-0.346269	85	-0.4919	85	-0.258862	85.1	2.0218	85.1	2.37445	85.2	8.586	85.2	8.74081	85.3	17.8757	85.3	17.8267	85.3	23.3501	85.3	24.4131	85	-0.7433	85	-0.378574
85.1	-0.6367	85.1	-0.346665	85.1	-0.4879	85.1	-0.25915	85.2	2.0222	85.2	2.37694	85.3	8.5885	85.3	8.74894	85.4	17.8907	85.4	17.8396	85.4	23.3596	85.4	24.4233	85.1	-0.7437	85.1	-0.379006
85.2	-0.6391	85.2	-0.347061	85.2	-0.4879	85.2	-0.259437	85.3	2.0243	85.3	2.37942	85.4	8.5955	85.4	8.75706	85.5	17.9	85.5	17.8525	85.5	23.3733	85.5	24.4336	85.2	-0.7389	85.2	-0.379439
85.3	-0.6381	85.3	-0.347456	85.3	-0.4892	85.3	-0.259725	85.4	2.0292	85.4	2.38191	85.5	8.6083	85.5	8.76518	85.6	17.9043	85.6	17.8653	85.6	23.3862	85.6	24.4438	85.3	-0.737	85.3	-0.379871
85.4	-0.635	85.4	-0.347852	85.4	-0.4881	85.4	-0.260012	85.5	2.0342	85.5	2.38439	85.6	8.6208	85.6	8.77329	85.7	17.9099	85.7	17.8782	85.7	23.4021	85.7	24.454	85.4	-0.734	85.4	-0.380304
85.5	-0.6367	85.5	-0.348247	85.5	-0.4881	85.5	-0.2603	85.6	2.0388	85.6	2.38688	85.7	8.6325	85.7	8.7814	85.8	17.9153	85.8	17.8911	85.8	23.4188	85.8	24.4641	85.5	-0.7334	85.5	-0.380736
85.6	-0.6345	85.6	-0.348643	85.6	-0.4888	85.6	-0.260587	85.7	2.0412	85.7	2.38936	85.8	8.639	85.8	8.7895	85.9	17.923	85.9	17.9039	85.9	23.4334	85.9	24.4743	85.6	-0.7304	85.6	-0.381168
85.7	-0.6349	85.7	-0.349038	85.7	-0.4941	85.7	-0.260874	85.8	2.0475	85.8	2.39185	85.9	8.6442	85.9	8.7976	86	17.931	86	17.9167	86	23.4532	86	24.4844	85.7	-0.7315	85.7	-0.381601
85.8	-0.6365	85.8	-0.349434	85.8	-0.4945	85.8	-0.261161	85.9	2.0536	85.9	2.39433	86	8.6559	86	8.8057	86.1	17.9436	86.1	17.9295	86.1	23.4711	86.1	24.4945	85.8	-0.7349	85.8	-0.382033
85.9	-0.6387	85.9	-0.349829	85.9	-0.4966	85.9	-0.261449	86	2.0641	86	2.39681	86.1	8.6601	86.1	8.81379	86.2	17.95	86.2	17.9423	86.2	23.4809	86.2	24.5046	85.9	-0.7383	85.9	-0.382466
86	-0.64	86	-0.350225	86	-0.4978	86	-0.261736	86.1	2.0668	86.1	2.39929	86.2	8.6655	86.2	8.82188	86.3	17.9571	86.3	17.9551	86.3	23.4938	86.3	24.5147	86	-0.7346	86	-0.382898
86.1	-0.6438	86.1	-0.35062	86.1	-0.4992	86.1	-0.262023	86.2	2.0659	86.2	2.40177	86.3	8.6729	86.3	8.82996	86.4	17.9614	86.4	17.9679	86.4	23.5021	86.4	24.5247	86.1	-0.731	86.1	-0.38333
86.2	-0.6461	86.2	-0.351015	86.2	-0.5036	86.2	-0.26231	86.3	2.073	86.3	2.40425	86.4	8.6744	86.4	8.83804	86.5	17.9759	86.5	17.9806	86.5	23.5119	86.5	24.5347	86.2	-0.7331	86.2	-0.383762
86.3	-0.6415	86.3	-0.351411	86.3	-0.5003	86.3	-0.262597	86.4	2.0726	86.4	2.40673	86.5	8.6803	86.5	8.84612	86.6	17.9899	86.6	17.9934	86.6	23.5261	86.6	24.5447	86.3	-0.7264	86.3	-0.384195
86.4	-0.6382	86.4	-0.351806	86.4	-0.5019	86.4	-0.262884	86.5	2.0745	86.5	2.40921	86.6	8.6869	86.6	8.85419	86.7	18.003	86.7	18.0061	86.7	23.5373	86.7	24.5547	86.4	-0.7253	86.4	-0.384627
86.5	-0.6373	86.5	-0.352201	86.5	-0.5025	86.5	-0.263171	86.6	2.0769	86.6	2.41169	86.7	8.6861	86.7	8.86225	86.8	18.0135	86.8	18.0188	86.8	23.5485	86.8	24.5646	86.5	-0.724	86.5	-0.385059
86.6	-0.6378	86.6	-0.352597	86.6	-0.5003	86.6	-0.263458	86.7	2.0774	86.7	2.41417	86.8	8.691	86.8	8.87032	86.9	18.0221	86.9	18.0315	86.9	23.5544	86.9	24.5746	86.6	-0.7232	86.6	-0.385491
86.7	-0.6405	86.7	-0.352992	86.7	-0.5037	86.7	-0.263745	86.8	2.0866	86.8	2.41664	86.9	8.7003	86.9	8.87837	87	18.0351	87	18.0442	87	23.5608	87	24.5845	86.7	-0.7253	86.7	-0.385923
86.8	-0.6349	86.8	-0.353387	86.8	-0.5031	86.8	-0.264032	86.9	2.0963	86.9	2.41912	87	8.7087	87	8.88643	87.1	18.0465	87.1	18.0569	87.1	23.5752	87.1	24.5944	86.8	-0.7283	86.8	-0.386355
86.9	-0.6301	86.9	-0.353782	86.9	-0.5012	86.9	-0.264319	87	2.0982	87	2.42159	87.1	8.7156	87.1	8.89448	87.2	18.0556	87.2	18.0696	87.2	23.5963	87.2	24.6043	86.9	-0.7262	86.9	-0.386787
87	-0.6305	87	-0.354177	87	-0.5013	87	-0.264606	87.1	2.0946	87.1	2.42407	87.2	8.7186	87.2	8.90252	87.3	18.0715	87.3	18.0822	87.3	23.6148	87.3	24.6141	87	-0.7263	87	-0.387219
87.1	-0.6343	87.1	-0.354572	87.1	-0.5043	87.1	-0.264892	87.2	2.0911	87.2	2.42654	87.3	8.7225	87.3	8.91056	87.4	18.0902	87.4	18.0948	87.4	23.6255	87.4	24.624	87.1	-0.7235	87.1	-0.387651
87.2	-0.6377	87.2	-0.354967	87.2	-0.5016	87.2	-0.265179	87.3	2.0961	87.3	2.42902	87.4	8.7273	87.4	8.9186	87.5	18.1045	87.5	18.1075	87.5	23.6416	87.5	24.6338	87.2	-0.7243	87.2	-0.388083
87.3	-0.6368	87.3	-0.355363	87.3	-0.5024	87.3	-0.265466	87.4	2.101	87.4	2.43149	87.5	8.7361	87.5	8.92663	87.6	18.1138	87.6	18.1201	87.6	23.659	87.6	24.6436	87.3	-0.7233	87.3	-0.388515
87.4	-0.6347	87.4	-0.355758	87.4	-0.5026	87.4	-0.265752	87.5	2.1003	87.5	2.43396	87.6	8.7456	87.6	8.93466	87.7	18.1249	87.7	18.1327	87.7	23.6743	87.7	24.6533	87.4	-0.7232	87.4	-0.388947
87.5	-0.632	87.5	-0.356153	87.5	-0.4993	87.5	-0.266039	87.6	2.0999	87.6	2.43643	87.7	8.7523	87.7	8.94268	87.8	18.1326	87.8	18.1453	87.8	23.6876	87.8	24.6631	87.5	-0.7228	87.5	-0.389379
87.6	-0.6299	87.6	-0.356547	87.6	-0.5	87.6	-0.266326	87.7	2.0984	87.7	2.4389	87.8	8.7568	87.8	8.9507	87.9	18.1453	87.9	18.1578	87.9	23.6972	87.9	24.6728	87.6	-0.7202	87.6	-0.38981
87.7	-0.6301	87.7	-0.356942	87.7	-0.5049	87.7	-0.266612	87.8	2.1023	87.8	2.44137	87.9	8.7641	87.9	8.95871	88	18.154	88	18.1704	88	23.7122	88	24.6825	87.7	-0.7175	87.7	-0.390242
87.8	-0.6324	87.8	-0.357337	87.8	-0.5035	87.8	-0.266898	87.9	2.1065	87.9	2.44384	88	8.7675	88	8.96673	88.1	18.1628	88.1	18.1829	88.1	23.7251	88.1	24.6922	87.8	-0.7153	87.8	-0.390674
87.9	-0.6381	87.9	-0.357732	87.9	-0.5069	87.9	-0.267185	88	2.1127	88	2.44631	88.1	8.7765	88.1	8.97473	88.2	18.1753	88.2	18.1955	88.2	23.7353	88.2	24.7019	87.9	-0.7198	87.9	-0.391106
88	-0.6396	88	-0.358127	88	-0.5066	88	-0.267471	88.1	2.1158	88.1	2.44878	88.2	8.7896	88.2	8.98273	88.3	18.1904	88.3	18.208	88.3	23.7494	88.3	24.7115	88	-0.7176	88	-0.391537
88.1	-0.6396	88.1	-0.358522	88.1	-0.499	88.1	-0.267758	88.2	2.1188	88.2	2.45125	88.3	8.7972	88.3	8.99073	88.4	18.2009	88.4	18.2205	88.4	23.7605	88.4	24.7211	88.1	-0.7105	88.1	-0.391969
88.2	-0.6382	88.2	-0.358917	88.2	-0.4926	88.2	-0.268044	88.3	2.1173	88.3	2.45371	88.4	8.8028	88.4	8.99873	88.5	18.2125	88.5	18.233	88.5	23.7698	88.5	24.7308	88.2	-0.706	88.2	-0.392401
88.3	-0.6398	88.3	-0.359311	88.3	-0.4915	88.3	-0.26833	88.4	2.1214	88.4	2.45618	88.5	8.8038	88.5	9.00672	88.6	18.2233	88.6	18.2455	88.6	23.7788	88.6	24.7403	88.3	-0.7021	88.3	-0.392832
88.4	-0.6432	88.4	-0.359706	88.4	-0.4907	88.4	-0.268617	88.5	2.1191	88.5	2.45865	88.6	8.8095	88.6	9.0147	88.7	18.231	88.7	18.2579	88.7	23.7865	88.7	24.7499	88.4	-0.7028	88.4	-0.393264
88.5	-0.6478	88.5	-0.360101	88.5	-0.4872	88.5	-0.268903	88.6	2.1185	88.6	2.46111	88.7	8.8087	88.7	9.02268	88.8	18.2414	88.8	18.2704	88.8	23.7898	88.8	24.7595	88.5	-0.7068	88.5	-0.393695
88.6	-0.6515	88.6	-0.360496	88.6	-0.4873	88.6	-0.269189	88.7	2.1191	88.7	2.46357	88.8	8.81	88.8	9.03066	88.9	18.2546	88.9	18.2828	88.9	23.8057	88.9	24.769	88.6	-0.7089	88.6	-0.394127
88.7	-0.6505	88.7	-0.36089	88.7	-0.492	88.7	-0.269475	88.8	2.1177	88.8	2.46604	88.9	8.814	88.9	9.03863	89	18.2631	89	18.2952	89	23.827	89	24.7785	88.7	-0.7111	88.7	-0.394558
88.8	-0.6506	88.8	-0.361285	88.8	-0.4937	88.8	-0.269761	88.9	2.1193	88.9	2.4685	89	8.828	89	9.0466	89.1	18.2728	89.1	18.3077	89.1	23.8425	89.1	24.788	88.8	-0.7115	88.8	-0.39499
88.9	-0.6507	88.9	-0.361679	88.9	-0.4908	88.9	-0.270047	89	2.129	89	2.47096	89.1	8.8401	89.1	9.05457	89.2	18.2864	89.2	18.3201	89.2	23.8543	89.2	24.7974	88.9	-0.7069	88.9	-0.395421
89	-0.6467	89	-0.362074	89	-0.4839	89	-0.270333	89.1	2.133	89.1	2.47342	89.2	8.8462	89.2	9.06253	89.3	18.3027	89.3	18.3324	89.3	23.867	89.3	24.8069	89	-0.7	89	-0.395853
89.1	-0.6442	89.1	-0.362469	89.1	-0.4846	89.1	-0.270619	89.2	2.1398	89.2	2.47589	89.3	8.8508	89.3	9.07048	89.4	18.3179	89.4	18.3448	89.4	23.8815	89.4	24.8163	89.1	-0.7001	89.1	-0.396284
89.2	-0.6457	89.2	-0.362863	89.2	-0.4796	89.2	-0.270905	89.3	2.144	89.3	2.47835	89.4	8.8595	89.4	9.07843	89.5	18.3218	89.5	18.3572	89.5	23.8839	89.5	24.8257	89.2	-0.7002	89.2	-0.396715
89.3	-0.6451	89.3	-0.363257	89.3	-0.4781	89.3	-0.271191	89.4	2.1492	89.4	2.4808	89.5	8.8586	89.5	9.08638	89.6	18.3297	89.6	18.3695	89.6	23.8974	89.6	24.8351	89.3	-0.7006	89.3	-0.397146
89.4	-0.6465	89.4	-0.363652	89.4	-0.4777	89.4	-0.271477	89.5	2.1447	89.5	2.48326	89.6	8.8615	89.6	9.09432	89.7	18.348	89.7	18.3819	89.7	23.9129	89.7	24.8445	89.4	-0.7042	89.4	-0.397578
89.5	-0.6473	89.5	-0.364046	89.5	-0.4827	89.5	-0.271763	89.6	2.1447	89.6	2.48572	89.7	8.867	89.7	9.10226	89.8	18.3574	89.8	18.3942	89.8	23.9288	89.8	24.8538	89.5	-0.7109	89.5	-0.398009
89.6	-0.6487	89.6	-0.364441	89.6	-0.4851	89.6	-0.272048	89.7	2.1472	89.7	2.48818	89.8	8.8756	89.8	9.1102	89.9	18.3711	89.9	18.4065	89.9	23.9378	89.9	24.8632	89.6	-0.711	89.6	-0.39844
89.7	-0.6464	89.7	-0.364835	89.7	-0.4841	89.7	-0.272334	89.8	2.1428	89.8	2.49064	89.9	8.8814	89.9	9.11813	90	18.3819	90	18.4188	90	23.9473	90	24.8725	89.7	-0.7106	89.7	-0.398871
89.8	-0.6485	89.8	-0.365229	89.8	-0.4871	89.8	-0.27262	89.9	2.1452	89.9	2.49309	90	8.8936	90	9.12605	90.1	18.3928	90.1	18.4311	90.1	23.9648	90.1	24.8818	89.8	-0.7143	89.8	-0.399302
89.9	-0.6519	89.9	-0.365624	89.9	-0.4902	89.9	-0.272905	90	2.1459	90	2.49555	90.1	8.8963	90.1	9.13398	90.2	18.4052	90.2	18.4433	90.2	23.9735	90.2	24.891	89.9	-0.716	89.9	-0.399734
90	-0.6515	90	-0.366018	90	-0.4873	90	-0.273191	90.1	2.1511	90.1	2.498	90.2	8.8977	90.2	9.14189	90.3	18.4136	90.3	18.4556	90.3	23.9872	90.3	24.9003	90	-0.7164	90	-0.400165
90.1	-0.6511	90.1	-0.366412	90.1	-0.4851	90.1	-0.273477	90.2	2.1559	90.2	2.50046	90.3	8.9059	90.3	9.14981	90.4	18.4296	90.4	18.4678	90.4	24.0062	90.4	24.9095	90.1	-0.7176	90.1	-0.400596
90.2	-0.647	90.2	-0.366807	90.2	-0.484	90.2	-0.273762	90.3	2.154	90.3	2.50291	90.4	8.9249	90.4	9.15772	90.5	18.4431	90.5	18.4801	90.5	24.0236	90.5	24.9187	90.2	-0.7187	90.2	-0.401027
90.3	-0.6443	90.3	-0.367201	90.3	-0.4837	90.3	-0.274048	90.4	2.1606	90.4	2.50536	90.5	8.9447	90.5	9.16562	90.6	18.4605	90.6	18.4923	90.6	24.0356	90.6	24.9279	90.3	-0.7199	90.3	-0.401458
90.4	-0.6378	90.4	-0.367595	90.4	-0.4803	90.4	-0.274333	90.5	2.1678	90.5	2.50782	90.6	8.9596	90.6	9.17353	90.7	18.4792	90.7	18.5045	90.7	24.0529	90.7	24.9371	90.4	-0.7138	90.4	-0.401889
90.5	-0.6333	90.5	-0.367989	90.5	-0.473	90.5	-0.274619	90.6	2.1697	90.6	2.51027	90.7	8.9711	90.7	9.18142	90.8	18.4972	90.8	18.5167	90.8	24.0672	90.8	24.9462	90.5	-0.7063	90.5	-0.402319
90.6	-0.6325	90.6	-0.368383	90.6	-0.4687	90.6	-0.274904	90.7	2.1756	90.7	2.51272	90.8	8.9758	90.8	9.18932	90.9	18.5099	90.9	18.5289	90.9	24.0886	90.9	24.9554	90.6	-0.7021	90.6	-0.40275
90.7	-0.6329	90.7	-0.368777	90.7	-0.4649	90.7	-0.275189	90.8	2.1816	90.8	2.51517	90.9	8.98	90.9	9.1972	91	18.518	91	18.541	91	24.1037	91	24.9645	90.7	-0.6961	90.7	-0.403181
90.8	-0.6282	90.8	-0.369171	90.8	-0.4582	90.8	-0.275475	90.9	2.1841	90.9	2.51762	91	8.9883	91	9.20509	91.1	18.5184	91.1	18.5532	91.1	24.1137	91.1	24.9736	90.8	-0.6925	90.8	-0.403612
90.9	-0.6242	90.9	-0.369565	90.9	-0.4549	90.9	-0.27576	91	2.1895	91	2.52007	91.1	8.9922	91.1	9.21297	91.2	18.5299	91.2	18.5653	91.2	24.1255	91.2	24.9827	90.9	-0.6939	90.9	-0.404043
91	-0.6239	91	-0.369959	91	-0.4541	91	-0.276045	91.1	2.1916	91.1	2.52252	91.2	8.9977	91.2	9.22084	91.3	18.5364	91.3	18.5774	91.3	24.1373	91.3	24.9917	91	-0.6933	91	-0.404474
91.1	-0.6208	91.1	-0.370353	91.1	-0.456	91.1	-0.27633	91.2	2.1904	91.2	2.52496	91.3	9.0125	91.3	9.22872	91.4	18.5484	91.4	18.5896	91.4	24.1506	91.4	25.0008	91.1	-0.6921	91.1	-0.404904
91.2	-0.6236	91.2	-0.370747	91.2	-0.462	91.2	-0.276615	91.3	2.1901	91.3	2.52741	91.4	9.0208	91.4	9.23658	91.5	18.561	91.5	18.6017	91.5	24.1653	91.5	25.0098	91.2	-0.6911	91.2	-0.405335
91.3	-0.6302	91.3	-0.371141	91.3	-0.4595	91.3	-0.276901	91.4	2.1921	91.4	2.52986	91.5	9.026	91.5	9.24445	91.6	18.574	91.6	18.6137	91.6	24.1733	91.6	25.0188	91.3	-0.6937	91.3	-0.405766
91.4	-0.6313	91.4	-0.371535	91.4	-0.4568	91.4	-0.277186	91.5	2.1982	91.5	2.5323	91.6	9.0387	91.6	9.25231	91.7	18.5805	91.7	18.6258	91.7	24.1777	91.7	25.0278	91.4	-0.6901	91.4	-0.406196
91.5	-0.6343	91.5	-0.371929	91.5	-0.4588	91.5	-0.277471	91.6	2.205	91.6	2.53475	91.7	9.0483	91.7	9.26016	91.8	18.5967	91.8	18.6379	91.8	24.1892	91.8	25.0367	91.5	-0.6913	91.5	-0.406627
91.6	-0.6394	91.6	-0.372323	91.6	-0.4571	91.6	-0.277756	91.7	2.205	91.7	2.53719	91.8	9.0628	91.8	9.26801	91.9	18.6116	91.9	18.6499	91.9	24.1956	91.9	25.0457	91.6	-0.6925	91.6	-0.407058
91.7	-0.6439	91.7	-0.372717	91.7	-0.4617	91.7	-0.278041	91.8	2.2098	91.8	2.53964	91.9	9.0722	91.9	9.27586	92	18.6259	92	18.662	92	24.2044	92	25.0546	91.7	-0.6979	91.7	-0.407488
91.8	-0.6453	91.8	-0.37311	91.8	-0.4611	91.8	-0.278326	91.9	2.2167	91.9	2.54208	92	9.0785	92	9.2837	92.1	18.6333	92.1	18.674	92.1	24.2226	92.1	25.0635	91.8	-0.6967	91.8	-0.407919
91.9	-0.6519	91.9	-0.373504	91.9	-0.4628	91.9	-0.27861	92	2.2219	92	2.54452	92.1	9.0838	92.1	9.29154	92.2	18.6402	92.2	18.686	92.2	24.2384	92.2	25.0724	91.9	-0.6975	91.9	-0.408349
92	-0.652	92	-0.373898	92	-0.4615	92	-0.278895	92.1	2.2237	92.1	2.54696	92.2	9.0922	92.2	9.29938	92.3	18.6507	92.3	18.698	92.3	24.2542	92.3	25.0813	92	-0.7006	92	-0.40878
92.1	-0.6467	92.1	-0.374292	92.1	-0.4633	92.1	-0.27918	92.2	2.226	92.2	2.5494	92.3	9.0973	92.3	9.30721	92.4	18.6642	92.4	18.71	92.4	24.2661	92.4	25.0901	92.1	-0.6983	92.1	-0.40921
92.2	-0.6411	92.2	-0.374685	92.2	-0.463	92.2	-0.279465	92.3	2.2291	92.3	2.55184	92.4	9.1032	92.4	9.31503	92.5	18.671	92.5	18.722	92.5	24.2712	92.5	25.0989	92.2	-0.6925	92.2	-0.40964
92.3	-0.6374	92.3	-0.375079	92.3	-0.4573	92.3	-0.27975	92.4	2.2349	92.4	2.55428	92.5	9.112	92.5	9.32286	92.6	18.6786	92.6	18.7339	92.6	24.2895	92.6	25.1077	92.3	-0.6886	92.3	-0.410071
92.4	-0.6329	92.4	-0.375473	92.4	-0.4547	92.4	-0.280034	92.5	2.2363	92.5	2.55672	92.6	9.1209	92.6	9.33067	92.7	18.6857	92.7	18.7459	92.7	24.3018	92.7	25.1165	92.4	-0.6887	92.4	-0.410501
92.5	-0.6289	92.5	-0.375866	92.5	-0.4515	92.5	-0.280319	92.6	2.2454	92.6	2.55916	92.7	9.1302	92.7	9.33849	92.8	18.6932	92.8	18.7578	92.8	24.315	92.8	25.1253	92.5	-0.6878	92.5	-0.410931
92.6	-0.6258	92.6	-0.37626	92.6	-0.4502	92.6	-0.280603	92.7	2.2452	92.7	2.5616	92.8	9.1381	92.8	9.3463	92.9	18.7002	92.9	18.7698	92.9	24.3194	92.9	25.1341	92.6	-0.6895	92.6	-0.411362
92.7	-0.6264	92.7	-0.376653	92.7	-0.4513	92.7	-0.280888	92.8	2.2472	92.8	2.56404	92.9	9.1421	92.9	9.3541	93	18.7095	93	18.7817	93	24.3227	93	25.1428	92.7	-0.6928	92.7	-0.411792
92.8	-0.6253	92.8	-0.377047	92.8	-0.4521	92.8	-0.281173	92.9	2.2473	92.9	2.56647	93	9.1468	93	9.3619	93.1	18.7193	93.1	18.7936	93.1	24.339	93.1	25.1515	92.8	-0.6939	92.8	-0.412222
92.9	-0.6303	92.9	-0.37744	92.9	-0.4585	92.9	-0.281457	93	2.2493	93	2.56891	93.1	9.1492	93.1	9.3697	93.2	18.7307	93.2	18.8055	93.2	24.3506	93.2	25.1602	92.9	-0.7001	92.9	-0.412652
93	-0.6302	93	-0.377834	93	-0.4591	93	-0.281741	93.1	2.2588	93.1	2.57134	93.2	9.1568	93.2	9.37749	93.3	18.7423	93.3	18.8173	93.3	24.3559	93.3	25.1689	93	-0.704	93	-0.413082
93.1	-0.625	93.1	-0.378227	93.1	-0.454	93.1	-0.282026	93.2	2.2675	93.2	2.57378	93.3	9.1658	93.3	9.38528	93.4	18.7539	93.4	18.8292	93.4	24.3664	93.4	25.1776	93.1	-0.7028	93.1	-0.413513
93.2	-0.6287	93.2	-0.37862	93.2	-0.4568	93.2	-0.28231	93.3	2.2637	93.3	2.57621	93.4	9.1782	93.4	9.39307	93.5	18.7631	93.5	18.841	93.5	24.3799	93.5	25.1862	93.2	-0.7073	93.2	-0.413943
93.3	-0.6307	93.3	-0.379014	93.3	-0.457	93.3	-0.282595	93.4	2.2647	93.4	2.57865	93.5	9.185	93.5	9.40085	93.6	18.7786	93.6	18.8529	93.6	24.3915	93.6	25.1949	93.3	-0.7132	93.3	-0.414373
93.4	-0.6268	93.4	-0.379407	93.4	-0.4585	93.4	-0.282879	93.5	2.2668	93.5	2.58108	93.6	9.1916	93.6	9.40863	93.7	18.7806	93.7	18.8647	93.7	24.4014	93.7	25.2035	93.4	-0.7166	93.4	-0.414803
93.5	-0.6244	93.5	-0.3798	93.5	-0.4567	93.5	-0.283163	93.6	2.2727	93.6	2.58351	93.7	9.1978	93.7	9.4164	93.8	18.7935	93.8	18.8765	93.8	24.4141	93.8	25.2121	93.5	-0.7178	93.5	-0.415233
93.6	-0.6213	93.6	-0.380194	93.6	-0.4542	93.6	-0.283447	93.7	2.2795	93.7	2.58594	93.8	9.2068	93.8	9.42417	93.9	18.8016	93.9	18.8883	93.9	24.4217	93.9	25.2207	93.6	-0.7201	93.6	-0.415663
93.7	-0.6176	93.7	-0.380587	93.7	-0.4497	93.7	-0.283732	93.8	2.2824	93.8	2.58837	93.9	9.2148	93.9	9.43193	94	18.8106	94	18.9001	94	24.4348	94	25.2292	93.7	-0.7225	93.7	-0.416093
93.8	-0.6182	93.8	-0.38098	93.8	-0.4476	93.8	-0.284016	93.9	2.2828	93.9	2.5908	94	9.2248	94	9.43969	94.1	18.8264	94.1	18.9119	94.1	24.4491	94.1	25.2377	93.8	-0.7187	93.8	-0.416523
93.9	-0.6171	93.9	-0.381373	93.9	-0.4508	93.9	-0.2843	94	2.2837	94	2.59323	94.1	9.2334	94.1	9.44745	94.2	18.8318	94.2	18.9236	94.2	24.4618	94.2	25.2463	93.9	-0.7224	93.9	-0.416952
94	-0.6206	94	-0.381767	94	-0.4507	94	-0.284584	94.1	2.2888	94.1	2.59566	94.2	9.2351	94.2	9.4552	94.3	18.8388	94.3	18.9354	94.3	24.4756	94.3	25.2548	94	-0.7257	94	-0.417382
94.1	-0.6207	94.1	-0.38216	94.1	-0.4505	94.1	-0.284868	94.2	2.2898	94.2	2.59809	94.3	9.2409	94.3	9.46295	94.4	18.844	94.4	18.9471	94.4	24.4866	94.4	25.2633	94.1	-0.7254	94.1	-0.417812
94.2	-0.6198	94.2	-0.382553	94.2	-0.4488	94.2	-0.285152	94.3	2.2974	94.3	2.60052	94.4	9.2484	94.4	9.47069	94.5	18.8541	94.5	18.9589	94.5	24.497	94.5	25.2717	94.2	-0.7269	94.2	-0.418242
94.3	-0.6188	94.3	-0.382946	94.3	-0.4466	94.3	-0.285436	94.4	2.3014	94.4	2.60294	94.5	9.2587	94.5	9.47843	94.6	18.867	94.6	18.9706	94.6	24.5109	94.6	25.2802	94.3	-0.7268	94.3	-0.418672
94.4	-0.6157	94.4	-0.383339	94.4	-0.4433	94.4	-0.28572	94.5	2.3064	94.5	2.60537	94.6	9.2644	94.6	9.48616	94.7	18.8778	94.7	18.9823	94.7	24.5156	94.7	25.2886	94.4	-0.7246	94.4	-0.419101
94.5	-0.6131	94.5	-0.383732	94.5	-0.4401	94.5	-0.286004	94.6	2.3112	94.6	2.6078	94.7	9.2713	94.7	9.4939	94.8	18.8873	94.8	18.994	94.8	24.5294	94.8	25.297	94.5	-0.7234	94.5	-0.419531
94.6	-0.6126	94.6	-0.384125	94.6	-0.4372	94.6	-0.286287	94.7	2.3184	94.7	2.61022	94.8	9.2793	94.8	9.50162	94.9	18.9025	94.9	19.0056	94.9	24.5458	94.9	25.3054	94.6	-0.7255	94.6	-0.419961
94.7	-0.6101	94.7	-0.384518	94.7	-0.4366	94.7	-0.286571	94.8	2.3238	94.8	2.61264	94.9	9.2951	94.9	9.50935	95	18.9172	95	19.0173	95	24.5587	95	25.3138	94.7	-0.7206	94.7	-0.42039
94.8	-0.605	94.8	-0.384911	94.8	-0.433	94.8	-0.286855	94.9	2.3353	94.9	2.61507	95	9.2993	95	9.51707	95.1	18.9272	95.1	19.0289	95.1	24.5668	95.1	25.3222	94.8	-0.7168	94.8	-0.42082
94.9	-0.597601	94.9	-0.385304	94.9	-0.426401	94.9	-0.287139	95	2.3424	95	2.61749	95.1	9.3026	95.1	9.52478	95.2	18.9343	95.2	19.0406	95.2	24.5836	95.2	25.3305	94.9	-0.709901	94.9	-0.42125
95	-0.5985	95	-0.385697	95	-0.4256	95	-0.287422	95.1	2.3462	95.1	2.61991	95.2	9.3106	95.2	9.53249	95.3	18.9488	95.3	19.0522	95.3	24.5958	95.3	25.3388	95	-0.7039	95	-0.421679
95.1	-0.6032	95.1	-0.38609	95.1	-0.4267	95.1	-0.287706	95.2	2.3563	95.2	2.62233	95.3	9.3191	95.3	9.5402	95.4	18.96	95.4	19.0638	95.4	24.5989	95.4	25.3471	95.1	-0.7032	95.1	-0.422109
95.2	-0.6041	95.2	-0.386482	95.2	-0.4298	95.2	-0.28799	95.3	2.3655	95.3	2.62476	95.4	9.3281	95.4	9.5479	95.5	18.9692	95.5	19.0754	95.5	24.6077	95.5	25.3554	95.2	-0.699	95.2	-0.422538
95.3	-0.597	95.3	-0.386875	95.3	-0.4326	95.3	-0.288273	95.4	2.3683	95.4	2.62718	95.5	9.3462	95.5	9.5556	95.6	18.9843	95.6	19.087	95.6	24.6197	95.6	25.3637	95.3	-0.6971	95.3	-0.422968
95.4	-0.5942	95.4	-0.387268	95.4	-0.438	95.4	-0.288557	95.5	2.3749	95.5	2.6296	95.6	9.3569	95.6	9.56329	95.7	18.9961	95.7	19.0986	95.7	24.6314	95.7	25.372	95.4	-0.6984	95.4	-0.423397
95.5	-0.5944	95.5	-0.387661	95.5	-0.4389	95.5	-0.28884	95.6	2.3837	95.6	2.63201	95.7	9.3626	95.7	9.57098	95.8	19.0125	95.8	19.1102	95.8	24.6496	95.8	25.3802	95.5	-0.692	95.5	-0.423826
95.6	-0.5943	95.6	-0.388053	95.6	-0.434	95.6	-0.289124	95.7	2.3888	95.7	2.63443	95.8	9.3764	95.8	9.57867	95.9	19.0232	95.9	19.1217	95.9	24.6648	95.9	25.3884	95.6	-0.6895	95.6	-0.424256
95.7	-0.5971	95.7	-0.388446	95.7	-0.4313	95.7	-0.289407	95.8	2.401	95.8	2.63685	95.9	9.3794	95.9	9.58635	96	19.0332	96	19.1333	96	24.682	96	25.3966	95.7	-0.6869	95.7	-0.424685
95.8	-0.5921	95.8	-0.388839	95.8	-0.4321	95.8	-0.28969	95.9	2.4097	95.9	2.63927	96	9.3841	96	9.59403	96.1	19.0457	96.1	19.1448	96.1	24.6978	96.1	25.4048	95.8	-0.6766	95.8	-0.425114
95.9	-0.5893	95.9	-0.389231	95.9	-0.4342	95.9	-0.289974	96	2.4179	96	2.64168	96.1	9.3904	96.1	9.60171	96.2	19.0611	96.2	19.1563	96.2	24.7135	96.2	25.413	95.9	-0.6759	95.9	-0.425544
96	-0.5848	96	-0.389624	96	-0.4313	96	-0.290257	96.1	2.4263	96.1	2.6441	96.2	9.3992	96.2	9.60938	96.3	19.0815	96.3	19.1678	96.3	24.7292	96.3	25.4211	96	-0.6686	96	-0.425973
96.1	-0.581	96.1	-0.390017	96.1	-0.4328	96.1	-0.29054	96.2	2.4312	96.2	2.64652	96.3	9.4128	96.3	9.61704	96.4	19.0884	96.4	19.1793	96.4	24.7376	96.4	25.4293	96.1	-0.6655	96.1	-0.426402
96.2	-0.5804	96.2	-0.390409	96.2	-0.4316	96.2	-0.290823	96.3	2.4326	96.3	2.64893	96.4	9.418	96.4	9.6247	96.5	19.1001	96.5	19.1908	96.5	24.743	96.5	25.4374	96.2	-0.6612	96.2	-0.426831
96.3	-0.576	96.3	-0.390802	96.3	-0.4253	96.3	-0.291107	96.4	2.4326	96.4	2.65134	96.5	9.4248	96.5	9.63236	96.6	19.1072	96.6	19.2023	96.6	24.7475	96.6	25.4455	96.3	-0.6625	96.3	-0.42726
96.4	-0.5785	96.4	-0.391194	96.4	-0.4326	96.4	-0.29139	96.5	2.4416	96.5	2.65376	96.6	9.4254	96.6	9.64002	96.7	19.117	96.7	19.2137	96.7	24.7534	96.7	25.4536	96.4	-0.6664	96.4	-0.427689
96.5	-0.5753	96.5	-0.391587	96.5	-0.4285	96.5	-0.291673	96.6	2.4443	96.6	2.65617	96.7	9.4326	96.7	9.64767	96.8	19.1283	96.8	19.2252	96.8	24.7549	96.8	25.4617	96.5	-0.664	96.5	-0.428119
96.6	-0.5768	96.6	-0.391979	96.6	-0.4321	96.6	-0.291956	96.7	2.4493	96.7	2.65858	96.8	9.4402	96.8	9.65531	96.9	19.1375	96.9	19.2366	96.9	24.7569	96.9	25.4697	96.6	-0.6665	96.6	-0.428548
96.7	-0.5705	96.7	-0.392372	96.7	-0.4376	96.7	-0.292239	96.8	2.4491	96.8	2.66099	96.9	9.4422	96.9	9.66295	97	19.1452	97	19.248	97	24.7671	97	25.4777	96.7	-0.6682	96.7	-0.428977
96.8	-0.5728	96.8	-0.392764	96.8	-0.4381	96.8	-0.292522	96.9	2.4505	96.9	2.6634	97	9.4429	97	9.67059	97.1	19.1553	97.1	19.2594	97.1	24.7787	97.1	25.4858	96.8	-0.6686	96.8	-0.429406
96.9	-0.5798	96.9	-0.393156	96.9	-0.4413	96.9	-0.292805	97	2.4512	97	2.66581	97.1	9.4479	97.1	9.67823	97.2	19.1691	97.2	19.2708	97.2	24.7939	97.2	25.4938	96.9	-0.6758	96.9	-0.429835
97	-0.581	97	-0.393549	97	-0.4445	97	-0.293088	97.1	2.4565	97.1	2.66822	97.2	9.4555	97.2	9.68585	97.3	19.1834	97.3	19.2822	97.3	24.8045	97.3	25.5017	97	-0.679	97	-0.430263
97.1	-0.5746	97.1	-0.393941	97.1	-0.4451	97.1	-0.29337	97.2	2.4701	97.2	2.67063	97.3	9.4641	97.3	9.69348	97.4	19.1875	97.4	19.2936	97.4	24.8136	97.4	25.5097	97.1	-0.6795	97.1	-0.430692
97.2	-0.573	97.2	-0.394333	97.2	-0.4456	97.2	-0.293653	97.3	2.479	97.3	2.67304	97.4	9.4714	97.4	9.7011	97.5	19.1926	97.5	19.3049	97.5	24.828	97.5	25.5177	97.2	-0.6752	97.2	-0.431121
97.3	-0.5695	97.3	-0.394725	97.3	-0.4439	97.3	-0.293936	97.4	2.4873	97.4	2.67545	97.5	9.4838	97.5	9.70872	97.6	19.2058	97.6	19.3163	97.6	24.8413	97.6	25.5256	97.3	-0.6701	97.3	-0.43155
97.4	-0.5712	97.4	-0.395118	97.4	-0.4415	97.4	-0.294219	97.5	2.4876	97.5	2.67785	97.6	9.4963	97.6	9.71633	97.7	19.2148	97.7	19.3276	97.7	24.8545	97.7	25.5335	97.4	-0.6663	97.4	-0.431979
97.5	-0.5717	97.5	-0.39551	97.5	-0.4355	97.5	-0.294502	97.6	2.4852	97.6	2.68026	97.7	9.5094	97.7	9.72394	97.8	19.23	97.8	19.3389	97.8	24.8765	97.8	25.5414	97.5	-0.6649	97.5	-0.432408
97.6	-0.5677	97.6	-0.395902	97.6	-0.431	97.6	-0.294784	97.7	2.493	97.7	2.68266	97.8	9.5257	97.8	9.73155	97.9	19.2397	97.9	19.3502	97.9	24.8923	97.9	25.5493	97.6	-0.6653	97.6	-0.432836
97.7	-0.5661	97.7	-0.396294	97.7	-0.4343	97.7	-0.295067	97.8	2.4994	97.8	2.68507	97.9	9.5327	97.9	9.73915	98	19.25	98	19.3615	98	24.9095	98	25.5572	97.7	-0.6648	97.7	-0.433265
97.8	-0.5663	97.8	-0.396686	97.8	-0.4318	97.8	-0.295349	97.9	2.5035	97.9	2.68747	98	9.5385	98	9.74675	98.1	19.2531	98.1	19.3728	98.1	24.9195	98.1	25.565	97.8	-0.6653	97.8	-0.433694
97.9	-0.57	97.9	-0.397078	97.9	-0.4317	97.9	-0.295632	98	2.5069	98	2.68988	98.1	9.54	98.1	9.75434	98.2	19.2532	98.2	19.3841	98.2	24.9215	98.2	25.5729	97.9	-0.6663	97.9	-0.434123
98	-0.5664	98	-0.39747	98	-0.4342	98	-0.295914	98.1	2.4999	98.1	2.69228	98.2	9.5473	98.2	9.76193	98.3	19.261	98.3	19.3954	98.3	24.9262	98.3	25.5807	98	-0.6687	98	-0.434551
98.1	-0.57	98.1	-0.397862	98.1	-0.4383	98.1	-0.296197	98.2	2.4972	98.2	2.69468	98.3	9.5604	98.3	9.76951	98.4	19.2752	98.4	19.4066	98.4	24.9402	98.4	25.5885	98.1	-0.6754	98.1	-0.43498
98.2	-0.5759	98.2	-0.398254	98.2	-0.4463	98.2	-0.296479	98.3	2.4958	98.3	2.69708	98.4	9.5699	98.4	9.7771	98.5	19.2936	98.5	19.4179	98.5	24.9473	98.5	25.5963	98.2	-0.6812	98.2	-0.435408
98.3	-0.5775	98.3	-0.398646	98.3	-0.4516	98.3	-0.296762	98.4	2.5061	98.4	2.69948	98.5	9.568	98.5	9.78467	98.6	19.3001	98.6	19.4291	98.6	24.9518	98.6	25.604	98.3	-0.6835	98.3	-0.435837
98.4	-0.5726	98.4	-0.399038	98.4	-0.4528	98.4	-0.297044	98.5	2.509	98.5	2.70188	98.6	9.5607	98.6	9.79225	98.7	19.3061	98.7	19.4403	98.7	24.9571	98.7	25.6118	98.4	-0.684	98.4	-0.436265
98.5	-0.5742	98.5	-0.39943	98.5	-0.4521	98.5	-0.297326	98.6	2.507	98.6	2.70428	98.7	9.5628	98.7	9.79981	98.8	19.3107	98.8	19.4515	98.8	24.9678	98.8	25.6195	98.5	-0.6843	98.5	-0.436694
98.6	-0.5802	98.6	-0.399822	98.6	-0.4612	98.6	-0.297609	98.7	2.5084	98.7	2.70668	98.8	9.5718	98.8	9.80738	98.9	19.3126	98.9	19.4627	98.9	24.9785	98.9	25.6272	98.6	-0.6907	98.6	-0.437122
98.7	-0.5795	98.7	-0.400214	98.7	-0.4638	98.7	-0.297891	98.8	2.508	98.8	2.70908	98.9	9.5801	98.9	9.81494	99	19.3213	99	19.4739	99	24.9909	99	25.6349	98.7	-0.6903	98.7	-0.437551
98.8	-0.5764	98.8	-0.400606	98.8	-0.4659	98.8	-0.298173	98.9	2.5045	98.9	2.71148	99	9.5868	99	9.8225	99.1	19.3329	99.1	19.4851	99.1	25.0067	99.1	25.6426	98.8	-0.6923	98.8	-0.437979
98.9	-0.5813	98.9	-0.400998	98.9	-0.4681	98.9	-0.298455	99	2.5067	99	2.71388	99.1	9.6028	99.1	9.83005	99.2	19.342	99.2	19.4962	99.2	25.022	99.2	25.6503	98.9	-0.6912	98.9	-0.438407
99	-0.5772	99	-0.401389	99	-0.4693	99	-0.298737	99.1	2.512	99.1	2.71627	99.2	9.6112	99.2	9.8376	99.3	19.3501	99.3	19.5074	99.3	25.0348	99.3	25.6579	99	-0.6905	99	-0.438836
99.1	-0.575	99.1	-0.401781	99.1	-0.4674	99.1	-0.29902	99.2	2.5111	99.2	2.71867	99.3	9.6151	99.3	9.84515	99.4	19.3498	99.4	19.5185	99.4	25.0472	99.4	25.6656	99.1	-0.6867	99.1	-0.439264
99.2	-0.5714	99.2	-0.402173	99.2	-0.466	99.2	-0.299302	99.3	2.5183	99.3	2.72106	99.4	9.6119	99.4	9.85269	99.5	19.35	99.5	19.5296	99.5	25.0638	99.5	25.6732	99.2	-0.683	99.2	-0.439692
99.3	-0.5713	99.3	-0.402565	99.3	-0.466	99.3	-0.299584	99.4	2.523	99.4	2.72346	99.5	9.6147	99.5	9.86022	99.6	19.3564	99.6	19.5407	99.6	25.0829	99.6	25.6808	99.3	-0.682	99.3	-0.44012
99.4	-0.5774	99.4	-0.402956	99.4	-0.4691	99.4	-0.299866	99.5	2.524	99.5	2.72585	99.6	9.617	99.6	9.86776	99.7	19.3656	99.7	19.5518	99.7	25.0986	99.7	25.6884	99.4	-0.686	99.4	-0.440549
99.5	-0.579399	99.5	-0.403348	99.5	-0.473699	99.5	-0.300148	99.6	2.5237	99.6	2.72825	99.7	9.622	99.7	9.87529	99.8	19.3748	99.8	19.5629	99.8	25.105	99.8	25.696	99.5	-0.691499	99.5	-0.440977
99.6	-0.5795	99.6	-0.403739	99.6	-0.4707	99.6	-0.300429	99.7	2.5219	99.7	2.73064	99.8	9.6206	99.8	9.88281	99.9	19.3842	99.9	19.574	99.9	25.1137	99.9	25.7035	99.6	-0.69	99.6	-0.441405
99.7	-0.5818	99.7	-0.404131	99.7	-0.4718	99.7	-0.300711	99.8	2.5174	99.8	2.73303	99.9	9.6251	99.9	9.89033	100	19.3915	100	19.5851	100	25.1228	100	25.7111	99.7	-0.688	99.7	-0.441833
99.8	-0.5881	99.8	-0.404523	99.8	-0.4755	99.8	-0.300993	99.9	2.5149	99.9	2.73542	100	9.6294	100	9.89785	100.1	19.3967	100.1	19.5961	100.1	25.1235	100.1	25.7186	99.8	-0.693	99.8	-0.442261
99.9	-0.5941	99.9	-0.404914	99.9	-0.4785	99.9	-0.301275	100	2.5195	100	2.73781	100.1	9.6413	100.1	9.90536	100.2	19.4041	100.2	19.6072	100.2	25.1318	100.2	25.7261	99.9	-0.6963	99.9	-0.442689
100	-0.599	100	-0.405306	100	-0.479	100	-0.301557	100.1	2.5241	100.1	2.7402	100.2	9.6529	100.2	9.91287	100.3	19.4145	100.3	19.6182	100.3	25.1394	100.3	25.7336	100	-0.6959	100	-0.443117
100.1	-0.6015	100.1	-0.405697	100.1	-0.4746	100.1	-0.301838	100.2	2.5346	100.2	2.74259	100.3	9.6576	100.3	9.92038	100.4	19.4241	100.4	19.6292	100.4	25.1487	100.4	25.7411	100.1	-0.6992	100.1	-0.443545
100.2	-0.6001	100.2	-0.406088	100.2	-0.4715	100.2	-0.30212	100.3	2.5435	100.3	2.74498	100.4	9.6561	100.4	9.92788	100.5	19.4282	100.5	19.6402	100.5	25.1536	100.5	25.7486	100.2	-0.6976	100.2	-0.443973
100.3	-0.6035	100.3	-0.40648	100.3	-0.471	100.3	-0.302402	100.4	2.5501	100.4	2.74737	100.5	9.6474	100.5	9.93538	100.6	19.4291	100.6	19.6512	100.6	25.1585	100.6	25.756	100.3	-0.6964	100.3	-0.444401
100.4	-0.6018	100.4	-0.406871	100.4	-0.4713	100.4	-0.302683	100.5	2.5447	100.5	2.74976	100.6	9.649	100.6	9.94287	100.7	19.4406	100.7	19.6622	100.7	25.1686	100.7	25.7634	100.4	-0.6988	100.4	-0.444829
100.5	-0.6033	100.5	-0.407263	100.5	-0.4758	100.5	-0.302965	100.6	2.5429	100.6	2.75214	100.7	9.6524	100.7	9.95036	100.8	19.4417	100.8	19.6732	100.8	25.1775	100.8	25.7709	100.5	-0.7027	100.5	-0.445257
100.6	-0.6098	100.6	-0.407654	100.6	-0.4814	100.6	-0.303246	100.7	2.5496	100.7	2.75453	100.8	9.6504	100.8	9.95785	100.9	19.4527	100.9	19.6841	100.9	25.1867	100.9	25.7783	100.6	-0.7096	100.6	-0.445685
100.7	-0.6081	100.7	-0.408045	100.7	-0.481	100.7	-0.303528	100.8	2.5461	100.8	2.75691	100.9	9.647	100.9	9.96533	101	19.4626	101	19.6951	101	25.1936	101	25.7856	100.7	-0.7144	100.7	-0.446113
100.8	-0.614	100.8	-0.408436	100.8	-0.4816	100.8	-0.303809	100.9	2.5446	100.9	2.7593	101	9.6539	101	9.9728	101.1	19.4736	101.1	19.706	101.1	25.1987	101.1	25.793	100.8	-0.72	100.8	-0.44654
100.9	-0.615	100.9	-0.408828	100.9	-0.4809	100.9	-0.304091	101	2.5504	101	2.76168	101.1	9.6628	101.1	9.98028	101.2	19.4826	101.2	19.7169	101.2	25.2072	101.2	25.8004	100.9	-0.7231	100.9	-0.446968
101	-0.6152	101	-0.409219	101	-0.4811	101	-0.304372	101.1	2.547	101.1	2.76407	101.2	9.6747	101.2	9.98775	101.3	19.4964	101.3	19.7279	101.3	25.2225	101.3	25.8077	101	-0.7255	101	-0.447396
101.1	-0.6217	101.1	-0.40961	101.1	-0.4841	101.1	-0.304653	101.2	2.5478	101.2	2.76645	101.3	9.6824	101.3	9.99521	101.4	19.5016	101.4	19.7388	101.4	25.23	101.4	25.815	101.1	-0.7296	101.1	-0.447823
101.2	-0.622	101.2	-0.410001	101.2	-0.486	101.2	-0.304935	101.3	2.5556	101.3	2.76883	101.4	9.6808	101.4	10.0027	101.5	19.5086	101.5	19.7497	101.5	25.2406	101.5	25.8223	101.2	-0.7325	101.2	-0.448251
101.3	-0.6191	101.3	-0.410392	101.3	-0.4855	101.3	-0.305216	101.4	2.5539	101.4	2.77121	101.5	9.6853	101.5	10.0101	101.6	19.5199	101.6	19.7605	101.6	25.2502	101.6	25.8296	101.3	-0.7301	101.3	-0.448679
101.4	-0.6244	101.4	-0.410784	101.4	-0.4915	101.4	-0.305497	101.5	2.5484	101.5	2.7736	101.6	9.7	101.6	10.0176	101.7	19.5335	101.7	19.7714	101.7	25.2631	101.7	25.8369	101.4	-0.7339	101.4	-0.449106
101.5	-0.6265	101.5	-0.411175	101.5	-0.4877	101.5	-0.305778	101.6	2.5507	101.6	2.77598	101.7	9.7059	101.7	10.025	101.8	19.5548	101.8	19.7823	101.8	25.276	101.8	25.8442	101.5	-0.738	101.5	-0.449534
101.6	-0.6288	101.6	-0.411566	101.6	-0.4852	101.6	-0.306059	101.7	2.551	101.7	2.77836	101.8	9.7136	101.8	10.0325	101.9	19.5651	101.9	19.7931	101.9	25.2816	101.9	25.8514	101.6	-0.7365	101.6	-0.449961
101.7	-0.6264	101.7	-0.411957	101.7	-0.4806	101.7	-0.30634	101.8	2.5571	101.8	2.78074	101.9	9.7242	101.9	10.0399	102	19.5754	102	19.8039	102	25.2912	102	25.8587	101.7	-0.7349	101.7	-0.450389
101.8	-0.6241	101.8	-0.412348	101.8	-0.4798	101.8	-0.306621	101.9	2.5634	101.9	2.78311	102	9.7325	102	10.0474	102.1	19.5828	102.1	19.8148	102.1	25.3003	102.1	25.8659	101.8	-0.7317	101.8	-0.450816
101.9	-0.6211	101.9	-0.412739	101.9	-0.4797	101.9	-0.306902	102	2.5697	102	2.78549	102.1	9.7355	102.1	10.0548	102.2	19.5928	102.2	19.8256	102.2	25.3081	102.2	25.8731	101.9	-0.7305	101.9	-0.451244
102	-0.6223	102	-0.41313	102	-0.4811	102	-0.307183	102.1	2.572	102.1	2.78787	102.2	9.7414	102.2	10.0622	102.3	19.6046	102.3	19.8364	102.3	25.3186	102.3	25.8803	102	-0.7296	102	-0.451671
102.1	-0.626	102.1	-0.413521	102.1	-0.4817	102.1	-0.307464	102.2	2.5759	102.2	2.79025	102.3	9.7468	102.3	10.0697	102.4	19.6127	102.4	19.8472	102.4	25.3317	102.4	25.8874	102.1	-0.7348	102.1	-0.452099
102.2	-0.6287	102.2	-0.413911	102.2	-0.4845	102.2	-0.307745	102.3	2.5832	102.3	2.79262	102.4	9.7573	102.4	10.0771	102.5	19.621	102.5	19.8579	102.5	25.3384	102.5	25.8946	102.2	-0.7371	102.2	-0.452526
102.3	-0.6302	102.3	-0.414302	102.3	-0.4828	102.3	-0.308026	102.4	2.5859	102.4	2.795	102.5	9.7587	102.5	10.0845	102.6	19.6309	102.6	19.8687	102.6	25.3482	102.6	25.9017	102.3	-0.7326	102.3	-0.452953
102.4	-0.6296	102.4	-0.414693	102.4	-0.4865	102.4	-0.308307	102.5	2.5872	102.5	2.79737	102.6	9.765	102.6	10.0919	102.7	19.6489	102.7	19.8795	102.7	25.361	102.7	25.9089	102.4	-0.7317	102.4	-0.453381
102.5	-0.6345	102.5	-0.415084	102.5	-0.4924	102.5	-0.308588	102.6	2.5891	102.6	2.79975	102.7	9.7646	102.7	10.0993	102.8	19.6625	102.8	19.8902	102.8	25.3708	102.8	25.916	102.5	-0.7329	102.5	-0.453808
102.6	-0.639	102.6	-0.415475	102.6	-0.4987	102.6	-0.308868	102.7	2.5884	102.7	2.80212	102.8	9.7692	102.8	10.1067	102.9	19.6739	102.9	19.9009	102.9	25.3826	102.9	25.9231	102.6	-0.7308	102.6	-0.454235
102.7	-0.6422	102.7	-0.415865	102.7	-0.4952	102.7	-0.309149	102.8	2.5814	102.8	2.80449	102.9	9.7736	102.9	10.1141	103	19.6859	103	19.9116	103	25.403	103	25.9302	102.7	-0.7279	102.7	-0.454662
102.8	-0.6475	102.8	-0.416256	102.8	-0.4959	102.8	-0.30943	102.9	2.5816	102.9	2.80686	103	9.7797	103	10.1215	103.1	19.697	103.1	19.9224	103.1	25.4172	103.1	25.9372	102.8	-0.7302	102.8	-0.455089
102.9	-0.6472	102.9	-0.416647	102.9	-0.4985	102.9	-0.30971	103	2.5885	103	2.80924	103.1	9.789	103.1	10.1289	103.2	19.7116	103.2	19.9331	103.2	25.4265	103.2	25.9443	102.9	-0.7339	102.9	-0.455517
103	-0.6475	103	-0.417037	103	-0.4941	103	-0.309991	103.1	2.5926	103.1	2.81161	103.2	9.7939	103.2	10.1363	103.3	19.7242	103.3	19.9437	103.3	25.4303	103.3	25.9513	103	-0.7315	103	-0.455944
103.1	-0.6501	103.1	-0.417428	103.1	-0.4833	103.1	-0.310272	103.2	2.5973	103.2	2.81398	103.3	9.8029	103.3	10.1437	103.4	19.7297	103.4	19.9544	103.4	25.4352	103.4	25.9583	103.1	-0.7277	103.1	-0.456371
103.2	-0.6555	103.2	-0.417819	103.2	-0.4821	103.2	-0.310552	103.3	2.5978	103.3	2.81635	103.4	9.8067	103.4	10.1511	103.5	19.7429	103.5	19.9651	103.5	25.445	103.5	25.9653	103.2	-0.7281	103.2	-0.456798
103.3	-0.6554	103.3	-0.418209	103.3	-0.4829	103.3	-0.310832	103.4	2.5971	103.4	2.81872	103.5	9.8154	103.5	10.1585	103.6	19.7524	103.6	19.9757	103.6	25.4504	103.6	25.9723	103.3	-0.7251	103.3	-0.457225
103.4	-0.6489	103.4	-0.4186	103.4	-0.4835	103.4	-0.311113	103.5	2.5894	103.5	2.82108	103.6	9.8182	103.6	10.1658	103.7	19.7644	103.7	19.9864	103.7	25.4555	103.7	25.9793	103.4	-0.7276	103.4	-0.457652
103.5	-0.645401	103.5	-0.41899	103.5	-0.483901	103.5	-0.311393	103.6	2.5816	103.6	2.82345	103.7	9.83	103.7	10.1732	103.8	19.7723	103.8	19.997	103.8	25.459	103.8	25.9863	103.5	-0.725301	103.5	-0.458079
103.6	-0.6487	103.6	-0.419381	103.6	-0.4859	103.6	-0.311674	103.7	2.5826	103.7	2.82582	103.8	9.831	103.8	10.1806	103.9	19.7741	103.9	20.0076	103.9	25.461	103.9	25.9932	103.6	-0.7278	103.6	-0.458506
103.7	-0.6549	103.7	-0.419771	103.7	-0.4906	103.7	-0.311954	103.8	2.5835	103.8	2.82819	103.9	9.8343	103.9	10.1879	104	19.7779	104	20.0182	104	25.4688	104	26.0002	103.7	-0.7297	103.7	-0.458933
103.8	-0.6616	103.8	-0.420162	103.8	-0.4977	103.8	-0.312234	103.9	2.5819	103.9	2.83055	104	9.8364	104	10.1953	104.1	19.7846	104.1	20.0288	104.1	25.4781	104.1	26.0071	103.8	-0.7344	103.8	-0.459359
103.9	-0.6712	103.9	-0.420552	103.9	-0.5048	103.9	-0.312515	104	2.5822	104	2.83292	104.1	9.8383	104.1	10.2027	104.2	19.8	104.2	20.0394	104.2	25.4971	104.2	26.014	103.9	-0.7404	103.9	-0.459786
104	-0.675999	104	-0.420943	104	-0.508299	104	-0.312795	104.1	2.5915	104.1	2.83528	104.2	9.8447	104.2	10.21	104.3	19.8125	104.3	20.05	104.3	25.5133	104.3	26.0209	104	-0.744799	104	-0.460213
104.1	-0.678	104.1	-0.421333	104.1	-0.5085	104.1	-0.313075	104.2	2.5954	104.2	2.83764	104.3	9.8516	104.3	10.2174	104.4	19.8224	104.4	20.0605	104.4	25.5228	104.4	26.0277	104.1	-0.7416	104.1	-0.46064
104.2	-0.6741	104.2	-0.421723	104.2	-0.5073	104.2	-0.313355	104.3	2.5936	104.3	2.84001	104.4	9.8549	104.4	10.2247	104.5	19.8298	104.5	20.0711	104.5	25.5285	104.5	26.0346	104.2	-0.7354	104.2	-0.461067
104.3	-0.68	104.3	-0.422114	104.3	-0.5066	104.3	-0.313635	104.4	2.5959	104.4	2.84237	104.5	9.8612	104.5	10.232	104.6	19.8419	104.6	20.0816	104.6	25.5381	104.6	26.0415	104.3	-0.7355	104.3	-0.461493
104.4	-0.6795	104.4	-0.422504	104.4	-0.5118	104.4	-0.313915	104.5	2.5972	104.5	2.84473	104.6	9.8678	104.6	10.2394	104.7	19.8529	104.7	20.0922	104.7	25.5472	104.7	26.0483	104.4	-0.7355	104.4	-0.46192
104.5	-0.6866	104.5	-0.422894	104.5	-0.5168	104.5	-0.314195	104.6	2.6034	104.6	2.84709	104.7	9.8778	104.7	10.2467	104.8	19.8625	104.8	20.1027	104.8	25.559	104.8	26.0551	104.5	-0.7354	104.5	-0.462347
104.6	-0.6887	104.6	-0.423284	104.6	-0.5183	104.6	-0.314475	104.7	2.6054	104.7	2.84945	104.8	9.8853	104.8	10.254	104.9	19.8711	104.9	20.1132	104.9	25.5695	104.9	26.0619	104.6	-0.7365	104.6	-0.462773
104.7	-0.6896	104.7	-0.423674	104.7	-0.5176	104.7	-0.314755	104.8	2.6057	104.8	2.85182	104.9	9.8931	104.9	10.2614	105	19.8777	105	20.1237	105	25.5814	105	26.0687	104.7	-0.7342	104.7	-0.4632
104.8	-0.6884	104.8	-0.424065	104.8	-0.5095	104.8	-0.315035	104.9	2.6102	104.9	2.85417	105	9.8947	105	10.2687	105.1	19.8895	105.1	20.1342	105.1	25.5881	105.1	26.0755	104.8	-0.7302	104.8	-0.463626
104.9	-0.69	104.9	-0.424455	104.9	-0.5096	104.9	-0.315315	105	2.6174	105	2.85653	105.1	9.9029	105.1	10.276	105.2	19.902	105.2	20.1447	105.2	25.602	105.2	26.0822	104.9	-0.7349	104.9	-0.464053
105	-0.6938	105	-0.424845	105	-0.5126	105	-0.315595	105.1	2.6184	105.1	2.85889	105.2	9.9136	105.2	10.2833	105.3	19.9061	105.3	20.1551	105.3	25.6142	105.3	26.089	105	-0.7355	105	-0.464479
105.1	-0.7003	105.1	-0.425235	105.1	-0.5173	105.1	-0.315874	105.2	2.6194	105.2	2.86125	105.3	9.9221	105.3	10.2906	105.4	19.9172	105.4	20.1656	105.4	25.6246	105.4	26.0957	105.1	-0.7386	105.1	-0.464906
105.2	-0.6966	105.2	-0.425625	105.2	-0.5159	105.2	-0.316154	105.3	2.6223	105.3	2.86361	105.4	9.9314	105.4	10.2979	105.5	19.9254	105.5	20.176	105.5	25.629	105.5	26.1024	105.2	-0.7417	105.2	-0.465332
105.3	-0.6948	105.3	-0.426015	105.3	-0.5117	105.3	-0.316434	105.4	2.623	105.4	2.86596	105.5	9.9398	105.5	10.3052	105.6	19.9362	105.6	20.1864	105.6	25.6361	105.6	26.1091	105.3	-0.7448	105.3	-0.465759
105.4	-0.6887	105.4	-0.426405	105.4	-0.51	105.4	-0.316714	105.5	2.6263	105.5	2.86832	105.6	9.9448	105.6	10.3125	105.7	19.9467	105.7	20.1969	105.7	25.6428	105.7	26.1158	105.4	-0.7475	105.4	-0.466185
105.5	-0.6838	105.5	-0.426795	105.5	-0.5073	105.5	-0.316993	105.6	2.6263	105.6	2.87067	105.7	9.951	105.7	10.3198	105.8	19.9456	105.8	20.2073	105.8	25.6445	105.8	26.1225	105.5	-0.7461	105.5	-0.466611
105.6	-0.6835	105.6	-0.427185	105.6	-0.5064	105.6	-0.317273	105.7	2.6262	105.7	2.87303	105.8	9.9596	105.8	10.3271	105.9	19.9569	105.9	20.2177	105.9	25.6535	105.9	26.1292	105.6	-0.7444	105.6	-0.467038
105.7	-0.6836	105.7	-0.427575	105.7	-0.5097	105.7	-0.317552	105.8	2.627	105.8	2.87538	105.9	9.9656	105.9	10.3344	106	19.9585	106	20.228	106	25.6622	106	26.1358	105.7	-0.7426	105.7	-0.467464
105.8	-0.6827	105.8	-0.427965	105.8	-0.5109	105.8	-0.317832	105.9	2.6293	105.9	2.87773	106	9.9755	106	10.3417	106.1	19.9669	106.1	20.2384	106.1	25.6757	106.1	26.1425	105.8	-0.7466	105.8	-0.46789
105.9	-0.6838	105.9	-0.428355	105.9	-0.5123	105.9	-0.318111	106	2.6281	106	2.88009	106.1	9.9787	106.1	10.3489	106.2	19.9765	106.2	20.2488	106.2	25.6817	106.2	26.1491	105.9	-0.7456	105.9	-0.468317
106	-0.6829	106	-0.428744	106	-0.5107	106	-0.318391	106.1	2.6341	106.1	2.88244	106.2	9.9802	106.2	10.3562	106.3	19.9768	106.3	20.2591	106.3	25.6827	106.3	26.1557	106	-0.7464	106	-0.468743
106.1	-0.6818	106.1	-0.429134	106.1	-0.5085	106.1	-0.31867	106.2	2.6377	106.2	2.88479	106.3	9.9828	106.3	10.3635	106.4	19.985	106.4	20.2695	106.4	25.6918	106.4	26.1623	106.1	-0.7463	106.1	-0.469169
106.2	-0.6866	106.2	-0.429524	106.2	-0.5055	106.2	-0.31895	106.3	2.6385	106.3	2.88714	106.4	9.9912	106.4	10.3708	106.5	19.9901	106.5	20.2798	106.5	25.7015	106.5	26.1689	106.2	-0.746	106.2	-0.469595
106.3	-0.6858	106.3	-0.429914	106.3	-0.5117	106.3	-0.319229	106.4	2.6401	106.4	2.88949	106.5	9.9937	106.5	10.378	106.6	20.0013	106.6	20.2901	106.6	25.7143	106.6	26.1754	106.3	-0.751	106.3	-0.470021
106.4	-0.6864	106.4	-0.430303	106.4	-0.5134	106.4	-0.319508	106.5	2.634	106.5	2.89184	106.6	10.0006	106.6	10.3853	106.7	20.0086	106.7	20.3004	106.7	25.7247	106.7	26.182	106.4	-0.749	106.4	-0.470447
106.5	-0.6895	106.5	-0.430693	106.5	-0.5142	106.5	-0.319787	106.6	2.6287	106.6	2.89419	106.7	10.0098	106.7	10.3925	106.8	20.0184	106.8	20.3107	106.8	25.7336	106.8	26.1885	106.5	-0.7513	106.5	-0.470873
106.6	-0.6917	106.6	-0.431083	106.6	-0.5146	106.6	-0.320067	106.7	2.6325	106.7	2.89654	106.8	10.0166	106.8	10.3998	106.9	20.0255	106.9	20.321	106.9	25.7494	106.9	26.195	106.6	-0.754	106.6	-0.471299
106.7	-0.687	106.7	-0.431472	106.7	-0.5063	106.7	-0.320346	106.8	2.6354	106.8	2.89889	106.9	10.0169	106.9	10.407	107	20.0322	107	20.3313	107	25.7604	107	26.2015	106.7	-0.7541	106.7	-0.471725
106.8	-0.6862	106.8	-0.431862	106.8	-0.5035	106.8	-0.320625	106.9	2.6378	106.9	2.90123	107	10.0186	107	10.4143	107.1	20.0388	107.1	20.3416	107.1	25.7714	107.1	26.208	106.8	-0.7519	106.8	-0.472151
106.9	-0.6875	106.9	-0.432252	106.9	-0.5018	106.9	-0.320904	107	2.6415	107	2.90358	107.1	10.0222	107.1	10.4215	107.2	20.0376	107.2	20.3518	107.2	25.7682	107.2	26.2145	106.9	-0.7572	106.9	-0.472577
107	-0.6889	107	-0.432641	107	-0.5003	107	-0.321183	107.1	2.6472	107.1	2.90592	107.2	10.0322	107.2	10.4288	107.3	20.0462	107.3	20.3621	107.3	25.7678	107.3	26.221	107	-0.761	107	-0.473003
107.1	-0.6882	107.1	-0.433031	107.1	-0.5	107.1	-0.321462	107.2	2.6461	107.2	2.90827	107.3	10.0407	107.3	10.436	107.4	20.0533	107.4	20.3723	107.4	25.7787	107.4	26.2274	107.1	-0.7584	107.1	-0.473429
107.2	-0.6893	107.2	-0.43342	107.2	-0.5091	107.2	-0.321741	107.3	2.6499	107.3	2.91061	107.4	10.0526	107.4	10.4432	107.5	20.0601	107.5	20.3825	107.5	25.798	107.5	26.2339	107.2	-0.7573	107.2	-0.473855
107.3	-0.6878	107.3	-0.43381	107.3	-0.5106	107.3	-0.32202	107.4	2.6501	107.4	2.91296	107.5	10.0616	107.5	10.4504	107.6	20.0737	107.6	20.3927	107.6	25.81	107.6	26.2403	107.3	-0.7608	107.3	-0.474281
107.4	-0.6841	107.4	-0.434199	107.4	-0.508	107.4	-0.322299	107.5	2.6584	107.5	2.9153	107.6	10.069	107.6	10.4577	107.7	20.0863	107.7	20.403	107.7	25.8202	107.7	26.2467	107.4	-0.7607	107.4	-0.474706
107.5	-0.6824	107.5	-0.434588	107.5	-0.5039	107.5	-0.322578	107.6	2.6573	107.6	2.91764	107.7	10.0776	107.7	10.4649	107.8	20.089	107.8	20.4131	107.8	25.8286	107.8	26.2531	107.5	-0.7586	107.5	-0.475132
107.6	-0.6823	107.6	-0.434978	107.6	-0.5046	107.6	-0.322857	107.7	2.6607	107.7	2.91998	107.8	10.0857	107.8	10.4721	107.9	20.091	107.9	20.4233	107.9	25.8373	107.9	26.2595	107.6	-0.7582	107.6	-0.475558
107.7	-0.6801	107.7	-0.435367	107.7	-0.506	107.7	-0.323135	107.8	2.6572	107.8	2.92233	107.9	10.0867	107.9	10.4793	108	20.1009	108	20.4335	108	25.8482	108	26.2659	107.7	-0.758	107.7	-0.475983
107.8	-0.6854	107.8	-0.435757	107.8	-0.5161	107.8	-0.323414	107.9	2.6539	107.9	2.92467	108	10.0954	108	10.4865	108.1	20.1059	108.1	20.4437	108.1	25.8627	108.1	26.2723	107.8	-0.7599	107.8	-0.476409
107.9	-0.6878	107.9	-0.436146	107.9	-0.5197	107.9	-0.323693	108	2.6578	108	2.92701	108.1	10.0984	108.1	10.4937	108.2	20.1149	108.2	20.4538	108.2	25.8707	108.2	26.2786	107.9	-0.7613	107.9	-0.476835
108	-0.6838	108	-0.436535	108	-0.5193	108	-0.323972	108.1	2.6551	108.1	2.92935	108.2	10.0988	108.2	10.5009	108.3	20.1251	108.3	20.4639	108.3	25.8845	108.3	26.2849	108	-0.7605	108	-0.47726
108.1	-0.6804	108.1	-0.436924	108.1	-0.5189	108.1	-0.32425	108.2	2.6574	108.2	2.93169	108.3	10.1081	108.3	10.5081	108.4	20.1381	108.4	20.4741	108.4	25.8894	108.4	26.2913	108.1	-0.7639	108.1	-0.477686
108.2	-0.6792	108.2	-0.437314	108.2	-0.518	108.2	-0.324529	108.3	2.6622	108.3	2.93402	108.4	10.1148	108.4	10.5153	108.5	20.1498	108.5	20.4842	108.5	25.893	108.5	26.2976	108.2	-0.7674	108.2	-0.478111
108.3	-0.6783	108.3	-0.437703	108.3	-0.5136	108.3	-0.324807	108.4	2.6661	108.4	2.93636	108.5	10.1205	108.5	10.5225	108.6	20.154	108.6	20.4943	108.6	25.903	108.6	26.3039	108.3	-0.7716	108.3	-0.478537
108.4	-0.6805	108.4	-0.438092	108.4	-0.5183	108.4	-0.325086	108.5	2.6668	108.5	2.9387	108.6	10.126	108.6	10.5297	108.7	20.1614	108.7	20.5044	108.7	25.9148	108.7	26.3101	108.4	-0.7739	108.4	-0.478962
108.5	-0.6781	108.5	-0.438481	108.5	-0.5157	108.5	-0.325364	108.6	2.666	108.6	2.94103	108.7	10.1291	108.7	10.5368	108.8	20.177	108.8	20.5145	108.8	25.9281	108.8	26.3164	108.5	-0.7687	108.5	-0.479388
108.6	-0.6765	108.6	-0.43887	108.6	-0.5137	108.6	-0.325643	108.7	2.6702	108.7	2.94337	108.8	10.1412	108.8	10.544	108.9	20.1928	108.9	20.5245	108.9	25.9421	108.9	26.3227	108.6	-0.7705	108.6	-0.479813
108.7	-0.6763	108.7	-0.439259	108.7	-0.5078	108.7	-0.325921	108.8	2.6811	108.8	2.9457	108.9	10.1505	108.9	10.5512	109	20.2046	109	20.5346	109	25.9545	109	26.3289	108.7	-0.772	108.7	-0.480239
108.8	-0.672	108.8	-0.439648	108.8	-0.5007	108.8	-0.3262	108.9	2.6882	108.9	2.94804	109	10.1602	109	10.5583	109.1	20.2153	109.1	20.5447	109.1	25.9674	109.1	26.3351	108.8	-0.7681	108.8	-0.480664
108.9	-0.6711	108.9	-0.440037	108.9	-0.4983	108.9	-0.326478	109	2.689	109	2.95037	109.1	10.1801	109.1	10.5655	109.2	20.2221	109.2	20.5547	109.2	25.9766	109.2	26.3414	108.9	-0.7646	108.9	-0.481089
109	-0.6686	109	-0.440426	109	-0.4966	109	-0.326756	109.1	2.6932	109.1	2.95271	109.2	10.1946	109.2	10.5727	109.3	20.2292	109.3	20.5647	109.3	25.9829	109.3	26.3476	109	-0.7646	109	-0.481515
109.1	-0.6628	109.1	-0.440815	109.1	-0.4962	109.1	-0.327034	109.2	2.6958	109.2	2.95504	109.3	10.2011	109.3	10.5798	109.4	20.2342	109.4	20.5747	109.4	25.9929	109.4	26.3538	109.1	-0.7609	109.1	-0.48194
109.2	-0.6623	109.2	-0.441204	109.2	-0.4973	109.2	-0.327313	109.3	2.6942	109.3	2.95737	109.4	10.2081	109.4	10.587	109.5	20.2405	109.5	20.5848	109.5	25.9988	109.5	26.3599	109.2	-0.755	109.2	-0.482365
109.3	-0.6604	109.3	-0.441593	109.3	-0.4983	109.3	-0.327591	109.4	2.6977	109.4	2.9597	109.5	10.2232	109.5	10.5941	109.6	20.2575	109.6	20.5948	109.6	26.0143	109.6	26.3661	109.3	-0.7554	109.3	-0.48279
109.4	-0.6636	109.4	-0.441982	109.4	-0.5027	109.4	-0.327869	109.5	2.7058	109.5	2.96203	109.6	10.2349	109.6	10.6013	109.7	20.266	109.7	20.6047	109.7	26.0172	109.7	26.3722	109.4	-0.7565	109.4	-0.483215
109.5	-0.6615	109.5	-0.442371	109.5	-0.503	109.5	-0.328147	109.6	2.7157	109.6	2.96436	109.7	10.2346	109.7	10.6084	109.8	20.2652	109.8	20.6147	109.8	26.0168	109.8	26.3784	109.5	-0.7519	109.5	-0.483641
109.6	-0.653201	109.6	-0.44276	109.6	-0.496201	109.6	-0.328425	109.7	2.7151	109.7	2.96669	109.8	10.234	109.8	10.6155	109.9	20.2776	109.9	20.6247	109.9	26.0183	109.9	26.3845	109.6	-0.743501	109.6	-0.484066
109.7	-0.653	109.7	-0.443149	109.7	-0.5014	109.7	-0.328703	109.8	2.7185	109.8	2.96902	109.9	10.2402	109.9	10.6227	110	20.2816	110	20.6346	110	26.0285	110	26.3906	109.7	-0.7436	109.7	-0.484491
109.8	-0.6588	109.8	-0.443537	109.8	-0.5029	109.8	-0.328981	109.9	2.7193	109.9	2.97135	110	10.2426	110	10.6298	110.1	20.296	110.1	20.6446	110.1	26.0394	110.1	26.3967	109.8	-0.7455	109.8	-0.484916
109.9	-0.6574	109.9	-0.443926	109.9	-0.5035	109.9	-0.329259	110	2.7221	110	2.97368	110.1	10.2538	110.1	10.6369	110.2	20.3066	110.2	20.6545	110.2	26.0487	110.2	26.4028	109.9	-0.7419	109.9	-0.485341
110	-0.6573	110	-0.444315	110	-0.5017	110	-0.329537	110.1	2.7282	110.1	2.976	110.2	10.2606	110.2	10.6441	110.3	20.3122	110.3	20.6645	110.3	26.0567	110.3	26.4089	110	-0.7356	110	-0.485766
110.1	-0.65	110.1	-0.444704	110.1	-0.4984	110.1	-0.329815	110.2	2.7287	110.2	2.97833	110.3	10.2697	110.3	10.6512	110.4	20.3258	110.4	20.6744	110.4	26.0715	110.4	26.4149	110.1	-0.7334	110.1	-0.486191
110.2	-0.6445	110.2	-0.445092	110.2	-0.4952	110.2	-0.330093	110.3	2.7285	110.3	2.98065	110.4	10.2745	110.4	10.6583	110.5	20.3305	110.5	20.6843	110.5	26.0821	110.5	26.421	110.2	-0.7325	110.2	-0.486616
110.3	-0.6447	110.3	-0.445481	110.3	-0.4993	110.3	-0.330371	110.4	2.7352	110.4	2.98298	110.5	10.2807	110.5	10.6654	110.6	20.3477	110.6	20.6942	110.6	26.0927	110.6	26.427	110.3	-0.7337	110.3	-0.487041
110.4	-0.6445	110.4	-0.445869	110.4	-0.5009	110.4	-0.330648	110.5	2.7414	110.5	2.9853	110.6	10.285	110.6	10.6725	110.7	20.3495	110.7	20.7041	110.7	26.0971	110.7	26.433	110.4	-0.7325	110.4	-0.487465
110.5	-0.647	110.5	-0.446258	110.5	-0.5073	110.5	-0.330926	110.6	2.751	110.6	2.98763	110.7	10.2816	110.7	10.6796	110.8	20.3598	110.8	20.7139	110.8	26.1073	110.8	26.4391	110.5	-0.7327	110.5	-0.48789
110.6	-0.6455	110.6	-0.446647	110.6	-0.505	110.6	-0.331204	110.7	2.7581	110.7	2.98995	110.8	10.2768	110.8	10.6867	110.9	20.3679	110.9	20.7238	110.9	26.1209	110.9	26.4451	110.6	-0.7308	110.6	-0.488315
110.7	-0.6489	110.7	-0.447035	110.7	-0.5083	110.7	-0.331481	110.8	2.7603	110.8	2.99227	110.9	10.2818	110.9	10.6938	111	20.3699	111	20.7336	111	26.1372	111	26.451	110.7	-0.7335	110.7	-0.48874
110.8	-0.652	110.8	-0.447424	110.8	-0.5087	110.8	-0.331759	110.9	2.7557	110.9	2.9946	111	10.2851	111	10.7009	111.1	20.3784	111.1	20.7435	111.1	26.1477	111.1	26.457	110.8	-0.7316	110.8	-0.489165
110.9	-0.6542	110.9	-0.447812	110.9	-0.5096	110.9	-0.332037	111	2.7565	111	2.99692	111.1	10.2867	111.1	10.708	111.2	20.393	111.2	20.7533	111.2	26.163	111.2	26.463	110.9	-0.7316	110.9	-0.489589
111	-0.6483	111	-0.4482	111	-0.5078	111	-0.332314	111.1	2.7586	111.1	2.99924	111.2	10.2952	111.2	10.7151	111.3	20.4002	111.3	20.7631	111.3	26.1738	111.3	26.4689	111	-0.7321	111	-0.490014
111.1	-0.6503	111.1	-0.448589	111.1	-0.5085	111.1	-0.332592	111.2	2.7606	111.2	3.00156	111.3	10.3	111.3	10.7221	111.4	20.4127	111.4	20.773	111.4	26.1879	111.4	26.4748	111.1	-0.7284	111.1	-0.490439
111.2	-0.6498	111.2	-0.448977	111.2	-0.5075	111.2	-0.332869	111.3	2.7652	111.3	3.00388	111.4	10.3127	111.4	10.7292	111.5	20.4234	111.5	20.7828	111.5	26.2031	111.5	26.4808	111.2	-0.7243	111.2	-0.490863
111.3	-0.6496	111.3	-0.449366	111.3	-0.5124	111.3	-0.333147	111.4	2.7707	111.4	3.0062	111.5	10.3203	111.5	10.7363	111.6	20.4286	111.6	20.7925	111.6	26.2123	111.6	26.4867	111.3	-0.7269	111.3	-0.491288
111.4	-0.6471	111.4	-0.449754	111.4	-0.5159	111.4	-0.333424	111.5	2.7778	111.5	3.00851	111.6	10.3227	111.6	10.7434	111.7	20.441	111.7	20.8023	111.7	26.2185	111.7	26.4926	111.4	-0.7181	111.4	-0.491712
111.5	-0.6452	111.5	-0.450142	111.5	-0.5171	111.5	-0.333701	111.6	2.7802	111.6	3.01083	111.7	10.3306	111.7	10.7504	111.8	20.4519	111.8	20.8121	111.8	26.2262	111.8	26.4985	111.5	-0.7156	111.5	-0.492137
111.6	-0.6482	111.6	-0.450531	111.6	-0.5199	111.6	-0.333979	111.7	2.788	111.7	3.01315	111.8	10.3356	111.8	10.7575	111.9	20.4611	111.9	20.8219	111.9	26.2375	111.9	26.5043	111.6	-0.7197	111.6	-0.492561
111.7	-0.6471	111.7	-0.450919	111.7	-0.5232	111.7	-0.334256	111.8	2.7951	111.8	3.01546	111.9	10.3399	111.9	10.7645	112	20.4659	112	20.8316	112	26.2398	112	26.5102	111.7	-0.7161	111.7	-0.492986
111.8	-0.6474	111.8	-0.451307	111.8	-0.5191	111.8	-0.334533	111.9	2.7977	111.9	3.01778	112	10.3447	112	10.7716	112.1	20.4787	112.1	20.8413	112.1	26.2464	112.1	26.516	111.8	-0.7182	111.8	-0.49341
111.9	-0.6499	111.9	-0.451695	111.9	-0.5163	111.9	-0.33481	112	2.8069	112	3.0201	112.1	10.35	112.1	10.7786	112.2	20.4861	112.2	20.8511	112.2	26.2521	112.2	26.5219	111.9	-0.7182	111.9	-0.493835
112	-0.6601	112	-0.452083	112	-0.5193	112	-0.335087	112.1	2.8057	112.1	3.02241	112.2	10.3547	112.2	10.7857	112.3	20.5016	112.3	20.8608	112.3	26.262	112.3	26.5277	112	-0.7232	112	-0.494259
112.1	-0.6623	112.1	-0.452472	112.1	-0.5193	112.1	-0.335365	112.2	2.8062	112.2	3.02472	112.3	10.3592	112.3	10.7927	112.4	20.505	112.4	20.8705	112.4	26.2778	112.4	26.5335	112.1	-0.7214	112.1	-0.494684
112.2	-0.6611	112.2	-0.45286	112.2	-0.5203	112.2	-0.335642	112.3	2.8108	112.3	3.02704	112.4	10.3643	112.4	10.7998	112.5	20.5076	112.5	20.8802	112.5	26.2933	112.5	26.5393	112.2	-0.7204	112.2	-0.495108
112.3	-0.6611	112.3	-0.453248	112.3	-0.5223	112.3	-0.335919	112.4	2.8107	112.4	3.02935	112.5	10.3672	112.5	10.8068	112.6	20.5143	112.6	20.8899	112.6	26.3059	112.6	26.5451	112.3	-0.7218	112.3	-0.495532
112.4	-0.663	112.4	-0.453636	112.4	-0.5203	112.4	-0.336196	112.5	2.8162	112.5	3.03166	112.6	10.369	112.6	10.8138	112.7	20.5277	112.7	20.8996	112.7	26.3177	112.7	26.5509	112.4	-0.7212	112.4	-0.495956
112.5	-0.6656	112.5	-0.454024	112.5	-0.5226	112.5	-0.336473	112.6	2.8154	112.6	3.03397	112.7	10.376	112.7	10.8209	112.8	20.5368	112.8	20.9092	112.8	26.3289	112.8	26.5566	112.5	-0.7181	112.5	-0.496381
112.6	-0.6704	112.6	-0.454412	112.6	-0.5248	112.6	-0.33675	112.7	2.8172	112.7	3.03628	112.8	10.3789	112.8	10.8279	112.9	20.5443	112.9	20.9189	112.9	26.3439	112.9	26.5624	112.6	-0.7183	112.6	-0.496805
112.7	-0.6691	112.7	-0.4548	112.7	-0.5215	112.7	-0.337027	112.8	2.8182	112.8	3.03859	112.9	10.3792	112.9	10.8349	113	20.5489	113	20.9285	113	26.354	113	26.5681	112.7	-0.7165	112.7	-0.497229
112.8	-0.6701	112.8	-0.455188	112.8	-0.5196	112.8	-0.337303	112.9	2.818	112.9	3.0409	113	10.3824	113	10.8419	113.1	20.5536	113.1	20.9382	113.1	26.3621	113.1	26.5739	112.8	-0.7122	112.8	-0.497653
112.9	-0.6708	112.9	-0.455576	112.9	-0.5202	112.9	-0.33758	113	2.8137	113	3.04321	113.1	10.3867	113.1	10.8489	113.2	20.5603	113.2	20.9478	113.2	26.3684	113.2	26.5796	112.9	-0.7096	112.9	-0.498077
113	-0.6743	113	-0.455964	113	-0.5181	113	-0.337857	113.1	2.8122	113.1	3.04552	113.2	10.3902	113.2	10.856	113.3	20.5751	113.3	20.9574	113.3	26.3759	113.3	26.5853	113	-0.7142	113	-0.498501
113.1	-0.6756	113.1	-0.456352	113.1	-0.5155	113.1	-0.338134	113.2	2.805	113.2	3.04783	113.3	10.393	113.3	10.863	113.4	20.5857	113.4	20.967	113.4	26.3924	113.4	26.591	113.1	-0.7115	113.1	-0.498925
113.2	-0.6734	113.2	-0.456739	113.2	-0.5215	113.2	-0.33841	113.3	2.8084	113.3	3.05014	113.4	10.3986	113.4	10.87	113.5	20.5943	113.5	20.9766	113.5	26.4061	113.5	26.5966	113.2	-0.7112	113.2	-0.499349
113.3	-0.6734	113.3	-0.457127	113.3	-0.5259	113.3	-0.338687	113.4	2.8122	113.4	3.05244	113.5	10.4075	113.5	10.877	113.6	20.598	113.6	20.9862	113.6	26.4124	113.6	26.6023	113.3	-0.7097	113.3	-0.499773
113.4	-0.6717	113.4	-0.457515	113.4	-0.5207	113.4	-0.338964	113.5	2.8123	113.5	3.05475	113.6	10.4171	113.6	10.884	113.7	20.5989	113.7	20.9958	113.7	26.4212	113.7	26.608	113.4	-0.7087	113.4	-0.500197
113.5	-0.6721	113.5	-0.457903	113.5	-0.5125	113.5	-0.33924	113.6	2.8101	113.6	3.05705	113.7	10.42	113.7	10.8909	113.8	20.6056	113.8	21.0053	113.8	26.4299	113.8	26.6136	113.5	-0.7095	113.5	-0.500621
113.6	-0.6719	113.6	-0.45829	113.6	-0.5047	113.6	-0.339517	113.7	2.8088	113.7	3.05936	113.8	10.4257	113.8	10.8979	113.9	20.6123	113.9	21.0149	113.9	26.4376	113.9	26.6192	113.6	-0.7111	113.6	-0.501045
113.7	-0.6739	113.7	-0.458678	113.7	-0.5045	113.7	-0.339793	113.8	2.8131	113.8	3.06166	113.9	10.4359	113.9	10.9049	114	20.6157	114	21.0245	114	26.4484	114	26.6249	113.7	-0.7154	113.7	-0.501469
113.8	-0.6718	113.8	-0.459066	113.8	-0.5034	113.8	-0.34007	113.9	2.8158	113.9	3.06396	114	10.4426	114	10.9119	114.1	20.619	114.1	21.034	114.1	26.4563	114.1	26.6305	113.8	-0.7107	113.8	-0.501893
113.9	-0.6733	113.9	-0.459453	113.9	-0.4986	113.9	-0.340346	114	2.8246	114	3.06627	114.1	10.4464	114.1	10.9189	114.2	20.6308	114.2	21.0435	114.2	26.4713	114.2	26.6361	113.9	-0.7106	113.9	-0.502317
114	-0.6738	114	-0.459841	114	-0.4938	114	-0.340623	114.1	2.8282	114.1	3.06857	114.2	10.4583	114.2	10.9258	114.3	20.6391	114.3	21.053	114.3	26.4813	114.3	26.6416	114	-0.7082	114	-0.50274
114.1	-0.6784	114.1	-0.460229	114.1	-0.4958	114.1	-0.340899	114.2	2.8338	114.2	3.07087	114.3	10.4699	114.3	10.9328	114.4	20.6475	114.4	21.0625	114.4	26.4816	114.4	26.6472	114.1	-0.707	114.1	-0.503164
114.2	-0.6714	114.2	-0.460616	114.2	-0.4919	114.2	-0.341175	114.3	2.8357	114.3	3.07317	114.4	10.4748	114.4	10.9398	114.5	20.6535	114.5	21.072	114.5	26.485	114.5	26.6528	114.2	-0.7064	114.2	-0.503588
114.3	-0.6713	114.3	-0.461004	114.3	-0.4896	114.3	-0.341452	114.4	2.8329	114.4	3.07547	114.5	10.4853	114.5	10.9467	114.6	20.6635	114.6	21.0815	114.6	26.4964	114.6	26.6583	114.3	-0.706	114.3	-0.504012
114.4	-0.6779	114.4	-0.461391	114.4	-0.4929	114.4	-0.341728	114.5	2.8273	114.5	3.07777	114.6	10.5	114.6	10.9537	114.7	20.6671	114.7	21.091	114.7	26.5036	114.7	26.6639	114.4	-0.7073	114.4	-0.504435
114.5	-0.6791	114.5	-0.461779	114.5	-0.4982	114.5	-0.342004	114.6	2.832	114.6	3.08007	114.7	10.5029	114.7	10.9607	114.8	20.6759	114.8	21.1005	114.8	26.5131	114.8	26.6694	114.5	-0.7128	114.5	-0.504859
114.6	-0.6714	114.6	-0.462166	114.6	-0.4946	114.6	-0.34228	114.7	2.8383	114.7	3.08237	114.8	10.5051	114.8	10.9676	114.9	20.6812	114.9	21.1099	114.9	26.5316	114.9	26.6749	114.6	-0.7099	114.6	-0.505283
114.7	-0.6734	114.7	-0.462554	114.7	-0.4991	114.7	-0.342556	114.8	2.844	114.8	3.08467	114.9	10.5083	114.9	10.9745	115	20.691	115	21.1194	115	26.5407	115	26.6804	114.7	-0.7142	114.7	-0.505706
114.8	-0.6714	114.8	-0.462941	114.8	-0.4966	114.8	-0.342833	114.9	2.8496	114.9	3.08696	115	10.5103	115	10.9815	115.1	20.7069	115.1	21.1288	115.1	26.5503	115.1	26.6859	114.8	-0.7177	114.8	-0.50613
114.9	-0.6705	114.9	-0.463328	114.9	-0.4894	114.9	-0.343109	115	2.8483	115	3.08926	115.1	10.5145	115.1	10.9884	115.2	20.7176	115.2	21.1382	115.2	26.5617	115.2	26.6914	114.9	-0.7163	114.9	-0.506553
115	-0.67	115	-0.463716	115	-0.4892	115	-0.343385	115.1	2.8515	115.1	3.09156	115.2	10.5283	115.2	10.9954	115.3	20.717	115.3	21.1476	115.3	26.56	115.3	26.6968	115	-0.7177	115	-0.506977
115.1	-0.6688	115.1	-0.464103	115.1	-0.489	115.1	-0.343661	115.2	2.8575	115.2	3.09385	115.3	10.5325	115.3	11.0023	115.4	20.7238	115.4	21.157	115.4	26.5607	115.4	26.7023	115.1	-0.719	115.1	-0.5074
115.2	-0.6694	115.2	-0.46449	115.2	-0.4907	115.2	-0.343937	115.3	2.8564	115.3	3.09615	115.4	10.5383	115.4	11.0092	115.5	20.7265	115.5	21.1664	115.5	26.5647	115.5	26.7077	115.2	-0.719	115.2	-0.507824
115.3	-0.6722	115.3	-0.464878	115.3	-0.4953	115.3	-0.344212	115.4	2.8544	115.4	3.09844	115.5	10.5439	115.5	11.0161	115.6	20.7382	115.6	21.1758	115.6	26.5731	115.6	26.7132	115.3	-0.7243	115.3	-0.508247
115.4	-0.6735	115.4	-0.465265	115.4	-0.5021	115.4	-0.344488	115.5	2.8605	115.5	3.10073	115.6	10.5486	115.6	11.0231	115.7	20.749	115.7	21.1852	115.7	26.5776	115.7	26.7186	115.4	-0.7322	115.4	-0.50867
115.5	-0.6767	115.5	-0.465652	115.5	-0.4989	115.5	-0.344764	115.6	2.8635	115.6	3.10303	115.7	10.5596	115.7	11.03	115.8	20.7518	115.8	21.1946	115.8	26.5824	115.8	26.724	115.5	-0.736	115.5	-0.509094
115.6	-0.6739	115.6	-0.466039	115.6	-0.4905	115.6	-0.34504	115.7	2.8625	115.7	3.10532	115.8	10.5657	115.8	11.0369	115.9	20.7525	115.9	21.2039	115.9	26.5858	115.9	26.7294	115.6	-0.7341	115.6	-0.509517
115.7	-0.6721	115.7	-0.466426	115.7	-0.4802	115.7	-0.345316	115.8	2.8611	115.8	3.10761	115.9	10.5686	115.9	11.0438	116	20.7607	116	21.2133	116	26.5972	116	26.7348	115.7	-0.7366	115.7	-0.50994
115.8	-0.6694	115.8	-0.466813	115.8	-0.4812	115.8	-0.345591	115.9	2.8555	115.9	3.1099	116	10.5773	116	11.0507	116.1	20.7752	116.1	21.2226	116.1	26.6072	116.1	26.7402	115.8	-0.7394	115.8	-0.510363
115.9	-0.6738	115.9	-0.467201	115.9	-0.4872	115.9	-0.345867	116	2.8598	116	3.11219	116.1	10.5875	116.1	11.0576	116.2	20.7754	116.2	21.2319	116.2	26.6132	116.2	26.7455	115.9	-0.7439	115.9	-0.510787
116	-0.6724	116	-0.467588	116	-0.491	116	-0.346143	116.1	2.8621	116.1	3.11448	116.2	10.5963	116.2	11.0645	116.3	20.7887	116.3	21.2413	116.3	26.6225	116.3	26.7509	116	-0.7468	116	-0.51121
116.1	-0.6736	116.1	-0.467975	116.1	-0.4886	116.1	-0.346418	116.2	2.8605	116.2	3.11677	116.3	10.6039	116.3	11.0714	116.4	20.8006	116.4	21.2506	116.4	26.6336	116.4	26.7562	116.1	-0.748	116.1	-0.511633
116.2	-0.6772	116.2	-0.468362	116.2	-0.4889	116.2	-0.346694	116.3	2.8648	116.3	3.11906	116.4	10.609	116.4	11.0783	116.5	20.8127	116.5	21.2599	116.5	26.6481	116.5	26.7615	116.2	-0.754	116.2	-0.512056
116.3	-0.6732	116.3	-0.468749	116.3	-0.482	116.3	-0.346969	116.4	2.872	116.4	3.12135	116.5	10.613	116.5	11.0852	116.6	20.8147	116.6	21.2691	116.6	26.6535	116.6	26.7669	116.3	-0.747	116.3	-0.512479
116.4	-0.6717	116.4	-0.469136	116.4	-0.4746	116.4	-0.347245	116.5	2.8765	116.5	3.12364	116.6	10.6134	116.6	11.0921	116.7	20.8199	116.7	21.2784	116.7	26.6605	116.7	26.7722	116.4	-0.7482	116.4	-0.512902
116.5	-0.6674	116.5	-0.469523	116.5	-0.4742	116.5	-0.34752	116.6	2.8718	116.6	3.12592	116.7	10.621	116.7	11.099	116.8	20.8345	116.8	21.2877	116.8	26.6625	116.8	26.7775	116.5	-0.7459	116.5	-0.513325
116.6	-0.6787	116.6	-0.469909	116.6	-0.4771	116.6	-0.347796	116.7	2.8722	116.7	3.12821	116.8	10.6289	116.8	11.1058	116.9	20.849	116.9	21.297	116.9	26.6725	116.9	26.7828	116.6	-0.7534	116.6	-0.513748
116.7	-0.6824	116.7	-0.470296	116.7	-0.478	116.7	-0.348071	116.8	2.8793	116.8	3.13049	116.9	10.6368	116.9	11.1127	117	20.8552	117	21.3062	117	26.6857	117	26.788	116.7	-0.7573	116.7	-0.514171
116.8	-0.6821	116.8	-0.470683	116.8	-0.4744	116.8	-0.348347	116.9	2.8897	116.9	3.13278	117	10.642	117	11.1196	117.1	20.8592	117.1	21.3154	117.1	26.6931	117.1	26.7933	116.8	-0.7557	116.8	-0.514594
116.9	-0.68	116.9	-0.47107	116.9	-0.476	116.9	-0.348622	117	2.8959	117	3.13506	117.1	10.6413	117.1	11.1264	117.2	20.8686	117.2	21.3247	117.2	26.6916	117.2	26.7986	116.9	-0.7565	116.9	-0.515017
117	-0.6845	117	-0.471457	117	-0.4846	117	-0.348897	117.1	2.8996	117.1	3.13735	117.2	10.6383	117.2	11.1333	117.3	20.8838	117.3	21.3339	117.3	26.7037	117.3	26.8038	117	-0.7611	117	-0.51544
117.1	-0.6805	117.1	-0.471844	117.1	-0.4809	117.1	-0.349172	117.2	2.8975	117.2	3.13963	117.3	10.6518	117.3	11.1402	117.4	20.8911	117.4	21.3431	117.4	26.7209	117.4	26.809	117.1	-0.7635	117.1	-0.515863
117.2	-0.6807	117.2	-0.47223	117.2	-0.4811	117.2	-0.349448	117.3	2.9055	117.3	3.14191	117.4	10.6579	117.4	11.147	117.5	20.9037	117.5	21.3523	117.5	26.7368	117.5	26.8142	117.2	-0.7742	117.2	-0.516286
117.3	-0.6749	117.3	-0.472617	117.3	-0.4778	117.3	-0.349723	117.4	2.9089	117.4	3.14419	117.5	10.6653	117.5	11.1539	117.6	20.9178	117.6	21.3615	117.6	26.7543	117.6	26.8195	117.3	-0.7748	117.3	-0.516708
117.4	-0.6764	117.4	-0.473004	117.4	-0.4763	117.4	-0.349998	117.5	2.9211	117.5	3.14648	117.6	10.6646	117.6	11.1607	117.7	20.9218	117.7	21.3707	117.7	26.759	117.7	26.8247	117.4	-0.772	117.4	-0.517131
117.5	-0.6683	117.5	-0.47339	117.5	-0.4696	117.5	-0.350273	117.6	2.9297	117.6	3.14876	117.7	10.6554	117.7	11.1676	117.8	20.933	117.8	21.3798	117.8	26.7604	117.8	26.8298	117.5	-0.7752	117.5	-0.517554
117.6	-0.6699	117.6	-0.473777	117.6	-0.4681	117.6	-0.350548	117.7	2.9199	117.7	3.15104	117.8	10.6569	117.8	11.1744	117.9	20.9539	117.9	21.389	117.9	26.7824	117.9	26.835	117.6	-0.7747	117.6	-0.517977
117.7	-0.6813	117.7	-0.474164	117.7	-0.4732	117.7	-0.350823	117.8	2.914	117.8	3.15332	117.9	10.6788	117.9	11.1812	118	20.9531	118	21.3982	118	26.791	118	26.8402	117.7	-0.7846	117.7	-0.518399
117.8	-0.6843	117.8	-0.47455	117.8	-0.488	117.8	-0.351098	117.9	2.9161	117.9	3.15559	118	10.684	118	11.1881	118.1	20.9625	118.1	21.4073	118.1	26.7996	118.1	26.8453	117.8	-0.7891	117.8	-0.518822
117.9	-0.674401	117.9	-0.474937	117.9	-0.490401	117.9	-0.351373	118	2.9184	118	3.15787	118.1	10.6802	118.1	11.1949	118.2	20.9604	118.2	21.4164	118.2	26.8006	118.2	26.8505	117.9	-0.778501	117.9	-0.519244
118	-0.6713	118	-0.475323	118	-0.4926	118	-0.351648	118.1	2.9203	118.1	3.16015	118.2	10.6999	118.2	11.2017	118.3	20.9689	118.3	21.4256	118.3	26.8165	118.3	26.8556	118	-0.7839	118	-0.519667
118.1	-0.672	118.1	-0.47571	118.1	-0.4957	118.1	-0.351923	118.2	2.9044	118.2	3.16243	118.3	10.7149	118.3	11.2085	118.4	20.9537	118.4	21.4347	118.4	26.8307	118.4	26.8607	118.1	-0.7886	118.1	-0.52009
118.2	-0.6824	118.2	-0.476096	118.2	-0.5038	118.2	-0.352197	118.3	2.9146	118.3	3.1647	118.4	10.7005	118.4	11.2154	118.5	20.9579	118.5	21.4438	118.5	26.8357	118.5	26.8658	118.2	-0.8055	118.2	-0.520512
118.3	-0.6772	118.3	-0.476483	118.3	-0.4939	118.3	-0.352472	118.4	2.9133	118.4	3.16698	118.5	10.6894	118.5	11.2222	118.6	20.9579	118.6	21.4529	118.6	26.8357	118.6	26.8709	118.3	-0.8066	118.3	-0.520935
118.4	-0.691299	118.4	-0.476869	118.4	-0.487699	118.4	-0.352747	118.5	2.903	118.5	3.16925	118.6	10.6698	118.6	11.229	118.7	20.9497	118.7	21.4619	118.7	26.8301	118.7	26.876	118.4	-0.815099	118.4	-0.521357
118.5	-0.707199	118.5	-0.477255	118.5	-0.492599	118.5	-0.353022	118.6	2.904	118.6	3.17153	118.7	10.6459	118.7	11.2358	118.8	20.9473	118.8	21.471	118.8	26.7918	118.8	26.8811	118.5	-0.826299	118.5	-0.521779
118.6	-0.716799	118.6	-0.477642	118.6	-0.508399	118.6	-0.353296	118.7	2.903	118.7	3.1738	118.8	10.6459	118.8	11.2426	118.9	20.9294	118.9	21.4801	118.9	26.8033	118.9	26.8862	118.6	-0.841999	118.6	-0.522202
118.7	-0.728601	118.7	-0.478028	118.7	-0.532601	118.7	-0.353571	118.8	2.9024	118.8	3.17608	118.9	10.6581	118.9	11.2494	119	20.9294	119	21.4891	119	26.813	119	26.8912	118.7	-0.871201	118.7	-0.522624
118.8	-0.746099	118.8	-0.478414	118.8	-0.551699	118.8	-0.353846	118.9	2.8963	118.9	3.17835	119	10.6698	119	11.2562	119.1	20.9356	119.1	21.4982	119.1	26.8301	119.1	26.8963	118.8	-0.907199	118.8	-0.523047
118.9	-0.782098	118.9	-0.478801	118.9	-0.551699	118.9	-0.35412	119	2.8963	119	3.18062	119.1	10.6886	119.1	11.263	119.2	20.9473	119.2	21.5072	119.2	26.8353	119.2	26.9013	118.9	-0.920699	118.9	-0.523469
119	-0.7825	119	-0.479187	119	-0.551699	119	-0.354395	119.1	2.8973	119.1	3.18289	119.2	10.6894	119.2	11.2698	119.3	20.9497	119.3	21.5163	119.3	26.8357	119.3	26.9064	119	-0.907199	119	-0.523891
119.1	-0.782098	119.1	-0.479573	119.1	-0.5336	119.1	-0.354669	119.2	2.8963	119.2	3.18516	119.3	10.6916	119.3	11.2766	119.4	20.9579	119.4	21.5253	119.4	26.8357	119.4	26.9114	119.1	-0.905302	119.1	-0.524313
119.2	-0.746099	119.2	-0.479959	119.2	-0.5336	119.2	-0.354944	119.3	2.8963	119.3	3.18743	119.4	10.7001	119.4	11.2834	119.5	20.9666	119.5	21.5343	119.5	26.8415	119.5	26.9164	119.2	-0.905302	119.2	-0.524736
119.3	-0.7395	119.3	-0.480345	119.3	-0.532601	119.3	-0.355218	119.4	2.896	119.4	3.1897	119.5	10.703	119.5	11.2901	119.6	20.9839	119.6	21.5433	119.6	26.8357	119.6	26.9214	119.3	-0.871201	119.3	-0.525158
119.4	-0.728601	119.4	-0.480732	119.4	-0.532601	119.4	-0.355492	119.5	2.896	119.5	3.19197	119.6	10.703	119.6	11.2969	119.7	21.0065	119.7	21.5523	119.7	26.8353	119.7	26.9264	119.4	-0.9008	119.4	-0.52558
119.5	-0.716799	119.5	-0.481118	119.5	-0.521199	119.5	-0.355767	119.6	2.896	119.6	3.19424	119.7	10.713	119.7	11.3037	119.8	21.0102	119.8	21.5612	119.8	26.8301	119.8	26.9313	119.5	-0.9008	119.5	-0.526002
119.6	-0.716799	119.6	-0.481504	119.6	-0.532601	119.6	-0.356041	119.7	2.896	119.7	3.19651	119.8	10.713	119.8	11.3105	119.9	21.0308	119.9	21.5702	119.9	26.813	119.9	26.9363	119.6	-0.905302	119.6	-0.526424
119.7	-0.707297	119.7	-0.48189	119.7	-0.521199	119.7	-0.356315	119.8	2.896	119.8	3.19878	119.9	10.7284	119.9	11.3172	120	21.0349	120	21.5702	120	26.8033	120	26.9363	119.7	-0.9008	119.7	-0.526846
119.8	-0.707199	119.8	-0.482276	119.8	-0.521199	119.8	-0.356589	119.9	2.891	119.9	3.20104	120	10.7301	120	11.324	120.1	21.0398	120.1	21.5701	120.1	26.8003	120.1	26.9361	119.8	-0.871201	119.8	-0.527268
119.9	-0.707297	119.9	-0.482662	119.9	-0.521199	119.9	-0.356864	120	2.891	120	3.20331	120.1	10.7522	120.1	11.324	120.2	21.0617	120.2	21.57	120.2	26.7979	120.2	26.936	119.9	-0.9008	119.9	-0.52769
120	-0.708307	120	-0.483048	120	-0.5206	120	-0.357138	120.1	2.891	120.1	3.20331	120.2	10.7522	120.2	11.3239	120.3	21.0906	120.3	21.5699	120.3	26.7979	120.3	26.9358	120	-0.871201	120	-0.528112
120.1	-0.708899	120.1	-0.483048	120.1	-0.521199	120.1	-0.357138	120.2	2.891	120.2	3.20329	120.3	10.7576	120.3	11.3239	120.4	21.0906	120.4	21.5697	120.4	26.8003	120.4	26.9357	120.1	-0.871201	120.1	-0.528112
120.2	-0.708899	120.2	-0.483045	120.2	-0.523195	120.2	-0.357136	120.3	2.891	120.3	3.20327	120.4	10.7643	120.4	11.3238	120.5	21.0906	120.5	21.5696	120.5	26.8033	120.5	26.9355	120.2	-0.871201	120.2	-0.528109
120.3	-0.708899	120.3	-0.483043	120.3	-0.521199	120.3	-0.357134	120.4	2.891	120.4	3.20326	120.5	10.7676	120.5	11.3237	120.6	21.0997	120.6	21.5695	120.6	26.813	120.6	26.9354	120.3	-0.866089	120.3	-0.528106
120.4	-0.708899	120.4	-0.48304	120.4	-0.521199	120.4	-0.357132	120.5	2.891	120.5	3.20324	120.6	10.775	120.6	11.3237	120.7	21.1065	120.7	21.5694	120.7	26.8212	120.7	26.9353	120.4	-0.849996	120.4	-0.528104
120.5	-0.708899	120.5	-0.483037	120.5	-0.521199	120.5	-0.35713	120.6	2.891	120.6	3.20322	120.7	10.8123	120.7	11.3236	120.8	21.1188	120.8	21.5693	120.8	26.8241	120.8	26.9351	120.5	-0.843986	120.5	-0.528101
120.6	-0.708307	120.6	-0.483035	120.6	-0.521199	120.6	-0.357128	120.7	2.891	120.7	3.2032	120.8	10.8366	120.8	11.3235	120.9	21.1233	120.9	21.5692	120.9	26.8339	120.9	26.935	120.6	-0.836797	120.6	-0.528098
120.7	-0.707297	120.7	-0.483032	120.7	-0.5206	120.7	-0.357126	120.8	2.891	120.8	3.20318	120.9	10.8407	120.9	11.3235	121	21.1279	121	21.569	121	26.8339	121	26.9348	120.7	-0.787199	120.7	-0.528095
120.8	-0.702496	120.8	-0.483029	120.8	-0.502691	120.8	-0.357124	120.9	2.8973	120.9	3.20317	121	10.8414	121	11.3234	121.1	21.1363	121.1	21.5689	121.1	26.8241	121.1	26.9347	120.8	-0.774591	120.8	-0.528092
120.9	-0.702496	120.9	-0.483027	120.9	-0.497595	120.9	-0.357122	121	2.8991	121	3.20315	121.1	10.846	121.1	11.3234	121.2	21.1429	121.2	21.5688	121.2	26.8212	121.2	26.9345	120.9	-0.769999	120.9	-0.528089
121	-0.688504	121	-0.483024	121	-0.496496	121	-0.35712	121.1	2.8991	121.1	3.20313	121.2	10.8504	121.2	11.3233	121.3	21.1429	121.3	21.5687	121.3	26.8003	121.3	26.9344	121	-0.7581	121	-0.528086
121.1	-0.68711	121.1	-0.483021	121.1	-0.496496	121.1	-0.357118	121.2	2.90031	121.2	3.20311	121.3	10.8504	121.3	11.3232	121.4	21.1429	121.4	21.5686	121.4	26.8003	121.4	26.9342	121.1	-0.7581	121.1	-0.528083
121.2	-0.68711	121.2	-0.483019	121.2	-0.4751	121.2	-0.357116	121.3	2.91091	121.3	3.2031	121.4	10.8504	121.4	11.3232	121.5	21.1429	121.5	21.5684	121.5	26.7979	121.5	26.9341	121.2	-0.754799	121.2	-0.52808
121.3	-0.688504	121.3	-0.483016	121.3	-0.497595	121.3	-0.357114	121.4	2.91091	121.4	3.20308	121.5	10.846	121.5	11.3231	121.6	21.1363	121.6	21.5683	121.6	26.7938	121.6	26.9339	121.3	-0.754799	121.3	-0.528077
121.4	-0.706498	121.4	-0.483013	121.4	-0.497595	121.4	-0.357112	121.5	2.9154	121.5	3.20306	121.6	10.846	121.6	11.323	121.7	21.1429	121.7	21.5682	121.7	26.8003	121.7	26.9338	121.4	-0.754799	121.4	-0.528075
121.5	-0.707297	121.5	-0.483011	121.5	-0.497595	121.5	-0.35711	121.6	2.9154	121.6	3.20304	121.7	10.846	121.7	11.323	121.8	21.1363	121.8	21.5681	121.8	26.8212	121.8	26.9336	121.5	-0.731195	121.5	-0.528072
121.6	-0.708307	121.6	-0.483008	121.6	-0.497595	121.6	-0.357108	121.7	2.91668	121.7	3.20303	121.8	10.846	121.8	11.3229	121.9	21.1558	121.9	21.568	121.9	26.8241	121.9	26.9335	121.6	-0.684796	121.6	-0.528069
121.7	-0.708307	121.7	-0.483005	121.7	-0.497595	121.7	-0.357106	121.8	2.9154	121.8	3.20301	121.9	10.8504	121.9	11.3229	122	21.1571	122	21.5678	122	26.8339	122	26.9333	121.7	-0.659999	121.7	-0.528066
121.8	-0.708899	121.8	-0.483003	121.8	-0.497595	121.8	-0.357104	121.9	2.91668	121.9	3.20299	122	10.846	122	11.3228	122.1	21.1558	122.1	21.5677	122.1	26.8561	122.1	26.9332	121.8	-0.638195	121.8	-0.528063
121.9	-0.7163	121.9	-0.483	121.9	-0.4667	121.9	-0.357102	122	2.9609	122	3.20297	122.1	10.846	122.1	11.3227	122.2	21.1558	122.2	21.5676	122.2	26.8594	122.2	26.933	121.9	-0.627097	121.9	-0.52806
122	-0.742096	122	-0.482997	122	-0.497595	122	-0.3571	122.1	2.9653	122.1	3.20296	122.2	10.846	122.2	11.3227	122.3	21.1571	122.3	21.5675	122.3	26.9071	122.3	26.9329	122	-0.60391	122	-0.528057
122.1	-0.706498	122.1	-0.482995	122.1	-0.497595	122.1	-0.357099	122.2	2.9653	122.2	3.20294	122.3	10.8504	122.3	11.3226	122.4	21.1965	122.4	21.5674	122.4	26.9191	122.4	26.9327	122.1	-0.587398	122.1	-0.528054
122.2	-0.688504	122.2	-0.482992	122.2	-0.497595	122.2	-0.357097	122.3	2.9871	122.3	3.20292	122.4	10.846	122.4	11.3225	122.5	21.2091	122.5	21.5673	122.5	26.9191	122.5	26.9326	122.2	-0.587398	122.2	-0.528051
122.3	-0.68711	122.3	-0.482989	122.3	-0.438305	122.3	-0.357095	122.4	2.9936	122.4	3.2029	122.5	10.846	122.5	11.3225	122.6	21.2265	122.6	21.5671	122.6	26.9373	122.6	26.9324	122.3	-0.558504	122.3	-0.528048
122.4	-0.688504	122.4	-0.482987	122.4	-0.414898	122.4	-0.357093	122.5	2.9936	122.5	3.20289	122.6	10.8277	122.6	11.3224	122.7	21.2159	122.7	21.567	122.7	26.9108	122.7	26.9323	122.4	-0.558504	122.4	-0.528045
122.5	-0.688504	122.5	-0.482984	122.5	-0.375904	122.5	-0.357091	122.6	2.9928	122.6	3.20287	122.7	10.8177	122.7	11.3224	122.8	21.2184	122.8	21.5669	122.8	26.9181	122.8	26.9321	122.5	-0.558504	122.5	-0.528043
122.6	-0.697401	122.6	-0.482981	122.6	-0.408201	122.6	-0.357089	122.7	3.0195	122.7	3.20285	122.8	10.8452	122.8	11.3223	122.9	21.2154	122.9	21.5668	122.9	26.9414	122.9	26.932	122.6	-0.600801	122.6	-0.52804
122.7	-0.734098	122.7	-0.482979	122.7	-0.456498	122.7	-0.357087	122.8	3.0423	122.8	3.20283	122.9	10.848	122.9	11.3222	123	21.2307	123	21.5667	123	26.9295	123	26.9318	122.7	-0.585098	122.7	-0.528037
122.8	-0.711702	122.8	-0.482976	122.8	-0.407502	122.8	-0.357085	122.9	3.031	122.9	3.20282	123	10.864	123	11.3222	123.1	21.2168	123.1	21.5665	123.1	26.9122	123.1	26.9317	122.8	-0.567002	122.8	-0.528034
122.9	-0.712502	122.9	-0.482973	122.9	-0.429802	122.9	-0.357083	123	3.031	123	3.2028	123.1	10.8522	123.1	11.3221	123.2	21.2215	123.2	21.5664	123.2	26.9199	123.2	26.9316	122.9	-0.551402	122.9	-0.528031
123	-0.721801	123	-0.482971	123	-0.438801	123	-0.357081	123.1	3.0132	123.1	3.20278	123.2	10.8537	123.2	11.322	123.3	21.2081	123.3	21.5663	123.3	26.9107	123.3	26.9314	123	-0.563001	123	-0.528028
123.1	-0.733699	123.1	-0.482968	123.1	-0.460899	123.1	-0.357079	123.2	3.0388	123.2	3.20276	123.3	10.8348	123.3	11.322	123.4	21.2134	123.4	21.5662	123.4	26.9112	123.4	26.9313	123.1	-0.581399	123.1	-0.528025
123.2	-0.7318	123.2	-0.482966	123.2	-0.4518	123.2	-0.357077	123.3	3.01	123.3	3.20274	123.4	10.8416	123.4	11.3219	123.5	21.1938	123.5	21.5661	123.5	26.9033	123.5	26.9311	123.2	-0.5913	123.2	-0.528022
123.3	-0.7434	123.3	-0.482963	123.3	-0.4774	123.3	-0.357075	123.4	3.0123	123.4	3.20273	123.5	10.8397	123.5	11.3219	123.6	21.1944	123.6	21.566	123.6	26.9031	123.6	26.931	123.3	-0.6133	123.3	-0.528019
123.4	-0.735401	123.4	-0.48296	123.4	-0.470401	123.4	-0.357073	123.5	2.9985	123.5	3.20271	123.6	10.8533	123.6	11.3218	123.7	21.173	123.7	21.5658	123.7	26.9027	123.7	26.9308	123.4	-0.610001	123.4	-0.528016
123.5	-0.7351	123.5	-0.482958	123.5	-0.4748	123.5	-0.357071	123.6	2.998	123.6	3.20269	123.7	10.8578	123.7	11.3217	123.8	21.1752	123.8	21.5657	123.8	26.9146	123.8	26.9307	123.5	-0.6198	123.5	-0.528014
123.6	-0.745301	123.6	-0.482955	123.6	-0.463601	123.6	-0.357069	123.7	3.0041	123.7	3.20267	123.8	10.8587	123.8	11.3217	123.9	21.1631	123.9	21.5656	123.9	26.9063	123.9	26.9305	123.6	-0.622201	123.6	-0.528011
123.7	-0.756799	123.7	-0.482952	123.7	-0.467299	123.7	-0.357067	123.8	3.0087	123.8	3.20266	123.9	10.8587	123.9	11.3216	124	21.1587	124	21.5655	124	26.8976	124	26.9304	123.7	-0.650599	123.7	-0.528008
123.8	-0.754301	123.8	-0.48295	123.8	-0.461201	123.8	-0.357065	123.9	3.0127	123.9	3.20264	124	10.858	124	11.3216	124.1	21.1804	124.1	21.5654	124.1	26.9153	124.1	26.9302	123.8	-0.654201	123.8	-0.528005
123.9	-0.7558	123.9	-0.482947	123.9	-0.4599	123.9	-0.357063	124	3.0049	124	3.20262	124.1	10.8918	124.1	11.3215	124.2	21.1933	124.2	21.5652	124.2	26.9277	124.2	26.9301	123.9	-0.6538	123.9	-0.528002
124	-0.7643	124	-0.482944	124	-0.4659	124	-0.357061	124.1	3.016	124.1	3.2026	124.2	10.8984	124.2	11.3214	124.3	21.1997	124.3	21.5651	124.3	26.9358	124.3	26.9299	124	-0.6611	124	-0.527999
124.1	-0.764702	124.1	-0.482942	124.1	-0.448402	124.1	-0.357059	124.2	3.035	124.2	3.20259	124.3	10.8984	124.3	11.3214	124.4	21.2033	124.4	21.565	124.4	26.941	124.4	26.9298	124.1	-0.651202	124.1	-0.527996
124.2	-0.752299	124.2	-0.482939	124.2	-0.435599	124.2	-0.357057	124.3	3.0319	124.3	3.20257	124.4	10.8995	124.4	11.3213	124.5	21.2042	124.5	21.5649	124.5	26.9464	124.5	26.9296	124.2	-0.638799	124.2	-0.527993
124.3	-0.738101	124.3	-0.482936	124.3	-0.435801	124.3	-0.357055	124.4	3.0296	124.4	3.20255	124.5	10.9086	124.5	11.3212	124.6	21.1888	124.6	21.5648	124.6	26.9411	124.6	26.9295	124.3	-0.618101	124.3	-0.52799
124.4	-0.7371	124.4	-0.482934	124.4	-0.4552	124.4	-0.357053	124.5	3.0288	124.5	3.20253	124.6	10.9069	124.6	11.3212	124.7	21.1917	124.7	21.5646	124.7	26.9458	124.7	26.9293	124.4	-0.6234	124.4	-0.527987
124.5	-0.735401	124.5	-0.482931	124.5	-0.454801	124.5	-0.357051	124.6	3.0191	124.6	3.20252	124.7	10.9104	124.7	11.3211	124.8	21.2019	124.8	21.5645	124.8	26.9543	124.8	26.9292	124.5	-0.609301	124.5	-0.527985
124.6	-0.7382	124.6	-0.482928	124.6	-0.466	124.6	-0.357049	124.7	3.0193	124.7	3.2025	124.8	10.9141	124.8	11.3211	124.9	21.2134	124.9	21.5644	124.9	26.9644	124.9	26.929	124.6	-0.611	124.6	-0.527982
124.7	-0.732999	124.7	-0.482926	124.7	-0.465899	124.7	-0.357047	124.8	3.025	124.8	3.20248	124.9	10.9191	124.9	11.321	125	21.2188	125	21.5643	125	26.963	125	26.9289	124.7	-0.613499	124.7	-0.527979
124.8	-0.727701	124.8	-0.482923	124.8	-0.464001	124.8	-0.357046	124.9	3.0321	124.9	3.20246	125	10.9175	125	11.3209	125.1	21.2168	125.1	21.5642	125.1	26.964	125.1	26.9287	124.8	-0.616601	124.8	-0.527976
124.9	-0.7253	124.9	-0.48292	124.9	-0.4599	124.9	-0.357044	125	3.0251	125	3.20245	125.1	10.9237	125.1	11.3209	125.2	21.226	125.2	21.5641	125.2	26.9749	125.2	26.9286	124.9	-0.6167	124.9	-0.527973
125	-0.7332	125	-0.482918	125	-0.464	125	-0.357042	125.1	3.031	125.1	3.20243	125.2	10.9226	125.2	11.3208	125.3	21.2326	125.3	21.5639	125.3	26.9826	125.3	26.9284	125	-0.6204	125	-0.52797
125.1	-0.7338	125.1	-0.482915	125.1	-0.4668	125.1	-0.35704	125.2	3.0354	125.2	3.20241	125.3	10.9262	125.3	11.3207	125.4	21.2337	125.4	21.5638	125.4	26.9836	125.4	26.9283	125.1	-0.6184	125.1	-0.527967
125.2	-0.7298	125.2	-0.482912	125.2	-0.466	125.2	-0.357038	125.3	3.0383	125.3	3.20239	125.4	10.9285	125.4	11.3207	125.5	21.2334	125.5	21.5637	125.5	26.9842	125.5	26.9281	125.2	-0.6124	125.2	-0.527964
125.3	-0.7319	125.3	-0.48291	125.3	-0.4648	125.3	-0.357036	125.4	3.0353	125.4	3.20238	125.5	10.9311	125.5	11.3206	125.6	21.2354	125.6	21.5636	125.6	26.9814	125.6	26.928	125.3	-0.6139	125.3	-0.527961
125.4	-0.7326	125.4	-0.482907	125.4	-0.4673	125.4	-0.357034	125.5	3.032	125.5	3.20236	125.6	10.9263	125.6	11.3206	125.7	21.2317	125.7	21.5635	125.7	26.9857	125.7	26.9279	125.4	-0.614	125.4	-0.527958
125.5	-0.7313	125.5	-0.482904	125.5	-0.4674	125.5	-0.357032	125.6	3.0272	125.6	3.20234	125.7	10.9309	125.7	11.3205	125.8	21.2287	125.8	21.5633	125.8	26.988	125.8	26.9277	125.5	-0.6133	125.5	-0.527956
125.6	-0.7358	125.6	-0.482902	125.6	-0.4726	125.6	-0.35703	125.7	3.0315	125.7	3.20232	125.8	10.9311	125.8	11.3204	125.9	21.2323	125.9	21.5632	125.9	26.9907	125.9	26.9276	125.6	-0.613	125.6	-0.527953
125.7	-0.7364	125.7	-0.482899	125.7	-0.4749	125.7	-0.357028	125.8	3.0321	125.8	3.2023	125.9	10.9356	125.9	11.3204	126	21.2325	126	21.5631	126	26.9904	126	26.9274	125.7	-0.6183	125.7	-0.52795
125.8	-0.7386	125.8	-0.482897	125.8	-0.4776	125.8	-0.357026	125.9	3.0366	125.9	3.20229	126	10.9346	126	11.3203	126.1	21.2331	126.1	21.563	126.1	26.9968	126.1	26.9273	125.8	-0.621	125.8	-0.527947
125.9	-0.7361	125.9	-0.482894	125.9	-0.4699	125.9	-0.357024	126	3.0367	126	3.20227	126.1	10.9356	126.1	11.3202	126.2	21.2393	126.2	21.5629	126.2	27.0087	126.2	26.9271	125.9	-0.6171	125.9	-0.527944
126	-0.7388	126	-0.482891	126	-0.469	126	-0.357022	126.1	3.0445	126.1	3.20225	126.2	10.9405	126.2	11.3202	126.3	21.2419	126.3	21.5628	126.3	27.0173	126.3	26.927	126	-0.615	126	-0.527941
126.1	-0.7377	126.1	-0.482889	126.1	-0.4719	126.1	-0.35702	126.2	3.0491	126.2	3.20223	126.3	10.949	126.3	11.3201	126.4	21.2435	126.4	21.5626	126.4	27.0229	126.4	26.9268	126.1	-0.6103	126.1	-0.527938
126.2	-0.7363	126.2	-0.482886	126.2	-0.4668	126.2	-0.357018	126.3	3.0518	126.3	3.20222	126.4	10.955	126.4	11.3201	126.5	21.2548	126.5	21.5625	126.5	27.0304	126.5	26.9267	126.2	-0.6025	126.2	-0.527935
126.3	-0.7309	126.3	-0.482883	126.3	-0.462	126.3	-0.357016	126.4	3.0552	126.4	3.2022	126.5	10.9635	126.5	11.32	126.6	21.261	126.6	21.5624	126.6	27.0357	126.6	26.9265	126.3	-0.597	126.3	-0.527932
126.4	-0.7281	126.4	-0.482881	126.4	-0.4604	126.4	-0.357014	126.5	3.0672	126.5	3.20218	126.6	10.971	126.6	11.3199	126.7	21.2601	126.7	21.5623	126.7	27.0349	126.7	26.9264	126.4	-0.5994	126.4	-0.527929
126.5	-0.721501	126.5	-0.482878	126.5	-0.455801	126.5	-0.357012	126.6	3.0676	126.6	3.20216	126.7	10.968	126.7	11.3199	126.8	21.2625	126.8	21.5622	126.8	27.0375	126.8	26.9262	126.5	-0.593501	126.5	-0.527926
126.6	-0.7188	126.6	-0.482875	126.6	-0.4497	126.6	-0.35701	126.7	3.0591	126.7	3.20215	126.8	10.9719	126.8	11.3198	126.9	21.2628	126.9	21.562	126.9	27.0357	126.9	26.9261	126.6	-0.5857	126.6	-0.527924
126.7	-0.7217	126.7	-0.482873	126.7	-0.4565	126.7	-0.357008	126.8	3.0575	126.8	3.20213	126.9	10.9701	126.9	11.3197	127	21.2597	127	21.5619	127	27.0347	127	26.9259	126.7	-0.5886	126.7	-0.527921
126.8	-0.7191	126.8	-0.48287	126.8	-0.4601	126.8	-0.357006	126.9	3.0524	126.9	3.20211	127	10.972	127	11.3197	127.1	21.2675	127.1	21.5618	127.1	27.0419	127.1	26.9258	126.8	-0.583	126.8	-0.527918
126.9	-0.7159	126.9	-0.482867	126.9	-0.4625	126.9	-0.357004	127	3.0452	127	3.20209	127.1	10.9839	127.1	11.3196	127.2	21.2727	127.2	21.5617	127.2	27.0525	127.2	26.9256	126.9	-0.5807	126.9	-0.527915
127	-0.7119	127	-0.482865	127	-0.4618	127	-0.357002	127.1	3.0572	127.1	3.20208	127.2	10.9909	127.2	11.3196	127.3	21.2747	127.3	21.5616	127.3	27.0627	127.3	26.9255	127	-0.5798	127	-0.527912
127.1	-0.709601	127.1	-0.482862	127.1	-0.458501	127.1	-0.357	127.2	3.0547	127.2	3.20206	127.3	10.9996	127.3	11.3195	127.4	21.2746	127.4	21.5614	127.4	27.0677	127.4	26.9253	127.1	-0.570701	127.1	-0.527909
127.2	-0.7052	127.2	-0.482859	127.2	-0.4565	127.2	-0.356998	127.3	3.064	127.3	3.20204	127.4	11.0014	127.4	11.3194	127.5	21.2723	127.5	21.5613	127.5	27.0698	127.5	26.9252	127.2	-0.5631	127.2	-0.527906
127.3	-0.7007	127.3	-0.482857	127.3	-0.4504	127.3	-0.356996	127.4	3.0608	127.4	3.20202	127.5	10.9997	127.5	11.3194	127.6	21.2667	127.6	21.5612	127.6	27.0685	127.6	26.925	127.3	-0.558	127.3	-0.527903
127.4	-0.7011	127.4	-0.482854	127.4	-0.4532	127.4	-0.356995	127.5	3.0704	127.5	3.20201	127.6	10.9925	127.6	11.3193	127.7	21.2672	127.7	21.5611	127.7	27.067	127.7	26.9249	127.4	-0.5524	127.4	-0.5279
127.5	-0.7013	127.5	-0.482851	127.5	-0.4561	127.5	-0.356993	127.6	3.0655	127.6	3.20199	127.7	10.9935	127.7	11.3192	127.8	21.268	127.8	21.561	127.8	27.0646	127.8	26.9247	127.5	-0.5543	127.5	-0.527897
127.6	-0.7029	127.6	-0.482849	127.6	-0.4627	127.6	-0.356991	127.7	3.073	127.7	3.20197	127.8	10.9915	127.8	11.3192	127.9	21.2656	127.9	21.5609	127.9	27.0686	127.9	26.9246	127.6	-0.5589	127.6	-0.527895
127.7	-0.702	127.7	-0.482846	127.7	-0.4639	127.7	-0.356989	127.8	3.0777	127.8	3.20195	127.9	10.9944	127.9	11.3191	128	21.2714	128	21.5607	128	27.0735	128	26.9244	127.7	-0.5652	127.7	-0.527892
127.8	-0.7043	127.8	-0.482843	127.8	-0.4626	127.8	-0.356987	127.9	3.0889	127.9	3.20193	128	11.0009	128	11.3191	128.1	21.271	128.1	21.5606	128.1	27.0746	128.1	26.9243	127.8	-0.5655	127.8	-0.527889
127.9	-0.7078	127.9	-0.482841	127.9	-0.4577	127.9	-0.356985	128	3.0894	128	3.20192	128.1	11.0029	128.1	11.319	128.2	21.2735	128.2	21.5605	128.2	27.0777	128.2	26.9242	127.9	-0.5609	127.9	-0.527886
128	-0.7104	128	-0.482838	128	-0.4531	128	-0.356983	128.1	3.0877	128.1	3.2019	128.2	11.0025	128.2	11.3189	128.3	21.2763	128.3	21.5604	128.3	27.0817	128.3	26.924	128	-0.5565	128	-0.527883
128.1	-0.7151	128.1	-0.482835	128.1	-0.4531	128.1	-0.356981	128.2	3.091	128.2	3.20188	128.3	11.0041	128.3	11.3189	128.4	21.2817	128.4	21.5603	128.4	27.0882	128.4	26.9239	128.1	-0.5513	128.1	-0.52788
128.2	-0.7193	128.2	-0.482833	128.2	-0.4489	128.2	-0.356979	128.3	3.0897	128.3	3.20186	128.4	11.0106	128.4	11.3188	128.5	21.2902	128.5	21.5601	128.5	27.0912	128.5	26.9237	128.2	-0.5509	128.2	-0.527877
128.3	-0.7194	128.3	-0.48283	128.3	-0.4406	128.3	-0.356977	128.4	3.0891	128.4	3.20185	128.5	11.0158	128.5	11.3188	128.6	21.2931	128.6	21.56	128.6	27.0894	128.6	26.9236	128.3	-0.5512	128.3	-0.527874
128.4	-0.7114	128.4	-0.482827	128.4	-0.4383	128.4	-0.356975	128.5	3.0942	128.5	3.20183	128.6	11.0149	128.6	11.3187	128.7	21.2884	128.7	21.5599	128.7	27.0868	128.7	26.9234	128.4	-0.5439	128.4	-0.527871
128.5	-0.7077	128.5	-0.482825	128.5	-0.4358	128.5	-0.356973	128.6	3.0999	128.6	3.20181	128.7	11.0142	128.7	11.3186	128.8	21.2839	128.8	21.5598	128.8	27.0871	128.8	26.9233	128.5	-0.5429	128.5	-0.527868
128.6	-0.7069	128.6	-0.482822	128.6	-0.4315	128.6	-0.356971	128.7	3.0919	128.7	3.20179	128.8	11.0163	128.8	11.3186	128.9	21.2809	128.9	21.5597	128.9	27.0847	128.9	26.9231	128.6	-0.5401	128.6	-0.527866
128.7	-0.7065	128.7	-0.48282	128.7	-0.4316	128.7	-0.356969	128.8	3.0918	128.8	3.20178	128.9	11.017	128.9	11.3185	129	21.2792	129	21.5596	129	27.0822	129	26.923	128.7	-0.54	128.7	-0.527863
128.8	-0.7047	128.8	-0.482817	128.8	-0.4339	128.8	-0.356967	128.9	3.094	128.9	3.20176	129	11.0152	129	11.3184	129.1	21.278	129.1	21.5594	129.1	27.0821	129.1	26.9228	128.8	-0.5379	128.8	-0.52786
128.9	-0.7117	128.9	-0.482814	128.9	-0.4386	128.9	-0.356965	129	3.0901	129	3.20174	129.1	11.0182	129.1	11.3184	129.2	21.2809	129.2	21.5593	129.2	27.0876	129.2	26.9227	128.9	-0.5394	128.9	-0.527857
129	-0.7168	129	-0.482812	129	-0.4403	129	-0.356963	129.1	3.0932	129.1	3.20172	129.2	11.0197	129.2	11.3183	129.3	21.2888	129.3	21.5592	129.3	27.0931	129.3	26.9225	129	-0.5349	129	-0.527854
129.1	-0.7187	129.1	-0.482809	129.1	-0.4396	129.1	-0.356961	129.2	3.1004	129.2	3.20171	129.3	11.0196	129.3	11.3183	129.4	21.2889	129.4	21.5591	129.4	27.0969	129.4	26.9224	129.1	-0.5326	129.1	-0.527851
129.2	-0.7199	129.2	-0.482806	129.2	-0.4373	129.2	-0.356959	129.3	3.1138	129.3	3.20169	129.4	11.0183	129.4	11.3182	129.5	21.295	129.5	21.559	129.5	27.0963	129.5	26.9222	129.2	-0.5296	129.2	-0.527848
129.3	-0.7152	129.3	-0.482804	129.3	-0.4334	129.3	-0.356957	129.4	3.1142	129.4	3.20167	129.5	11.0192	129.5	11.3181	129.6	21.2944	129.6	21.5588	129.6	27.0907	129.6	26.9221	129.3	-0.524	129.3	-0.527845
129.4	-0.7129	129.4	-0.482801	129.4	-0.4297	129.4	-0.356955	129.5	3.119	129.5	3.20165	129.6	11.0208	129.6	11.3181	129.7	21.2924	129.7	21.5587	129.7	27.0905	129.7	26.9219	129.4	-0.5267	129.4	-0.527842
129.5	-0.7148	129.5	-0.482798	129.5	-0.4291	129.5	-0.356953	129.6	3.1152	129.6	3.20164	129.7	11.0221	129.7	11.318	129.8	21.2908	129.8	21.5586	129.8	27.0896	129.8	26.9218	129.5	-0.5268	129.5	-0.527839
129.6	-0.7185	129.6	-0.482796	129.6	-0.4325	129.6	-0.356951	129.7	3.1162	129.7	3.20162	129.8	11.0206	129.8	11.3179	129.9	21.2959	129.9	21.5585	129.9	27.0906	129.9	26.9216	129.6	-0.5313	129.6	-0.527837
129.7	-0.7181	129.7	-0.482793	129.7	-0.4339	129.7	-0.356949	129.8	3.1145	129.8	3.2016	129.9	11.0239	129.9	11.3179	130	21.2982	130	21.5584	130	27.091	130	26.9215	129.7	-0.5318	129.7	-0.527834
129.8	-0.7159	129.8	-0.48279	129.8	-0.43	129.8	-0.356947	129.9	3.1193	129.9	3.20158	130	11.0305	130	11.3178	130.1	21.3018	130.1	21.5582	130.1	27.0928	130.1	26.9213	129.8	-0.5326	129.8	-0.527831
129.9	-0.7113	129.9	-0.482788	129.9	-0.4246	129.9	-0.356945	130	3.127	130	3.20157	130.1	11.0315	130.1	11.3178	130.2	21.3107	130.2	21.5581	130.2	27.0989	130.2	26.9212	129.9	-0.5297	129.9	-0.527828
130	-0.7076	130	-0.482785	130	-0.4225	130	-0.356943	130.1	3.132	130.1	3.20155	130.2	11.0363	130.2	11.3177	130.3	21.3089	130.3	21.558	130.3	27.1023	130.3	26.921	130	-0.5213	130	-0.527825
130.1	-0.7033	130.1	-0.482782	130.1	-0.4213	130.1	-0.356942	130.2	3.133	130.2	3.20153	130.3	11.044	130.3	11.3176	130.4	21.3061	130.4	21.5579	130.4	27.1028	130.4	26.9209	130.1	-0.5187	130.1	-0.527822
130.2	-0.701	130.2	-0.48278	130.2	-0.4139	130.2	-0.35694	130.3	3.1311	130.3	3.20151	130.4	11.0418	130.4	11.3176	130.5	21.3105	130.5	21.5578	130.5	27.1038	130.5	26.9207	130.2	-0.5166	130.2	-0.527819
130.3	-0.6997	130.3	-0.482777	130.3	-0.408	130.3	-0.356938	130.4	3.1334	130.4	3.20149	130.5	11.0454	130.5	11.3175	130.6	21.3149	130.6	21.5577	130.6	27.1067	130.6	26.9206	130.3	-0.5152	130.3	-0.527816
130.4	-0.7001	130.4	-0.482774	130.4	-0.4072	130.4	-0.356936	130.5	3.1436	130.5	3.20148	130.6	11.0474	130.6	11.3174	130.7	21.327	130.7	21.5575	130.7	27.1175	130.7	26.9205	130.4	-0.5133	130.4	-0.527813
130.5	-0.6986	130.5	-0.482772	130.5	-0.4062	130.5	-0.356934	130.6	3.1463	130.6	3.20146	130.7	11.0553	130.7	11.3174	130.8	21.3267	130.8	21.5574	130.8	27.1189	130.8	26.9203	130.5	-0.5069	130.5	-0.52781
130.6	-0.6983	130.6	-0.482769	130.6	-0.4026	130.6	-0.356932	130.7	3.1594	130.7	3.20144	130.8	11.0541	130.8	11.3173	130.9	21.3195	130.9	21.5573	130.9	27.1091	130.9	26.9202	130.6	-0.5073	130.6	-0.527808
130.7	-0.6911	130.7	-0.482766	130.7	-0.3977	130.7	-0.35693	130.8	3.1576	130.8	3.20142	130.9	11.0496	130.9	11.3173	131	21.3183	131	21.5572	131	27.1081	131	26.92	130.7	-0.4977	130.7	-0.527805
130.8	-0.6927	130.8	-0.482764	130.8	-0.3915	130.8	-0.356928	130.9	3.1499	130.9	3.20141	131	11.0515	131	11.3172	131.1	21.3158	131.1	21.5571	131.1	27.1041	131.1	26.9199	130.8	-0.4969	130.8	-0.527802
130.9	-0.696999	130.9	-0.482761	130.9	-0.392899	130.9	-0.356926	131	3.1468	131	3.20139	131.1	11.0519	131.1	11.3171	131.2	21.3153	131.2	21.5569	131.2	27.0997	131.2	26.9197	130.9	-0.500499	130.9	-0.527799
131	-0.6993	131	-0.482758	131	-0.4019	131	-0.356924	131.1	3.1413	131.1	3.20137	131.2	11.0498	131.2	11.3171	131.3	21.3152	131.3	21.5568	131.3	27.1021	131.3	26.9196	131	-0.5033	131	-0.527796
131.1	-0.7	131.1	-0.482756	131.1	-0.4053	131.1	-0.356922	131.2	3.1376	131.2	3.20135	131.3	11.0441	131.3	11.317	131.4	21.3112	131.4	21.5567	131.4	27.1011	131.4	26.9194	131.1	-0.5071	131.1	-0.527793
131.2	-0.696801	131.2	-0.482753	131.2	-0.404301	131.2	-0.35692	131.3	3.1296	131.3	3.20134	131.4	11.0431	131.4	11.3169	131.5	21.3122	131.5	21.5566	131.5	27.0988	131.5	26.9193	131.2	-0.509101	131.2	-0.52779
131.3	-0.700899	131.3	-0.482751	131.3	-0.412899	131.3	-0.356918	131.4	3.1386	131.4	3.20132	131.5	11.0426	131.5	11.3169	131.6	21.3156	131.6	21.5565	131.6	27.0986	131.6	26.9191	131.3	-0.508799	131.3	-0.527787
131.4	-0.703699	131.4	-0.482748	131.4	-0.418099	131.4	-0.356916	131.5	3.1365	131.5	3.2013	131.6	11.0431	131.6	11.3168	131.7	21.3193	131.7	21.5564	131.7	27.096	131.7	26.919	131.4	-0.510199	131.4	-0.527784
131.5	-0.7042	131.5	-0.482745	131.5	-0.4179	131.5	-0.356914	131.6	3.1381	131.6	3.20128	131.7	11.0414	131.7	11.3168	131.8	21.3315	131.8	21.5562	131.8	27.1004	131.8	26.9188	131.5	-0.5123	131.5	-0.527781
131.6	-0.7036	131.6	-0.482743	131.6	-0.4185	131.6	-0.356912	131.7	3.1374	131.7	3.20127	131.8	11.0501	131.8	11.3167	131.9	21.3326	131.9	21.5561	131.9	27.1037	131.9	26.9187	131.6	-0.5078	131.6	-0.527779
131.7	-0.704	131.7	-0.48274	131.7	-0.4214	131.7	-0.35691	131.8	3.1419	131.8	3.20125	131.9	11.0536	131.9	11.3166	132	21.3375	132	21.556	132	27.1054	132	26.9185	131.7	-0.5079	131.7	-0.527776
131.8	-0.6979	131.8	-0.482737	131.8	-0.4155	131.8	-0.356908	131.9	3.1397	131.9	3.20123	132	11.0519	132	11.3166	132.1	21.3393	132.1	21.5559	132.1	27.1024	132.1	26.9184	131.8	-0.5029	131.8	-0.527773
131.9	-0.6944	131.9	-0.482735	131.9	-0.4108	131.9	-0.356906	132	3.141	132	3.20121	132.1	11.0505	132.1	11.3165	132.2	21.3428	132.2	21.5558	132.2	27.0994	132.2	26.9182	131.9	-0.5034	131.9	-0.52777
132	-0.6947	132	-0.482732	132	-0.4103	132	-0.356904	132.1	3.1398	132.1	3.2012	132.2	11.0492	132.2	11.3164	132.3	21.3433	132.3	21.5556	132.3	27.0968	132.3	26.9181	132	-0.5051	132	-0.527767
132.1	-0.7026	132.1	-0.482729	132.1	-0.4066	132.1	-0.356902	132.2	3.1381	132.2	3.20118	132.3	11.0543	132.3	11.3164	132.4	21.3394	132.4	21.5555	132.4	27.0967	132.4	26.9179	132.1	-0.5058	132.1	-0.527764
132.2	-0.7069	132.2	-0.482727	132.2	-0.404	132.2	-0.3569	132.3	3.1392	132.3	3.20116	132.4	11.051	132.4	11.3163	132.5	21.3444	132.5	21.5554	132.5	27.1075	132.5	26.9178	132.2	-0.5085	132.2	-0.527761
132.3	-0.7029	132.3	-0.482724	132.3	-0.4006	132.3	-0.356898	132.4	3.1361	132.4	3.20114	132.5	11.0514	132.5	11.3163	132.6	21.3457	132.6	21.5553	132.6	27.108	132.6	26.9176	132.3	-0.5041	132.3	-0.527758
132.4	-0.703299	132.4	-0.482721	132.4	-0.401099	132.4	-0.356896	132.5	3.1407	132.5	3.20113	132.6	11.052	132.6	11.3162	132.7	21.3543	132.7	21.5552	132.7	27.1182	132.7	26.9175	132.4	-0.507899	132.4	-0.527755
132.5	-0.699	132.5	-0.482719	132.5	-0.3966	132.5	-0.356894	132.6	3.1407	132.6	3.20111	132.7	11.063	132.7	11.3161	132.8	21.3691	132.8	21.555	132.8	27.1237	132.8	26.9173	132.5	-0.5088	132.5	-0.527752
132.6	-0.6945	132.6	-0.482716	132.6	-0.3939	132.6	-0.356892	132.7	3.1489	132.7	3.20109	132.8	11.0764	132.8	11.3161	132.9	21.3708	132.9	21.5549	132.9	27.1287	132.9	26.9172	132.6	-0.51	132.6	-0.527749
132.7	-0.683599	132.7	-0.482713	132.7	-0.387299	132.7	-0.356891	132.8	3.1556	132.8	3.20107	132.9	11.0788	132.9	11.316	133	21.3685	133	21.5548	133	27.1276	133	26.917	132.7	-0.500699	132.7	-0.527747
132.8	-0.676201	132.8	-0.482711	132.8	-0.377401	132.8	-0.356889	132.9	3.1563	132.9	3.20106	133	11.0798	133	11.316	133.1	21.374	133.1	21.5547	133.1	27.1285	133.1	26.9169	132.8	-0.493101	132.8	-0.527744
132.9	-0.6724	132.9	-0.482708	132.9	-0.3806	132.9	-0.356887	133	3.1571	133	3.20104	133.1	11.0859	133.1	11.3159	133.2	21.3755	133.2	21.5546	133.2	27.1254	133.2	26.9168	132.9	-0.4903	132.9	-0.527741
133	-0.6714	133	-0.482705	133	-0.3847	133	-0.356885	133.1	3.1647	133.1	3.20102	133.2	11.0859	133.2	11.3158	133.3	21.3709	133.3	21.5545	133.3	27.1236	133.3	26.9166	133	-0.4928	133	-0.527738
133.1	-0.6697	133.1	-0.482703	133.1	-0.3818	133.1	-0.356883	133.2	3.1646	133.2	3.201	133.3	11.0809	133.3	11.3158	133.4	21.3694	133.4	21.5543	133.4	27.1223	133.4	26.9165	133.1	-0.4926	133.1	-0.527735
133.2	-0.668301	133.2	-0.4827	133.2	-0.381101	133.2	-0.356881	133.3	3.1584	133.3	3.20098	133.4	11.0763	133.4	11.3157	133.5	21.3705	133.5	21.5542	133.5	27.1224	133.5	26.9163	133.2	-0.497701	133.2	-0.527732
133.3	-0.669499	133.3	-0.482697	133.3	-0.384399	133.3	-0.356879	133.4	3.1532	133.4	3.20097	133.5	11.0764	133.5	11.3156	133.6	21.3656	133.6	21.5541	133.6	27.1254	133.6	26.9162	133.3	-0.499199	133.3	-0.527729
133.4	-0.668399	133.4	-0.482695	133.4	-0.384199	133.4	-0.356877	133.5	3.1501	133.5	3.20095	133.6	11.0767	133.6	11.3156	133.7	21.3698	133.7	21.554	133.7	27.1269	133.7	26.916	133.4	-0.501599	133.4	-0.527726
133.5	-0.6676	133.5	-0.482692	133.5	-0.3794	133.5	-0.356875	133.6	3.1464	133.6	3.20093	133.7	11.081	133.7	11.3155	133.8	21.3753	133.8	21.5539	133.8	27.1263	133.8	26.9159	133.5	-0.5039	133.5	-0.527723
133.6	-0.6693	133.6	-0.482689	133.6	-0.3797	133.6	-0.356873	133.7	3.1485	133.7	3.20091	133.8	11.0845	133.8	11.3155	133.9	21.3731	133.9	21.5537	133.9	27.1229	133.9	26.9157	133.6	-0.5043	133.6	-0.52772
133.7	-0.6673	133.7	-0.482687	133.7	-0.3807	133.7	-0.356871	133.8	3.1502	133.8	3.2009	133.9	11.0834	133.9	11.3154	134	21.3729	134	21.5536	134	27.1243	134	26.9156	133.7	-0.502	133.7	-0.527718
133.8	-0.6628	133.8	-0.482684	133.8	-0.3771	133.8	-0.356869	133.9	3.1504	133.9	3.20088	134	11.0807	134	11.3153	134.1	21.3728	134.1	21.5535	134.1	27.1285	134.1	26.9154	133.8	-0.5043	133.8	-0.527715
133.9	-0.667899	133.9	-0.482682	133.9	-0.374999	133.9	-0.356867	134	3.1505	134	3.20086	134.1	11.0862	134.1	11.3153	134.2	21.372	134.2	21.5534	134.2	27.1298	134.2	26.9153	133.9	-0.508899	133.9	-0.527712
134	-0.6681	134	-0.482679	134	-0.3732	134	-0.356865	134.1	3.1546	134.1	3.20084	134.2	11.0908	134.2	11.3152	134.3	21.3699	134.3	21.5533	134.3	27.1316	134.3	26.9151	134	-0.5109	134	-0.527709
134.1	-0.6651	134.1	-0.482676	134.1	-0.3705	134.1	-0.356863	134.2	3.1539	134.2	3.20083	134.3	11.0889	134.3	11.3151	134.4	21.3754	134.4	21.5532	134.4	27.1364	134.4	26.915	134.1	-0.5123	134.1	-0.527706
134.2	-0.665201	134.2	-0.482674	134.2	-0.366501	134.2	-0.356861	134.3	3.1523	134.3	3.20081	134.4	11.0911	134.4	11.3151	134.5	21.38	134.5	21.553	134.5	27.1417	134.5	26.9148	134.2	-0.509601	134.2	-0.527703
134.3	-0.666799	134.3	-0.482671	134.3	-0.368199	134.3	-0.356859	134.4	3.1549	134.4	3.20079	134.5	11.0899	134.5	11.315	134.6	21.384	134.6	21.5529	134.6	27.1427	134.6	26.9147	134.3	-0.506599	134.3	-0.5277
134.4	-0.6657	134.4	-0.482668	134.4	-0.3722	134.4	-0.356857	134.5	3.1588	134.5	3.20077	134.6	11.0946	134.6	11.315	134.7	21.3814	134.7	21.5528	134.7	27.1451	134.7	26.9145	134.4	-0.4993	134.4	-0.527697
134.5	-0.6628	134.5	-0.482666	134.5	-0.3683	134.5	-0.356855	134.6	3.1613	134.6	3.20076	134.7	11.0969	134.7	11.3149	134.8	21.387	134.8	21.5527	134.8	27.1524	134.8	26.9144	134.5	-0.4967	134.5	-0.527694
134.6	-0.6593	134.6	-0.482663	134.6	-0.3661	134.6	-0.356853	134.7	3.1577	134.7	3.20074	134.8	11.1008	134.8	11.3148	134.9	21.3928	134.9	21.5526	134.9	27.1504	134.9	26.9142	134.6	-0.4965	134.6	-0.527691
134.7	-0.658699	134.7	-0.48266	134.7	-0.366899	134.7	-0.356851	134.8	3.1637	134.8	3.20072	134.9	11.104	134.9	11.3148	135	21.3916	135	21.5524	135	27.1484	135	26.9141	134.7	-0.497199	134.7	-0.527689
134.8	-0.652001	134.8	-0.482658	134.8	-0.361001	134.8	-0.356849	134.9	3.164	134.9	3.2007	135	11.1078	135	11.3147	135.1	21.3896	135.1	21.5523	135.1	27.1465	135.1	26.9139	134.8	-0.494401	134.8	-0.527686
134.9	-0.6483	134.9	-0.482655	134.9	-0.3604	134.9	-0.356847	135	3.1634	135	3.20069	135.1	11.112	135.1	11.3146	135.2	21.3906	135.2	21.5522	135.2	27.1446	135.2	26.9138	134.9	-0.4975	134.9	-0.527683
135	-0.6468	135	-0.482652	135	-0.3567	135	-0.356845	135.1	3.1644	135.1	3.20067	135.2	11.1132	135.2	11.3146	135.3	21.3972	135.3	21.5521	135.3	27.1526	135.3	26.9136	135	-0.4931	135	-0.52768
135.1	-0.6457	135.1	-0.48265	135.1	-0.3524	135.1	-0.356843	135.2	3.1603	135.2	3.20065	135.3	11.1187	135.3	11.3145	135.4	21.3928	135.4	21.552	135.4	27.1537	135.4	26.9135	135.1	-0.4934	135.1	-0.527677
135.2	-0.6449	135.2	-0.482647	135.2	-0.3565	135.2	-0.356841	135.3	3.166	135.3	3.20063	135.4	11.1123	135.4	11.3145	135.5	21.3938	135.5	21.5518	135.5	27.1528	135.5	26.9133	135.2	-0.4989	135.2	-0.527674
135.3	-0.6423	135.3	-0.482644	135.3	-0.3555	135.3	-0.35684	135.4	3.1619	135.4	3.20062	135.5	11.1146	135.5	11.3144	135.6	21.3952	135.6	21.5517	135.6	27.1554	135.6	26.9132	135.3	-0.4985	135.3	-0.527671
135.4	-0.644199	135.4	-0.482642	135.4	-0.359099	135.4	-0.356838	135.5	3.1622	135.5	3.2006	135.6	11.1176	135.6	11.3143	135.7	21.3956	135.7	21.5516	135.7	27.1585	135.7	26.9131	135.4	-0.503899	135.4	-0.527668
135.5	-0.6472	135.5	-0.482639	135.5	-0.3609	135.5	-0.356836	135.6	3.1622	135.6	3.20058	135.7	11.1182	135.7	11.3143	135.8	21.4006	135.8	21.5515	135.8	27.1573	135.8	26.9129	135.5	-0.5022	135.5	-0.527665
135.6	-0.646	135.6	-0.482636	135.6	-0.3655	135.6	-0.356834	135.7	3.165	135.7	3.20056	135.8	11.121	135.8	11.3142	135.9	21.4012	135.9	21.5514	135.9	27.159	135.9	26.9128	135.6	-0.5023	135.6	-0.527662
135.7	-0.6446	135.7	-0.482634	135.7	-0.3655	135.7	-0.356832	135.8	3.1664	135.8	3.20054	135.9	11.1208	135.9	11.3141	136	21.4053	136	21.5513	136	27.1639	136	26.9126	135.7	-0.4992	135.7	-0.52766
135.8	-0.6425	135.8	-0.482631	135.8	-0.3649	135.8	-0.35683	135.9	3.1653	135.9	3.20053	136	11.1213	136	11.3141	136.1	21.4074	136.1	21.5511	136.1	27.1704	136.1	26.9125	135.8	-0.4995	135.8	-0.527657
135.9	-0.6409	135.9	-0.482628	135.9	-0.3661	135.9	-0.356828	136	3.1665	136	3.20051	136.1	11.1248	136.1	11.314	136.2	21.4061	136.2	21.551	136.2	27.1683	136.2	26.9123	135.9	-0.4999	135.9	-0.527654
136	-0.6381	136	-0.482626	136	-0.364	136	-0.356826	136.1	3.1686	136.1	3.20049	136.2	11.125	136.2	11.314	136.3	21.4058	136.3	21.5509	136.3	27.17	136.3	26.9122	136	-0.4977	136	-0.527651
136.1	-0.6389	136.1	-0.482623	136.1	-0.3654	136.1	-0.356824	136.2	3.164	136.2	3.20047	136.3	11.1317	136.3	11.3139	136.4	21.4081	136.4	21.5508	136.4	27.1729	136.4	26.912	136.1	-0.4953	136.1	-0.527648
136.2	-0.642	136.2	-0.482621	136.2	-0.3741	136.2	-0.356822	136.3	3.1668	136.3	3.20046	136.4	11.1355	136.4	11.3138	136.5	21.4069	136.5	21.5507	136.5	27.1684	136.5	26.9119	136.2	-0.4997	136.2	-0.527645
136.3	-0.6355	136.3	-0.482618	136.3	-0.3753	136.3	-0.35682	136.4	3.1735	136.4	3.20044	136.5	11.1375	136.5	11.3138	136.6	21.4076	136.6	21.5505	136.6	27.1702	136.6	26.9117	136.3	-0.5006	136.3	-0.527642
136.4	-0.632	136.4	-0.482615	136.4	-0.3764	136.4	-0.356818	136.5	3.1762	136.5	3.20042	136.6	11.1388	136.6	11.3137	136.7	21.4079	136.7	21.5504	136.7	27.1748	136.7	26.9116	136.4	-0.495	136.4	-0.527639
136.5	-0.633	136.5	-0.482613	136.5	-0.3708	136.5	-0.356816	136.6	3.1737	136.6	3.2004	136.7	11.1419	136.7	11.3137	136.8	21.4092	136.8	21.5503	136.8	27.1786	136.8	26.9114	136.5	-0.494	136.5	-0.527636
136.6	-0.6353	136.6	-0.48261	136.6	-0.3708	136.6	-0.356814	136.7	3.1738	136.7	3.20039	136.8	11.1459	136.8	11.3136	136.9	21.4132	136.9	21.5502	136.9	27.1767	136.9	26.9113	136.6	-0.4957	136.6	-0.527633
136.7	-0.6311	136.7	-0.482607	136.7	-0.3704	136.7	-0.356812	136.8	3.1781	136.8	3.20037	136.9	11.149	136.9	11.3135	137	21.4109	137	21.5501	137	27.1791	137	26.9111	136.7	-0.4931	136.7	-0.527631
136.8	-0.6283	136.8	-0.482605	136.8	-0.3623	136.8	-0.35681	136.9	3.182	136.9	3.20035	137	11.1497	137	11.3135	137.1	21.4085	137.1	21.55	137.1	27.1802	137.1	26.911	136.8	-0.4894	136.8	-0.527628
136.9	-0.626	136.9	-0.482602	136.9	-0.3539	136.9	-0.356808	137	3.1778	137	3.20033	137.1	11.152	137.1	11.3134	137.2	21.4075	137.2	21.5498	137.2	27.1815	137.2	26.9108	136.9	-0.4875	136.9	-0.527625
137	-0.623	137	-0.482599	137	-0.3526	137	-0.356806	137.1	3.1834	137.1	3.20032	137.2	11.1541	137.2	11.3133	137.3	21.4028	137.3	21.5497	137.3	27.1821	137.3	26.9107	137	-0.4887	137	-0.527622
137.1	-0.6194	137.1	-0.482597	137.1	-0.3498	137.1	-0.356804	137.2	3.1825	137.2	3.2003	137.3	11.1559	137.3	11.3133	137.4	21.4047	137.4	21.5496	137.4	27.1807	137.4	26.9105	137.1	-0.4868	137.1	-0.527619
137.2	-0.6189	137.2	-0.482594	137.2	-0.3484	137.2	-0.356802	137.3	3.1839	137.3	3.20028	137.4	11.1535	137.4	11.3132	137.5	21.4062	137.5	21.5495	137.5	27.1854	137.5	26.9104	137.2	-0.4882	137.2	-0.527616
137.3	-0.625	137.3	-0.482591	137.3	-0.3502	137.3	-0.3568	137.4	3.1869	137.4	3.20026	137.5	11.1546	137.5	11.3132	137.6	21.4098	137.6	21.5494	137.6	27.1873	137.6	26.9102	137.3	-0.489	137.3	-0.527613
137.4	-0.6293	137.4	-0.482589	137.4	-0.3527	137.4	-0.356798	137.5	3.1874	137.5	3.20025	137.6	11.1544	137.6	11.3131	137.7	21.4102	137.7	21.5492	137.7	27.1925	137.7	26.9101	137.4	-0.4897	137.4	-0.52761
137.5	-0.6256	137.5	-0.482586	137.5	-0.3516	137.5	-0.356796	137.6	3.1904	137.6	3.20023	137.7	11.1574	137.7	11.313	137.8	21.4117	137.8	21.5491	137.8	27.1944	137.8	26.9099	137.5	-0.4836	137.5	-0.527607
137.6	-0.6216	137.6	-0.482583	137.6	-0.3534	137.6	-0.356794	137.7	3.1946	137.7	3.20021	137.8	11.1629	137.8	11.313	137.9	21.4152	137.9	21.549	137.9	27.1989	137.9	26.9098	137.6	-0.4794	137.6	-0.527604
137.7	-0.6218	137.7	-0.482581	137.7	-0.3522	137.7	-0.356792	137.8	3.1955	137.8	3.20019	137.9	11.1676	137.9	11.3129	138	21.4135	138	21.5489	138	27.2028	138	26.9097	137.7	-0.478	137.7	-0.527602
137.8	-0.6235	137.8	-0.482578	137.8	-0.3559	137.8	-0.35679	137.9	3.2006	137.9	3.20018	138	11.1692	138	11.3128	138.1	21.4083	138.1	21.5488	138.1	27.1986	138.1	26.9095	137.8	-0.4787	137.8	-0.527599
137.9	-0.6224	137.9	-0.482575	137.9	-0.3545	137.9	-0.356789	138	3.2063	138	3.20016	138.1	11.1672	138.1	11.3128	138.2	21.4082	138.2	21.5486	138.2	27.1958	138.2	26.9094	137.9	-0.472	137.9	-0.527596
138	-0.6201	138	-0.482573	138	-0.3537	138	-0.356787	138.1	3.205	138.1	3.20014	138.2	11.1655	138.2	11.3127	138.3	21.4095	138.3	21.5485	138.3	27.1973	138.3	26.9092	138	-0.4681	138	-0.527593
138.1	-0.6246	138.1	-0.48257	138.1	-0.3614	138.1	-0.356785	138.2	3.2055	138.2	3.20012	138.3	11.1679	138.3	11.3127	138.4	21.4116	138.4	21.5484	138.4	27.2013	138.4	26.9091	138.1	-0.474	138.1	-0.52759
138.2	-0.621	138.2	-0.482567	138.2	-0.36	138.2	-0.356783	138.3	3.2047	138.3	3.2001	138.4	11.1729	138.4	11.3126	138.5	21.4145	138.5	21.5483	138.5	27.2039	138.5	26.9089	138.2	-0.4808	138.2	-0.527587
138.3	-0.6163	138.3	-0.482565	138.3	-0.3575	138.3	-0.356781	138.4	3.2117	138.4	3.20009	138.5	11.1726	138.5	11.3125	138.6	21.4178	138.6	21.5482	138.6	27.2031	138.6	26.9088	138.3	-0.475	138.3	-0.527584
138.4	-0.614601	138.4	-0.482562	138.4	-0.356301	138.4	-0.356779	138.5	3.2118	138.5	3.20007	138.6	11.1738	138.6	11.3125	138.7	21.4144	138.7	21.5481	138.7	27.2011	138.7	26.9086	138.4	-0.472301	138.4	-0.527581
138.5	-0.6155	138.5	-0.482559	138.5	-0.3521	138.5	-0.356777	138.6	3.2109	138.6	3.20005	138.7	11.1718	138.7	11.3124	138.8	21.4132	138.8	21.5479	138.8	27.2045	138.8	26.9085	138.5	-0.4715	138.5	-0.527578
138.6	-0.6143	138.6	-0.482557	138.6	-0.3503	138.6	-0.356775	138.7	3.2098	138.7	3.20003	138.8	11.1749	138.8	11.3123	138.9	21.4171	138.9	21.5478	138.9	27.2042	138.9	26.9083	138.6	-0.4743	138.6	-0.527575
138.7	-0.618	138.7	-0.482554	138.7	-0.3551	138.7	-0.356773	138.8	3.2136	138.8	3.20002	138.9	11.1782	138.9	11.3123	139	21.4194	139	21.5477	139	27.2089	139	26.9082	138.7	-0.4832	138.7	-0.527573
138.8	-0.617	138.8	-0.482552	138.8	-0.3586	138.8	-0.356771	138.9	3.2159	138.9	3.2	139	11.1822	139	11.3122	139.1	21.4182	139.1	21.5476	139.1	27.2111	139.1	26.908	138.8	-0.4819	138.8	-0.52757
138.9	-0.6179	138.9	-0.482549	138.9	-0.3563	138.9	-0.356769	139	3.2207	139	3.19998	139.1	11.1805	139.1	11.3122	139.2	21.4221	139.2	21.5475	139.2	27.2146	139.2	26.9079	138.9	-0.4813	138.9	-0.527567
139	-0.6218	139	-0.482546	139	-0.3587	139	-0.356767	139.1	3.2246	139.1	3.19996	139.2	11.1866	139.2	11.3121	139.3	21.4314	139.3	21.5473	139.3	27.2192	139.3	26.9077	139	-0.4788	139	-0.527564
139.1	-0.6278	139.1	-0.482544	139.1	-0.3631	139.1	-0.356765	139.2	3.2286	139.2	3.19995	139.3	11.1917	139.3	11.312	139.4	21.431	139.4	21.5472	139.4	27.2221	139.4	26.9076	139.1	-0.4758	139.1	-0.527561
139.2	-0.626099	139.2	-0.482541	139.2	-0.361299	139.2	-0.356763	139.3	3.2292	139.3	3.19993	139.4	11.1919	139.4	11.312	139.5	21.4254	139.5	21.5471	139.5	27.2177	139.5	26.9074	139.2	-0.470599	139.2	-0.527558
139.3	-0.622101	139.3	-0.482538	139.3	-0.356501	139.3	-0.356761	139.4	3.2309	139.4	3.19991	139.5	11.1889	139.5	11.3119	139.6	21.4263	139.6	21.547	139.6	27.2162	139.6	26.9073	139.3	-0.465501	139.3	-0.527555
139.4	-0.6193	139.4	-0.482536	139.4	-0.3572	139.4	-0.356759	139.5	3.2284	139.5	3.19989	139.6	11.1914	139.6	11.3118	139.7	21.4294	139.7	21.5469	139.7	27.2183	139.7	26.9071	139.4	-0.4646	139.4	-0.527552
139.5	-0.6218	139.5	-0.482533	139.5	-0.3616	139.5	-0.356757	139.6	3.2288	139.6	3.19988	139.7	11.1931	139.7	11.3118	139.8	21.4358	139.8	21.5468	139.8	27.2223	139.8	26.907	139.5	-0.4673	139.5	-0.527549
139.6	-0.62	139.6	-0.48253	139.6	-0.3672	139.6	-0.356755	139.7	3.2306	139.7	3.19986	139.8	11.198	139.8	11.3117	139.9	21.4421	139.9	21.5466	139.9	27.2249	139.9	26.9068	139.6	-0.4671	139.6	-0.527546
139.7	-0.6169	139.7	-0.482528	139.7	-0.3684	139.7	-0.356753	139.8	3.2366	139.8	3.19984	139.9	11.2015	139.9	11.3117	140	21.4392	140	21.5465	140	27.2257	140	26.9067	139.7	-0.464	139.7	-0.527544
139.8	-0.6164	139.8	-0.482525	139.8	-0.3654	139.8	-0.356751	139.9	3.2366	139.9	3.19982	140	11.1996	140	11.3116	140.1	21.442	140.1	21.5464	140.1	27.2233	140.1	26.9065	139.8	-0.4602	139.8	-0.527541
139.9	-0.614	139.9	-0.482522	139.9	-0.3631	139.9	-0.356749	140	3.2363	140	3.19981	140.1	11.2025	140.1	11.3115	140.2	21.4468	140.2	21.5463	140.2	27.2269	140.2	26.9064	139.9	-0.4555	139.9	-0.527538
140	-0.6125	140	-0.48252	140	-0.3617	140	-0.356747	140.1	3.2357	140.1	3.19979	140.2	11.2068	140.2	11.3115	140.3	21.4529	140.3	21.5462	140.3	27.2311	140.3	26.9062	140	-0.4542	140	-0.527535
140.1	-0.6094	140.1	-0.482517	140.1	-0.3609	140.1	-0.356745	140.2	3.2433	140.2	3.19977	140.3	11.2114	140.3	11.3114	140.4	21.4557	140.4	21.546	140.4	27.2304	140.4	26.9061	140.1	-0.4539	140.1	-0.527532
140.2	-0.6033	140.2	-0.482514	140.2	-0.3592	140.2	-0.356743	140.3	3.2476	140.3	3.19975	140.4	11.2177	140.4	11.3113	140.5	21.4579	140.5	21.5459	140.5	27.232	140.5	26.906	140.2	-0.4504	140.2	-0.527529
140.3	-0.6019	140.3	-0.482512	140.3	-0.3602	140.3	-0.356741	140.4	3.2537	140.4	3.19974	140.5	11.2195	140.5	11.3113	140.6	21.4525	140.6	21.5458	140.6	27.2277	140.6	26.9058	140.3	-0.4465	140.3	-0.527526
140.4	-0.6024	140.4	-0.482509	140.4	-0.3602	140.4	-0.356739	140.5	3.2551	140.5	3.19972	140.6	11.2156	140.6	11.3112	140.7	21.4514	140.7	21.5457	140.7	27.2263	140.7	26.9057	140.4	-0.4401	140.4	-0.527523
140.5	-0.6048	140.5	-0.482506	140.5	-0.3577	140.5	-0.356738	140.6	3.2479	140.6	3.1997	140.7	11.2151	140.7	11.3112	140.8	21.4526	140.8	21.5456	140.8	27.2281	140.8	26.9055	140.5	-0.4382	140.5	-0.52752
140.6	-0.6075	140.6	-0.482504	140.6	-0.363	140.6	-0.356736	140.7	3.2514	140.7	3.19968	140.8	11.2183	140.8	11.3111	140.9	21.4514	140.9	21.5455	140.9	27.2333	140.9	26.9054	140.6	-0.4393	140.6	-0.527517
140.7	-0.6048	140.7	-0.482501	140.7	-0.3666	140.7	-0.356734	140.8	3.2532	140.8	3.19967	140.9	11.2171	140.9	11.311	141	21.4532	141	21.5453	141	27.2354	141	26.9052	140.7	-0.4366	140.7	-0.527515
140.8	-0.6018	140.8	-0.482498	140.8	-0.3648	140.8	-0.356732	140.9	3.2585	140.9	3.19965	141	11.2184	141	11.311	141.1	21.4551	141.1	21.5452	141.1	27.2351	141.1	26.9051	140.8	-0.4325	140.8	-0.527512
140.9	-0.5997	140.9	-0.482496	140.9	-0.3646	140.9	-0.35673	141	3.2666	141	3.19963	141.1	11.2209	141.1	11.3109	141.2	21.4576	141.2	21.5451	141.2	27.2344	141.2	26.9049	140.9	-0.4265	140.9	-0.527509
141	-0.5968	141	-0.482493	141	-0.3606	141	-0.356728	141.1	3.2678	141.1	3.19961	141.2	11.2178	141.2	11.3109	141.3	21.4526	141.3	21.545	141.3	27.2347	141.3	26.9048	141	-0.4183	141	-0.527506
141.1	-0.5956	141.1	-0.482491	141.1	-0.362	141.1	-0.356726	141.2	3.2676	141.2	3.19959	141.3	11.2166	141.3	11.3108	141.4	21.4524	141.4	21.5449	141.4	27.2385	141.4	26.9046	141.1	-0.4111	141.1	-0.527503
141.2	-0.5956	141.2	-0.482488	141.2	-0.3675	141.2	-0.356724	141.3	3.2691	141.3	3.19958	141.4	11.2189	141.4	11.3107	141.5	21.4551	141.5	21.5447	141.5	27.2407	141.5	26.9045	141.2	-0.4128	141.2	-0.5275
141.3	-0.597	141.3	-0.482485	141.3	-0.366	141.3	-0.356722	141.4	3.2705	141.4	3.19956	141.5	11.2207	141.5	11.3107	141.6	21.4533	141.6	21.5446	141.6	27.2387	141.6	26.9043	141.3	-0.4147	141.3	-0.527497
141.4	-0.5974	141.4	-0.482483	141.4	-0.3657	141.4	-0.35672	141.5	3.2713	141.5	3.19954	141.6	11.217	141.6	11.3106	141.7	21.4538	141.7	21.5445	141.7	27.2383	141.7	26.9042	141.4	-0.4102	141.4	-0.527494
141.5	-0.5988	141.5	-0.48248	141.5	-0.368	141.5	-0.356718	141.6	3.2674	141.6	3.19952	141.7	11.2185	141.7	11.3105	141.8	21.4547	141.8	21.5444	141.8	27.2391	141.8	26.904	141.5	-0.4071	141.5	-0.527491
141.6	-0.6041	141.6	-0.482477	141.6	-0.3715	141.6	-0.356716	141.7	3.2677	141.7	3.19951	141.8	11.2171	141.8	11.3105	141.9	21.4554	141.9	21.5443	141.9	27.2418	141.9	26.9039	141.6	-0.411	141.6	-0.527488
141.7	-0.6024	141.7	-0.482475	141.7	-0.3707	141.7	-0.356714	141.8	3.2705	141.8	3.19949	141.9	11.2204	141.9	11.3104	142	21.4594	142	21.5441	142	27.2402	142	26.9037	141.7	-0.4162	141.7	-0.527486
141.8	-0.5978	141.8	-0.482472	141.8	-0.3669	141.8	-0.356712	141.9	3.2709	141.9	3.19947	142	11.2199	142	11.3104	142.1	21.4638	142.1	21.544	142.1	27.2394	142.1	26.9036	141.8	-0.4154	141.8	-0.527483
141.9	-0.5958	141.9	-0.482469	141.9	-0.3629	141.9	-0.35671	142	3.2694	142	3.19945	142.1	11.2227	142.1	11.3103	142.2	21.4656	142.2	21.5439	142.2	27.2408	142.2	26.9034	141.9	-0.4112	141.9	-0.52748
142	-0.5969	142	-0.482467	142	-0.3598	142	-0.356708	142.1	3.2745	142.1	3.19944	142.2	11.2259	142.2	11.3102	142.3	21.4605	142.3	21.5438	142.3	27.2408	142.3	26.9033	142	-0.4124	142	-0.527477
142.1	-0.5953	142.1	-0.482464	142.1	-0.3571	142.1	-0.356706	142.2	3.2766	142.2	3.19942	142.3	11.2257	142.3	11.3102	142.4	21.4628	142.4	21.5437	142.4	27.2473	142.4	26.9031	142.1	-0.4094	142.1	-0.527474
142.2	-0.5929	142.2	-0.482461	142.2	-0.3551	142.2	-0.356704	142.3	3.2769	142.3	3.1994	142.4	11.2288	142.4	11.3101	142.5	21.4691	142.5	21.5436	142.5	27.2473	142.5	26.903	142.2	-0.4076	142.2	-0.527471
142.3	-0.595	142.3	-0.482459	142.3	-0.3605	142.3	-0.356702	142.4	3.2793	142.4	3.19938	142.5	11.2299	142.5	11.31	142.6	21.4747	142.6	21.5434	142.6	27.2514	142.6	26.9028	142.3	-0.4025	142.3	-0.527468
142.4	-0.5902	142.4	-0.482456	142.4	-0.3582	142.4	-0.3567	142.5	3.2846	142.5	3.19937	142.6	11.2352	142.6	11.31	142.7	21.4781	142.7	21.5433	142.7	27.2511	142.7	26.9027	142.4	-0.3994	142.4	-0.527465
142.5	-0.5845	142.5	-0.482453	142.5	-0.3569	142.5	-0.356698	142.6	3.2862	142.6	3.19935	142.7	11.24	142.7	11.3099	142.8	21.48	142.8	21.5432	142.8	27.2462	142.8	26.9026	142.5	-0.3982	142.5	-0.527462
142.6	-0.5784	142.6	-0.482451	142.6	-0.3575	142.6	-0.356696	142.7	3.2882	142.7	3.19933	142.8	11.237	142.8	11.3099	142.9	21.4852	142.9	21.5431	142.9	27.2491	142.9	26.9024	142.6	-0.3971	142.6	-0.527459
142.7	-0.578401	142.7	-0.482448	142.7	-0.355801	142.7	-0.356694	142.8	3.2857	142.8	3.19931	142.9	11.2403	142.9	11.3098	143	21.4913	143	21.543	143	27.2465	143	26.9023	142.7	-0.392001	142.7	-0.527457
142.8	-0.581699	142.8	-0.482445	142.8	-0.360499	142.8	-0.356692	142.9	3.2914	142.9	3.1993	143	11.2421	143	11.3097	143.1	21.4929	143.1	21.5428	143.1	27.2465	143.1	26.9021	142.8	-0.398399	142.8	-0.527454
142.9	-0.5776	142.9	-0.482443	142.9	-0.3561	142.9	-0.35669	143	3.2961	143	3.19928	143.1	11.2372	143.1	11.3097	143.2	21.493	143.2	21.5427	143.2	27.2433	143.2	26.902	142.9	-0.3928	142.9	-0.527451
143	-0.5746	143	-0.48244	143	-0.3567	143	-0.356689	143.1	3.2962	143.1	3.19926	143.2	11.2385	143.2	11.3096	143.3	21.4961	143.3	21.5426	143.3	27.2458	143.3	26.9018	143	-0.3889	143	-0.527448
143.1	-0.5779	143.1	-0.482437	143.1	-0.3581	143.1	-0.356687	143.2	3.2908	143.2	3.19924	143.3	11.2426	143.3	11.3095	143.4	21.4951	143.4	21.5425	143.4	27.2492	143.4	26.9017	143.1	-0.394	143.1	-0.527445
143.2	-0.5839	143.2	-0.482435	143.2	-0.3638	143.2	-0.356685	143.3	3.2931	143.3	3.19923	143.4	11.2393	143.4	11.3095	143.5	21.4937	143.5	21.5424	143.5	27.2522	143.5	26.9015	143.2	-0.3952	143.2	-0.527442
143.3	-0.5848	143.3	-0.482432	143.3	-0.3636	143.3	-0.356683	143.4	3.2943	143.4	3.19921	143.5	11.2421	143.5	11.3094	143.6	21.4979	143.6	21.5423	143.6	27.2505	143.6	26.9014	143.3	-0.3908	143.3	-0.527439
143.4	-0.5842	143.4	-0.48243	143.4	-0.3651	143.4	-0.356681	143.5	3.2977	143.5	3.19919	143.6	11.2447	143.6	11.3094	143.7	21.503	143.7	21.5421	143.7	27.2528	143.7	26.9012	143.4	-0.3909	143.4	-0.527436
143.5	-0.5839	143.5	-0.482427	143.5	-0.3655	143.5	-0.356679	143.6	3.2924	143.6	3.19917	143.7	11.2469	143.7	11.3093	143.8	21.5033	143.8	21.542	143.8	27.2469	143.8	26.9011	143.5	-0.3946	143.5	-0.527433
143.6	-0.5836	143.6	-0.482424	143.6	-0.373	143.6	-0.356677	143.7	3.2934	143.7	3.19916	143.8	11.2449	143.8	11.3092	143.9	21.5079	143.9	21.5419	143.9	27.2484	143.9	26.9009	143.6	-0.3968	143.6	-0.52743
143.7	-0.579	143.7	-0.482422	143.7	-0.3733	143.7	-0.356675	143.8	3.2908	143.8	3.19914	143.9	11.2435	143.9	11.3092	144	21.5086	144	21.5418	144	27.2446	144	26.9008	143.7	-0.393	143.7	-0.527428
143.8	-0.5765	143.8	-0.482419	143.8	-0.3724	143.8	-0.356673	143.9	3.2949	143.9	3.19912	144	11.2403	144	11.3091	144.1	21.5025	144.1	21.5417	144.1	27.2383	144.1	26.9006	143.8	-0.3935	143.8	-0.527425
143.9	-0.5764	143.9	-0.482416	143.9	-0.3712	143.9	-0.356671	144	3.2911	144	3.1991	144.1	11.2373	144.1	11.309	144.2	21.507	144.2	21.5415	144.2	27.2399	144.2	26.9005	143.9	-0.3906	143.9	-0.527422
144	-0.5782	144	-0.482414	144	-0.3715	144	-0.356669	144.1	3.2884	144.1	3.19908	144.2	11.2408	144.2	11.309	144.3	21.5093	144.3	21.5414	144.3	27.2428	144.3	26.9003	144	-0.3962	144	-0.527419
144.1	-0.5814	144.1	-0.482411	144.1	-0.3728	144.1	-0.356667	144.2	3.2964	144.2	3.19907	144.3	11.2418	144.3	11.3089	144.4	21.5132	144.4	21.5413	144.4	27.246	144.4	26.9002	144.1	-0.4014	144.1	-0.527416
144.2	-0.5785	144.2	-0.482408	144.2	-0.3771	144.2	-0.356665	144.3	3.299	144.3	3.19905	144.4	11.2422	144.4	11.3089	144.5	21.5087	144.5	21.5412	144.5	27.2451	144.5	26.9	144.2	-0.403	144.2	-0.527413
144.3	-0.573	144.3	-0.482406	144.3	-0.3773	144.3	-0.356663	144.4	3.2934	144.4	3.19903	144.5	11.2392	144.5	11.3088	144.6	21.5052	144.6	21.5411	144.6	27.2442	144.6	26.8999	144.3	-0.3972	144.3	-0.52741
144.4	-0.5746	144.4	-0.482403	144.4	-0.3824	144.4	-0.356661	144.5	3.2896	144.5	3.19901	144.6	11.2411	144.6	11.3087	144.7	21.5026	144.7	21.541	144.7	27.242	144.7	26.8997	144.4	-0.4017	144.4	-0.527407
144.5	-0.5779	144.5	-0.4824	144.5	-0.3894	144.5	-0.356659	144.6	3.2862	144.6	3.199	144.7	11.2397	144.7	11.3087	144.8	21.507	144.8	21.5408	144.8	27.2384	144.8	26.8996	144.5	-0.4056	144.5	-0.527404
144.6	-0.5785	144.6	-0.482398	144.6	-0.3917	144.6	-0.356657	144.7	3.2809	144.7	3.19898	144.8	11.2364	144.8	11.3086	144.9	21.5066	144.9	21.5407	144.9	27.2377	144.9	26.8994	144.6	-0.4022	144.6	-0.527401
144.7	-0.5785	144.7	-0.482395	144.7	-0.3941	144.7	-0.356655	144.8	3.2818	144.8	3.19896	144.9	11.2354	144.9	11.3086	145	21.5031	145	21.5406	145	27.2376	145	26.8993	144.7	-0.4052	144.7	-0.527399
144.8	-0.5777	144.8	-0.482392	144.8	-0.3929	144.8	-0.356653	144.9	3.2757	144.9	3.19894	145	11.2329	145	11.3085	145.1	21.5042	145.1	21.5405	145.1	27.2354	145.1	26.8992	144.8	-0.407	144.8	-0.527396
144.9	-0.576	144.9	-0.48239	144.9	-0.3965	144.9	-0.356651	145	3.2749	145	3.19893	145.1	11.2326	145.1	11.3084	145.2	21.5006	145.2	21.5404	145.2	27.2276	145.2	26.899	144.9	-0.4081	144.9	-0.527393
145	-0.5742	145	-0.482387	145	-0.3978	145	-0.356649	145.1	3.2746	145.1	3.19891	145.2	11.2339	145.2	11.3084	145.3	21.505	145.3	21.5402	145.3	27.2289	145.3	26.8989	145	-0.4154	145	-0.52739
145.1	-0.5768	145.1	-0.482384	145.1	-0.3947	145.1	-0.356647	145.2	3.2759	145.2	3.19889	145.3	11.2373	145.3	11.3083	145.4	21.5095	145.4	21.5401	145.4	27.2294	145.4	26.8987	145.1	-0.4216	145.1	-0.527387
145.2	-0.5819	145.2	-0.482382	145.2	-0.3976	145.2	-0.356645	145.3	3.2803	145.3	3.19887	145.4	11.2366	145.4	11.3082	145.5	21.5063	145.5	21.54	145.5	27.2293	145.5	26.8986	145.2	-0.4209	145.2	-0.527384
145.3	-0.583	145.3	-0.482379	145.3	-0.3973	145.3	-0.356643	145.4	3.2803	145.4	3.19886	145.5	11.2334	145.5	11.3082	145.6	21.5043	145.6	21.5399	145.6	27.2309	145.6	26.8984	145.3	-0.4191	145.3	-0.527381
145.4	-0.5813	145.4	-0.482377	145.4	-0.3966	145.4	-0.356641	145.5	3.2802	145.5	3.19884	145.6	11.2349	145.6	11.3081	145.7	21.5071	145.7	21.5398	145.7	27.2371	145.7	26.8983	145.4	-0.4217	145.4	-0.527378
145.5	-0.5831	145.5	-0.482374	145.5	-0.3969	145.5	-0.356639	145.6	3.2808	145.6	3.19882	145.7	11.2419	145.7	11.3081	145.8	21.5019	145.8	21.5396	145.8	27.2299	145.8	26.8981	145.5	-0.4241	145.5	-0.527375
145.6	-0.5837	145.6	-0.482371	145.6	-0.3928	145.6	-0.356638	145.7	3.2835	145.7	3.1988	145.8	11.2392	145.8	11.308	145.9	21.497	145.9	21.5395	145.9	27.2258	145.9	26.898	145.6	-0.4234	145.6	-0.527372
145.7	-0.582901	145.7	-0.482369	145.7	-0.389601	145.7	-0.356636	145.8	3.2775	145.8	3.19879	145.9	11.2359	145.9	11.3079	146	21.4957	146	21.5394	146	27.2247	146	26.8978	145.7	-0.419501	145.7	-0.52737
145.8	-0.583099	145.8	-0.482366	145.8	-0.392899	145.8	-0.356634	145.9	3.2754	145.9	3.19877	146	11.2374	146	11.3079	146.1	21.4971	146.1	21.5393	146.1	27.2221	146.1	26.8977	145.8	-0.419799	145.8	-0.527367
145.9	-0.587199	145.9	-0.482363	145.9	-0.394299	145.9	-0.356632	146	3.2724	146	3.19875	146.1	11.2395	146.1	11.3078	146.2	21.5014	146.2	21.5392	146.2	27.2248	146.2	26.8975	145.9	-0.423999	145.9	-0.527364
146	-0.5877	146	-0.482361	146	-0.3913	146	-0.35663	146.1	3.2681	146.1	3.19873	146.2	11.2405	146.2	11.3077	146.3	21.4996	146.3	21.5391	146.3	27.2253	146.3	26.8974	146	-0.4264	146	-0.527361
146.1	-0.5838	146.1	-0.482358	146.1	-0.3908	146.1	-0.356628	146.2	3.2642	146.2	3.19872	146.3	11.2363	146.3	11.3077	146.4	21.4972	146.4	21.5389	146.4	27.2221	146.4	26.8972	146.1	-0.4274	146.1	-0.527358
146.2	-0.5843	146.2	-0.482355	146.2	-0.3867	146.2	-0.356626	146.3	3.2695	146.3	3.1987	146.4	11.2322	146.4	11.3076	146.5	21.4958	146.5	21.5388	146.5	27.2213	146.5	26.8971	146.2	-0.4273	146.2	-0.527355
146.3	-0.5864	146.3	-0.482353	146.3	-0.3863	146.3	-0.356624	146.4	3.2661	146.4	3.19868	146.5	11.2278	146.5	11.3076	146.6	21.4995	146.6	21.5387	146.6	27.2228	146.6	26.8969	146.3	-0.426	146.3	-0.527352
146.4	-0.591299	146.4	-0.48235	146.4	-0.388299	146.4	-0.356622	146.5	3.2586	146.5	3.19866	146.6	11.2309	146.6	11.3075	146.7	21.4967	146.7	21.5386	146.7	27.2206	146.7	26.8968	146.4	-0.429599	146.4	-0.527349
146.5	-0.5961	146.5	-0.482347	146.5	-0.3921	146.5	-0.35662	146.6	3.2559	146.6	3.19865	146.7	11.2293	146.7	11.3074	146.8	21.5007	146.8	21.5385	146.8	27.2216	146.8	26.8966	146.5	-0.4321	146.5	-0.527346
146.6	-0.5928	146.6	-0.482345	146.6	-0.3883	146.6	-0.356618	146.7	3.2544	146.7	3.19863	146.8	11.2331	146.8	11.3074	146.9	21.5024	146.9	21.5383	146.9	27.2263	146.9	26.8965	146.6	-0.4335	146.6	-0.527343
146.7	-0.5978	146.7	-0.482342	146.7	-0.3859	146.7	-0.356616	146.8	3.2544	146.8	3.19861	146.9	11.2351	146.9	11.3073	147	21.504	147	21.5382	147	27.2297	147	26.8963	146.7	-0.4342	146.7	-0.527341
146.8	-0.5974	146.8	-0.482339	146.8	-0.3809	146.8	-0.356614	146.9	3.2526	146.9	3.19859	147	11.24	147	11.3072	147.1	21.5001	147.1	21.5381	147.1	27.2271	147.1	26.8962	146.8	-0.4388	146.8	-0.527338
146.9	-0.5904	146.9	-0.482337	146.9	-0.3834	146.9	-0.356612	147	3.2539	147	3.19857	147.1	11.2372	147.1	11.3072	147.2	21.4998	147.2	21.538	147.2	27.2219	147.2	26.896	146.9	-0.4418	146.9	-0.527335
147	-0.5846	147	-0.482334	147	-0.3784	147	-0.35661	147.1	3.2479	147.1	3.19856	147.2	11.2386	147.2	11.3071	147.3	21.5046	147.3	21.5379	147.3	27.229	147.3	26.8959	147	-0.4358	147	-0.527332
147.1	-0.5876	147.1	-0.482331	147.1	-0.3757	147.1	-0.356608	147.2	3.2458	147.2	3.19854	147.3	11.2421	147.3	11.3071	147.4	21.505	147.4	21.5378	147.4	27.2237	147.4	26.8957	147.1	-0.4376	147.1	-0.527329
147.2	-0.589399	147.2	-0.482329	147.2	-0.377599	147.2	-0.356606	147.3	3.2462	147.3	3.19852	147.4	11.2406	147.4	11.307	147.5	21.4985	147.5	21.5376	147.5	27.2198	147.5	26.8956	147.2	-0.443199	147.2	-0.527326
147.3	-0.585501	147.3	-0.482326	147.3	-0.371701	147.3	-0.356604	147.4	3.2457	147.4	3.1985	147.5	11.2348	147.5	11.3069	147.6	21.499	147.6	21.5375	147.6	27.2212	147.6	26.8955	147.3	-0.440301	147.3	-0.527323
147.4	-0.587	147.4	-0.482323	147.4	-0.3738	147.4	-0.356602	147.5	3.2439	147.5	3.19849	147.6	11.2341	147.6	11.3069	147.7	21.4989	147.7	21.5374	147.7	27.2208	147.7	26.8953	147.4	-0.4407	147.4	-0.52732
147.5	-0.5895	147.5	-0.482321	147.5	-0.3806	147.5	-0.3566	147.6	3.2485	147.6	3.19847	147.7	11.2331	147.7	11.3068	147.8	21.4989	147.8	21.5373	147.8	27.2164	147.8	26.8952	147.5	-0.442	147.5	-0.527317
147.6	-0.5927	147.6	-0.482318	147.6	-0.3829	147.6	-0.356598	147.7	3.247	147.7	3.19845	147.8	11.2319	147.8	11.3067	147.9	21.4944	147.9	21.5372	147.9	27.2166	147.9	26.895	147.6	-0.4431	147.6	-0.527315
147.7	-0.5937	147.7	-0.482316	147.7	-0.3817	147.7	-0.356596	147.8	3.2449	147.8	3.19843	147.9	11.2309	147.9	11.3067	148	21.4967	148	21.537	148	27.2234	148	26.8949	147.7	-0.4436	147.7	-0.527312
147.8	-0.5945	147.8	-0.482313	147.8	-0.3867	147.8	-0.356594	147.9	3.2425	147.9	3.19842	148	11.2369	148	11.3066	148.1	21.4966	148.1	21.5369	148.1	27.2281	148.1	26.8947	147.8	-0.4441	147.8	-0.527309
147.9	-0.5996	147.9	-0.48231	147.9	-0.3924	147.9	-0.356592	148	3.2429	148	3.1984	148.1	11.232	148.1	11.3066	148.2	21.4984	148.2	21.5368	148.2	27.2308	148.2	26.8946	147.9	-0.445	147.9	-0.527306
148	-0.5952	148	-0.482308	148	-0.3931	148	-0.35659	148.1	3.2428	148.1	3.19838	148.2	11.2302	148.2	11.3065	148.3	21.4973	148.3	21.5367	148.3	27.2317	148.3	26.8944	148	-0.4461	148	-0.527303
148.1	-0.598	148.1	-0.482305	148.1	-0.3971	148.1	-0.356589	148.2	3.2417	148.2	3.19836	148.3	11.2269	148.3	11.3064	148.4	21.496	148.4	21.5366	148.4	27.2335	148.4	26.8943	148.1	-0.4475	148.1	-0.5273
148.2	-0.5996	148.2	-0.482302	148.2	-0.3959	148.2	-0.356587	148.3	3.2363	148.3	3.19835	148.4	11.2262	148.4	11.3064	148.5	21.4966	148.5	21.5365	148.5	27.2403	148.5	26.8941	148.2	-0.448	148.2	-0.527297
148.3	-0.6041	148.3	-0.4823	148.3	-0.3991	148.3	-0.356585	148.4	3.2377	148.4	3.19833	148.5	11.2318	148.5	11.3063	148.6	21.4956	148.6	21.5363	148.6	27.2408	148.6	26.894	148.3	-0.4521	148.3	-0.527294
148.4	-0.6021	148.4	-0.482297	148.4	-0.401	148.4	-0.356583	148.5	3.2396	148.5	3.19831	148.6	11.2326	148.6	11.3063	148.7	21.4864	148.7	21.5362	148.7	27.2364	148.7	26.8938	148.4	-0.4487	148.4	-0.527291
148.5	-0.5979	148.5	-0.482294	148.5	-0.3918	148.5	-0.356581	148.6	3.2354	148.6	3.19829	148.7	11.2274	148.7	11.3062	148.8	21.4822	148.8	21.5361	148.8	27.2353	148.8	26.8937	148.5	-0.4442	148.5	-0.527288
148.6	-0.6003	148.6	-0.482292	148.6	-0.3868	148.6	-0.356579	148.7	3.2311	148.7	3.19828	148.8	11.2268	148.8	11.3061	148.9	21.4776	148.9	21.536	148.9	27.2303	148.9	26.8935	148.6	-0.4472	148.6	-0.527286
148.7	-0.606	148.7	-0.482289	148.7	-0.3867	148.7	-0.356577	148.8	3.2303	148.8	3.19826	148.9	11.223	148.9	11.3061	149	21.472	149	21.5359	149	27.2287	149	26.8934	148.7	-0.4499	148.7	-0.527283
148.8	-0.6085	148.8	-0.482286	148.8	-0.3831	148.8	-0.356575	148.9	3.2235	148.9	3.19824	149	11.2186	149	11.306	149.1	21.4718	149.1	21.5357	149.1	27.2297	149.1	26.8932	148.8	-0.4522	148.8	-0.52728
148.9	-0.611199	148.9	-0.482284	148.9	-0.380999	148.9	-0.356573	149	3.2219	149	3.19822	149.1	11.2186	149.1	11.3059	149.2	21.4713	149.2	21.5356	149.2	27.2261	149.2	26.8931	148.9	-0.454899	148.9	-0.527277
149	-0.6091	149	-0.482281	149	-0.386	149	-0.356571	149.1	3.2252	149.1	3.19821	149.2	11.2193	149.2	11.3059	149.3	21.4728	149.3	21.5355	149.3	27.2261	149.3	26.8929	149	-0.4562	149	-0.527274
149.1	-0.6054	149.1	-0.482278	149.1	-0.3854	149.1	-0.356569	149.2	3.226	149.2	3.19819	149.3	11.2165	149.3	11.3058	149.4	21.4735	149.4	21.5354	149.4	27.2272	149.4	26.8928	149.1	-0.4573	149.1	-0.527271
149.2	-0.6036	149.2	-0.482276	149.2	-0.3879	149.2	-0.356567	149.3	3.224	149.3	3.19817	149.4	11.2132	149.4	11.3058	149.5	21.4743	149.5	21.5353	149.5	27.2289	149.5	26.8926	149.2	-0.4591	149.2	-0.527268
149.3	-0.6025	149.3	-0.482273	149.3	-0.3896	149.3	-0.356565	149.4	3.2186	149.4	3.19815	149.5	11.2105	149.5	11.3057	149.6	21.4716	149.6	21.5352	149.6	27.2264	149.6	26.8925	149.3	-0.4598	149.3	-0.527265
149.4	-0.601	149.4	-0.48227	149.4	-0.3904	149.4	-0.356563	149.5	3.2202	149.5	3.19814	149.6	11.2124	149.6	11.3056	149.7	21.4745	149.7	21.535	149.7	27.2303	149.7	26.8923	149.4	-0.4586	149.4	-0.527262
149.5	-0.6008	149.5	-0.482268	149.5	-0.3889	149.5	-0.356561	149.6	3.2186	149.6	3.19812	149.7	11.2099	149.7	11.3056	149.8	21.4759	149.8	21.5349	149.8	27.231	149.8	26.8922	149.5	-0.4612	149.5	-0.527259
149.6	-0.6007	149.6	-0.482265	149.6	-0.3849	149.6	-0.356559	149.7	3.216	149.7	3.1981	149.8	11.207	149.8	11.3055	149.9	21.4786	149.9	21.5348	149.9	27.2315	149.9	26.8921	149.6	-0.461	149.6	-0.527257
149.7	-0.6001	149.7	-0.482262	149.7	-0.3814	149.7	-0.356557	149.8	3.2158	149.8	3.19808	149.9	11.2079	149.9	11.3054	150	21.4764	150	21.5347	150	27.2246	150	26.8919	149.7	-0.4604	149.7	-0.527254
149.8	-0.5996	149.8	-0.48226	149.8	-0.378	149.8	-0.356555	149.9	3.2158	149.9	3.19807	150	11.201	150	11.3054	150.1	21.4801	150.1	21.5346	150.1	27.2237	150.1	26.8918	149.8	-0.4601	149.8	-0.527251
149.9	-0.5965	149.9	-0.482257	149.9	-0.374	149.9	-0.356553	150	3.2095	150	3.19805	150.1	11.1995	150.1	11.3053	150.2	21.4859	150.2	21.5344	150.2	27.23	150.2	26.8916	149.9	-0.4567	149.9	-0.527248
150	-0.6046	150	-0.482255	150	-0.3756	150	-0.356551	150.1	3.2116	150.1	3.19803	150.2	11.2027	150.2	11.3053	150.3	21.4928	150.3	21.5343	150.3	27.2264	150.3	26.8915	150	-0.4592	150	-0.527245
150.1	-0.6033	150.1	-0.482252	150.1	-0.3695	150.1	-0.356549	150.2	3.2189	150.2	3.19801	150.3	11.201	150.3	11.3052	150.4	21.491	150.4	21.5342	150.4	27.2171	150.4	26.8913	150.1	-0.4596	150.1	-0.527242
150.2	-0.5961	150.2	-0.482249	150.2	-0.3641	150.2	-0.356547	150.3	3.2204	150.3	3.19799	150.4	11.1923	150.4	11.3051	150.5	21.4951	150.5	21.5341	150.5	27.2181	150.5	26.8912	150.2	-0.4551	150.2	-0.527239
150.3	-0.5904	150.3	-0.482247	150.3	-0.3589	150.3	-0.356545	150.4	3.2169	150.4	3.19798	150.5	11.1961	150.5	11.3051	150.6	21.4953	150.6	21.534	150.6	27.2213	150.6	26.891	150.3	-0.4564	150.3	-0.527236
150.4	-0.5935	150.4	-0.482244	150.4	-0.3593	150.4	-0.356543	150.5	3.2176	150.5	3.19796	150.6	11.1966	150.6	11.305	150.7	21.4967	150.7	21.5338	150.7	27.226	150.7	26.8909	150.4	-0.4574	150.4	-0.527233
150.5	-0.5922	150.5	-0.482241	150.5	-0.3569	150.5	-0.356541	150.6	3.2149	150.6	3.19794	150.7	11.1979	150.7	11.3049	150.8	21.4932	150.8	21.5337	150.8	27.2246	150.8	26.8907	150.5	-0.4526	150.5	-0.52723
150.6	-0.5908	150.6	-0.482239	150.6	-0.3611	150.6	-0.35654	150.7	3.2171	150.7	3.19792	150.8	11.1944	150.8	11.3049	150.9	21.4977	150.9	21.5336	150.9	27.2281	150.9	26.8906	150.6	-0.451	150.6	-0.527228
150.7	-0.5894	150.7	-0.482236	150.7	-0.3627	150.7	-0.356538	150.8	3.2173	150.8	3.19791	150.9	11.195	150.9	11.3048	151	21.4981	151	21.5335	151	27.2331	151	26.8904	150.7	-0.4502	150.7	-0.527225
150.8	-0.5901	150.8	-0.482233	150.8	-0.3639	150.8	-0.356536	150.9	3.2137	150.9	3.19789	151	11.194	151	11.3048	151.1	21.5005	151.1	21.5334	151.1	27.2388	151.1	26.8903	150.8	-0.4464	150.8	-0.527222
150.9	-0.5884	150.9	-0.482231	150.9	-0.3642	150.9	-0.356534	151	3.2113	151	3.19787	151.1	11.1978	151.1	11.3047	151.2	21.5022	151.2	21.5333	151.2	27.2382	151.2	26.8901	150.9	-0.4415	150.9	-0.527219
151	-0.5834	151	-0.482228	151	-0.367	151	-0.356532	151.1	3.2186	151.1	3.19785	151.2	11.2	151.2	11.3046	151.3	21.4954	151.3	21.5331	151.3	27.2357	151.3	26.89	151	-0.4402	151	-0.527216
151.1	-0.5747	151.1	-0.482225	151.1	-0.3656	151.1	-0.35653	151.2	3.2216	151.2	3.19784	151.3	11.1957	151.3	11.3046	151.4	21.4984	151.4	21.533	151.4	27.2373	151.4	26.8898	151.1	-0.4387	151.1	-0.527213
151.2	-0.577601	151.2	-0.482223	151.2	-0.364801	151.2	-0.356528	151.3	3.2149	151.3	3.19782	151.4	11.1956	151.4	11.3045	151.5	21.4978	151.5	21.5329	151.5	27.238	151.5	26.8897	151.2	-0.440001	151.2	-0.52721
151.3	-0.584399	151.3	-0.48222	151.3	-0.369499	151.3	-0.356526	151.4	3.2196	151.4	3.1978	151.5	11.1939	151.5	11.3044	151.6	21.5015	151.6	21.5328	151.6	27.2358	151.6	26.8895	151.3	-0.443399	151.3	-0.527207
151.4	-0.5783	151.4	-0.482217	151.4	-0.3668	151.4	-0.356524	151.5	3.2236	151.5	3.19778	151.6	11.189	151.6	11.3044	151.7	21.5058	151.7	21.5327	151.7	27.2401	151.7	26.8894	151.4	-0.4394	151.4	-0.527204
151.5	-0.577	151.5	-0.482215	151.5	-0.3655	151.5	-0.356522	151.6	3.2265	151.6	3.19777	151.7	11.1932	151.7	11.3043	151.8	21.5093	151.8	21.5325	151.8	27.2448	151.8	26.8892	151.5	-0.4352	151.5	-0.527201
151.6	-0.577	151.6	-0.482212	151.6	-0.3675	151.6	-0.35652	151.7	3.229	151.7	3.19775	151.8	11.1983	151.8	11.3043	151.9	21.5098	151.9	21.5324	151.9	27.2415	151.9	26.8891	151.6	-0.4344	151.6	-0.527199
151.7	-0.572699	151.7	-0.482209	151.7	-0.361799	151.7	-0.356518	151.8	3.2346	151.8	3.19773	151.9	11.1918	151.9	11.3042	152	21.5094	152	21.5323	152	27.2445	152	26.8889	151.7	-0.429399	151.7	-0.527196
151.8	-0.570101	151.8	-0.482207	151.8	-0.359001	151.8	-0.356516	151.9	3.2333	151.9	3.19771	152	11.1944	152	11.3041	152.1	21.5035	152.1	21.5322	152.1	27.2464	152.1	26.8888	151.8	-0.425501	151.8	-0.527193
151.9	-0.571	151.9	-0.482204	151.9	-0.3607	151.9	-0.356514	152	3.2343	152	3.1977	152.1	11.1944	152.1	11.3041	152.2	21.504	152.2	21.5321	152.2	27.2438	152.2	26.8887	151.9	-0.4255	151.9	-0.52719
152	-0.571	152	-0.482202	152	-0.3604	152	-0.356512	152.1	3.2313	152.1	3.19768	152.2	11.1907	152.2	11.304	152.3	21.5064	152.3	21.532	152.3	27.2481	152.3	26.8885	152	-0.4272	152	-0.527187
152.1	-0.5789	152.1	-0.482199	152.1	-0.3636	152.1	-0.35651	152.2	3.2275	152.2	3.19766	152.3	11.1936	152.3	11.304	152.4	21.5082	152.4	21.5318	152.4	27.2476	152.4	26.8884	152.1	-0.4267	152.1	-0.527184
152.2	-0.5821	152.2	-0.482196	152.2	-0.3699	152.2	-0.356508	152.3	3.2305	152.3	3.19764	152.4	11.1949	152.4	11.3039	152.5	21.5078	152.5	21.5317	152.5	27.2459	152.5	26.8882	152.2	-0.4296	152.2	-0.527181
152.3	-0.5763	152.3	-0.482194	152.3	-0.3654	152.3	-0.356506	152.4	3.2326	152.4	3.19763	152.5	11.1927	152.5	11.3038	152.6	21.5079	152.6	21.5316	152.6	27.2473	152.6	26.8881	152.3	-0.4247	152.3	-0.527178
152.4	-0.5731	152.4	-0.482191	152.4	-0.3649	152.4	-0.356504	152.5	3.2286	152.5	3.19761	152.6	11.1909	152.6	11.3038	152.7	21.5085	152.7	21.5315	152.7	27.2478	152.7	26.8879	152.4	-0.4198	152.4	-0.527175
152.5	-0.5724	152.5	-0.482188	152.5	-0.375	152.5	-0.356502	152.6	3.2298	152.6	3.19759	152.7	11.1881	152.7	11.3037	152.8	21.5035	152.8	21.5314	152.8	27.2422	152.8	26.8878	152.5	-0.4198	152.5	-0.527172
152.6	-0.5745	152.6	-0.482186	152.6	-0.3789	152.6	-0.3565	152.7	3.2307	152.7	3.19757	152.8	11.1844	152.8	11.3036	152.9	21.5062	152.9	21.5312	152.9	27.2393	152.9	26.8876	152.6	-0.419	152.6	-0.52717
152.7	-0.577601	152.7	-0.482183	152.7	-0.383101	152.7	-0.356498	152.8	3.2279	152.8	3.19756	152.9	11.1805	152.9	11.3036	153	21.5011	153	21.5311	153	27.2313	153	26.8875	152.7	-0.418301	152.7	-0.527167
152.8	-0.584299	152.8	-0.48218	152.8	-0.388499	152.8	-0.356496	152.9	3.2264	152.9	3.19754	153	11.1716	153	11.3035	153.1	21.5021	153.1	21.531	153.1	27.2355	153.1	26.8873	152.8	-0.421399	152.8	-0.527164
152.9	-0.589799	152.9	-0.482178	152.9	-0.391899	152.9	-0.356494	153	3.2249	153	3.19752	153.1	11.1737	153.1	11.3035	153.2	21.5007	153.2	21.5309	153.2	27.23	153.2	26.8872	152.9	-0.422299	152.9	-0.527161
153	-0.5942	153	-0.482175	153	-0.3946	153	-0.356492	153.1	3.2286	153.1	3.1975	153.2	11.1705	153.2	11.3034	153.3	21.4982	153.3	21.5308	153.3	27.2296	153.3	26.887	153	-0.4282	153	-0.527158
153.1	-0.592	153.1	-0.482172	153.1	-0.3907	153.1	-0.356491	153.2	3.2261	153.2	3.19749	153.3	11.1724	153.3	11.3033	153.4	21.4972	153.4	21.5307	153.4	27.2255	153.4	26.8869	153.1	-0.4281	153.1	-0.527155
153.2	-0.5929	153.2	-0.48217	153.2	-0.3923	153.2	-0.356489	153.3	3.2262	153.3	3.19747	153.4	11.1694	153.4	11.3033	153.5	21.4985	153.5	21.5305	153.5	27.2255	153.5	26.8867	153.2	-0.4309	153.2	-0.527152
153.3	-0.5899	153.3	-0.482167	153.3	-0.3868	153.3	-0.356487	153.4	3.2228	153.4	3.19745	153.5	11.1717	153.5	11.3032	153.6	21.5023	153.6	21.5304	153.6	27.2268	153.6	26.8866	153.3	-0.4294	153.3	-0.527149
153.4	-0.5896	153.4	-0.482164	153.4	-0.3816	153.4	-0.356485	153.5	3.2192	153.5	3.19743	153.6	11.1692	153.6	11.3031	153.7	21.4992	153.7	21.5303	153.7	27.2221	153.7	26.8864	153.4	-0.4309	153.4	-0.527146
153.5	-0.587	153.5	-0.482162	153.5	-0.3773	153.5	-0.356483	153.6	3.2149	153.6	3.19741	153.7	11.1682	153.7	11.3031	153.8	21.5011	153.8	21.5302	153.8	27.2237	153.8	26.8863	153.5	-0.4292	153.5	-0.527144
153.6	-0.5861	153.6	-0.482159	153.6	-0.3822	153.6	-0.356481	153.7	3.2096	153.7	3.1974	153.8	11.1693	153.8	11.303	153.9	21.5039	153.9	21.5301	153.9	27.2252	153.9	26.8861	153.6	-0.4297	153.6	-0.527141
153.7	-0.5886	153.7	-0.482156	153.7	-0.3863	153.7	-0.356479	153.8	3.2123	153.8	3.19738	153.9	11.1729	153.9	11.303	154	21.5026	154	21.5299	154	27.2223	154	26.886	153.7	-0.4321	153.7	-0.527138
153.8	-0.5836	153.8	-0.482154	153.8	-0.3854	153.8	-0.356477	153.9	3.2096	153.9	3.19736	154	11.1679	154	11.3029	154.1	21.5012	154.1	21.5298	154.1	27.218	154.1	26.8858	153.8	-0.4311	153.8	-0.527135
153.9	-0.5839	153.9	-0.482151	153.9	-0.3875	153.9	-0.356475	154	3.2112	154	3.19734	154.1	11.1651	154.1	11.3028	154.2	21.5046	154.2	21.5297	154.2	27.2176	154.2	26.8857	153.9	-0.4341	153.9	-0.527132
154	-0.5876	154	-0.482149	154	-0.3918	154	-0.356473	154.1	3.2111	154.1	3.19733	154.2	11.1676	154.2	11.3028	154.3	21.5105	154.3	21.5296	154.3	27.217	154.3	26.8856	154	-0.4352	154	-0.527129
154.1	-0.5972	154.1	-0.482146	154.1	-0.3991	154.1	-0.356471	154.2	3.2166	154.2	3.19731	154.3	11.1669	154.3	11.3027	154.4	21.5074	154.4	21.5295	154.4	27.217	154.4	26.8854	154.1	-0.4403	154.1	-0.527126
154.2	-0.5958	154.2	-0.482143	154.2	-0.3985	154.2	-0.356469	154.3	3.2198	154.3	3.19729	154.4	11.1602	154.4	11.3026	154.5	21.5087	154.5	21.5294	154.5	27.2165	154.5	26.8853	154.2	-0.4402	154.2	-0.527123
154.3	-0.5963	154.3	-0.482141	154.3	-0.3987	154.3	-0.356467	154.4	3.2169	154.4	3.19727	154.5	11.1561	154.5	11.3026	154.6	21.5139	154.6	21.5292	154.6	27.2177	154.6	26.8851	154.3	-0.4413	154.3	-0.52712
154.4	-0.597999	154.4	-0.482138	154.4	-0.399999	154.4	-0.356465	154.5	3.2188	154.5	3.19726	154.6	11.1578	154.6	11.3025	154.7	21.5162	154.7	21.5291	154.7	27.2192	154.7	26.885	154.4	-0.443799	154.4	-0.527117
154.5	-0.601	154.5	-0.482135	154.5	-0.3975	154.5	-0.356463	154.6	3.2185	154.6	3.19724	154.7	11.1554	154.7	11.3025	154.8	21.5165	154.8	21.529	154.8	27.2238	154.8	26.8848	154.5	-0.4473	154.5	-0.527115
154.6	-0.6011	154.6	-0.482133	154.6	-0.3991	154.6	-0.356461	154.7	3.2159	154.7	3.19722	154.8	11.1552	154.8	11.3024	154.9	21.521	154.9	21.5289	154.9	27.2269	154.9	26.8847	154.6	-0.4477	154.6	-0.527112
154.7	-0.6024	154.7	-0.48213	154.7	-0.4024	154.7	-0.356459	154.8	3.2198	154.8	3.1972	154.9	11.1563	154.9	11.3023	155	21.5253	155	21.5288	155	27.2278	155	26.8845	154.7	-0.4494	154.7	-0.527109
154.8	-0.6023	154.8	-0.482127	154.8	-0.4	154.8	-0.356457	154.9	3.2224	154.9	3.19719	155	11.1579	155	11.3023	155.1	21.5302	155.1	21.5286	155.1	27.2317	155.1	26.8844	154.8	-0.4503	154.8	-0.527106
154.9	-0.6023	154.9	-0.482125	154.9	-0.3975	154.9	-0.356455	155	3.2211	155	3.19717	155.1	11.1636	155.1	11.3022	155.2	21.5349	155.2	21.5285	155.2	27.2331	155.2	26.8842	154.9	-0.4509	154.9	-0.527103
155	-0.5993	155	-0.482122	155	-0.3998	155	-0.356453	155.1	3.2229	155.1	3.19715	155.2	11.1719	155.2	11.3022	155.3	21.5376	155.3	21.5284	155.3	27.2368	155.3	26.8841	155	-0.4486	155	-0.5271
155.1	-0.598	155.1	-0.482119	155.1	-0.395	155.1	-0.356451	155.2	3.2291	155.2	3.19713	155.3	11.1777	155.3	11.3021	155.4	21.538	155.4	21.5283	155.4	27.2361	155.4	26.8839	155.1	-0.4447	155.1	-0.527097
155.2	-0.5947	155.2	-0.482117	155.2	-0.3915	155.2	-0.356449	155.3	3.2336	155.3	3.19712	155.4	11.1818	155.4	11.302	155.5	21.5374	155.5	21.5282	155.5	27.2371	155.5	26.8838	155.2	-0.4386	155.2	-0.527094
155.3	-0.5931	155.3	-0.482114	155.3	-0.3869	155.3	-0.356447	155.4	3.2342	155.4	3.1971	155.5	11.1806	155.5	11.302	155.6	21.5396	155.6	21.528	155.6	27.2415	155.6	26.8836	155.3	-0.4372	155.3	-0.527091
155.4	-0.592	155.4	-0.482111	155.4	-0.3847	155.4	-0.356445	155.5	3.2338	155.5	3.19708	155.6	11.1821	155.6	11.3019	155.7	21.5365	155.7	21.5279	155.7	27.2429	155.7	26.8835	155.4	-0.4333	155.4	-0.527088
155.5	-0.5907	155.5	-0.482109	155.5	-0.3877	155.5	-0.356443	155.6	3.2387	155.6	3.19706	155.7	11.1884	155.7	11.3018	155.8	21.5315	155.8	21.5278	155.8	27.2424	155.8	26.8833	155.5	-0.4344	155.5	-0.527086
155.6	-0.5904	155.6	-0.482106	155.6	-0.3855	155.6	-0.356442	155.7	3.2421	155.7	3.19705	155.8	11.1874	155.8	11.3018	155.9	21.5305	155.9	21.5277	155.9	27.2403	155.9	26.8832	155.6	-0.4297	155.6	-0.527083
155.7	-0.5899	155.7	-0.482103	155.7	-0.3847	155.7	-0.35644	155.8	3.2397	155.8	3.19703	155.9	11.1811	155.9	11.3017	156	21.5247	156	21.5276	156	27.2368	156	26.883	155.7	-0.429	155.7	-0.52708
155.8	-0.5934	155.8	-0.482101	155.8	-0.3872	155.8	-0.356438	155.9	3.2342	155.9	3.19701	156	11.1761	156	11.3017	156.1	21.5282	156.1	21.5275	156.1	27.2393	156.1	26.8829	155.8	-0.4287	155.8	-0.527077
155.9	-0.594099	155.9	-0.482098	155.9	-0.390699	155.9	-0.356436	156	3.2255	156	3.19699	156.1	11.1816	156.1	11.3016	156.2	21.5315	156.2	21.5273	156.2	27.2417	156.2	26.8827	155.9	-0.426599	155.9	-0.527074
156	-0.599	156	-0.482096	156	-0.394	156	-0.356434	156.1	3.2282	156.1	3.19698	156.2	11.1835	156.2	11.3015	156.3	21.5282	156.3	21.5272	156.3	27.2429	156.3	26.8826	156	-0.4285	156	-0.527071
156.1	-0.5986	156.1	-0.482093	156.1	-0.3872	156.1	-0.356432	156.2	3.2291	156.2	3.19696	156.3	11.1831	156.3	11.3015	156.4	21.5272	156.4	21.5271	156.4	27.2451	156.4	26.8824	156.1	-0.4265	156.1	-0.527068
156.2	-0.6043	156.2	-0.48209	156.2	-0.3849	156.2	-0.35643	156.3	3.2296	156.3	3.19694	156.4	11.182	156.4	11.3014	156.5	21.5281	156.5	21.527	156.5	27.2443	156.5	26.8823	156.2	-0.427	156.2	-0.527065
156.3	-0.6083	156.3	-0.482088	156.3	-0.3878	156.3	-0.356428	156.4	3.2302	156.4	3.19692	156.5	11.179	156.5	11.3013	156.6	21.53	156.6	21.5269	156.6	27.2406	156.6	26.8822	156.3	-0.4267	156.3	-0.527062
156.4	-0.6119	156.4	-0.482085	156.4	-0.3899	156.4	-0.356426	156.5	3.2302	156.5	3.19691	156.6	11.1833	156.6	11.3013	156.7	21.5309	156.7	21.5267	156.7	27.2403	156.7	26.882	156.4	-0.4308	156.4	-0.527059
156.5	-0.6135	156.5	-0.482082	156.5	-0.3882	156.5	-0.356424	156.6	3.2309	156.6	3.19689	156.7	11.1813	156.7	11.3012	156.8	21.5297	156.8	21.5266	156.8	27.2321	156.8	26.8819	156.5	-0.4321	156.5	-0.527057
156.6	-0.6114	156.6	-0.48208	156.6	-0.3863	156.6	-0.356422	156.7	3.2323	156.7	3.19687	156.8	11.1799	156.8	11.3012	156.9	21.5269	156.9	21.5265	156.9	27.227	156.9	26.8817	156.6	-0.4352	156.6	-0.527054
156.7	-0.613001	156.7	-0.482077	156.7	-0.386801	156.7	-0.35642	156.8	3.2334	156.8	3.19685	156.9	11.1803	156.9	11.3011	157	21.5245	157	21.5264	157	27.2207	157	26.8816	156.7	-0.438001	156.7	-0.527051
156.8	-0.616899	156.8	-0.482074	156.8	-0.389299	156.8	-0.356418	156.9	3.2326	156.9	3.19683	157	11.1801	157	11.301	157.1	21.5263	157.1	21.5263	157.1	27.2253	157.1	26.8814	156.8	-0.446599	156.8	-0.527048
156.9	-0.6182	156.9	-0.482072	156.9	-0.3894	156.9	-0.356416	157	3.2292	157	3.19682	157.1	11.1819	157.1	11.301	157.2	21.5222	157.2	21.5262	157.2	27.2238	157.2	26.8813	156.9	-0.4503	156.9	-0.527045
157	-0.6187	157	-0.482069	157	-0.3906	157	-0.356414	157.1	3.2289	157.1	3.1968	157.2	11.1764	157.2	11.3009	157.3	21.5212	157.3	21.526	157.3	27.2197	157.3	26.8811	157	-0.451	157	-0.527042
157.1	-0.6149	157.1	-0.482066	157.1	-0.3901	157.1	-0.356412	157.2	3.229	157.2	3.19678	157.3	11.1739	157.3	11.3008	157.4	21.5224	157.4	21.5259	157.4	27.2175	157.4	26.881	157.1	-0.4471	157.1	-0.527039
157.2	-0.6168	157.2	-0.482064	157.2	-0.3918	157.2	-0.35641	157.3	3.2278	157.3	3.19676	157.4	11.1764	157.4	11.3008	157.5	21.5207	157.5	21.5258	157.5	27.2165	157.5	26.8808	157.2	-0.4478	157.2	-0.527036
157.3	-0.621	157.3	-0.482061	157.3	-0.3945	157.3	-0.356408	157.4	3.2305	157.4	3.19675	157.5	11.176	157.5	11.3007	157.6	21.5245	157.6	21.5257	157.6	27.2207	157.6	26.8807	157.3	-0.4503	157.3	-0.527033
157.4	-0.6142	157.4	-0.482058	157.4	-0.396	157.4	-0.356406	157.5	3.2322	157.5	3.19673	157.6	11.1807	157.6	11.3007	157.7	21.5273	157.7	21.5256	157.7	27.2221	157.7	26.8805	157.4	-0.453	157.4	-0.527031
157.5	-0.6138	157.5	-0.482056	157.5	-0.3933	157.5	-0.356404	157.6	3.2387	157.6	3.19671	157.7	11.1857	157.7	11.3006	157.8	21.5214	157.8	21.5254	157.8	27.2182	157.8	26.8804	157.5	-0.4536	157.5	-0.527028
157.6	-0.6124	157.6	-0.482053	157.6	-0.3876	157.6	-0.356402	157.7	3.239	157.7	3.19669	157.8	11.1774	157.8	11.3005	157.9	21.5202	157.9	21.5253	157.9	27.2163	157.9	26.8802	157.6	-0.4513	157.6	-0.527025
157.7	-0.612301	157.7	-0.48205	157.7	-0.387101	157.7	-0.3564	157.8	3.2326	157.8	3.19668	157.9	11.172	157.9	11.3005	158	21.5211	158	21.5252	158	27.2159	158	26.8801	157.7	-0.451101	157.7	-0.527022
157.8	-0.614199	157.8	-0.482048	157.8	-0.388799	157.8	-0.356398	157.9	3.2283	157.9	3.19666	158	11.1734	158	11.3004	158.1	21.5236	158.1	21.5251	158.1	27.2149	158.1	26.8799	157.8	-0.459199	157.8	-0.527019
157.9	-0.617399	157.9	-0.482045	157.9	-0.390099	157.9	-0.356396	158	3.2311	158	3.19664	158.1	11.1784	158.1	11.3003	158.2	21.5216	158.2	21.525	158.2	27.2163	158.2	26.8798	157.9	-0.464499	157.9	-0.527016
158	-0.6192	158	-0.482043	158	-0.392	158	-0.356395	158.1	3.2312	158.1	3.19662	158.2	11.1801	158.2	11.3003	158.3	21.5215	158.3	21.5249	158.3	27.219	158.3	26.8796	158	-0.4641	158	-0.527013
158.1	-0.6204	158.1	-0.48204	158.1	-0.3914	158.1	-0.356393	158.2	3.2325	158.2	3.19661	158.3	11.1791	158.3	11.3002	158.4	21.5198	158.4	21.5247	158.4	27.2207	158.4	26.8795	158.1	-0.4649	158.1	-0.52701
158.2	-0.6154	158.2	-0.482037	158.2	-0.3906	158.2	-0.356391	158.3	3.2355	158.3	3.19659	158.4	11.1805	158.4	11.3002	158.5	21.5239	158.5	21.5246	158.5	27.2242	158.5	26.8793	158.2	-0.4631	158.2	-0.527007
158.3	-0.6122	158.3	-0.482035	158.3	-0.3856	158.3	-0.356389	158.4	3.24	158.4	3.19657	158.5	11.1906	158.5	11.3001	158.6	21.5309	158.6	21.5245	158.6	27.2302	158.6	26.8792	158.3	-0.4636	158.3	-0.527004
158.4	-0.6137	158.4	-0.482032	158.4	-0.3826	158.4	-0.356387	158.5	3.2453	158.5	3.19655	158.6	11.1957	158.6	11.3	158.7	21.5357	158.7	21.5244	158.7	27.2345	158.7	26.879	158.4	-0.4695	158.4	-0.527002
158.5	-0.6087	158.5	-0.482029	158.5	-0.3764	158.5	-0.356385	158.6	3.2513	158.6	3.19654	158.7	11.1971	158.7	11.3	158.8	21.5325	158.8	21.5243	158.8	27.2376	158.8	26.8789	158.5	-0.4667	158.5	-0.526999
158.6	-0.6	158.6	-0.482027	158.6	-0.3698	158.6	-0.356383	158.7	3.2503	158.7	3.19652	158.8	11.1985	158.8	11.2999	158.9	21.5299	158.9	21.5241	158.9	27.2404	158.9	26.8788	158.6	-0.4594	158.6	-0.526996
158.7	-0.6008	158.7	-0.482024	158.7	-0.3709	158.7	-0.356381	158.8	3.2472	158.8	3.1965	158.9	11.2034	158.9	11.2999	159	21.5294	159	21.524	159	27.2401	159	26.8786	158.7	-0.46	158.7	-0.526993
158.8	-0.6028	158.8	-0.482021	158.8	-0.3725	158.8	-0.356379	158.9	3.2499	158.9	3.19648	159	11.2032	159	11.2998	159.1	21.532	159.1	21.5239	159.1	27.241	159.1	26.8785	158.8	-0.462	158.8	-0.52699
158.9	-0.5994	158.9	-0.482019	158.9	-0.3706	158.9	-0.356377	159	3.2477	159	3.19647	159.1	11.2066	159.1	11.2997	159.2	21.5303	159.2	21.5238	159.2	27.2384	159.2	26.8783	158.9	-0.4618	158.9	-0.526987
159	-0.6027	159	-0.482016	159	-0.3732	159	-0.356375	159.1	3.2497	159.1	3.19645	159.2	11.2049	159.2	11.2997	159.3	21.5314	159.3	21.5237	159.3	27.2408	159.3	26.8782	159	-0.4613	159	-0.526984
159.1	-0.6005	159.1	-0.482013	159.1	-0.372	159.1	-0.356373	159.2	3.2456	159.2	3.19643	159.3	11.2071	159.3	11.2996	159.4	21.5306	159.4	21.5236	159.4	27.2365	159.4	26.878	159.1	-0.4576	159.1	-0.526981
159.2	-0.6058	159.2	-0.482011	159.2	-0.3774	159.2	-0.356371	159.3	3.2494	159.3	3.19641	159.4	11.2049	159.4	11.2995	159.5	21.5302	159.5	21.5234	159.5	27.2389	159.5	26.8779	159.2	-0.4585	159.2	-0.526978
159.3	-0.6079	159.3	-0.482008	159.3	-0.3743	159.3	-0.356369	159.4	3.2477	159.4	3.1964	159.5	11.2026	159.5	11.2995	159.6	21.5248	159.6	21.5233	159.6	27.2377	159.6	26.8777	159.3	-0.46	159.3	-0.526975
159.4	-0.609299	159.4	-0.482005	159.4	-0.376499	159.4	-0.356367	159.5	3.2477	159.5	3.19638	159.6	11.2018	159.6	11.2994	159.7	21.5275	159.7	21.5232	159.7	27.2365	159.7	26.8776	159.4	-0.464899	159.4	-0.526973
159.5	-0.611	159.5	-0.482003	159.5	-0.3768	159.5	-0.356365	159.6	3.2457	159.6	3.19636	159.7	11.2017	159.7	11.2994	159.8	21.5276	159.8	21.5231	159.8	27.237	159.8	26.8774	159.5	-0.4682	159.5	-0.52697
159.6	-0.6154	159.6	-0.482	159.6	-0.3774	159.6	-0.356363	159.7	3.2458	159.7	3.19634	159.8	11.2037	159.8	11.2993	159.9	21.5268	159.9	21.523	159.9	27.2309	159.9	26.8773	159.6	-0.4721	159.6	-0.526967
159.7	-0.617401	159.7	-0.481997	159.7	-0.378401	159.7	-0.356361	159.8	3.2481	159.8	3.19633	159.9	11.202	159.9	11.2992	160	21.5302	160	21.5228	160	27.2324	160	26.8771	159.7	-0.473501	159.7	-0.526964
159.8	-0.612	159.8	-0.481995	159.8	-0.3755	159.8	-0.356359	159.9	3.2456	159.9	3.19631	160	11.2013	160	11.2992	160.1	21.5312	160.1	21.5227	160.1	27.2299	160.1	26.877	159.8	-0.4719	159.8	-0.526961
159.9	-0.6133	159.9	-0.481992	159.9	-0.3809	159.9	-0.356357	160	3.2516	160	3.19629	160.1	11.1961	160.1	11.2991	160.2	21.5307	160.2	21.5226	160.2	27.229	160.2	26.8768	159.9	-0.4751	159.9	-0.526958
160	-0.6095	160	-0.48199	160	-0.3765	160	-0.356355	160.1	3.2492	160.1	3.19627	160.2	11.1954	160.2	11.299	160.3	21.5262	160.3	21.5225	160.3	27.2291	160.3	26.8767	160	-0.4709	160	-0.526955
160.1	-0.6085	160.1	-0.481987	160.1	-0.3733	160.1	-0.356353	160.2	3.2492	160.2	3.19625	160.3	11.1978	160.3	11.299	160.4	21.5227	160.4	21.5224	160.4	27.2272	160.4	26.8765	160.1	-0.4697	160.1	-0.526952
160.2	-0.6106	160.2	-0.481984	160.2	-0.3717	160.2	-0.356351	160.3	3.2477	160.3	3.19624	160.4	11.1958	160.4	11.2989	160.5	21.5223	160.5	21.5223	160.5	27.2261	160.5	26.8764	160.2	-0.4722	160.2	-0.526949
160.3	-0.6095	160.3	-0.481982	160.3	-0.3741	160.3	-0.356349	160.4	3.2424	160.4	3.19622	160.5	11.193	160.5	11.2989	160.6	21.52	160.6	21.5221	160.6	27.225	160.6	26.8762	160.3	-0.4737	160.3	-0.526947
160.4	-0.611899	160.4	-0.481979	160.4	-0.375199	160.4	-0.356348	160.5	3.2444	160.5	3.1962	160.6	11.1934	160.6	11.2988	160.7	21.5156	160.7	21.522	160.7	27.2242	160.7	26.8761	160.4	-0.475299	160.4	-0.526944
160.5	-0.6119	160.5	-0.481976	160.5	-0.3735	160.5	-0.356346	160.6	3.2458	160.6	3.19618	160.7	11.1935	160.7	11.2987	160.8	21.5138	160.8	21.5219	160.8	27.2227	160.8	26.8759	160.5	-0.4742	160.5	-0.526941
160.6	-0.6096	160.6	-0.481974	160.6	-0.3744	160.6	-0.356344	160.7	3.2486	160.7	3.19617	160.8	11.1888	160.8	11.2987	160.9	21.5069	160.9	21.5218	160.9	27.2172	160.9	26.8758	160.6	-0.4723	160.6	-0.526938
160.7	-0.6085	160.7	-0.481971	160.7	-0.3769	160.7	-0.356342	160.8	3.243	160.8	3.19615	160.9	11.1881	160.9	11.2986	161	21.5044	161	21.5217	161	27.2164	161	26.8757	160.7	-0.4744	160.7	-0.526935
160.8	-0.6098	160.8	-0.481968	160.8	-0.3784	160.8	-0.35634	160.9	3.2392	160.9	3.19613	161	11.1868	161	11.2985	161.1	21.501	161.1	21.5215	161.1	27.2136	161.1	26.8755	160.8	-0.4767	160.8	-0.526932
160.9	-0.611199	160.9	-0.481966	160.9	-0.380399	160.9	-0.356338	161	3.2379	161	3.19611	161.1	11.1859	161.1	11.2985	161.2	21.4973	161.2	21.5214	161.2	27.2099	161.2	26.8754	160.9	-0.478399	160.9	-0.526929
161	-0.6139	161	-0.481963	161	-0.3804	161	-0.356336	161.1	3.2394	161.1	3.1961	161.2	11.1806	161.2	11.2984	161.3	21.4954	161.3	21.5213	161.3	27.2064	161.3	26.8752	161	-0.4792	161	-0.526926
161.1	-0.616	161.1	-0.48196	161.1	-0.3772	161.1	-0.356334	161.2	3.237	161.2	3.19608	161.3	11.1766	161.3	11.2984	161.4	21.4985	161.4	21.5212	161.4	27.2076	161.4	26.8751	161.1	-0.4774	161.1	-0.526923
161.2	-0.619701	161.2	-0.481958	161.2	-0.375601	161.2	-0.356332	161.3	3.2338	161.3	3.19606	161.4	11.1799	161.4	11.2983	161.5	21.502	161.5	21.5211	161.5	27.2064	161.5	26.8749	161.2	-0.481801	161.2	-0.52692
161.3	-0.619899	161.3	-0.481955	161.3	-0.378699	161.3	-0.35633	161.4	3.2344	161.4	3.19604	161.5	11.1857	161.5	11.2982	161.6	21.5055	161.6	21.5209	161.6	27.2035	161.6	26.8748	161.3	-0.487299	161.3	-0.526918
161.4	-0.6201	161.4	-0.481952	161.4	-0.3761	161.4	-0.356328	161.5	3.2355	161.5	3.19603	161.6	11.1867	161.6	11.2982	161.7	21.506	161.7	21.5208	161.7	27.2046	161.7	26.8746	161.4	-0.4861	161.4	-0.526915
161.5	-0.6191	161.5	-0.48195	161.5	-0.3742	161.5	-0.356326	161.6	3.235	161.6	3.19601	161.7	11.1878	161.7	11.2981	161.8	21.5058	161.8	21.5207	161.8	27.2026	161.8	26.8745	161.5	-0.4883	161.5	-0.526912
161.6	-0.6196	161.6	-0.481947	161.6	-0.3758	161.6	-0.356324	161.7	3.236	161.7	3.19599	161.8	11.189	161.8	11.2981	161.9	21.5078	161.9	21.5206	161.9	27.2045	161.9	26.8743	161.6	-0.4869	161.6	-0.526909
161.7	-0.6198	161.7	-0.481944	161.7	-0.3773	161.7	-0.356322	161.8	3.2338	161.8	3.19597	161.9	11.1917	161.9	11.298	162	21.5091	162	21.5205	162	27.205	162	26.8742	161.7	-0.4898	161.7	-0.526906
161.8	-0.6186	161.8	-0.481942	161.8	-0.378	161.8	-0.35632	161.9	3.2338	161.9	3.19596	162	11.1957	162	11.2979	162.1	21.5141	162.1	21.5204	162.1	27.204	162.1	26.874	161.8	-0.4927	161.8	-0.526903
161.9	-0.6161	161.9	-0.481939	161.9	-0.3715	161.9	-0.356318	162	3.2385	162	3.19594	162.1	11.1993	162.1	11.2979	162.2	21.5099	162.2	21.5202	162.2	27.2006	162.2	26.8739	161.9	-0.4981	161.9	-0.5269
[truncated: 3,280 more rows]
