# Supplementary material for: BMP suppresses Wnt signaling via the Bcl11b-regulated NuRD complex to maintain intestinal stem cells
Source: EMBO J. 2024 Oct 21;43(23):6032–51. doi: 10.1038/s44318-024-00276-1 (PMC11612440; doi:10.1038/s44318-024-00276-1)
Supplement: Supplementary file 9 — Source data Fig. 4 [file 44318_2024_276_MOESM9_ESM.zip › Figure 4/4K/source data of 4K.xlsx]

## Sheet: Sheet1
		Fold Enrichment of IgG			Fold Enrichment of BCL11B-Flag ChIP
	Tgif1-1	1	0.955509	0.975586	9.64741	10.9822	10.1622
	Tgif1-2	1	0.929867	1.03153	14.656	17.023	15.7525
	Sox4-1	1	1.00569	1.00813	12.8598	14.8234	13.2057
	Sox4-2	1	1.03608	0.945573	13.4791	15.6321	14.0473
	Sox4-3	1	1.53491	0.948262	20.2553	19.7899	19.3884
	Fzd7-1	1	0.709472	0.930474	6.63861	6.49326	6.23783
	Fzd7-2	1	1.15695	0.987986	7.69892	8.54688	7.71302
	Klf9	1	0.918857	0.977968	9.81778	12.4034	10.1121
	Mex3a	1	0.942068	0.986715	4.80795	5.69323	4.87861
	Rbm38-1	1	1.03718	0.994664	8.33331	9.60894	8.532
	Rbm38-2	1	0.853865	0.919871	7.69638	7.95004	8.12611
	Rgmb	1	1.01838	0.936272	9.07787	11.6891	9.10939
	Sox9-1	1	0.947864	0.965936	9.07126	8.19119	8.55224
	Sox9-2	1	1.05697	0.965936	38.0854	46.2462	38.7512
	Vgll4	1	0.851746	0.952638	17.3253	12.2572	17.0867
	Tbx3	1	0.941839	0.989657	10.2543	5.7859	8.35802
