# Supplementary material for: BMP suppresses Wnt signaling via the Bcl11b-regulated NuRD complex to maintain intestinal stem cells
Source: EMBO J. 2024 Oct 21;43(23):6032–51. doi: 10.1038/s44318-024-00276-1 (PMC11612440; doi:10.1038/s44318-024-00276-1)
Supplement: Supplementary file 10 — Source data Fig. 5 [file 44318_2024_276_MOESM10_ESM.zip]

Archive with 13 entries (10 files):
- Figure 5/
- Figure 5/5B/
- Figure 5/5B/Bcl11b Flag-IP.tif
- Figure 5/5B/Bcl11b Flag-WCL.tif
- Figure 5/5B/GAPDH-WCL.tif
- Figure 5/5B/HDAC1-IP.tif
- Figure 5/5B/HDAC1-WCL.tif
- Figure 5/5B/MBD3-IP.tif
- Figure 5/5B/MBD3-WCL.tif
- Figure 5/5B/RBBP4-IP.tif
- Figure 5/5B/RBBP4-WCL.tif
- Figure 5/5F/
- Figure 5/5F/source data of 5G.xlsx
