# Supplementary material for: BMP suppresses Wnt signaling via the Bcl11b-regulated NuRD complex to maintain intestinal stem cells
Source: EMBO J. 2024 Oct 21;43(23):6032–51. doi: 10.1038/s44318-024-00276-1 (PMC11612440; doi:10.1038/s44318-024-00276-1)
Supplement: Supplementary file 10 — Source data Fig. 5 [file 44318_2024_276_MOESM10_ESM.zip › Figure 5/5F/source data of 5G.xlsx]

## Sheet: Sheet1
	Control			Bcl11b cKO
	GFP intensity in DMSO	GFP intensity in TSA	GFP intensity in VPA	GFP intensity in DMSO	GFP intensity in TSA	GFP intensity in VPA
	1536	1807	1567	515.7	599.4	1401
	1347	1627	1698	497.6	635.6	1638
	1044	1404	1509	760.6	577.1	1103
	1205	1133	947.4	510.6	923.9	1260
	1444	1260	1655	494.7	969.2	1324
	1246	1503	1376	538.1	972.3	900.1
	1079	878.3	718	658.4	982.5	1673
	1254	1006	1244	645.9	1020	1730
	1114	1612	1242	602	1146	1542
