# Supplementary material for: BMP suppresses Wnt signaling via the Bcl11b-regulated NuRD complex to maintain intestinal stem cells
Source: EMBO J. 2024 Oct 21;43(23):6032–51. doi: 10.1038/s44318-024-00276-1 (PMC11612440; doi:10.1038/s44318-024-00276-1)
Supplement: Supplementary file 11 — Source data Fig. 6 [file 44318_2024_276_MOESM11_ESM.zip]

Archive with 9 entries (4 files):
- Figure 6/
- Figure 6/6C/
- Figure 6/6C/source data of 6C.xlsx
- Figure 6/6D/
- Figure 6/6D/source data of 6D.xlsx
- Figure 6/6F/
- Figure 6/6F/source data of 6F.xlsx
- Figure 6/6G/
- Figure 6/6G/source data of 6G.xlsx
