# Supplementary material for: BMP suppresses Wnt signaling via the Bcl11b-regulated NuRD complex to maintain intestinal stem cells
Source: EMBO J. 2024 Oct 21;43(23):6032–51. doi: 10.1038/s44318-024-00276-1 (PMC11612440; doi:10.1038/s44318-024-00276-1)
Supplement: Supplementary file 11 — Source data Fig. 6 [file 44318_2024_276_MOESM11_ESM.zip › Figure 6/6C/source data of 6C.xlsx]

## Sheet: Sheet1
	Ratio of Ki67+/ E-CAD+ (%) in Normal	Ratio of Ki67+/ E-CAD+ (%) in CRC		Ratio of BCL11B+/ E-CAD+ (%) in Normal	Ratio of BCL11B+/ E-CAD+ (%) in CRC		Relative BCL11B level in Normal	Relative BCL11B level in CRC
	30.93	49.68		63	100.45		0.98017	1.68158
	28.2	51.22		63.93	91.7		1.12479	1.67973
	26.74	41.01		65.38	95.94		0.895038	1.66007
