# Supplementary material for: BMP suppresses Wnt signaling via the Bcl11b-regulated NuRD complex to maintain intestinal stem cells
Source: EMBO J. 2024 Oct 21;43(23):6032–51. doi: 10.1038/s44318-024-00276-1 (PMC11612440; doi:10.1038/s44318-024-00276-1)
Supplement: Supplementary file 11 — Source data Fig. 6 [file 44318_2024_276_MOESM11_ESM.zip › Figure 6/6D/source data of 6D.xlsx]

## Sheet: Sheet1
	Ratio of β-catenin+/ BCL11B+ (%) in Normal	Ratio of β-catenin+/ BCL11B+ (%) in CRC
	40	92.59
	23.91	100.45
	26.32	95.87
	19.4	96.86
	17.05	89.9
	20.45	95.65
	11.43	87.3
	25.81	95.24
	15.63	99.62
	13.51	97.17
	15.87	91.26
	41.18	87.21
	57.14	85.23
	61.54	80
	46.15	100
	55.56	86.3
	25
