# Supplementary material for: BMP suppresses Wnt signaling via the Bcl11b-regulated NuRD complex to maintain intestinal stem cells
Source: EMBO J. 2024 Oct 21;43(23):6032–51. doi: 10.1038/s44318-024-00276-1 (PMC11612440; doi:10.1038/s44318-024-00276-1)
Supplement: Supplementary file 11 — Source data Fig. 6 [file 44318_2024_276_MOESM11_ESM.zip › Figure 6/6F/source data of 6F.xlsx]

## Sheet: Sheet1
	Cell growth in Ctrl	Cell growth in KO-1	Cell growth in KO-2
	0.947755	0.612245	0.67102
	1.01633	0.646531	0.72
	1.03592	0.658776	0.690612
	Colony Number in Ctrl	Colony Number in KO-1	Colony Number in KO-2
	288	127	146
	297	112	106
	277	98	176
	258	106	167
