# Supplementary material for: BMP suppresses Wnt signaling via the Bcl11b-regulated NuRD complex to maintain intestinal stem cells
Source: EMBO J. 2024 Oct 21;43(23):6032–51. doi: 10.1038/s44318-024-00276-1 (PMC11612440; doi:10.1038/s44318-024-00276-1)
Supplement: Supplementary file 11 — Source data Fig. 6 [file 44318_2024_276_MOESM11_ESM.zip › Figure 6/6G/source data of 6G.xlsx]

## Sheet: Sheet1
	Tumor weight (g) in Ctrl	Tumor weight (g) in KO-1	Tumor weight (g) in KO-2
	0.52	0.12	0.2
	0.44	0.14	0.16
	0.38	0.13	0.11
	0.23	0.05	0.1
	0.25	0.08	0.06
	0.34	0.09	0.08
	0.25	0.07	0.05
	0.19	0.08	0.04
	0.2
	Tumor size (mm) in Ctrl	Tumor size (mm) in KO-1	Tumor size (mm) in KO-2
	12.307	7.069	7.248
	11.382	6.655	6.894
	9.978	7.601	5.302
	11.042	4.526	6.173
	9.747	6.253	4.696
	9.169	4.807	3.904
	7.104	4.45	4.961
	9.849	4.853	4.372
